# Supplementary material for: Bioinformatics and Machine Learning Methods to Identify FN1 as a Novel Biomarker of Aortic Valve Calcification
Source: Front Cardiovasc Med. 2022 Feb 28;9:832591. doi: 10.3389/fcvm.2022.832591 (PMC8918776; doi:10.3389/fcvm.2022.832591)
Supplement: Supplementary file 1 [file Table_1.XLSX]

## Sheet: Sheet1
lists data matrix information of the training datasets (GSE12644 and GSE51472) and validation dataset (GSE83453).
GSE12644
geneNames	GSM317342	GSM317343	GSM317344	GSM317345	GSM317346	GSM317347	GSM317348	GSM317349	GSM317350	GSM317351	GSM377368	GSM377369	GSM377370	GSM377371	GSM377372	GSM377373	GSM377374	GSM377375	GSM377376	GSM377377
A1BG	6.62174	6.39938	6.7226	6.63541	6.76184	6.87139	6.88287	6.82441	6.96744	6.68117	2.66578	2.82997	2.66253	2.70527	2.66896	2.83037	2.63361	2.95378	3.32466	3.06252
A1BG-AS1	5.62313	5.73516	5.79035	5.33882	6.00026	5.69438	5.83733	6.092	5.7136	5.49129	3.62569	3.5749	3.82024	3.94606	3.83329	3.73207	4.15181	3.76734	4.00321	3.79331
A1CF	4.7212	4.80998	4.655	4.50615	4.5507	4.87039	4.48919	4.57276	4.5414	4.77142	3.44473	3.38695	3.39691	3.56491	3.43973	3.85388	3.74466	3.44027	3.58618	3.55867
A2M	9.63672	8.83246	8.62452	8.75242	8.86571	8.94615	9.04434	8.88766	8.86773	9.05267	5.60304	6.24757	6.16378	5.89552	6.11717	6.29144	6.15216	6.28789	6.31275	5.74153
A2M-AS1	7.06645	7.32828	7.00852	7.67056	6.95988	7.0784	7.63765	7.15967	7.84494	7.07994	2.8845	3.30023	3.28519	2.84327	3.0016	3.53866	3.2103	3.25432	3.32894	3.27837
A2ML1	4.12939	4.24957	3.97246	4.27838	4.08434	4.20949	4.26282	4.17327	3.99042	4.23319	2.92951	3.03901	2.95411	2.74186	3.0398	2.93077	2.94698	3.03709	2.94719	2.91259
A2MP1	4.76224	4.78873	4.29211	4.37338	4.38582	4.75137	4.74271	4.69668	4.87664	5.56221	4.85345	4.95888	4.74841	4.89721	4.98762	4.96874	4.93405	4.63752	4.78283	4.87498
A4GALT	6.83156	6.98515	6.90745	6.7691	6.90235	7.11618	7.18603	7.25619	7.15774	7.02085	6.1206	6.06245	6.02516	6.27933	6.25411	6.12134	6.16125	5.97758	6.14146	6.12619
A4GNT	4.87364	4.69795	4.73059	4.54857	4.72277	4.72756	4.47144	4.67597	4.47447	4.66075	3.21146	3.18365	3.49085	3.13317	3.5392	3.25309	3.47055	3.12983	3.41807	3.68698
AA06	5.04795	5.10085	5.08679	5.25984	5.21401	5.32654	5.14468	5.32146	5.19855	5.10701	2.79428	2.95842	2.88226	2.60303	3.05786	2.86042	3.19158	2.81604	2.71766	2.8736
AAAS	7.38022	7.37585	7.29327	7.30739	7.30658	7.67558	7.61428	7.65703	7.52009	7.63846	4.01341	3.63262	3.80974	3.97053	3.83576	3.84776	3.6788	3.73549	3.69083	3.78657
AACS	8.44584	7.96046	8.29505	8.29601	8.32302	8.18279	8.4288	8.29543	8.33386	8.33407	3.82848	4.18639	3.66952	3.61969	3.55073	3.54116	3.9077	3.78741	3.9316	3.76001
AACSP1	3.77153	3.80898	3.65752	3.67251	3.63073	3.7106	3.83796	3.75948	3.69528	3.54763	2.74933	2.58949	2.83282	2.85245	2.95581	2.73602	2.93359	2.50953	2.75949	2.95417
AADAC	4.53181	4.60779	4.69666	5.49666	4.67606	4.83844	4.46593	4.93094	4.47203	4.95523	2.75831	2.48034	2.43532	2.13464	2.43546	2.26544	2.47654	2.50285	2.58685	2.40814
AADACL2	4.28734	4.01215	4.11903	4.00414	4.26425	4.117	4.05981	4.135	4.13035	4.07216	2.25994	2.31065	2.34908	2.10895	2.34473	2.61923	2.26762	2.29129	2.34649	2.19076
AADACP1	4.36778	5.38377	4.65864	5.80596	4.93808	5.95979	4.14314	4.23684	4.84352	4.75601	3.4648	2.84746	3.06893	3.00737	2.88615	3.03494	3.08473	2.87328	2.92365	2.8978
AADAT	6.66998	7.09099	7.07996	7.05831	7.07712	7.21049	6.74211	6.84199	6.66435	6.30701	4.65351	5.16765	4.52598	4.45754	4.68912	4.9325	5.00754	4.65547	4.59356	4.72037
AAED1	8.98411	9.0042	8.6854	8.74677	9.2831	8.96065	8.91613	8.86066	8.78856	9.11878	3.59304	2.87076	3.56333	3.47687	3.46021	3.46466	3.30048	3.45483	3.18388	3.60544
AAGAB	6.50917	6.50994	6.44806	6.41878	6.59158	6.35317	6.4157	6.25584	6.13862	6.34868	4.01038	4.00305	4.14115	4.02502	3.91681	4.03136	3.83039	4.16599	4.08663	3.96086
AAK1	6.74038	6.64744	6.60053	6.57959	6.55874	6.69124	6.57295	6.61448	6.54559	6.85639	4.0481	4.08134	3.98927	4.10696	4.05467	4.04208	4.21846	4.09413	4.00396	4.01949
AAMDC	7.49233	7.59361	7.70091	7.58922	7.52813	7.42584	7.47149	7.46926	7.4656	7.28989	5.02535	5.01557	4.69154	4.84484	4.80482	4.55224	4.84465	4.94937	4.69817	4.68729
AAMP	8.86091	9.28561	9.09529	8.93257	9.42839	8.65083	9.08166	9.18181	9.39556	8.88617	7.63496	8.03242	8.34104	8.26902	7.91381	8.07976	7.75334	8.15887	8.14013	8.18983
AANAT	4.22959	4.32721	4.36937	4.24904	4.34677	4.22983	4.10036	4.46492	4.23077	4.11734	3.09655	2.97168	2.90755	2.98725	2.78998	2.94523	2.86869	3.0976	3.65631	2.85033
AAR2	9.45218	9.40368	9.29768	9.15632	9.57614	9.33017	9.33017	9.24769	9.38878	9.32499	5.88418	5.83434	5.59375	5.95858	5.70063	5.88298	6.00558	5.68816	5.61902	5.83719
AARS	10.4052	10.632	10.5876	10.2125	10.6657	10.4996	10.532	10.6457	10.7075	10.435	7.09265	6.84489	6.88707	6.92178	7.0237	6.87472	6.92181	6.93032	6.83769	6.71935
AARS2	7.8293	7.7861	7.81168	7.75315	8.0158	7.83307	7.88375	7.83814	7.94511	7.77397	4.99922	5.24525	5.33836	5.22511	5.25365	5.61989	5.39652	5.37875	5.34685	5.53342
AASDH	8.26451	8.26618	8.35803	8.31773	8.42011	8.28461	8.68312	8.5801	8.44311	8.14839	3.98912	3.89368	3.62585	3.69472	3.76395	3.66315	3.77158	3.90772	3.64827	3.8292
AASDHPPT	7.86523	7.92816	7.89528	7.81152	8.01438	7.74102	7.84822	7.80141	7.76764	8.10378	4.51179	4.42823	4.43678	4.30522	4.29361	4.40821	4.47269	4.33007	4.19988	4.3572
AASS	6.66917	6.74809	6.70651	7.16348	7.70218	6.56304	6.67145	6.44497	6.60944	5.8108	3.68093	3.613	3.49898	3.36192	4.22069	3.41563	3.48037	3.59181	3.17514	3.49915
AATF	9.15692	9.38745	9.14206	9.13279	9.50438	9.17888	9.32287	9.53981	9.40372	9.13394	4.69667	4.85503	4.88832	4.51967	4.83609	4.95934	4.43201	4.5135	4.76131	4.51969
AATK	8.44761	8.4301	8.33122	8.13578	8.18505	8.77253	8.51266	8.66816	8.319	8.86251	6.88348	6.93404	7.31427	7.07348	7.03469	7.34155	7.26229	7.06031	7.67261	7.05644
AB488780	7.18318	6.74115	6.95206	7.2249	6.66408	6.49859	6.60642	6.62867	6.3841	6.34934	5.53907	6.0799	6.05749	5.4615	5.8142	6.00896	5.78857	6.0611	5.90838	5.96859
ABAT	8.18202	7.90451	7.77721	8.30454	8.38649	7.71932	7.98377	7.79246	7.77176	7.62604	3.83605	4.17311	3.9995	4.04064	4.16838	4.01964	3.87109	4.03641	3.98632	3.88855
ABCA1	6.92143	6.66214	6.57963	6.72373	6.54583	6.72688	6.87645	6.74554	6.84374	7.1037	5.16754	5.51666	5.54207	4.95804	5.26252	5.41328	5.4397	5.06324	5.225	5.44913
ABCA11P	7.56334	7.92134	8.28799	8.34114	7.67686	7.33064	7.20814	7.6619	7.6447	7.04784	4.32605	4.5373	4.17081	4.37026	4.74086	4.38277	4.49554	4.24918	4.34894	4.31906
ABCA12	3.63427	3.71959	3.63203	3.57119	3.66174	3.55518	3.79951	3.66661	3.69028	3.63244	2.62073	2.27332	2.51397	2.30765	2.23954	2.40043	2.45407	2.21531	2.53777	2.43234
ABCA13	3.53813	3.52086	3.57273	3.64814	3.56614	3.61839	3.5757	3.58749	3.51567	3.56993	2.37512	2.16436	2.37198	2.27685	2.27343	2.24115	2.29665	2.14187	2.23391	2.22665
ABCA17P	5.605	5.56117	6.11326	6.03085	5.64638	5.59116	5.20028	5.67515	5.37925	5.27348	3.24961	3.36194	3.28613	3.14692	3.29176	3.07199	3.44435	3.31356	3.4738	3.1804
ABCA2	5.80346	5.70508	5.91314	5.93688	5.92733	5.97817	5.95275	5.93527	5.9841	5.84815	3.92972	3.98898	4.09923	3.84652	4.06617	4.06082	3.90215	3.91127	4.03374	3.95674
ABCA3	7.38197	7.43079	7.67569	7.52234	7.63635	7.37086	7.31833	7.3112	7.441	6.83374	5.01763	4.87493	5.26315	5.03077	5.23444	4.83434	5.13999	5.13597	4.96626	5.23757
ABCA4	4.98769	4.88298	4.81034	4.65022	4.89667	4.88204	4.81558	4.95693	4.89006	5.13223	3.33323	3.58054	3.48847	3.55615	3.66378	3.67114	3.57895	3.55981	3.64199	3.5535
ABCA5	6.24305	6.38154	6.55425	6.87345	6.61277	6.05836	6.18941	6.02873	5.81158	5.72221	5.33818	5.38037	5.80896	5.60469	5.61219	5.05353	4.89709	5.13493	4.6052	5.19485
ABCA6	7.52978	9.33956	8.85033	9.48591	9.805	9.04838	8.82569	8.9034	8.14284	7.63813	3.48192	3.65788	3.54847	3.77246	3.82001	3.30584	3.54703	3.58866	3.3891	3.80484
ABCA7	6.26055	6.14398	6.4304	5.80486	6.28159	6.47613	6.75497	6.84142	6.66983	6.84122	3.87319	3.8711	4.15178	3.8501	4.0553	4.07137	3.87468	4.02327	4.34894	3.57987
ABCA8	7.13067	8.33221	8.07443	8.61126	8.53938	7.85195	7.67832	7.66529	7.73389	7.34377	5.62724	5.31111	5.57641	5.41085	5.13989	4.9507	5.18585	5.33263	4.60906	5.07949
ABCA9	6.1748	7.46902	6.63657	6.85176	6.85147	5.98649	6.21866	6.11319	5.95741	5.82041	3.72012	4.0114	3.82528	3.67558	4.06081	3.73042	3.77292	3.91546	3.62338	3.69623
ABCB1	5.39995	4.83246	5.28544	4.41255	4.619	4.61421	5.1823	4.84299	5.26887	5.72394	3.47228	3.45529	3.58815	3.571	3.84088	3.66193	3.50311	3.57752	3.49629	3.44611
ABCB10	9.38037	8.80197	9.1666	8.91382	8.95969	9.03474	8.95661	8.99567	8.79432	9.04658	4.67678	4.3659	4.39659	4.16041	4.53216	4.31972	4.50586	4.73132	4.48823	4.39012
ABCB11	4.56755	4.46981	4.39648	4.40402	4.32663	4.44691	4.3925	4.37938	4.25964	4.52407	3.4328	3.41578	3.32737	3.23107	3.77578	3.59239	3.35558	3.38706	3.55227	3.51853
ABCB4	5.68916	5.67492	4.9576	5.07669	4.94094	5.68587	5.53117	5.25386	5.37061	5.60301	3.06593	2.8495	3.06226	2.91658	3.10396	3.09726	2.98608	3.0421	3.26187	3.04205
ABCB5	5.11591	4.45348	4.44039	4.49643	4.25326	4.66059	4.46007	4.61479	4.72911	5.31781	3.30008	3.32557	3.27923	3.18073	3.37627	3.30196	3.26534	3.33928	3.24062	3.37246
ABCB6	6.84882	6.75301	6.77823	6.84621	7.08799	6.80539	6.68446	6.91104	6.85804	6.78876	4.08744	4.13955	3.83069	3.78525	3.89712	3.98113	3.95131	3.81809	3.93101	3.91349
ABCB7	8.4884	8.60906	8.65122	8.4884	8.73782	8.36333	8.72889	9.04628	8.79786	8.5231	3.40631	3.48874	3.4847	3.42238	3.36994	3.29403	3.40945	3.29477	3.20566	2.96307
ABCB8	5.67806	5.72823	5.77081	5.43706	5.65471	5.96098	5.57206	5.87737	5.77937	5.97266	3.65531	3.62338	3.7549	4.00443	3.61814	3.79389	3.77983	3.93212	3.89318	3.83319
ABCB9	5.86341	5.72968	5.6515	5.71526	5.78032	5.90934	5.89276	5.83257	5.81179	5.76979	4.64313	4.57329	4.43423	4.48459	4.30325	4.39714	4.6354	4.41261	4.35019	4.48921
ABCC1	7.67247	7.41802	7.84659	7.63723	7.73301	7.32257	7.58922	7.40003	7.48649	7.61569	4.93345	5.29454	5.06171	5.06533	4.97519	5.15245	4.91251	4.96143	4.942	4.88313
ABCC10	7.92977	7.85235	8.01647	7.7364	7.84379	7.99035	8.11009	8.19796	8.27786	8.2685	4.96001	5.10358	4.76569	4.84036	4.73325	5.11475	5.08854	5.14745	4.89758	4.96076
ABCC11	4.50254	4.61567	4.42671	4.16	4.37437	4.41066	4.31294	4.41288	4.24678	4.50626	4.10305	3.92701	3.89129	4.01877	4.10238	4.22193	4.10033	4.04402	3.95001	3.89616
ABCC12	4.11468	4.23616	4.14888	4.16494	4.50627	4.12514	3.84181	4.00757	4.08509	4.16457	2.91325	2.89651	2.87081	3.02177	2.91486	3.00833	2.84002	2.82329	2.87797	2.8404
ABCC13	4.16279	4.10077	3.97743	4.03411	4.00095	4.19087	3.9844	4.08134	4.01911	4.13951	3.30255	3.2114	3.2811	3.41623	3.3724	3.29674	3.12833	3.29519	3.33153	3.15133
ABCC2	4.32958	4.38791	4.08008	4.13738	4.2707	4.34315	4.36001	4.43728	4.24638	4.54124	3.37757	3.17199	2.90994	2.8845	2.71657	2.77514	2.97581	2.90644	3.23198	2.77534
ABCC3	7.60719	7.33252	7.62118	7.37589	7.41994	7.77841	7.99804	7.75187	7.76578	7.86696	4.55855	4.9012	4.65552	4.6821	4.54679	4.86092	4.8168	4.77354	4.67521	4.88471
ABCC4	5.13634	5.13042	5.19378	5.36028	5.17234	5.41736	5.41286	5.23784	5.28104	5.49328	3.27094	3.28071	3.32936	3.3215	3.38753	3.31472	3.38334	3.46121	3.37579	3.31994
ABCC5	8.12114	7.69497	7.61591	7.69752	7.5273	7.62533	8.2385	7.7931	7.68353	7.80851	4.36618	4.73538	4.66106	4.587	4.52484	4.79575	4.63892	4.78234	4.77478	4.84271
ABCC6P1	3.73529	3.74609	3.8086	3.77072	3.62997	3.83313	3.74904	3.88103	3.75697	4.00972	3.14648	2.89038	3.155	3.13209	3.28112	3.08534	3.20175	3.16151	3.46362	3.01743
ABCC8	5.44071	5.47857	5.38841	5.53606	4.96349	5.38634	5.11988	5.45601	5.40314	5.40273	4.06992	4.08219	4.21982	4.11475	4.34612	4.43435	4.13535	4.14762	4.44376	4.08709
ABCC9	5.11991	4.93594	4.79522	5.01698	4.81679	4.54478	4.73552	5.20221	4.75534	5.08941	3.8302	3.87887	3.71313	3.69693	3.82687	3.79724	3.67642	3.70197	3.86126	3.79999
ABCD1	6.15583	6.27398	6.04145	6.15455	6.33552	6.59565	6.45735	6.42296	6.24739	6.3513	5.16183	4.72164	5.21463	4.99364	5.10828	5.48769	4.83779	5.02521	5.20765	5.17243
ABCD2	3.58632	3.65233	3.68016	4.03388	3.58369	3.62869	3.41748	3.38207	3.55338	3.53035	2.48034	2.69019	2.64098	2.48612	2.69996	2.67837	2.83624	2.68282	2.61481	2.50459
ABCD3	8.13997	7.64871	7.77567	7.8582	7.85628	7.66708	7.67537	7.79446	8.14259	7.70574	3.72701	3.60384	3.66477	3.55513	3.22836	3.62735	3.52415	3.55193	3.41817	3.34707
ABCD4	7.20039	6.97223	7.14869	7.09591	7.06719	7.04549	7.21345	7.09756	7.12781	7.23254	3.38102	3.30442	3.46147	3.57066	3.39223	3.21901	3.44813	3.2302	3.43336	3.5076
ABCE1	9.35836	9.03318	9.36701	9.06618	9.34179	8.96625	9.2499	9.33611	9.16176	9.20432	4.7942	4.76224	4.21017	4.45258	4.0238	4.39005	4.41966	4.21577	4.28301	4.27357
ABCF1	9.66248	9.84928	9.5315	9.11996	9.70704	9.27171	9.68293	9.89074	10.0783	9.70497	5.41415	5.38838	5.46772	5.64226	5.44262	5.28625	5.52933	5.49184	5.61546	5.36279
ABCF2	7.34847	7.36416	7.54776	7.12637	7.56174	7.35625	7.27998	7.26357	7.42491	7.23186	4.14101	3.99191	4.25372	4.19963	4.07398	4.28785	4.12262	4.25457	4.24627	4.2086
ABCF3	7.62656	7.67778	7.73864	7.50734	8.00922	7.61071	7.79181	7.83656	7.96916	7.61188	6.00604	6.27127	5.77047	6.10338	5.81228	6.27127	6.20688	6.0671	6.28756	6.17974
ABCG1	7.54843	6.26252	6.94182	6.05665	6.25631	6.95669	7.13117	6.83715	7.30399	7.62751	3.88101	3.98377	3.85047	3.79224	3.89209	4.0247	4.00042	3.89736	4.00311	3.84223
ABCG2	7.0632	7.00582	7.48339	7.73075	7.25415	6.93966	7.117	8.02313	7.73302	7.72475	4.28906	4.15361	4.04799	3.9728	3.97495	3.84192	4.12284	3.94788	4.02603	4.07054
ABCG4	6.24773	6.22035	6.16881	6.23641	6.02227	6.43261	6.34188	6.69396	6.58384	6.67368	5.19294	4.88501	4.88937	5.32423	5.14204	5.07968	5.02588	5.06596	4.8592	5.06287
ABCG5	4.29501	4.49062	4.39153	4.23247	4.4197	4.4197	4.50253	4.38274	4.33537	4.53646	3.93104	4.283	3.99411	3.987	3.99467	4.06184	4.08127	3.83001	3.97974	4.20345
ABCG8	4.83531	4.68946	4.6135	4.44016	4.65665	4.80773	4.71731	4.49838	4.78399	4.67486	3.73164	3.86015	3.85121	3.94141	3.90227	4.112	3.76625	4.12274	3.95183	3.80878
ABHD1	5.18507	5.18226	5.01723	5.05574	4.94855	5.21907	4.9451	5.13694	5.19746	5.18761	5.02728	4.85626	4.66667	4.65288	4.8469	4.99052	4.85975	4.72805	4.62581	4.64805
ABHD10	8.33132	8.80579	8.83741	8.81077	8.7521	8.47872	8.7639	8.69218	8.75929	8.36485	4.32936	4.00395	4.20739	4.05388	4.23934	4.17221	4.25327	4.16901	3.8593	4.21234
ABHD11	6.05713	6.04881	6.11393	6.07193	6.11121	6.29193	6.09341	6.09367	6.19634	6.13458	4.60006	4.48947	4.56442	4.51308	4.36368	4.54278	4.52254	4.55433	4.65518	4.67517
ABHD12	8.12532	7.64564	7.69274	7.77543	8.53206	8.00071	8.22676	8.59272	8.36201	8.38124	3.94825	3.96042	4.06993	4.07235	4.01693	4.03435	3.98667	3.93531	4.09853	3.99038
ABHD13	7.77141	7.65541	7.92672	7.97159	7.77148	7.63922	7.63664	7.41902	7.79935	7.1969	3.2158	3.20768	3.26135	3.16357	3.47007	3.15778	3.27572	3.17921	3.17314	3.10489
ABHD14B	7.37305	7.32926	7.13096	7.01538	7.77025	7.4433	7.4754	7.94502	7.6051	7.35064	5.21384	4.78934	4.452	4.8375	4.91323	4.50391	4.91193	4.7943	4.26871	4.60304
ABHD15	6.60129	6.91071	7.20156	7.2233	7.17624	7.02775	7.39099	7.10768	7.05953	6.83086	2.62187	2.81171	2.71668	2.79684	2.68868	2.78884	2.84567	2.74319	2.69186	2.84393
ABHD16A	6.94486	6.87161	6.90647	6.86199	7.17881	6.71031	7.05245	7.00495	6.94844	6.90332	3.68805	3.70688	3.68166	3.77015	3.78871	3.58028	3.5186	3.70031	3.8611	3.48468
ABHD16B	4.86618	4.89365	4.94922	4.59337	5.04442	4.75232	4.82236	5.00731	4.8598	5.06867	3.00837	2.83194	2.53929	3.12527	2.86731	3.26404	3.15014	2.92752	2.82848	2.83873
ABHD17A	8.71551	8.79455	8.66778	8.65541	9.17895	9.32525	9.09471	9.15053	9.66565	9.15249	6.26441	5.85513	5.94885	6.05402	6.08448	6.11998	6.09235	6.12471	6.23928	5.86253
ABHD17B	6.97767	6.78153	6.95729	6.73301	6.75643	6.76345	6.59337	6.88322	6.88603	7.03647	3.99934	3.77949	4.25447	3.95154	4.26168	3.96479	4.18978	4.08812	3.97437	4.13355
ABHD17C	6.65962	6.72837	6.73224	7.14464	6.04272	7.22587	7.54529	7.26508	7.19942	7.48949	4.2529	4.01909	4.33924	4.1033	3.91417	3.92519	4.26895	3.75649	3.32736	4.1317
ABHD2	7.66929	7.73639	7.62639	7.45683	7.60888	7.54371	7.49362	7.26472	7.41289	7.9037	3.99039	4.02438	4.1938	4.18665	3.98794	4.06569	3.99821	3.96079	4.12994	4.03741
ABHD3	9.26412	8.702	8.62989	8.88468	9.01589	8.89672	9.49948	9.10733	8.83058	8.98892	5.06954	5.30791	5.09103	4.90818	4.99885	5.26205	5.23341	5.06495	5.14628	5.05771
ABHD4	7.8541	7.70018	7.58463	7.3808	7.25049	7.72348	7.62937	7.78936	7.7322	7.68826	4.26792	4.41719	4.44084	4.52225	4.22028	4.53412	4.69423	4.65241	4.502	4.42234
ABHD5	6.0242	5.83256	5.77552	5.85042	6.30421	5.94441	5.90188	6.11749	6.09765	6.18003	3.49833	3.31822	3.55881	3.41921	3.41881	3.56811	3.50475	3.45817	3.43988	3.39771
ABHD6	6.42763	6.46019	6.41441	6.29531	6.14141	6.52754	6.66403	6.28533	6.21516	6.36436	3.61969	3.41058	3.57234	3.63264	3.40294	3.50525	3.37728	3.38957	3.4023	3.36571
ABHD8	6.03243	5.98104	6.15504	5.88407	6.00622	6.03145	5.97248	6.21941	6.26497	6.16275	4.82097	4.68618	4.77971	4.70566	4.83634	4.85219	4.79691	4.67806	4.94203	4.84859
ABI1	8.10001	7.77194	7.94372	7.90092	7.6239	7.70436	7.90646	7.85069	7.94409	7.8943	4.66142	4.55864	4.53672	4.47006	4.33563	4.54878	4.57732	4.56014	4.47431	4.60554
ABI2	8.29326	8.38848	8.28544	8.25445	8.32488	8.25749	8.25505	8.33884	8.42104	8.25695	6.59319	6.58513	6.58748	6.55172	6.43987	6.50284	6.46811	6.61957	6.47888	6.46149
ABI3	7.26038	7.28826	7.40597	6.79601	7.33644	7.06994	7.43555	7.50093	7.47414	7.73651	6.62159	6.20013	6.41409	6.59752	6.48232	6.46729	6.47215	6.25659	6.56176	6.62999
ABI3BP	7.12388	8.48672	8.45391	8.47959	7.96896	8.35482	8.22586	8.07814	8.00329	7.42756	5.02846	5.01439	5.06508	4.89489	4.89753	4.83762	4.63113	4.84856	4.63633	4.92716
ABL1	9.50446	9.86026	9.79167	9.848	10.1038	9.76879	9.67902	9.83211	9.94574	9.86834	7.65935	7.8027	7.9291	7.79585	7.63009	7.52753	7.40287	7.52753	7.55603	7.63057
ABL2	7.70423	7.43227	7.53581	7.2341	7.37624	7.59567	7.67572	7.87102	7.80582	7.79837	4.9231	5.106	4.92708	5.08517	5.0152	5.18569	5.07773	5.17601	5.13312	4.99938
ABLIM1	9.82776	11.0817	11.2011	10.9974	10.9943	10.4422	10.1744	10.5135	10.3737	9.80117	5.65285	5.60887	5.62094	6.10831	5.38633	4.99628	5.40219	5.24625	5.10327	5.42493
ABLIM2	6.03106	5.84427	5.86605	5.56711	5.95787	5.8351	5.70751	5.86329	5.83355	6.07466	4.62201	4.71216	4.688	4.57275	4.64114	4.65066	4.59054	4.54068	4.65586	4.73836
ABLIM3	8.52734	8.34348	8.14423	8.19122	8.28486	8.51458	8.28177	8.7873	7.92874	8.16332	6.92444	6.82678	6.67557	6.85634	7.07313	6.33323	6.74203	6.89772	6.53089	6.928
ABO	6.03457	5.93445	5.95162	5.80148	6.12995	6.17683	5.95563	6.27548	6.07029	6.0664	5.77368	5.54027	5.82225	5.67919	5.8373	6.07528	5.87726	5.82301	5.82387	5.97119
ABR	8.45841	8.18144	8.21896	8.01473	8.00565	8.0107	7.9977	8.03108	8.18426	8.02542	5.73915	5.56716	5.79254	5.99366	5.73081	5.64406	5.58448	5.60988	5.64031	5.67579
ABRA	4.21851	3.90951	4.12025	3.75991	3.79629	3.9155	3.8487	3.97771	3.8419	3.99718	2.31616	2.42236	2.35396	2.32594	2.36031	2.42279	2.4749	2.41224	2.36341	2.32289
ABRACL	9.73046	9.65117	10.2017	9.05088	8.91916	9.42325	10.0465	10.0505	9.90782	10.2621	3.51344	3.29802	2.97353	3.4776	3.21926	3.11875	3.44065	3.12175	3.84548	3.14601
ABT1	8.41972	8.51573	8.47071	8.07058	8.64107	8.25384	8.13125	8.25031	8.31536	8.44166	4.02018	4.39857	3.74554	4.10565	3.99535	4.13691	3.98031	4.30458	4.05911	4.06777
ABTB1	5.46409	5.45879	5.49839	5.45881	5.46945	5.63679	5.47577	5.56508	5.59638	5.49986	3.63831	3.6726	3.89161	3.82222	3.85921	3.61158	3.72116	3.6749	3.80504	3.71266
ABTB2	6.59302	6.95689	6.71473	6.61441	7.06086	6.93344	6.59345	6.42658	6.51203	6.54983	4.38266	4.03391	4.04607	4.00213	3.8988	4.18437	3.98675	4.02975	4.32318	4.1399
AC000111.3	3.44594	3.41937	3.3863	3.60803	3.30678	3.42617	3.29816	3.33439	3.43446	3.66089	2.34444	2.25548	2.4622	2.51791	2.49899	2.55598	2.44025	2.46013	2.59781	2.39801
AC002059.10	6.29386	6.19792	6.20846	6.39488	5.95872	6.5736	6.19624	6.21464	6.26617	6.17573	5.74802	5.63348	5.41674	5.67613	6.21357	5.70528	6.00943	5.69411	5.6412	5.73729
AC002064.5	4.10838	3.89036	3.96299	3.84505	3.96825	4.24349	3.85544	3.93225	4.1688	4.0974	3.97558	3.83076	3.15464	3.56596	3.95689	3.91156	3.33726	3.63812	3.49043	3.59802
AC003973.4	4.15833	4.05683	4.13305	3.73365	4.01145	4.13909	3.80953	4.09559	3.97659	4.19872	2.42762	2.16338	2.46207	2.67709	2.49956	2.56401	2.53462	2.85635	2.79904	2.51326
AC003989.4	5.22951	5.51854	5.43855	5.12056	5.41818	5.53542	5.56508	5.51965	5.3559	5.35855	4.17729	4.22611	4.32046	4.25829	4.12144	4.56669	4.26791	4.2496	4.34083	4.21306
AC004692.5	8.50251	8.09899	8.25173	8.1311	8.38846	8.20514	8.43648	8.29057	8.34182	8.35278	4.78813	4.77073	4.84907	4.61554	4.76075	4.82513	4.88493	4.79092	4.85521	4.93595
AC004941.5	7.33203	7.53163	7.62029	7.20321	7.46864	7.49733	7.7749	7.58763	7.491	7.7177	3.21532	3.19096	3.30756	3.19971	3.24814	3.45961	3.21083	3.19219	3.24814	3.30758
AC005162.4	5.25755	5.15356	4.97718	5.16797	5.24658	5.6351	4.83588	5.33915	5.25799	5.52712	3.17716	3.30313	3.3057	3.20428	3.25163	3.33523	3.45014	3.26131	3.32902	3.41063
AC005224.2	4.83868	4.53949	4.7349	4.66324	4.46555	4.65858	4.36785	4.64913	4.52382	4.42938	4.33386	4.06218	4.10858	4.26063	4.37804	3.94033	4.23693	3.70467	4.2655	4.04238
AC005256.1	6.40025	6.10413	6.13828	5.9145	6.29275	6.54281	5.82119	6.27597	6.26766	6.33601	6.52921	6.3414	6.04453	6.16619	6.33575	6.47765	6.66499	6.5042	6.28421	6.52035
AC005306.3	6.58232	6.47063	6.53639	6.58045	6.74434	6.29432	6.57197	6.58513	6.51167	6.59748	5.34552	5.51251	5.3515	5.29172	5.31997	5.4453	5.06088	5.29172	5.21897	5.50235
AC005498.3	4.82515	4.90099	4.81981	5.06718	5.12277	4.82814	4.97681	4.82121	4.77267	4.91378	3.67391	3.64764	3.96904	3.93219	4.03153	3.88691	3.72288	4.00801	4.02515	3.71622
AC005523.2	6.70435	6.48814	6.35963	6.63572	7.03871	6.30612	6.35251	6.47809	7.05051	6.02888	4.29446	4.27046	4.68046	4.25733	4.34033	4.35895	4.49393	4.49739	3.85384	4.28584
AC005523.3	5.69547	5.91839	5.73868	5.58721	5.90526	6.02954	5.83123	5.81634	5.76643	5.77786	4.11408	3.80978	4.15307	3.84928	4.06931	4.0614	3.90986	3.97895	3.80108	3.8795
AC005537.2	4.01645	4.00372	3.94488	3.86621	3.89525	4.04894	3.8657	3.87932	3.6699	3.93406	3.86018	3.84003	3.75611	3.4452	3.68115	3.91468	4.12445	3.66058	3.69005	3.63908
AC005592.3	4.0313	4.00656	4.15481	4.28908	4.41186	4.25217	4.1291	4.1123	4.04814	4.15159	3.79885	3.94786	4.06511	3.59047	3.69496	3.66037	3.67732	3.82311	3.94493	3.64602
AC005606.14	4.20348	4.44899	4.24029	4.12175	4.32238	4.48577	4.56588	4.24029	4.23091	4.52703	2.84171	2.63849	3.07277	2.96617	3.05965	2.68675	2.64253	2.9187	3.13366	2.84681
AC005785.2	5.12171	4.80205	4.89759	4.66032	4.76182	5.30818	4.88174	5.06219	5.27292	5.09115	3.81659	3.72151	3.90316	4.03353	3.98127	4.06208	4.01539	3.9662	4.13633	4.12798
AC005838.2	4.32146	4.38427	4.17469	4.42938	4.12649	4.31785	4.26426	4.63196	4.29413	4.16206	3.61319	3.55008	3.70852	3.61503	3.74117	3.64688	3.67304	3.49299	3.58172	3.739
AC006026.13	4.5929	4.81162	4.52547	5.05841	4.79261	4.72116	4.69309	4.6162	4.72949	4.74339	3.86801	4.05662	4.13763	4.01712	3.91096	4.06184	3.77158	3.94248	4.10395	4.01633
AC006129.2	3.84863	3.67523	3.71945	3.71514	3.55841	3.92317	3.84248	3.73302	3.93381	3.80567	2.95464	2.78442	2.88498	2.94273	2.87928	3.49363	3.00837	2.74765	2.94273	2.85313
AC006538.1	4.09835	4.16633	4.21175	4.17682	4.44047	4.05678	3.93576	4.39019	4.04232	4.15218	3.05192	3.00737	2.72177	3.23191	3.78211	3.35438	3.41609	3.03704	3.08326	3.3566
AC007292.3	5.77588	5.6563	5.6153	5.67065	5.7284	5.60223	5.72657	5.82511	5.72473	5.8674	4.21309	4.02979	4.5439	4.40594	4.43976	4.32637	4.28258	4.30541	4.44306	3.99649
AC007349.5	3.74715	3.6957	3.7885	3.77051	3.75956	3.68422	3.69128	3.65995	3.86596	3.8393	2.84883	2.95298	2.81452	2.57753	2.85135	2.81175	2.97813	2.63588	2.76438	2.83625
AC007362.3	4.48849	4.40156	4.45317	4.3476	4.50605	4.4573	4.43775	4.44904	4.34849	4.46614	3.67193	3.67217	4.07371	3.91813	3.70914	4.04608	3.73534	3.79601	3.67195	3.74499
AC007365.3	6.50696	6.34638	6.42703	6.47679	6.67427	6.61871	6.34722	6.63568	6.53313	6.63599	5.98734	5.85412	6.10615	5.95102	6.21827	6.08065	6.09943	5.80339	6.11467	6.15073
AC007389.3	5.17539	5.36042	5.06796	4.9591	4.95792	5.15302	5.14525	5.17146	5.12466	5.2058	5.7633	5.56957	5.9256	6.04515	5.82133	5.75642	5.94652	5.8439	5.78516	5.78018
AC007401.2	4.83476	4.54026	4.90133	4.65094	4.39878	4.8858	5.07926	4.90502	4.88699	4.90623	4.69717	4.24544	4.74564	4.52708	4.62719	4.71768	4.64372	4.73857	4.66193	4.71955
AC007680.2	4.6629	4.30734	3.9125	4.17096	3.96871	4.18822	4.05816	4.12579	4.12595	4.53578	3.04012	2.80602	2.77353	2.76573	2.808	2.88379	2.81899	2.91627	2.79022	2.95741
AC007787.2	4.47724	4.64633	4.75152	4.40881	4.54675	4.81739	4.45439	4.58609	4.40969	4.59837	3.1927	2.8999	3.21961	3.3968	3.37719	3.50511	3.21793	3.54717	3.17231	3.0568
AC008088.4	4.17129	4.1925	4.38644	4.10684	4.33659	4.30614	4.45444	4.1264	4.23489	4.29922	3.24427	3.43361	3.22282	3.16795	3.25502	2.98872	3.30048	3.35236	3.33525	3.16694
AC008746.12	5.62198	5.36036	5.03897	5.39086	5.17039	5.32797	4.84863	5.08975	5.11598	5.11659	3.41977	3.36683	3.75611	3.62737	3.80022	3.32258	3.80031	3.7834	3.59332	3.80831
AC008753.4	6.69218	6.56795	6.63474	6.56764	6.84677	6.59823	6.84342	6.68511	6.56306	6.68892	2.73306	2.88927	2.86894	2.78766	2.94482	2.92025	2.861	2.9005	2.77525	2.9005
AC009120.6	7.70785	7.73874	7.8994	7.89768	7.86491	7.63243	8.09874	7.85157	7.74586	7.78162	5.53451	5.27416	5.42207	5.42171	5.43753	5.45966	5.23589	5.34133	5.25187	5.46688
AC009133.15	5.46319	5.56985	5.65315	5.34243	5.61509	5.68874	5.52695	5.90189	5.62861	5.89327	3.90563	3.66592	3.64828	3.85584	3.76123	4.00179	3.98813	3.84374	3.77748	3.84608
AC009502.4	4.98887	5.08325	5.03217	4.72985	4.53043	5.29481	4.8883	5.03113	4.81275	4.91455	4.81156	4.8566	4.64325	4.83142	5.07046	4.8553	4.90251	4.56761	4.67903	4.78407
AC010145.4	4.81876	4.6496	4.73557	4.88777	4.54287	5.19377	4.41494	4.36855	4.69521	4.64748	4.49674	4.45853	4.33173	4.27436	4.6779	4.91653	4.78294	4.50297	4.52682	4.42891
AC010524.4	5.34236	5.00297	5.10664	4.82122	4.82837	4.94309	4.94306	4.91848	4.7183	5.26855	3.71095	3.30182	3.49045	3.26633	3.47698	3.49161	3.50501	3.39015	3.09982	3.4892
AC012065.7	9.91501	8.26801	8.62641	8.56916	7.64758	8.22015	9.62141	7.84492	8.81443	6.39361	5.34998	5.28436	5.49203	5.63982	5.27596	5.43868	5.5905	5.5705	5.59934	5.55197
AC012360.6	5.12754	5.31123	5.23738	5.03701	4.87466	5.24414	4.83584	5.15125	5.14757	5.05296	5.0007	5.0195	4.94365	5.00513	5.30695	5.24734	5.17956	4.85817	5.42028	5.1218
AC012499.1	4.67297	4.71304	4.47261	4.3654	4.73142	4.48539	4.44649	4.32744	4.51772	4.64307	4.91034	4.92484	4.79292	4.8439	4.94315	5.10359	4.92368	4.92034	4.683	4.7908
AC012531.25	5.36094	5.18454	5.03407	4.9785	4.93486	5.03409	5.06329	5.06761	5.06818	5.42992	5.8689	5.68381	5.43628	5.37822	5.35924	5.28278	5.29512	5.36117	5.25935	5.46943
AC013463.2	4.44681	4.47236	4.59254	4.47236	4.45345	4.30267	4.45124	4.54198	4.69795	4.4367	2.97771	3.24814	3.38031	3.46652	3.32025	3.45269	3.15014	2.95615	3.27246	3.10936
AC013733.4	3.92731	3.91015	3.94172	4.02982	3.90396	3.84571	3.81195	3.90442	3.91102	4.03329	2.97408	2.95016	2.76885	2.96701	2.98409	2.81522	2.86163	2.86305	2.9787	2.76231
AC016831.7	4.3879	4.43582	4.04343	4.01874	4.26666	4.25271	4.21253	4.18126	4.08002	4.32289	4.36015	3.14537	3.59518	3.48554	3.72216	3.46276	3.46205	3.53496	3.50861	3.51564
AC016999.2	4.27953	4.59162	4.63576	4.58957	4.76157	4.74653	4.80991	4.66607	4.72807	4.80393	4.01381	3.75699	4.00531	3.92447	4.17662	4.00584	4.03078	3.83418	3.96292	4.19289
AC017002.2	8.29013	8.02044	7.54456	7.14056	6.36243	7.59108	8.02044	8.03361	8.01348	8.39934	3.37017	3.5546	3.81354	3.59487	3.45108	3.4842	3.90563	3.42059	3.57203	3.51522
AC017104.6	7.60228	7.38981	7.46138	7.59575	7.44639	7.68634	7.36463	7.52746	7.61409	7.60757	7.375	7.47269	7.74868	7.56059	7.51787	7.91136	7.81676	7.60238	7.62024	7.83851
AC018755.16	6.96408	6.59995	6.78508	6.78537	6.7367	6.66314	7.17609	7.19498	7.06604	7.09635	6.40036	6.33714	6.2944	6.32867	6.45081	6.36889	6.37594	6.40028	6.13275	6.41616
AC018755.17	3.53115	3.77669	3.83071	3.65488	3.59982	4.05022	3.95473	3.52854	3.6685	3.99651	3.03664	2.88868	3.13575	3.17187	2.997	3.31963	3.18828	3.00722	3.29082	2.83569
AC018766.6	4.6724	4.76315	4.71777	4.59958	4.78332	4.715	4.56127	4.82132	4.61057	5.0184	3.45917	3.45196	3.86199	3.66611	3.68955	4.32564	3.60927	3.8089	3.84811	3.69709
AC018816.3	6.41696	6.12922	6.6175	6.13784	6.05727	6.44527	6.30421	6.26114	6.1943	6.24375	5.33797	5.45289	5.43172	5.53081	5.53584	5.48579	5.42265	5.30193	5.51223	5.59437
AC024560.2	6.04779	6.02786	6.79442	5.70698	6.15403	6.539	5.76034	6.37951	6.08563	6.11777	4.22304	4.02924	4.14612	4.05681	4.09116	4.05579	4.01276	4.14914	4.20495	4.00093
AC025442.3	5.58732	5.43863	5.4487	5.44515	5.51146	5.5979	5.42034	5.65647	5.52063	5.83623	4.18751	3.98684	3.96357	3.81742	4.21824	3.6839	3.85074	3.88903	4.2976	3.9859
AC064852.4	3.59519	3.64751	3.51677	3.61692	3.6655	3.51191	3.41729	3.77959	3.59059	3.57987	2.60661	2.60421	2.74714	2.60661	2.80801	2.56633	2.49531	2.50808	2.59086	2.64767
AC067956.1	3.92206	3.71708	3.85804	3.78302	3.74319	3.70064	3.86741	3.71619	3.82968	3.80676	4.53666	4.38576	4.35629	4.47494	4.29907	4.09921	4.34119	4.5066	4.43282	4.33125
AC068039.4	6.48529	6.53346	6.85946	6.64242	6.66897	6.73372	6.36798	6.27528	6.88585	6.12122	2.95795	2.85097	2.95298	3.26405	2.94612	3.19089	3.03797	2.65503	2.77487	2.99887
AC068138.1	4.74369	4.84807	4.64746	4.66795	4.83604	4.97794	4.7197	4.78954	4.8698	4.99466	4.39841	4.13137	3.78142	4.09002	4.13536	4.06608	4.36783	4.05951	3.58979	4.11747
AC068831.3	5.18445	5.27678	5.09264	5.12559	5.27131	5.38593	5.49827	5.23973	5.20069	5.03161	3.47225	3.1786	3.77527	3.39993	3.59756	4.11634	3.38517	3.35952	3.62398	3.69743
AC073283.7	6.13133	6.11527	5.96569	5.95224	5.97888	6.32602	6.14072	6.05617	6.07888	6.33343	4.51837	4.20846	4.50587	4.18675	4.39089	4.56685	4.34731	4.70663	4.51743	4.55003
AC073321.4	4.84896	5.30626	4.74972	4.85754	4.72023	5.05222	4.81488	4.9639	4.90497	5.08773	3.70044	3.1488	3.73166	2.99705	3.50793	3.39281	3.37442	3.15967	3.38618	3.40925
AC074212.6	5.11561	5.11631	5.17937	4.96022	5.21665	5.34018	5.05138	5.26347	5.31245	5.09377	3.55365	3.43662	3.47769	3.56493	3.42312	3.64142	3.47759	3.58889	3.59947	3.53862
AC079305.10	4.70829	4.82206	5.02879	4.88297	4.85859	4.72534	4.73953	4.92864	4.80978	4.78155	3.44887	3.22144	3.04877	3.01533	3.17489	3.21213	3.30048	3.37566	3.23552	3.31391
AC079741.2	4.21127	3.89026	4.06914	3.97972	3.73563	4.1771	3.79486	3.82841	3.8867	4.18671	2.75047	2.73978	2.56042	2.62028	2.76573	2.66938	2.76384	2.6433	2.71061	2.78006
AC079767.4	4.43448	3.981	3.8831	4.13771	4.14932	4.54581	4.19095	4.25179	4.17767	4.64272	2.94273	3.19016	2.72739	3.13057	2.98645	2.91431	2.92809	2.91435	2.78466	2.61393
AC079807.4	4.05598	3.98386	3.99914	3.66726	3.94565	4.03425	3.69854	4.02025	3.85101	3.97751	4.20497	3.78084	3.93305	3.69973	3.93224	3.98094	4.01769	3.82745	3.90477	4.32729
AC083843.1	6.825	6.0077	5.85294	6.46261	6.35815	5.83527	5.95699	6.0523	5.6358	6.03847	3.5295	3.47461	3.54761	3.46019	3.57754	3.48952	3.52646	3.67196	3.54645	3.44833
AC083949.1	4.75581	5.13329	4.93964	4.859	4.79679	4.90355	4.87325	4.86972	4.84409	4.95633	5.0007	4.83134	5.03285	5.05298	4.75436	5.15964	4.57577	4.88249	5.03209	4.51279
AC084219.3	4.32325	4.33895	4.45693	4.62046	4.35899	4.19074	4.23712	4.31452	4.45939	4.68105	3.17367	3.46293	3.75611	3.67486	3.5725	3.52244	3.24042	3.38525	3.45546	3.34034
AC087501.1	3.54382	3.75766	3.58939	3.66228	3.61242	3.66913	3.62986	3.82674	3.67414	3.62048	3.3904	3.3823	3.41275	3.43146	3.54366	3.58177	3.52947	3.49217	3.27086	3.47906
AC090627.1	3.98038	3.7845	3.76018	4.14145	3.86611	3.8161	3.67338	3.86862	3.88962	3.82177	3.23866	2.90169	3.25766	3.26345	3.14091	3.29187	3.05011	3.05644	3.19077	3.00577
AC091133.1	8.96069	8.61567	8.88825	8.77402	8.74253	8.47661	8.60548	8.60916	8.64113	8.4966	4.4016	4.6314	4.68015	4.89616	4.46403	4.45466	4.42144	4.5227	4.22239	4.36246
AC091633.3	3.63083	3.58901	3.65313	3.65068	3.62899	3.49341	3.60073	3.66233	3.79653	3.55817	2.91255	2.82989	3.06046	3.00764	2.87928	3.03953	2.9778	2.82481	3.14454	2.9776
AC092192.1	3.68098	3.72079	3.67615	3.85377	3.74909	3.726	3.74476	3.54752	3.69909	3.76971	2.37324	2.48261	2.41472	2.5968	2.44873	2.45211	2.4473	2.44679	2.58917	2.46449
AC092620.2	7.20155	7.6317	7.73497	7.86897	7.82792	7.91554	8.21377	7.75658	7.73171	7.15797	3.57898	3.47409	3.65437	3.60401	3.61452	3.41286	3.71181	3.44834	3.59967	3.58867
AC092660.1	5.49724	5.60177	5.35607	5.0987	5.3783	5.36835	5.03999	5.37499	4.95992	5.54608	4.17111	4.36264	4.53564	4.34894	4.19298	4.24852	4.27352	4.24299	3.96998	4.00787
AC092667.2	4.36499	4.59609	4.61581	4.36861	4.61442	4.40991	4.3739	4.23567	4.29154	4.34907	4.0432	3.88579	3.80793	3.82129	3.64299	4.17322	3.99824	4.01954	4.11424	3.8088
AC100830.4	4.52462	4.36229	4.23259	4.06655	4.09514	4.41137	4.14838	4.37131	4.26704	4.43987	4.48575	4.63642	4.6569	4.71699	4.66153	4.62141	4.47658	4.55065	4.48591	4.68283
AC104667.3	6.52152	6.40418	6.33626	6.31781	6.43021	7.00856	6.29826	6.40122	6.49782	6.81438	3.71664	3.83428	3.93341	3.77433	3.78287	3.93485	3.89981	3.8207	3.95027	3.83514
AC106801.1	5.95864	5.82849	5.44479	5.47238	5.2913	5.88248	5.50125	5.51151	5.82425	6.06766	6.03709	5.6383	5.43669	5.34754	6.00733	5.41313	5.83719	5.72532	5.67964	5.67262
AC108056.1	3.73365	3.82352	3.87529	3.84955	3.79222	3.98755	3.83498	3.95904	3.73282	3.92243	3.71711	3.7389	3.75314	3.71711	3.65366	3.9985	3.72728	3.77138	4.18618	3.7376
AC112198.1	4.90557	4.97329	5.05665	4.67173	4.9619	5.0026	4.78139	4.95792	5.126	5.35439	4.15082	4.06148	4.09898	4.15471	4.11455	4.85956	4.29305	4.17158	3.89126	4.14079
AC114730.11	4.15502	4.32889	4.0992	4.05609	4.02458	4.25745	4.16946	3.83999	4.13671	4.19769	3.73142	3.65194	3.06579	3.47043	3.66993	3.46926	3.44001	3.66615	3.09736	3.46622
AC114752.3	4.28033	3.92568	4.00751	3.76761	4.10247	4.1309	3.98995	3.93952	4.0144	3.9738	3.78307	3.61885	3.77531	3.90112	3.69777	3.80504	3.90849	3.69425	4.0232	3.88799
AC124997.1	3.85253	3.8034	3.79592	3.70395	3.78432	3.69676	3.69484	3.81324	3.74613	3.63028	2.41103	2.40901	2.49634	2.54748	2.34211	2.4104	2.48547	2.49019	2.38768	2.4637
AC136289.1	3.90076	3.92666	3.67551	3.84006	3.58804	3.84832	3.81687	3.8653	3.60768	3.58284	2.41845	2.24619	2.30361	2.26863	2.36647	2.52738	2.51464	2.74322	2.47908	2.35284
AC139100.3	4.06015	4.11571	4.0339	4.27118	4.10091	4.00453	4.08723	3.93252	4.0755	4.36087	3.49513	3.44713	3.21516	3.5978	3.6128	3.49513	3.50832	3.31163	3.55362	3.79894
AC141928.1	5.98221	5.70867	5.68107	5.55939	5.73355	5.74512	5.57605	5.67397	5.68005	5.56687	4.0778	4.22621	4.01618	4.29596	3.94481	4.16927	4.19058	4.06347	3.95504	4.18501
AC144652.1	6.06449	6.23521	6.44185	6.24955	6.38535	6.22838	6.35681	6.22427	6.31191	5.98656	4.00195	4.25975	4.38234	4.18782	4.35461	4.26055	4.31566	4.32704	4.80427	4.42124
AC145343.2	4.971	4.95135	4.93192	5.09671	4.89673	5.27329	5.01554	5.09326	4.89929	5.0942	3.0124	3.09906	2.99967	3.19096	3.14328	3.06399	3.10297	3.07513	3.34003	3.13545
ACAA1	9.37247	9.41294	9.49055	9.33451	9.71728	9.07284	9.60316	9.48731	9.30814	9.2978	5.11746	5.3687	5.20585	4.9005	5.17059	5.17958	5.03713	5.16857	4.91746	5.22895
ACAA2	7.7203	7.65939	7.65686	7.78367	7.91755	7.76259	7.81637	7.66294	7.6425	7.76108	5.05871	4.77408	5.1218	4.87138	4.94277	4.85916	4.94518	4.87727	4.92222	4.94371
ACACA	7.08106	7.16318	7.13051	7.04606	7.15665	7.18423	7.14313	7.1426	7.17225	7.29734	4.52576	4.34646	4.32659	4.44831	4.48218	4.42796	4.29639	4.32355	4.59084	4.55231
ACACB	7.84402	7.62036	7.46253	7.72228	8.44595	7.41128	7.18051	7.40252	7.28188	7.22139	4.89115	4.94501	4.9578	4.81319	5.61095	4.80842	4.92501	4.86096	4.75413	5.00668
ACAD10	5.28264	5.45543	5.4378	5.39798	5.54102	5.50645	5.53359	5.46104	5.42353	5.39752	3.33747	3.50029	3.5013	3.79934	3.73015	3.79308	3.461	3.60704	3.64064	3.4776
ACAD8	7.38467	7.40665	7.59389	7.29197	7.67582	7.14189	7.5096	7.5128	7.34622	7.14279	3.79108	3.94953	3.56333	3.49973	3.29407	3.70507	3.50868	3.53579	3.53302	3.82207
ACAD9	8.71027	9.03987	9.01555	8.659	9.0602	8.5608	8.58288	8.67537	8.66989	8.96402	4.69946	4.8009	5.11846	4.87287	4.85797	4.78963	4.646	4.68636	4.57402	4.7354
ACADL	8.82165	8.67108	8.1709	9.22809	9.27583	7.65802	7.37518	6.9505	7.30127	5.34139	3.67011	3.50849	3.62051	3.61369	3.91303	3.2596	3.25741	3.19227	3.17279	3.48568
ACADM	9.90418	10.0514	10.2643	9.93435	9.85515	9.71093	9.71478	9.69701	9.92415	9.60101	5.37755	4.94309	5.02832	4.84002	4.76075	4.62955	4.60321	4.93092	4.34638	4.85402
ACADS	7.35725	7.53347	7.56829	7.65855	7.76394	7.2424	7.45745	7.49726	7.50476	7.26017	6.06254	6.10728	6.26424	6.25564	5.9688	6.35186	6.15748	6.39525	6.35029	6.17155
ACADSB	7.21346	7.06759	7.14643	7.04949	7.03852	6.87075	6.76752	6.87333	6.96601	6.60982	3.97917	3.79527	4.04606	3.93798	3.91255	3.86225	3.64624	3.71059	3.68586	3.60308
ACADVL	10.0198	10.3195	10.5064	10.2977	10.5849	9.90483	10.5145	10.26	10.4686	10.2485	5.0273	5.35587	5.2724	5.63996	5.30781	5.14748	5.03846	5.13645	5.0122	5.41828
ACAN	6.47711	6.24596	6.29645	6.27002	6.19416	7.0698	7.98031	7.27384	7.58837	6.71796	4.68919	4.67314	4.59632	4.58137	4.68707	4.91058	4.72915	4.79852	5.02835	4.82583
ACAP1	6.16279	6.0292	6.06991	5.90349	6.16903	6.11411	6.53724	6.46553	6.48813	6.49441	2.87796	2.84396	3.00012	2.99339	3.04448	3.24482	3.1229	2.99338	3.06114	3.00379
ACAP2	7.08212	7.32413	7.34852	7.11491	6.96094	7.04169	7.33465	7.02628	7.0418	7.07513	3.90376	4.08516	4.27609	4.08293	3.98166	4.30936	4.12302	4.00789	3.92209	3.86327
ACAP3	6.05594	6.2627	6.22815	6.33544	6.37532	6.45161	6.14386	6.32693	6.38661	6.52846	4.3381	4.38564	4.53479	4.25575	4.37196	4.41016	4.63088	4.51145	4.52949	4.78882
ACAT1	6.63995	6.76381	6.68634	6.86109	6.63994	6.52831	6.49059	6.53011	6.43807	6.31009	5.08322	4.73291	4.8195	4.79262	4.98874	4.52909	4.52072	4.65984	4.69037	4.95969
ACAT2	8.29907	8.47104	8.89128	8.48106	8.49126	8.29911	8.39486	8.77943	8.49032	8.14697	5.65285	5.95557	5.70012	6.00766	5.83455	5.99974	5.89986	6.00725	6.29955	6.21268
ACBD3	9.44497	10.0975	9.41284	9.61473	9.99261	9.73137	9.71054	9.09876	9.66015	9.74308	5.75847	5.49759	5.75213	5.48511	5.3437	5.33387	5.50781	5.89489	5.438	5.77616
ACBD4	7.14375	7.48336	7.40969	7.46282	7.53811	7.45896	7.42821	7.44463	7.246	7.35902	5.26121	5.20781	5.34676	5.45125	5.36651	5.38708	5.41291	5.28297	5.44396	5.46789
ACBD5	8.46908	8.43809	8.55106	8.38571	8.13457	8.10997	8.18711	8.11092	7.93773	8.27114	4.42291	4.0901	4.41646	4.17097	4.25504	4.51007	4.51864	4.21877	4.25712	4.39083
ACBD6	8.69643	8.78708	8.79239	8.69138	8.71303	8.56026	8.80646	8.90311	8.98165	8.58887	4.83117	5.18631	4.84664	4.99803	5.11705	4.58827	4.88027	5.06182	4.74565	4.72152
ACCS	9.23719	9.43227	8.9124	9.02706	8.74879	8.84189	9.07873	8.76605	9.05768	9.24411	4.58612	4.80042	5.30371	4.87912	4.79004	4.61093	5.04119	4.81784	4.9658	4.94733
ACD	7.94485	7.98277	7.94376	7.86002	8.42862	8.08023	7.94201	8.1979	8.15338	7.9572	4.12693	4.06104	4.1199	4.62594	3.84665	4.08346	4.1106	3.96756	4.34286	4.03308
ACE	5.26175	4.87782	4.85743	4.97372	5.12344	5.26918	5.3759	5.2371	5.30624	5.8645	2.95598	3.11509	2.96418	3.02507	3.2869	3.24691	2.95762	3.13986	3.38651	3.26684
ACE2	4.34688	4.46671	4.54731	4.82461	4.38818	4.49505	4.44268	4.27158	4.18646	4.42499	3.51404	3.2604	3.40977	3.54677	3.4892	3.38376	3.48982	3.36392	3.60129	3.44592
ACER1	4.86742	5.08741	5.00984	4.73661	4.88658	5.17344	4.74896	4.83756	5.11856	5.07873	3.40506	3.00819	3.3226	2.77514	2.81961	3.09282	3.00128	3.17587	2.84038	2.9884
ACER3	7.23847	7.13808	7.18417	7.25621	7.25264	7.00972	7.4409	7.05666	7.26797	7.15985	4.31706	4.42488	4.30674	4.20281	4.02798	4.20284	4.17484	4.05743	4.38314	3.94429
ACHE	5.28598	5.25917	5.16759	5.11137	5.20384	5.30133	5.1382	5.30479	5.17844	5.23305	3.91776	4.08781	4.051	4.03318	4.02964	4.06306	4.08572	4.08205	4.10148	4.19451
ACIN1	7.17479	8.05388	7.46107	7.19736	8.09331	7.86957	8.01168	8.1856	8.07154	8.05929	3.31516	3.29042	3.15775	3.16688	3.36019	3.04341	3.24273	2.93365	3.30499	3.15324
ACKR1	8.96843	6.29208	7.69519	5.92444	7.04913	8.06017	7.54397	7.55933	9.72774	10.8931	3.88347	4.18929	4.07463	3.99514	4.37924	4.01907	4.62195	3.93215	4.55959	4.25913
ACKR2	5.14163	5.51307	5.43178	5.45281	5.19659	5.3663	5.13021	4.90449	5.14482	5.21136	4.11537	4.25986	4.42241	4.33166	4.56718	4.40688	4.45289	4.26099	4.60365	4.33484
ACKR3	8.15129	8.11208	8.7661	7.98164	7.87813	7.90139	7.81145	8.02957	8.00119	8.30272	6.18302	5.40975	6.04179	5.78081	4.8472	5.04472	5.59224	5.39779	5.607	5.81499
ACKR4	7.97104	9.06972	9.96908	8.98502	6.69126	9.27965	8.94462	8.9207	8.6154	8.39399	4.42415	4.16196	4.21913	4.43877	4.3898	4.47585	4.46133	5.50842	4.05305	4.71939
ACLY	8.56002	8.7541	8.8365	8.30876	8.56153	8.62463	8.85265	8.7605	8.82419	8.69003	5.53293	5.39647	5.37265	5.66494	5.24863	5.38826	5.5185	5.33784	5.48733	5.62907
ACMSD	4.04437	3.8896	3.99925	3.87379	3.98239	3.95868	4.01313	4.18471	4.08277	3.87878	2.88886	3.30713	3.52174	3.20458	3.0883	3.39992	2.95999	3.38128	3.35901	3.0856
ACN9	7.00316	6.91684	7.25094	7.30315	7.20372	6.945	7.00843	7.0303	7.19937	7.1223	3.10422	2.96567	2.8807	3.12425	3.00368	3.15014	3.15014	3.0662	2.83129	3.00737
ACO1	7.07021	7.81956	6.9564	7.25502	7.3286	7.0027	8.20605	7.07558	7.17826	7.23444	4.78364	4.85985	4.77329	5.05111	5.0764	4.6574	4.87824	4.66306	4.56123	4.76106
ACO2	7.61644	7.44085	7.58177	7.50061	7.62362	7.40702	7.43597	7.24385	7.55456	7.55046	4.11272	4.12161	4.11825	4.30645	4.18957	4.13065	4.12034	4.199	4.18984	4.1808
ACOT11	5.75325	5.62678	5.66683	5.5477	5.60921	5.77975	5.5585	5.65705	5.6669	5.63868	4.64748	4.47129	4.76048	4.39237	4.66285	4.62137	4.55319	4.43239	4.60836	4.65511
ACOT12	3.63522	4.01215	3.77358	3.54641	3.78861	3.78861	3.73264	3.62842	3.79736	3.96948	2.84164	2.92932	2.92547	2.89745	2.8302	3.1245	3.23894	2.8721	2.93644	2.73691
ACOT13	8.50177	8.21616	8.56497	8.44928	8.22062	8.59937	8.70136	8.52604	8.03952	8.6014	4.93237	4.98714	4.97346	5.07303	4.49712	5.05506	4.89692	4.60698	5.10146	4.66504
ACOT4	6.03356	6.14122	6.70263	6.93283	6.47848	7.08468	7.67492	7.34595	6.80556	7.19625	2.93016	3.08803	3.0699	2.99006	2.77312	2.78472	3.13075	3.00438	2.79664	3.1809
ACOT6	4.19614	4.30855	4.02738	4.11058	4.17438	4.57728	4.09733	4.33978	3.87184	4.19334	3.50894	3.43088	3.82066	3.5489	3.76994	3.65181	3.64362	3.62453	3.57714	3.52276
ACOT7	7.40158	7.96605	8.02516	7.76231	8.13667	7.96169	8.12895	8.07939	8.29716	8.10569	4.28825	4.12418	4.47453	4.31711	3.96411	4.35739	4.24012	4.11858	4.33571	4.45661
ACOT8	6.71756	6.68207	6.60933	6.47078	6.63247	6.59189	6.7625	6.77997	6.65004	6.96768	4.2832	4.17326	4.00656	4.22303	4.2281	4.36481	4.11317	4.23008	4.3683	4.16022
ACOT9	10.6262	10.9766	10.8839	10.4539	10.8422	10.8314	10.766	10.9768	11.1503	10.8123	6.58024	6.26852	6.44136	6.55245	6.40865	6.27593	6.49142	6.57202	6.17729	6.33157
ACOX1	6.84903	6.81817	6.86452	6.79522	6.9686	6.71069	6.87166	6.6539	6.70788	6.80731	4.16213	4.06603	4.23301	4.22616	4.10744	4.18462	3.98825	4.20021	3.99755	3.95315
ACOX2	8.44098	8.82628	8.73224	8.9116	9.10482	8.82516	8.74556	8.77249	8.92894	8.38393	4.20299	4.25911	4.43456	4.61228	3.90185	3.91363	4.06275	4.22233	3.86902	4.10728
ACOX3	8.3423	7.26618	7.158	7.13395	7.20533	7.3101	7.74589	7.36741	7.77184	7.34877	4.36183	4.5689	4.72078	4.7407	4.65877	4.6553	4.69293	4.71362	4.81048	4.55626
ACOXL	3.98882	3.75059	3.86178	3.86098	4.02339	3.84733	3.88011	3.86228	3.90639	3.90837	2.76461	2.676	2.97106	2.88601	2.80143	2.72476	2.83454	2.7762	2.88365	2.85875
ACP1	8.00346	8.28474	8.21637	8.07857	8.23602	8.18614	8.32983	8.51537	8.29244	8.25027	4.99091	4.84989	4.91886	4.91971	4.86556	4.83733	4.90426	5.05299	4.88028	4.96932
ACP2	9.04676	9.11251	8.79141	8.26521	8.89543	8.20168	8.67902	8.74013	8.6961	9.36417	6.85467	6.80145	7.02728	6.66608	6.83103	7.18631	6.85566	6.81595	6.78444	6.88272
ACP5	9.45526	7.89935	8.41921	8.82039	8.13964	8.5391	9.4034	9.40231	10.494	10.6651	4.65827	5.52127	5.81573	4.59472	4.91327	6.0803	5.20857	4.70571	6.6201	4.69688
ACP6	7.62065	7.03293	7.30635	6.98009	7.0176	7.0396	6.87664	6.54664	7.02675	6.93886	4.21592	4.29031	4.42973	4.26314	4.10728	4.26338	4.12679	4.28872	4.13641	4.36387
ACPP	4.6377	4.42027	4.47727	4.46531	4.33452	4.50672	4.46834	4.17333	4.60763	4.65753	3.2856	3.36735	3.24761	3.28975	3.56058	3.30945	3.2439	3.40669	3.26267	3.41829
ACPT	7.00495	6.86264	7.02588	6.73468	6.94522	7.24149	6.5736	7.01453	6.68896	7.163	6.13607	6.23132	6.30805	6.42238	6.0731	6.43282	5.93944	6.11288	6.13938	6.70372
ACR	6.29453	6.37745	6.38123	6.39676	6.57101	6.57723	6.47156	6.61565	6.45673	6.53442	3.27456	3.25539	3.10386	3.3968	3.10189	3.25503	3.01396	3.20158	3.06148	3.22948
ACRBP	5.7471	5.75772	5.64133	5.32966	5.73425	5.56662	6.20835	5.74726	5.86429	5.7999	4.04456	4.25539	4.04004	4.29938	4.13584	4.39834	4.06806	4.1308	4.26515	4.01657
ACRC	7.45363	8.15723	7.9565	7.75281	8.12782	7.81633	7.58734	8.13844	7.46191	7.61965	2.58234	2.66368	2.95298	2.76573	2.81138	2.86464	2.9558	3.17832	2.71677	2.52114
ACRV1	4.27212	4.3014	4.28495	4.28327	4.21263	4.28575	4.20215	4.22867	4.329	4.31356	3.93085	4.0504	4.19543	4.06578	4.06625	4.46121	4.14681	4.12827	4.09934	4.24376
ACSBG1	4.55519	4.32667	4.37512	4.32299	4.40471	4.38023	4.46578	4.39203	4.3222	4.31372	3.7601	3.86783	4.00754	4.11324	3.92658	3.87446	3.77398	3.75177	3.75698	3.91201
ACSBG2	5.67173	5.37969	5.2108	5.46452	5.14182	5.7608	5.40565	5.35835	5.50613	5.51934	3.68335	3.61236	3.50751	3.65735	3.32612	3.49823	3.59957	3.41159	3.46968	3.42038
ACSF2	6.93356	7.45464	7.16608	7.76574	7.28576	7.38883	7.34426	7.45517	7.40339	6.96623	3.33904	2.95981	3.32732	3.35047	3.64657	3.26009	3.02031	3.0118	3.47844	3.34806
ACSF3	5.6696	5.6176	5.50893	5.45055	5.59062	5.78396	5.53429	5.69285	5.55783	5.80661	4.14878	3.95573	4.07193	4.17308	4.10216	4.02094	4.19764	4.10776	4.0979	4.27724
ACSL1	10.6365	9.64478	9.67307	9.8342	11.2487	10.2802	10.1861	9.93487	9.92498	10.6143	4.69623	5.5959	4.917	5.11991	6.14692	5.33995	5.29653	5.07238	5.30739	4.99603
ACSL3	10.6704	10.1904	10.5082	10.24	10.3576	10.125	10.0798	10.2769	10.1885	10.3302	5.27321	4.96252	4.92716	5.06106	4.88417	4.63207	4.82058	4.74319	4.56624	4.80188
ACSL4	7.54524	7.58264	7.41689	7.03651	7.18148	7.41794	7.29616	7.22816	7.42678	7.67993	3.23321	3.26307	3.26035	3.31655	3.30679	3.29974	3.15681	3.29697	3.43564	3.10445
ACSL5	7.98724	8.0421	8.29252	7.38865	7.49384	7.33412	8.15437	7.89059	7.99988	8.38974	4.21568	3.85738	3.82814	3.77092	3.71797	3.61522	3.97386	3.73451	3.90034	3.66991
ACSL6	4.58422	4.47618	4.54824	4.37148	4.37822	4.62451	4.81068	4.62828	4.57644	4.81925	3.10695	3.14573	3.30977	3.16613	3.08925	3.30313	3.11728	3.17501	3.27146	3.14379
ACSM1	4.95815	4.8326	4.84123	4.64466	4.7655	4.92535	4.6736	4.75706	4.83054	4.82637	3.97787	3.83313	4.09865	4.02374	3.86393	4.03629	4.061	4.07246	4.11742	3.93266
ACSM2A	3.77748	3.85825	3.87419	3.82649	3.99558	3.94755	3.87034	3.90289	3.96421	3.86463	2.52648	2.56203	2.84108	2.74987	2.88757	2.83641	2.82692	2.84701	2.76408	2.96309
ACSM2B	4.02813	4.00962	4.06763	4.04282	4.15598	4.04906	4.02012	4.14806	4.27958	4.03034	3.2696	3.28872	3.19054	3.52394	3.76388	3.55504	3.48995	3.40384	3.42945	3.39082
ACSM3	4.88647	5.58722	5.48724	5.45261	6.5997	5.12157	5.48644	4.98591	5.16301	4.87395	3.0602	2.9109	3.05061	2.8471	2.82446	2.94013	2.73257	2.80939	2.94491	2.94592
ACSM5	6.68471	7.43626	7.31724	7.53827	7.47166	6.98962	7.82491	7.42604	6.79321	6.2398	4.85931	4.73299	5.00481	4.77942	4.86942	4.68685	4.63942	4.88394	4.85655	4.73607
ACSS1	6.45165	6.43128	6.311	6.4429	6.37957	6.43361	6.52781	6.45199	6.46621	6.2808	4.04436	4.02658	4.21097	4.22929	4.20106	4.12712	4.15742	4.21639	4.13646	4.34982
ACSS2	8.97081	8.76366	8.49924	8.80881	8.98204	8.77955	8.7048	8.69145	8.74912	8.59333	5.56237	5.55015	5.50652	5.56737	5.69108	5.58867	5.36941	5.53847	5.35144	5.36071
ACSS3	7.99585	8.46687	8.31852	8.681	8.83218	8.16843	8.34695	8.27822	7.99795	7.4433	4.14383	4.20296	4.05459	4.27011	4.43581	3.87868	4.39176	4.34648	3.91118	4.28093
ACTA1	4.72074	4.18354	4.64977	4.52985	4.404	4.49187	4.45854	4.69424	4.67642	4.26046	2.72951	2.55892	4.01768	2.60628	2.42298	2.45001	2.59458	2.51326	2.71732	2.40274
ACTA2	9.80407	9.34684	9.2093	8.9696	9.03605	9.23257	9.28304	9.04997	9.58221	9.15863	5.74277	6.65227	5.76039	5.72932	7.81455	7.01468	6.94061	7.61833	7.76864	6.63681
ACTA2-AS1	6.59705	6.21678	5.97891	5.76752	5.80894	6.29345	6.01	6.11861	6.12897	6.09394	5.42117	5.66525	5.46595	5.19673	6.26056	5.98797	5.83673	6.45986	6.75431	5.98288
ACTB	12.3944	12.3027	12.114	11.7023	12.0763	12.4446	12.64	12.5655	12.6729	12.6997	10.9939	11.1241	10.8368	10.9364	10.9266	11.0861	11.1015	11.2179	11.3778	10.7027
ACTC1	11.7932	9.10305	9.07878	8.88775	8.2772	10.1308	8.27146	9.23131	10.8772	8.92015	3.45921	3.45964	6.98035	3.2849	4.89768	3.71335	3.70411	3.78081	4.20091	3.44551
ACTG2	8.39768	7.27694	7.06939	5.99472	7.13869	7.90511	7.22028	7.49841	8.13723	7.74558	3.87553	3.92049	4.07148	3.86318	4.82933	4.10343	4.01962	4.30726	4.84824	4.1859
ACTL10	6.16993	6.2801	6.20498	5.91267	6.30794	6.01453	6.27815	6.31765	6.32982	6.07004	4.81644	4.97313	5.20797	4.98864	5.15227	4.64229	4.99114	4.86218	5.37601	4.93536
ACTL6A	8.82235	8.84517	9.22549	8.73523	8.76449	8.77308	8.83152	8.79919	8.64704	8.77649	3.82581	3.73088	3.60868	3.94089	3.29887	3.72979	3.96599	3.87845	3.71123	3.77359
ACTL6B	4.87215	4.86055	4.88956	4.80497	4.87375	5.00527	4.79629	5.02426	4.791	4.9274	3.71352	3.43781	3.38529	3.53384	3.37783	3.57703	3.62418	3.55946	3.50477	3.65803
ACTL7A	5.37054	5.30473	5.31711	4.98483	5.16692	5.26659	5.31499	5.09655	5.20366	5.42081	4.34254	4.41753	4.75533	4.51494	4.6934	4.59535	4.46386	4.56063	4.68708	4.70421
ACTL7B	5.33544	5.27213	5.36167	5.27967	5.30273	5.15263	5.28894	5.31902	5.37983	5.39115	3.20132	3.08478	2.93998	3.12601	3.12268	3.23457	2.90576	3.07582	2.97818	3.13497
ACTL8	6.18589	5.77325	5.81076	5.76258	5.77342	5.9069	5.82853	5.92637	5.62399	5.7583	4.1194	4.56433	3.83309	4.00985	4.53239	4.01904	4.30869	4.30493	4.57875	4.33756
ACTL9	4.25035	4.34051	4.3366	4.19685	4.37987	4.03239	4.24426	4.45875	4.13089	4.50066	3.38593	3.17399	3.05554	3.01908	3.21503	3.21472	3.07573	3.17867	3.26893	3.02015
ACTN1	10.1128	9.63162	9.64795	9.14158	9.43621	9.80819	9.78842	9.78894	10.0974	9.99832	6.4128	6.28403	6.26949	6.32066	6.23077	6.41388	6.42064	6.48709	6.63736	6.37072
ACTN2	7.70427	7.87312	7.31751	8.12428	7.65047	7.26739	7.63208	7.49457	7.56883	7.0887	4.55443	4.60373	4.77556	4.58903	4.63343	4.57587	4.52824	4.50488	4.43157	4.57909
ACTN3	5.5126	5.46809	5.28128	5.28934	5.46761	5.61634	5.22043	5.3095	5.71359	5.7527	4.06128	3.73057	4.15219	4.06344	4.13664	4.30094	4.27636	3.97256	3.87608	3.98723
ACTN4	9.18168	8.31265	8.18203	8.11219	8.25511	9.29516	8.75143	8.94117	9.03102	8.70299	5.94836	5.80702	6.05169	6.07538	6.62153	6.36496	6.00384	6.21226	6.50452	6.08427
ACTR10	11.6198	11.5148	11.7736	11.6655	11.4562	11.3259	11.5629	11.4026	11.2498	11.1344	7.30511	6.9653	6.82845	7.14732	6.84258	6.49626	6.69046	6.89552	6.49963	6.65749
ACTR1A	8.42942	8.75203	8.65346	8.54823	8.88399	8.88486	8.85231	8.88723	9.01632	8.96414	5.26763	5.21063	5.24592	5.15891	5.11072	5.03435	5.13726	5.07835	5.14271	5.13158
ACTR1B	9.03966	8.96326	9.04184	8.73742	9.11263	8.92781	8.80742	8.93095	8.98611	8.93653	4.30189	4.79518	4.53372	4.60703	4.75997	4.80251	4.63833	4.78021	5.05886	4.73005
ACTR2	8.06817	8.31403	7.87855	8.04349	8.02492	8.20025	8.41285	8.32062	8.33361	8.36555	4.94535	4.99824	5.0751	4.85835	4.84354	5.02317	4.87996	4.98718	5.13029	4.95066
ACTR3	10.7427	10.257	10.2251	9.91878	9.87704	10.3444	10.5515	10.4163	10.5073	10.4917	5.95519	6.28345	5.89309	5.88937	5.84935	6.24155	6.11544	6.03795	6.25659	5.76573
ACTR3B	6.6497	7.19548	6.61817	6.39257	7.44758	6.52313	6.69631	6.63492	6.60015	6.75428	3.11848	3.38018	3.24895	3.34108	3.23786	3.30346	3.02492	3.1889	3.39648	3.28258
ACTR3BP2	4.69127	4.52503	4.57176	4.47487	4.45751	4.51413	4.49654	4.45379	4.11656	4.39753	3.44862	3.49349	3.29987	3.33852	3.24815	3.44284	3.14721	3.16855	3.13955	3.5905
ACTR3C	4.63371	4.55748	4.60238	4.83042	4.52153	4.66123	4.65422	4.6036	4.6527	4.70536	3.43994	3.01704	3.24827	3.51922	3.20188	3.35382	3.33918	3.24814	3.33861	3.26593
ACTR5	6.80868	6.64835	6.68138	6.76762	6.8833	6.58631	6.74393	6.56499	6.7614	6.51091	4.22039	4.31758	4.29025	4.42876	4.1783	4.36131	4.40438	4.57433	4.33054	4.43064
ACTR6	7.17237	6.9999	7.19974	6.88559	7.08647	6.80661	6.91521	6.9187	7.02273	6.8326	3.2518	3.43721	3.57798	3.4263	3.40677	3.50565	3.41928	3.35768	3.60487	3.45205
ACTR8	7.78977	7.78959	7.87492	7.66045	7.97162	7.78874	7.81229	7.86929	7.77137	7.93024	4.89787	4.92686	4.8516	4.93837	4.89344	5.07065	4.99733	4.79561	4.9102	5.07183
ACTRT2	5.09356	4.89734	5.00853	5.10015	5.01785	5.04991	5.13835	4.81513	5.01058	5.1269	4.06943	3.58429	3.5612	3.82362	3.67124	3.44773	3.87369	3.48015	3.7071	3.987
ACTRT3	6.18722	6.0424	6.42398	5.77603	6.27114	6.18616	6.07918	6.13996	5.8728	6.11878	4.28628	4.30394	4.17936	4.05093	4.42856	4.48166	4.19512	4.4838	4.22164	4.17623
ACVR1	10.2563	10.5384	10.9831	10.3209	9.69836	10.3854	10.5196	10.2769	10.0491	10.279	6.75086	6.58062	6.63421	6.93233	5.28843	6.48666	6.25857	6.46268	6.00431	6.31317
ACVR1B	6.33236	6.31749	6.20399	6.17002	6.3827	6.39336	6.35706	6.42841	6.26431	6.48338	3.65222	3.98455	3.80229	3.79684	3.75108	3.76453	3.75279	3.62202	3.72613	3.7862
ACVR1C	5.00561	4.78291	4.88458	5.94404	5.65915	4.75224	4.85452	4.57115	4.52605	4.54775	3.63689	3.89834	3.95693	3.78351	4.24235	3.82709	3.85955	3.81591	3.74513	3.88715
ACVR2A	7.95464	7.39299	7.54567	7.3476	7.43687	7.27163	7.73114	7.49985	7.52984	6.89153	5.26316	6.05824	5.55125	5.42184	5.8161	5.5675	5.55818	5.59547	5.55467	5.61949
ACVR2B	6.06563	6.28438	6.14782	6.28363	6.22092	6.28852	6.28533	6.20172	6.116	6.33517	3.65806	3.55173	3.68407	3.59454	3.7315	3.60708	3.71301	3.67762	3.5824	3.68856
ACVR2B-AS1	5.09871	5.40847	5.20372	5.22039	4.85864	5.43679	4.82641	4.61345	5.25727	5.32095	4.40056	4.99921	4.51007	4.2953	4.54629	4.45488	4.71568	4.25049	4.67624	4.57883
ACVRL1	8.05406	8.15867	8.26244	7.6235	8.22135	8.12639	8.34891	8.7664	8.46285	8.62979	5.44109	5.38328	5.45703	5.3445	5.59489	5.92383	5.66148	5.60147	5.68692	5.6595
ACY1	4.83285	4.66443	4.81529	4.83285	5.06915	4.82984	4.93899	4.84081	4.80011	4.68768	3.39448	3.04475	3.17858	3.68588	3.25269	3.26964	3.37953	3.62553	3.49929	3.44227
ACY3	4.67642	4.63209	4.67393	4.42448	4.74314	4.78681	4.44407	4.75277	4.79115	4.75209	3.87136	4.03137	4.09033	3.9361	3.99065	4.12429	4.08913	3.95099	4.08592	3.82356
ACYP1	9.23773	9.34011	9.56579	9.20412	9.37599	8.98582	9.05338	9.3174	9.09227	9.09249	2.90623	2.94071	2.80153	3.14854	3.02886	2.92537	2.83262	2.74528	2.86696	2.85563
ADA	8.3565	8.06249	8.11535	9.26697	8.07445	7.80664	8.02678	9.04254	8.25486	8.86675	3.27702	3.80961	3.50187	3.44296	3.31798	3.51154	3.46418	3.27311	3.42955	3.26679
ADAD1	4.22011	4.23829	4.12457	4.23622	4.24325	4.34481	4.13011	4.4323	4.38732	4.35963	3.61762	3.69805	3.60517	3.60067	3.61239	3.64752	3.65596	3.42205	3.74371	3.50658
ADAD2	6.55782	6.87285	6.94882	6.88244	6.63564	6.85844	6.66538	6.8177	6.7374	6.8038	3.63514	3.77305	3.91749	4.28683	3.65498	4.44256	4.04201	4.09334	3.90563	4.39221
ADAL	6.26583	6.06051	6.50483	6.28721	6.2789	6.25388	6.05943	6.12169	5.76684	5.77427	4.19885	3.75133	3.97367	3.7061	4.00818	3.70065	3.71678	3.89439	3.82221	3.7644
ADAM10	7.37765	7.33248	7.68026	7.01972	7.19133	7.43274	8.02412	7.93074	7.79351	8.11315	4.43852	4.59019	4.46034	4.46394	4.33203	4.57108	4.80544	4.7448	4.8454	4.56971
ADAM11	5.62853	5.46156	5.50302	5.40826	5.57402	5.75353	5.49201	5.45103	5.33935	5.46121	3.72071	3.49423	3.82903	3.5377	3.42344	3.57126	3.60789	3.3794	3.70798	3.54795
ADAM12	5.67134	5.55558	5.75283	5.46	5.2915	6.12928	6.96139	7.3221	6.85464	8.16472	3.70267	3.58674	3.69306	3.57468	3.76885	4.12712	4.01759	3.66454	3.70194	3.60035
ADAM15	6.75165	6.7478	6.69998	6.29664	6.67288	6.84959	6.67923	6.69277	6.77296	7.02623	5.03357	4.9635	4.70433	5.01784	4.82559	4.94036	5.15257	4.88035	4.86877	5.06735
ADAM17	7.81803	7.35394	7.4761	7.59571	7.6138	7.58496	7.65855	7.54738	7.66863	7.67358	4.90988	4.91286	4.88802	4.80179	4.83287	4.8504	4.66508	4.59677	4.62031	4.79822
ADAM18	4.30949	4.2586	4.19846	4.24594	4.21961	4.34656	4.24972	4.26956	4.19162	4.23032	3.06859	3.25892	3.20453	3.05598	3.26219	3.3803	3.20963	3.34982	2.97184	3.01879
ADAM19	6.1999	5.82171	6.11917	5.98073	5.98138	6.35542	6.35836	6.85017	6.31614	6.75181	4.92387	4.9691	4.9284	5.02132	4.84373	5.2061	4.94981	5.22177	5.11822	4.78522
ADAM2	3.81785	3.70805	3.71914	3.97271	3.80339	3.70482	3.74162	3.65637	3.75872	3.82327	2.77808	2.84732	2.83532	2.8573	3.1667	2.88756	2.86117	2.88728	3.16978	2.73551
ADAM20	5.16826	5.09096	5.22532	4.90784	4.93427	4.92261	4.99093	4.99084	4.78374	5.03944	4.16968	4.26494	4.42145	4.08234	4.19545	4.09584	4.23512	3.80426	4.0825	4.17375
ADAM21	4.861	4.73455	4.97287	4.60158	4.60865	4.68889	4.77975	4.59263	4.70789	4.80681	4.51457	4.77373	4.68636	4.45062	4.76047	4.82202	4.79015	4.74394	4.6032	4.63405
ADAM22	4.67808	4.79709	4.74969	4.70501	4.70437	4.71378	4.55865	4.69486	4.64165	4.74258	3.62445	3.61693	3.66194	3.73734	3.72862	3.78649	3.71277	3.83482	3.65093	3.79693
ADAM23	5.43603	5.24123	5.09171	5.27779	5.05706	4.76237	5.21629	5.11134	5.12452	5.02226	3.25629	3.33498	3.41992	3.30384	3.33921	3.3884	3.26233	3.28847	3.32429	3.37758
ADAM28	5.90159	5.33239	5.72307	5.28413	5.44049	5.59048	6.32203	6.05507	6.34524	6.0891	3.79115	3.76397	3.60948	3.61304	3.73182	3.7573	3.69775	3.71939	3.66628	3.72893
ADAM30	4.27118	4.37319	4.28052	4.2969	4.25218	4.40259	4.43645	4.30645	4.12569	4.32884	3.28375	3.45813	3.22178	3.23706	3.58929	3.35649	3.32055	3.22621	3.29143	3.24212
ADAM32	5.12384	5.44554	5.56692	5.44538	5.13803	5.25376	5.78476	5.26839	5.57347	5.11176	4.45611	4.39897	4.40028	4.64899	4.35017	4.43925	4.29829	4.08067	4.36793	4.37958
ADAM33	8.97103	8.5496	8.31265	8.23145	8.45417	8.6088	8.48656	8.49184	8.11671	8.50798	4.6666	4.91603	5.11291	4.99462	4.94994	4.52576	4.62117	4.95504	4.68802	4.72433
ADAM3A	3.92921	3.80509	4.0316	3.84276	4.09091	3.96402	3.76153	3.8998	3.86767	3.92375	2.59113	2.80706	2.98679	3.2125	2.82969	2.91894	2.51392	2.84299	2.61009	2.78251
ADAM5	4.47747	4.43843	4.43657	4.27091	4.29123	4.65182	4.27702	4.3097	4.38784	4.54786	4.26047	4.23917	4.00612	4.16693	4.29923	4.27032	4.48878	4.32282	4.57455	4.29143
ADAM6	4.51413	4.78993	4.66453	4.40691	4.48577	4.7348	4.61962	4.41751	4.24629	4.79393	4.85488	4.02056	4.32791	4.45611	4.67806	4.57752	4.42517	4.56863	4.40852	4.70277
ADAM7	4.21215	4.43556	4.30221	4.16574	4.16566	4.43716	4.26625	4.17658	4.40352	4.33656	3.42541	3.41984	3.34974	3.31972	3.42694	3.44389	3.34904	3.36399	3.40281	3.51673
ADAM8	6.19285	5.56923	5.78139	5.40723	5.68508	6.18059	6.27948	6.20788	6.31701	6.63456	3.64985	3.46566	3.53921	3.55567	3.7995	3.82687	3.8826	3.56199	3.8084	3.85664
ADAM9	8.34152	7.86385	8.0263	7.63734	7.76138	8.19881	8.42014	8.36511	8.33313	8.54754	4.6178	4.59339	4.60764	4.28505	4.50157	5.00663	4.94365	4.86302	4.92854	4.63962
ADAMDEC1	4.77183	4.31193	4.56483	4.16213	4.12486	5.33216	5.61275	5.11659	5.3545	5.76037	2.95188	3.58429	3.07785	3.22373	2.997	3.39816	3.69427	3.21	3.4815	2.96667
ADAMTS1	9.76041	9.05477	9.28477	8.50321	10.142	8.3456	8.95954	8.44662	8.7323	8.78981	3.98309	3.85049	3.60821	3.46818	4.97638	3.36851	3.60194	3.50578	3.74934	3.58699
ADAMTS10	6.49771	6.70309	6.49908	6.53102	6.58721	6.66139	6.72024	6.77705	6.66071	6.63706	4.47249	4.56437	4.13681	4.50452	4.26509	4.5844	4.4861	4.47737	4.59528	4.40505
ADAMTS12	6.0885	5.92851	5.85672	5.59299	5.4221	6.1296	6.50627	6.79356	6.76777	6.9286	4.41769	4.58568	4.66052	4.97986	4.80217	4.79159	4.77065	4.79178	4.85754	4.57808
ADAMTS13	6.16887	6.23835	6.03507	6.03386	6.25982	6.05661	6.00355	6.34191	6.11558	6.13256	4.01194	4.30059	4.26349	4.33547	4.1139	4.33694	4.47661	4.30345	4.44608	4.43857
ADAMTS14	6.22323	6.14611	6.10034	5.93073	6.19058	6.50693	6.25416	6.61776	6.16303	6.6679	3.96976	4.26026	4.33665	4.54091	4.39478	4.84072	4.35019	4.24924	4.41915	4.46059
ADAMTS15	7.32168	7.05462	7.11542	6.99161	7.94867	6.61329	6.7241	6.81546	7.00414	6.75077	5.96813	5.36483	5.27533	5.66255	5.42899	5.49873	5.28548	5.1498	5.24609	5.19277
ADAMTS16	4.72371	4.74909	4.5835	4.23077	4.70085	4.76772	4.99716	4.85527	5.04942	4.93351	3.92406	4.28028	4.17303	3.95791	4.47172	4.273	4.33882	3.99002	3.78424	4.0363
ADAMTS17	5.19543	5.57982	5.38595	5.38457	5.51926	5.6186	5.63658	5.61919	5.75624	5.55389	3.28504	3.10303	3.39547	3.25624	3.28758	3.3639	3.25012	3.09504	3.41298	3.28246
ADAMTS18	4.80754	4.75755	4.64518	4.52766	4.55273	4.75352	4.54176	4.82709	4.96915	5.52064	3.67485	3.45628	3.89906	3.62345	3.66635	3.77876	3.75626	3.72237	3.77045	3.79563
ADAMTS19	4.93167	5.44597	5.67887	6.08816	5.91147	5.63954	5.33602	5.39697	5.3937	4.87381	3.26988	3.30127	3.08731	2.94042	3.28128	3.29726	3.03321	3.18622	3.0369	3.40913
ADAMTS2	7.40806	8.2582	8.08601	7.80422	8.19047	8.47499	8.67781	8.70861	8.73612	8.70431	5.2065	5.15603	5.01406	5.41864	5.07206	5.36489	5.28325	5.3709	5.28119	5.12838
ADAMTS20	3.69035	3.83017	3.74097	3.65661	3.66301	3.82654	3.68287	3.69341	3.55397	3.67014	2.50941	2.62532	2.70167	2.58434	2.66009	2.6253	2.5901	2.68735	2.70797	2.62181
ADAMTS3	7.43169	7.23935	7.37394	6.65621	7.01741	6.99887	7.75413	7.14404	8.0206	6.95021	3.38189	2.631	2.84209	2.72253	2.90463	3.34056	2.81091	3.02866	2.91148	3.05412
ADAMTS4	5.62137	5.62137	5.40753	5.0498	5.49059	5.77827	5.51687	5.50221	5.39179	5.47036	3.98537	3.96424	3.86282	3.88649	4.11465	4.01636	3.94962	4.22803	3.70049	3.98899
ADAMTS5	7.76575	6.50135	6.44424	7.43192	7.39201	7.54419	7.6239	8.78648	7.9341	9.05822	3.31103	3.50707	3.57248	3.41193	3.93204	3.91524	3.97403	3.92657	3.79176	3.61385
ADAMTS6	5.69067	5.62392	6.63031	5.59216	5.28976	6.09202	6.10051	6.04214	6.49281	6.90939	3.21972	3.12356	3.23605	2.94792	3.17289	3.08937	3.28365	3.29562	3.28779	3.30154
ADAMTS7	5.20718	5.23855	5.2487	5.28159	5.41353	5.49427	5.41583	5.42914	5.326	5.31552	4.22987	4.28991	4.11635	4.24534	4.11162	4.39159	4.14394	4.24802	4.3916	4.24064
ADAMTS8	7.36489	5.46971	5.2409	5.10759	5.50648	5.36525	5.21788	5.4279	5.67378	5.57739	3.55241	3.46313	3.34077	3.60347	3.37095	3.57647	3.65978	3.35518	3.88672	3.83621
ADAMTS9	7.03644	5.22041	5.53805	5.34586	5.55905	5.55874	5.60482	6.45564	6.43027	7.17291	4.1338	4.27862	4.30165	4.29737	4.38917	4.37714	4.30807	4.35926	4.46096	4.37115
ADAMTS9-AS2	6.40975	5.75888	5.66135	5.74837	5.83053	5.15561	5.51299	5.66451	5.61972	5.46663	3.46698	3.59939	3.64729	3.60875	3.76271	3.628	3.60067	3.91714	3.66227	3.56836
ADAMTSL1	5.49972	4.99355	5.34799	5.01355	5.11601	5.05552	5.35224	5.35519	5.27053	5.42881	3.20842	3.25775	3.37534	3.4187	3.35395	3.42591	3.46118	3.32143	3.39272	3.43788
ADAMTSL2	5.20145	7.03308	6.36428	7.61281	7.08401	7.0789	7.04519	6.94623	6.47096	6.15785	3.5989	3.70471	3.63377	3.5777	3.47612	3.54991	3.77162	3.63579	3.65627	3.52452
ADAMTSL3	8.03192	8.21576	7.73361	7.56308	8.0122	7.88438	7.92248	7.78364	7.66785	6.86013	3.98626	4.21826	4.23813	4.32058	4.28358	4.05445	4.14188	4.22809	3.98446	4.26555
ADAMTSL4	5.75634	5.4534	5.4451	5.48719	5.49444	5.85445	5.53416	5.61525	5.62938	5.76371	4.16041	4.31636	4.32119	4.11027	4.54293	4.36517	4.32573	4.4005	4.28684	4.1334
ADAMTSL5	6.34957	6.13779	5.99995	6.0546	6.32505	6.42526	6.23375	6.26704	6.21332	6.35201	4.58608	4.76075	4.60597	4.82461	4.93335	4.80417	4.75919	4.65367	4.7178	4.60822
ADAP1	7.52327	7.31942	7.24463	6.92912	7.52322	7.51323	7.74827	7.59513	7.49912	7.7381	5.21118	5.4643	5.54269	5.37808	5.24534	5.4458	5.42477	5.5084	5.61255	5.4193
ADAP2	9.33745	9.03263	8.84425	8.81654	8.20554	9.50639	10.313	10.0282	9.49455	9.46358	5.25104	5.82268	5.8853	5.68816	4.8713	5.71467	5.69686	5.56588	5.57209	5.32798
ADAR	12.1527	13.0792	12.3288	12.1542	12.3059	12.202	12.5172	12.427	12.3048	12.3869	8.47194	8.77907	8.60907	8.55178	7.85657	8.09241	8.16383	8.51176	8.05952	8.21652
ADARB1	6.69496	6.52429	6.48657	6.19089	6.28074	6.5597	6.59593	6.53145	6.55303	6.65726	4.18886	4.06221	4.01276	4.06483	4.20378	4.26973	4.27357	4.44865	4.30084	4.28405
ADARB2	5.08542	5.04598	4.71914	5.20867	5.62715	5.27577	4.84692	4.9645	5.01614	4.85617	3.89711	4.00025	4.09991	3.95804	3.99117	3.99666	3.9628	3.8616	4.08832	3.98647
ADARB2-AS1	5.79905	5.60766	5.75982	5.1376	5.59609	5.78165	5.51007	5.66916	5.56517	5.57678	5.41124	5.27895	5.56585	5.38122	5.93818	5.59651	5.72097	5.43403	5.43348	5.6721
ADAT1	7.48395	7.28474	7.76734	7.66403	7.29687	7.59152	7.60122	7.91475	8.24484	7.84521	4.77356	4.8837	4.47798	5.01593	4.24163	4.86768	4.82493	4.60402	4.97681	4.60081
ADAT2	6.21771	6.0137	6.31984	6.16596	6.11395	5.95317	6.317	6.28569	6.18838	6.23329	2.91019	3.12012	3.03887	3.16718	2.82729	3.11394	2.9176	2.99189	3.07545	3.11684
ADAT3	6.37057	6.33619	6.28027	6.25225	6.48736	6.48354	6.57022	6.55061	6.67298	6.58871	6.07884	5.96377	6.00916	5.97196	5.96869	5.79657	6.02383	5.89528	6.08814	6.0159
ADCK1	7.52753	7.41935	7.48503	7.4087	7.40765	7.27823	7.6343	7.5036	7.67902	7.58179	4.70513	4.70513	4.77581	4.74895	4.59721	4.66761	4.92359	4.72616	4.51494	4.61797
ADCK2	6.93926	6.81221	6.81842	6.66311	6.59329	6.8436	6.76217	6.75862	6.83333	6.86364	4.44997	4.24092	4.4088	4.36299	4.4842	4.37229	4.47369	4.35789	4.53378	4.51903
ADCK3	6.77333	6.71398	6.47507	6.68355	6.95735	6.55439	6.86689	6.83444	6.78796	6.69781	5.24755	5.33817	5.61217	5.52424	5.66396	5.44835	5.27681	5.31504	5.54533	5.49287
ADCK4	5.97808	5.99334	5.97932	6.02798	6.06354	6.00112	5.92135	6.0343	6.01858	5.91149	3.88491	3.98434	3.89387	3.98199	3.87942	3.92813	3.91411	3.97002	4.02557	4.0501
ADCK5	5.62538	5.64638	5.75744	5.49161	5.91872	5.73499	6.19567	5.77911	5.70084	5.97506	3.24882	3.25566	3.30563	3.47186	3.30554	3.45352	2.96956	2.94635	3.06252	3.39083
ADCY1	5.89339	5.63731	5.25115	5.69255	5.55377	5.33135	5.69427	5.55823	5.35251	5.32559	4.1496	4.41332	4.5542	4.51376	4.65128	4.56383	4.53919	4.56852	4.67508	4.52045
ADCY10	4.03192	4.01827	3.93799	4.0361	4.06067	4.1119	4.00488	3.94596	3.91862	4.12327	2.98788	3.0955	3.22847	2.9648	2.76426	3.15864	2.96641	2.92911	3.07932	2.96993
ADCY10P1	6.1172	6.44197	6.54891	6.92834	7.07989	6.46856	6.24346	6.16738	6.24513	5.72345	4.00656	3.75665	3.534	3.7476	3.9891	3.87741	3.82026	3.70484	3.82375	3.79621
ADCY2	6.05045	6.48331	6.49632	6.20311	6.42199	6.40113	6.33245	6.25509	6.09196	5.79187	4.46006	4.54436	4.51815	4.67466	4.74349	4.59252	4.76119	4.91986	4.53177	4.82037
ADCY3	7.94584	7.40869	7.21888	7.64065	7.53815	7.41353	7.43458	7.31488	7.67409	7.65941	4.33914	4.01635	4.22363	4.21329	3.97052	4.30045	4.05083	4.02677	3.89227	4.07221
ADCY4	8.36553	8.06222	9.2969	7.63201	8.1956	8.02466	8.08251	8.43266	8.52989	9.26858	6.46522	6.31589	6.36063	6.69959	6.24196	6.11204	6.27255	6.28738	6.80779	6.29002
ADCY5	6.44181	5.63635	5.59198	5.31882	5.52529	5.72307	5.50533	5.44321	5.71106	5.68313	4.74747	4.66345	4.73551	4.7848	4.92778	4.91908	4.85435	4.81245	4.98389	4.93731
ADCY6	7.93379	7.97552	7.4765	7.38053	7.64371	7.81401	7.60099	7.55574	7.71467	7.54009	6.79895	6.52463	6.49938	6.53548	6.73637	6.52239	6.3841	6.53563	6.53502	6.54678
ADCY7	7.56786	7.80247	7.75232	7.31456	7.47281	7.7418	7.86321	7.78101	7.79734	8.09453	5.38139	5.56964	5.31621	5.53745	5.3049	5.64302	5.65082	5.34358	5.4732	5.6188
ADCY8	4.01404	4.14581	4.14528	4.60307	4.40014	4.25673	4.26425	4.45333	4.19718	4.3175	3.10065	2.72438	2.8996	3.05378	2.74028	2.85045	2.90796	2.90748	2.98914	2.85623
ADCY9	7.47759	7.31211	7.15508	7.26785	7.29656	7.36	7.1766	7.19835	7.41532	7.159	4.0849	4.30287	4.18693	4.38086	4.233	4.22142	4.12325	4.33902	4.41408	4.16397
ADCYAP1	5.56818	4.16792	4.35715	4.0471	4.27674	4.70654	4.79005	4.43476	5.4728	5.8177	3.21537	2.94229	3.03855	3.01644	3.23922	3.04682	3.13902	3.16312	3.17036	3.38413
ADCYAP1R1	5.60321	5.98491	5.80099	6.05159	6.27518	5.572	5.48518	5.68248	5.66248	5.23722	4.20617	4.33318	4.29575	4.4227	4.37722	4.10441	4.27395	4.14187	3.85035	4.19446
ADD1	9.17628	9.4194	9.20326	9.16521	9.27452	9.17469	9.07172	9.09465	9.15432	8.99774	5.51274	5.57838	5.65183	5.54714	5.6042	5.47073	5.46357	5.38313	5.403	5.35401
ADD2	5.31976	5.19428	5.04895	5.01068	4.99785	5.21729	4.99659	5.29766	5.16853	5.43545	4.23604	4.26113	4.32956	4.37337	4.40053	4.34661	4.32846	4.25087	4.38674	4.3604
ADD3	11.139	11.5617	11.5628	12.0295	11.4787	11.5007	11.8445	11.3388	11.3115	10.9629	7.28534	7.33482	7.21419	7.25572	6.77149	6.79396	7.15297	7.22128	6.32779	6.8335
ADD3-AS1	5.20115	5.35084	5.46977	5.56953	5.13029	5.31234	5.18105	5.24117	5.38272	5.10348	4.08641	4.39441	4.05122	3.9803	4.09746	4.06211	3.99489	4.09846	4.09026	4.18229
ADGB	3.72328	3.75506	3.66633	3.57841	3.72584	3.77842	3.63007	3.73893	3.71652	3.75152	3.50527	2.91151	2.99556	3.29996	3.38368	3.07342	2.92456	2.97735	2.99805	2.95241
ADH1A	5.30988	5.14214	4.92524	5.04586	5.0448	5.1147	4.75277	4.97878	4.88919	5.06248	3.14213	3.34397	3.17283	3.61541	3.54431	3.21022	3.38299	3.45355	3.57226	2.92194
ADH1B	9.92974	10.3253	9.35783	9.70288	9.6746	9.06027	8.76098	8.49258	8.96244	7.74498	5.0345	5.92119	5.06342	5.48492	6.3033	5.36084	5.16019	5.53464	4.6501	5.3426
ADH1C	6.76495	6.31973	5.86962	6.0132	5.78631	5.96967	5.29764	5.11168	5.5319	5.06417	2.78633	3.51466	3.00113	3.14154	3.08082	3.42652	2.93118	3.03454	3.04976	3.3484
ADH4	5.35492	5.3873	5.3354	5.34893	5.50938	5.33462	5.30133	5.15159	5.17659	5.28679	3.00955	2.93404	3.22645	3.0836	3.21986	3.08509	3.1449	3.2017	3.28433	3.27875
ADH5	11.8729	11.3832	11.327	11.4512	11.2731	10.928	11.0676	10.9822	11.1745	10.7238	6.22738	6.36284	6.04242	6.24037	6.27548	5.48342	5.81089	6.05917	5.81545	5.90898
ADH6	4.14658	4.24086	4.23511	4.13147	4.15889	4.3353	4.13801	4.24826	4.18338	4.26572	3.44813	3.47181	3.52861	3.33236	3.59705	3.61854	3.61235	3.56323	3.61659	3.51094
ADH7	4.71588	4.67135	4.73659	4.61899	4.49966	4.86014	4.76916	4.86416	4.80464	4.73089	3.28152	2.90275	3.11951	3.20955	3.2067	3.20598	3.36979	3.12092	3.12821	3.12448
ADHFE1	9.6455	9.40648	9.26622	9.15864	9.8479	8.87987	8.84728	9.0787	8.83625	8.3124	5.86398	6.32172	6.32418	6.35733	6.42356	6.08171	6.60686	6.17998	6.21559	6.61118
ADI1	10.284	10.0006	10.1606	9.66437	10.0773	9.81358	9.80403	9.82371	9.71893	9.65404	6.24508	6.03615	6.03838	5.82753	6.55967	5.97993	6.02967	6.16098	5.86478	6.03538
ADIG	5.93166	6.0736	5.80066	5.73758	5.73125	5.87485	5.86723	5.77004	5.84664	5.90555	5.59184	5.49595	5.56	5.44322	5.5317	5.53731	5.39565	5.34964	5.38503	5.71843
ADIPOQ	9.56169	5.18293	7.45851	10.5828	11.0592	7.24078	7.48395	4.58215	4.43472	4.22885	2.94273	3.39245	3.01332	3.1647	6.17029	3.2069	3.205	3.01858	3.37896	3.24094
ADIPOR1	9.24801	8.79968	9.01818	8.72608	9.12511	9.27345	9.43119	9.1991	9.1793	9.24954	4.91309	4.91608	4.39833	4.56433	4.57292	4.33806	4.89289	4.64126	4.45611	4.69731
ADIPOR2	9.93506	10.0522	10.1408	9.95155	10.8123	9.88777	10.0566	10.0274	10.0408	9.9972	6.30745	6.27184	5.96565	6.09044	6.43065	6.08439	6.1666	6.09044	6.33267	6.06152
ADIRF	10.9693	10.5259	10.7215	10.8944	11.0337	11.1311	10.4895	10.5668	10.4333	9.7987	7.92445	8.10831	7.7491	8.03781	8.43961	7.50695	6.98241	8.20949	7.62943	7.86822
ADIRF-AS1	5.41291	5.81451	5.38152	5.36884	5.47907	5.70312	5.37878	5.38502	5.60544	5.60293	4.79489	4.37954	4.68889	4.71772	4.70218	4.68788	4.79388	4.96175	4.62441	4.7163
ADK	6.83958	7.12306	7.00207	6.8178	6.93461	6.99001	7.34576	7.13253	7.48732	7.10431	4.31704	4.24601	4.53623	4.44996	4.34711	4.60279	4.59421	4.52239	4.48363	4.31875
ADM	10.3667	9.79005	9.1643	9.53414	9.52189	9.04805	10.3163	9.97494	9.59472	9.96706	4.25872	4.42167	4.27605	4.22228	4.70379	4.40265	4.15439	4.28703	4.08873	4.05542
ADM2	6.67447	6.58207	6.57385	6.11799	6.48603	6.87031	6.61862	6.58671	6.64257	6.76527	5.2558	5.05924	5.23874	5.07117	5.38204	5.20382	5.47363	5.32681	5.18013	5.49291
ADM5	6.13377	5.09715	5.53231	5.65019	5.90633	5.72937	5.58025	6.20577	6.38061	7.20935	3.37411	3.08692	3.14791	3.28633	2.96717	3.73043	3.42511	3.062	4.03134	3.49195
ADNP	10.332	10.3726	10.262	10.1821	10.349	10.0897	10.1564	10.1531	10.1731	10.2019	6.17895	5.93271	6.26503	6.13687	5.86374	5.83746	5.94589	6.12488	5.8978	5.88776
ADNP2	9.0257	8.7492	8.774	8.66691	8.79598	8.44407	8.82081	8.56474	8.55063	8.59815	5.4868	5.72903	5.5567	5.64876	5.457	5.40522	5.42185	5.55699	5.28956	5.25781
ADO	9.27943	9.39538	9.41874	9.35447	9.22733	9.21426	9.31396	9.41696	9.40659	9.28904	5.56299	5.50985	5.37454	5.51009	4.97132	5.30949	5.42636	5.30168	5.10986	5.37891
ADORA1	5.44464	5.72649	5.45488	5.5803	5.55065	5.46114	5.80203	5.72148	5.53805	5.6432	4.13099	3.87369	4.09148	4.32849	4.12032	4.19102	4.12344	4.13341	4.23444	4.16167
ADORA2A-AS1	4.92985	4.8507	4.90205	4.86707	4.63198	5.19073	4.71701	4.94605	4.7961	4.89915	3.63126	3.85922	3.79145	3.85346	3.6639	3.73369	3.65633	3.83695	3.85667	3.62651
ADORA2B	5.4801	5.43524	5.70215	5.27812	5.6557	6.03108	6.21124	6.6444	5.93336	7.23529	5.13112	5.16547	4.92542	4.64656	5.31949	5.30201	4.90485	5.08206	5.31674	4.8721
ADORA3	7.72812	6.91636	7.37057	7.47206	7.76831	7.53573	7.83336	7.17622	6.70081	6.64054	4.41027	4.52879	4.85828	4.4945	4.55283	4.6092	4.88951	4.62171	4.52687	4.4825
ADPGK	7.90847	7.8951	7.92195	7.55031	8.02558	8.09114	8.13611	7.96828	8.10031	8.12774	4.92233	5.03897	4.98978	4.91519	4.79564	4.79031	5.23913	4.98812	5.35504	4.96341
ADPRH	6.36331	6.39237	6.29575	5.97863	6.00967	6.28409	6.1369	6.1769	6.16917	6.69345	3.7334	3.95762	3.58467	3.74375	3.71761	3.84659	4.05053	3.65432	3.96281	3.65858
ADPRHL1	5.87269	5.85704	5.7921	5.77711	5.66788	5.86261	5.69858	5.77806	5.81142	5.96112	3.86393	3.91885	3.97777	3.97082	3.88761	3.87768	3.92142	4.06246	3.78742	3.95081
ADPRHL2	10.6125	10.3531	10.1853	9.99656	10.2637	10.1669	10.6197	10.5995	10.4931	10.1506	5.80066	6.15017	6.03333	6.19367	5.85995	5.69326	6.05832	5.99836	6.23709	5.89346
ADPRM	7.75697	7.59023	7.38096	7.527	7.83519	7.18982	7.48387	7.48285	7.55947	7.49815	4.98559	4.97549	4.69634	4.70683	4.6424	4.66708	4.64875	4.80788	4.5592	4.83114
ADRA1A	4.1449	4.1141	4.11801	4.01026	4.33504	4.18978	4.09629	4.17769	4.0935	4.16695	3.27667	3.20991	3.33911	3.38668	3.34303	3.48899	3.33335	3.37602	3.15635	3.40783
ADRA1B	4.02489	4.17037	3.97369	3.97481	4.14127	4.25974	4.02354	4.17387	4.23806	4.281	2.64044	2.6967	2.74798	2.62565	2.81359	3.00737	2.76707	2.70254	2.70699	2.78435
ADRA1D	4.0388	4.07766	4.03889	4.18897	4.02156	4.17433	4.11038	4.00376	4.06135	4.12036	3.8832	3.74932	4.21536	3.93923	3.9496	3.95459	3.88315	3.81017	4.03696	3.95827
ADRA2A	6.84154	5.61609	5.39751	5.21496	4.41089	7.76418	10.421	7.18021	8.04478	7.02687	3.91624	4.40483	4.19072	4.25543	4.46149	4.26531	5.16964	4.44699	4.76419	4.5509
ADRA2B	6.16681	6.19694	6.42573	5.85011	6.32489	6.32816	6.25063	6.20066	6.32005	6.29191	3.91479	4.02171	4.73322	4.57771	4.54407	4.88586	4.30672	4.41245	4.77581	4.65778
ADRA2C	7.91777	6.81413	5.85251	6.55147	6.75171	6.39934	6.87446	6.53072	6.27407	6.12572	4.97246	4.90449	5.07088	4.9913	5.494	5.00961	4.94558	4.79034	5.09762	5.41329
ADRB1	4.90749	5.67311	5.42363	5.83746	5.49517	5.2361	5.39224	4.95994	5.15738	4.67378	4.29921	4.12199	4.60021	4.13897	4.01203	3.89936	4.03245	3.91162	3.90971	3.89103
ADRB2	7.84614	7.71776	8.14769	7.36218	7.44792	7.55105	8.07349	7.70787	7.77292	7.09861	4.3094	4.30176	4.12258	4.54986	4.49052	4.31049	4.57039	4.50582	4.76805	4.24546
ADRB3	5.27832	5.41966	5.54957	5.3101	5.34488	5.33763	5.31725	5.31343	5.41715	5.4331	4.76607	4.82098	4.58865	4.73729	4.67025	4.57588	4.65299	4.55089	4.62915	4.79446
ADRBK1	7.42486	7.36696	7.28379	7.14969	7.29891	7.63454	7.44951	7.56414	7.63474	7.53176	5.99246	6.0318	6.04803	5.984	6.04909	5.97038	6.10047	6.06451	6.19392	6.07034
ADRBK2	8.20285	8.06896	7.81799	7.95242	8.19311	8.03212	8.68031	8.25775	8.22909	8.23505	3.88574	4.19693	3.92026	3.93507	4.09532	4.0772	4.00615	3.87084	3.99297	4.06489
ADRM1	7.73783	7.45939	7.67748	7.66882	7.94019	7.84111	7.92213	7.88333	7.90967	8.02132	5.5737	5.42878	5.16917	5.38036	5.57962	5.67471	5.52592	5.3165	5.51247	5.47505
ADSL	10.5836	10.6563	10.6698	10.3661	10.8724	10.6313	10.7723	10.8825	10.8264	10.7518	6.03106	5.79946	6.0777	5.97011	5.85377	5.75761	5.83655	5.70507	5.85299	5.73145
ADSS	6.58832	6.30696	6.54626	6.1558	6.10997	6.35048	6.32243	6.42405	6.2486	6.59574	4.0652	4.64158	4.19385	4.35917	4.4538	4.38526	4.4703	4.57302	4.68282	4.58518
ADSSL1	8.12569	7.14233	6.8227	6.50158	6.91929	6.71064	6.84544	6.64407	6.29298	6.57394	3.93396	4.14845	4.66818	4.54571	4.41664	3.90153	3.91917	4.0788	4.15071	4.27086
ADTRP	6.03848	5.49411	5.51745	5.3584	5.1113	6.16386	5.72746	6.26055	6.1884	6.65274	3.96075	4.1379	4.45214	3.76347	4.24309	4.32802	4.24525	3.96314	4.32286	4.05516
AEBP1	13.4169	13.2748	13.2969	12.9715	13.0006	13.5255	13.5475	13.4079	12.8999	13.0404	7.824	8.84664	7.80748	8.50502	8.45602	8.6013	8.54344	9.34528	8.78128	8.63476
AEBP2	7.9599	7.44014	7.44549	7.28967	7.52125	7.05276	6.98897	7.0424	7.2229	7.04794	4.12373	3.96509	4.21419	4.02763	3.89647	4.22547	3.76408	4.12323	3.95196	3.85251
AEN	8.28177	8.12265	8.45782	7.77425	8.3877	8.19333	8.40698	8.36288	8.3874	8.4551	5.10039	5.05149	5.27111	5.37951	5.31162	5.50392	5.26895	5.05281	5.4722	5.31902
AES	7.96991	8.21197	8.09869	8.23655	8.25698	8.36554	8.17959	8.12773	8.12397	8.17114	6.21466	6.27916	6.43661	6.53417	5.89013	5.72302	6.26483	5.95802	6.22639	6.19568
AF001548.5	5.03533	5.48126	5.7797	6.46221	6.10332	6.51227	6.01796	6.53325	5.87729	5.78821	2.9108	3.25323	3.43853	3.14303	3.27817	2.9888	2.9504	3.06937	3.32693	3.02909
AF007147	7.62071	7.33369	7.32405	7.45464	7.99201	7.31539	7.53105	7.3969	7.49209	7.6174	5.10651	5.08818	4.85762	4.79358	4.80064	4.77087	5.07444	4.79158	4.68408	5.11058
AF067845.1	4.1648	4.25346	4.10931	4.16811	4.27453	4.20685	4.07359	4.45729	4.09325	3.99992	2.61306	2.58178	2.41694	2.76573	2.88943	2.73715	2.87275	2.44441	2.545	2.73327
AF070581	7.59588	5.60224	5.49015	5.3556	5.08872	5.6873	6.0103	5.72361	5.88643	6.41976	2.93711	2.82164	2.98571	2.92527	2.77165	2.75729	3.03421	2.83926	2.67353	2.61821
AF086184	4.19325	4.21307	4.29453	4.37142	4.40789	4.20406	4.37119	4.20406	4.11813	4.21307	3.40785	3.49565	3.89948	3.67726	3.83718	3.76743	3.7324	3.77103	4.01476	3.7904
AF090939	7.10677	6.88311	6.70012	6.8598	7.08067	7.14839	7.06302	6.75799	6.68859	6.98233	3.04705	3.06252	3.06828	3.11233	3.03677	2.87266	2.99898	3.23721	3.04705	3.03674
AF131215.4	4.57158	4.36749	4.48209	4.3524	4.31413	4.67145	4.55125	4.39492	4.31413	4.4995	3.99259	4.32613	3.77802	4.06066	3.93653	4.01878	4.04597	4.26983	4.34348	4.07844
AF131215.8	4.20191	4.10679	4.32453	4.1406	3.99813	3.96146	3.98711	4.10566	4.09315	4.21245	3.24618	3.22186	3.24802	3.39209	3.4777	3.40117	3.41935	3.39315	3.24814	3.20973
AF186192.1	5.62032	5.58484	5.51657	5.46083	5.58686	5.87285	5.5315	5.41528	5.60597	5.51888	4.88471	4.91575	4.8911	4.76939	4.92622	4.68712	5.01926	4.91312	5.09126	5.08201
AF198444	3.66895	3.82572	4.13426	3.7485	4.09611	4.13913	3.76945	3.8216	4.29467	4.11568	2.56418	2.56746	2.39484	2.41936	2.39237	2.4321	2.50161	2.4845	2.38063	2.57367
AF213884.2	7.52682	7.39816	7.36724	7.24184	7.36207	7.7319	7.09417	7.4863	7.45727	7.40863	5.60369	5.4213	5.47602	5.35125	5.66992	5.46863	5.75901	5.53493	5.60397	5.73048
AF279780	4.18574	4.10261	4.33489	4.0696	4.15572	4.13374	4.00617	4.01216	4.01599	4.03052	3.20026	2.97186	3.56934	3.54501	3.1452	3.31878	3.49084	3.77485	3.56518	3.3904
AF289551	6.30772	6.39633	6.12727	6.25008	6.37192	6.188	6.34866	6.6757	6.23071	6.42994	4.06156	3.81168	4.29379	4.21363	4.55775	4.38645	4.2963	4.25833	4.03359	4.15757
AF520793	7.35637	7.20739	7.33902	7.9252	7.28845	6.8372	7.31859	7.39071	7.71276	7.04912	4.11382	3.87212	3.90309	3.98165	3.86216	3.86673	3.75999	3.68859	3.74487	3.59328
AFAP1	6.34449	6.41035	6.59347	6.10015	5.90275	6.30969	6.5247	6.73851	6.53043	6.95438	3.0276	3.23358	2.98237	3.18031	2.87725	2.99807	3.11283	3.38819	3.33368	2.87322
AFAP1-AS1	4.87406	4.50483	4.58026	4.45485	4.50457	4.72926	4.35808	4.56232	4.52256	4.70338	3.1539	3.37784	3.22381	3.33172	3.16175	3.10029	3.30585	3.33684	3.08639	3.40009
AFAP1L1	6.5238	7.27669	7.65355	6.93264	7.19537	6.90791	6.58519	7.67437	7.19435	7.3492	4.87043	4.73778	4.77154	5.05211	4.8768	4.76926	4.96124	5.00968	4.78475	4.79356
AFAP1L2	5.60997	5.55128	6.24106	6.08321	5.8346	5.52177	5.66351	5.6407	5.58479	5.84942	4.76187	4.81822	4.55337	4.58385	4.64999	4.47034	4.5123	4.51632	4.57863	4.46717
AFF1	7.64552	8.28177	7.92724	8.01647	8.86053	7.80509	7.62222	7.36616	7.76767	7.77081	5.2229	5.32852	5.15639	5.2765	5.48699	5.02677	5.30115	5.03339	4.95638	5.24119
AFF2	4.5845	4.70136	4.57051	4.71616	4.53867	4.72926	4.50974	4.84588	4.54087	4.82121	4.84078	4.89123	4.93293	4.84782	4.9175	5.11417	4.94135	4.87415	4.97387	5.06921
AFF3	4.86589	5.33283	5.42459	5.41863	5.26132	5.45897	5.08032	5.05038	5.03279	4.65005	3.32532	3.26645	3.34498	3.32869	3.28564	3.40012	3.25413	3.36428	3.26905	3.38858
AFF4	6.28205	6.26924	6.26298	6.31935	6.48038	6.1653	6.20614	6.19412	6.17531	6.17945	3.92953	3.90424	3.94634	3.89967	3.93949	3.87275	3.92715	3.81435	3.79581	3.90121
AFG3L1P	7.03936	7.01645	7.11364	6.97751	7.22722	7.12516	7.16427	7.03517	7.03535	6.99829	3.49408	3.68507	3.68415	3.78368	3.66841	3.52248	3.54992	3.65317	3.63886	3.81175
AFG3L2	9.0725	9.04586	9.24331	8.94029	9.25755	9.07663	9.07791	9.23125	9.11693	9.04622	4.16481	4.24179	4.50625	4.24105	4.2181	4.24818	4.24531	4.1722	4.12065	4.18313
AFM	3.73368	3.77734	3.90822	3.76724	3.9249	4.09259	3.83071	3.86732	3.72086	3.85757	2.52528	2.47958	2.41771	2.52528	2.55598	2.63923	2.60074	2.56395	2.64155	2.52528
AFMID	5.79779	5.83377	5.97116	5.67914	5.77889	5.89919	5.9996	5.92476	6.06361	5.87816	3.60101	3.87819	3.79768	4.12951	3.76135	3.20242	3.42287	3.72337	3.95444	4.06127
AFP	5.29068	5.33569	5.59033	5.5258	5.72578	5.81	5.28149	4.99939	5.25207	5.42701	3.01916	2.92111	3.01009	3.15785	3.21303	3.03059	2.97813	3.14427	3.16685	3.00737
AFTPH	9.57562	9.41066	9.32996	9.23386	9.3114	9.25701	9.60879	9.33276	9.27927	9.28875	6.06184	5.89426	5.80465	6.08751	5.60342	5.86212	6.16243	5.74033	5.96065	5.84835
AGA	8.93584	9.23329	9.25077	8.53123	9.17885	9.43587	9.22442	9.30023	9.18622	9.0526	4.88691	4.93782	4.40905	5.18853	4.6162	4.53781	4.65189	4.76987	4.71875	5.01505
AGAP1	7.02899	7.86623	7.88317	7.78015	7.99774	7.73322	7.51552	7.70927	7.6546	7.4611	5.10262	4.98318	4.81454	4.78419	4.84634	5.01355	4.93567	4.83265	4.80526	4.90374
AGAP11	5.07247	6.3415	5.50198	5.51074	5.24191	6.21083	5.43827	5.48056	5.51316	5.27419	3.60412	3.59536	3.55402	3.73439	3.61564	3.94202	3.66412	3.66869	4.16246	3.74028
AGAP2	5.01902	5.0667	5.00135	4.95679	5.22698	4.99101	5.14014	5.08329	5.06457	5.28464	3.7865	3.95209	3.67075	3.86145	3.73453	4.03389	3.76714	3.83364	4.19927	3.98868
AGAP2-AS1	6.14762	6.36619	6.13658	6.16489	5.53838	6.796	6.436	6.60645	7.26949	6.75485	5.72777	5.92942	5.37946	5.97282	5.56	5.61962	5.68626	5.96726	5.84299	5.7927
AGAP3	6.95346	6.93318	6.87233	6.91446	6.77142	6.99813	6.95857	7.01104	6.95247	7.14906	5.58764	5.16395	5.46136	5.45738	5.47669	5.62524	5.44623	5.50406	5.60896	5.55518
AGAP4	6.36754	7.00423	7.0934	6.66066	6.60339	6.60458	7.2778	6.55522	6.62937	6.85171	4.0681	3.77347	3.79336	3.92925	3.85689	4.00506	3.81871	3.87959	3.84291	3.89535
AGAP6	5.96057	5.85599	5.92447	5.75086	6.06684	6.18625	5.93539	6.1227	6.02586	6.19303	3.82225	3.99788	4.02544	4.03865	3.69381	3.99772	3.86742	3.89751	4.09107	3.99222
AGAP9	6.15523	7.18987	6.76293	6.93321	6.58067	6.7257	6.38652	6.23671	6.55482	6.50455	2.47033	2.51532	2.23669	2.4054	2.28018	2.37314	2.48508	2.68922	2.73029	2.42036
AGBL1	4.69424	4.67048	4.55185	4.49572	4.72282	4.90354	4.54978	4.29154	4.59656	4.68823	3.75047	3.54793	3.65104	3.22702	3.66274	3.79782	3.6758	3.77461	3.54496	3.56368
AGBL2	4.71282	4.99019	4.95245	5.18025	5.15496	4.96813	5.44098	5.07211	5.09611	4.46295	2.4701	2.68216	2.70041	3.03944	2.43389	2.80223	2.68944	2.94363	3.06588	2.69891
AGBL3	4.14474	4.17006	4.28878	4.23642	3.98283	3.94895	3.95764	4.02931	3.9076	3.85134	2.8782	2.91801	2.95287	2.9426	3.10662	2.98041	2.92352	2.9281	2.85594	2.93236
AGBL4	4.58576	4.56248	4.53218	4.58365	4.49909	4.57441	4.39594	4.57366	4.54246	4.57825	3.63329	3.63492	3.65283	3.61583	3.8032	3.75886	3.8666	3.72103	3.72493	3.67778
AGBL5	6.79017	6.56739	6.51973	6.58698	6.848	6.79662	6.71008	6.77531	6.94612	6.62168	3.54365	3.63577	3.69313	3.69649	3.59034	3.76074	3.62192	3.73405	3.70871	3.57523
AGER	5.01831	4.86622	4.88826	5.18086	5.23649	5.19313	5.2323	5.19459	5.24093	5.17407	3.69494	3.68638	3.51119	3.765	3.61413	3.61649	3.58576	3.59877	3.67616	3.70199
AGFG1	7.62573	7.51033	7.62755	7.85398	7.90796	7.74658	8.01529	7.61756	7.67995	7.8476	4.02579	4.05788	4.03213	4.05158	3.94136	4.24865	4.01351	4.09834	4.04355	3.99743
AGFG2	5.51928	5.57894	5.5504	5.45158	5.49581	5.58247	5.42331	5.51635	5.39652	5.5943	3.92421	3.97878	4.1069	3.92913	3.91646	4.06051	4.24728	3.90036	4.19357	4.01016
AGGF1	7.90723	8.07755	8.10851	8.04948	8.15971	7.88138	7.95406	7.9044	7.89062	8.07135	5.10894	5.169	4.91468	5.02296	4.92427	4.98889	5.03543	5.01208	4.94643	4.86143
AGK	6.41803	6.40764	6.6046	6.51385	6.58351	6.37301	6.6832	6.51952	6.71143	6.53601	4.27608	4.07706	4.34909	4.10225	4.27825	4.07583	4.18777	4.389	4.13332	4.23818
AGL	10.4946	10.5978	10.4212	10.0657	10.3229	9.93565	10.1166	10.1124	10.0456	10.0072	4.28305	4.13456	4.17025	4.11991	4.18534	3.92498	4.53797	4.01712	3.71127	3.8576
AGMAT	4.69472	4.62684	4.57692	4.50349	4.41868	4.75087	4.59718	4.65336	4.65967	4.71336	3.3194	3.25779	3.42164	3.45236	3.43104	3.33663	3.37358	3.48239	3.46602	3.46276
AGO1	7.47328	7.20999	7.24613	7.28152	7.30201	7.26996	7.39156	7.4855	7.2765	7.32625	4.49821	4.49112	4.47391	4.55841	4.43291	4.37696	4.48502	4.4356	4.34938	4.41512
AGO2	6.66067	6.52422	6.19294	6.49941	7.29	6.14098	6.69518	6.14244	6.20811	6.75378	4.13742	4.0152	4.07773	3.54155	4.10747	3.67592	4.04201	3.83598	3.68949	4.40287
AGO3	7.78664	7.85437	7.96518	7.92755	7.97466	7.72286	7.99177	7.80477	7.88833	7.66265	3.96084	3.78308	3.81696	3.86447	3.82812	3.73414	3.82502	3.82322	3.74771	3.72929
AGO4	6.85106	6.57196	6.51642	6.4204	6.61597	6.41262	6.77147	6.54194	6.56094	6.53488	3.44983	3.50646	3.65349	3.55845	3.69636	3.58309	3.72359	3.57047	3.65938	3.43449
AGPAT1	8.38695	8.78064	8.46102	8.20202	8.77655	8.99857	8.79606	9.04779	8.86607	9.19313	6.99431	7.24564	6.7872	7.12128	6.89838	6.99964	7.15667	7.12731	6.74514	7.00169
AGPAT2	7.52528	7.37833	7.49798	7.75741	8.00414	7.70056	7.82075	7.7374	7.79923	7.67534	5.96432	5.89958	5.90467	5.82561	6.24663	5.74296	6.03592	5.8051	6.03361	6.05179
AGPAT3	7.78962	7.77913	7.64522	7.60009	7.78246	7.78846	7.94291	7.92869	7.89366	7.99121	4.43941	4.31612	4.28371	4.338	4.45153	4.20743	4.33063	4.30878	4.24321	4.26135
AGPAT4	7.39984	7.51798	7.48965	7.25523	7.37291	7.41507	7.44401	7.37463	7.65348	7.58685	3.12396	3.08685	3.01716	3.13003	3.26655	3.20286	3.03405	3.04984	3.22902	3.26561
AGPAT4-IT1	6.4856	6.35049	6.44769	6.19796	6.29431	6.99128	6.45974	6.63844	6.68161	6.86946	3.94917	4.13277	3.94917	4.34485	3.83297	3.91156	3.94139	4.09334	4.25091	4.06949
AGPAT5	7.7979	7.80573	7.94244	7.80672	7.83433	7.65703	8.03434	7.88418	8.02717	7.94439	4.34653	4.12594	4.24524	4.38503	4.21481	4.29265	4.22254	4.18352	4.23901	4.25987
AGPAT6	7.07435	7.3364	7.25137	7.06589	7.20548	7.23527	7.19528	7.21319	7.30675	7.17165	4.17041	4.28856	4.13737	4.22986	4.15965	4.23131	4.32551	4.21858	4.31734	4.30508
AGPAT9	8.24706	7.32876	7.32658	8.65155	7.63964	6.24695	7.90173	6.69701	7.38747	7.94892	3.05698	3.62439	3.11676	3.19291	2.95559	3.19844	2.98758	3.13537	3.23384	3.5253
AGPS	8.44572	8.40961	8.66322	8.29778	8.2251	8.58246	8.69236	8.49484	8.56152	8.53805	3.80163	3.5336	3.49547	3.64988	3.48437	3.50855	3.80134	3.42598	3.70484	3.50845
AGR2	4.42275	4.66544	4.53937	4.41812	4.42988	4.66601	4.30094	4.44483	4.49408	4.58018	3.05879	3.11977	3.07688	3.10742	3.22483	3.05246	3.06056	3.11612	3.26387	3.17105
AGR3	3.88144	3.88445	3.99402	3.83642	3.78773	3.87643	3.85665	3.868	3.96946	3.78773	2.31994	2.44004	2.33804	2.4468	2.39452	2.47677	2.33559	2.3556	2.45469	2.30388
AGRN	6.4537	6.61746	6.63988	6.17148	6.54789	6.51269	6.58382	6.72422	6.69537	6.71457	4.22	4.48302	4.34288	4.43796	4.4579	4.3031	4.24373	4.35446	4.51492	4.42793
AGRP	5.91539	5.90773	5.92911	5.82236	5.91354	5.98973	5.92566	5.94943	5.82856	5.99721	5.40571	5.79016	5.31572	5.61275	5.79741	5.48088	5.60108	5.56875	5.5653	5.78838
AGT	10.2006	10.9636	11.3939	10.5453	11.0885	11.1166	11.0976	11.9681	11.615	11.9568	6.50409	6.69393	6.27669	6.97745	6.82658	6.88988	7.10424	7.92156	7.10815	6.82088
AGTPBP1	8.49527	7.58276	7.85734	7.96591	7.44052	7.51803	8.10767	7.82991	7.68558	7.58673	3.43147	3.73552	3.85638	3.74272	3.41355	3.71967	3.71039	3.46865	3.71349	3.41059
AGTR1	6.6109	6.15469	5.32269	5.43102	6.30264	4.56959	4.88132	4.82169	4.77759	4.4586	3.20428	3.26023	3.2755	3.04818	3.60264	3.15182	3.19342	3.39827	3.1607	2.94064
AGTR2	4.60508	4.74159	4.46658	4.5462	4.55483	4.63374	4.43204	4.41087	4.60288	4.49339	3.63004	3.71442	3.54848	3.43513	3.4417	3.39677	3.40685	3.61914	3.51369	3.58589
AGTRAP	7.47563	7.8116	7.47308	7.50316	7.65034	7.80121	8.07454	7.98833	7.98218	7.93461	4.69884	4.76187	4.81136	4.55299	4.37913	4.65971	4.69693	4.6455	4.42856	4.63697
AGXT	4.65265	4.70738	4.61917	4.59568	4.63719	4.69642	4.71952	4.65939	4.65921	4.7652	3.13832	3.01772	2.99736	3.17611	3.20133	3.27939	3.02897	3.27258	3.18394	3.11234
AGXT2	4.40137	4.81912	4.60649	4.12274	4.23032	4.58757	4.26858	4.52109	4.7443	4.77668	3.54733	3.66817	3.67899	3.67467	4.12641	3.84398	3.5404	3.87993	3.64074	3.76545
AHCTF1	9.1354	9.01144	9.33623	9.10691	9.99856	8.82802	8.797	8.7066	8.80275	8.58418	4.66952	4.592	4.68653	4.61539	5.00409	4.47608	4.53608	4.66819	4.57558	4.62007
AHCY	8.66566	9.2624	9.27846	9.07255	9.72705	9.47942	9.69125	9.76856	9.53469	9.71996	4.52137	4.90721	4.59314	4.5621	4.28308	4.47756	4.24244	4.53665	4.31495	4.04292
AHCYL1	8.39738	8.46283	8.29209	8.40068	8.65667	8.41126	8.59278	8.43421	8.36299	8.3749	4.60985	4.55237	4.56291	4.80803	4.84337	4.46516	4.68249	4.39495	4.54866	4.43613
AHCYL2	6.65382	6.83997	6.73926	6.56631	6.68972	6.77372	6.68997	6.83963	6.69807	6.83994	3.62841	3.39524	3.41185	3.3643	3.5911	3.54864	3.5446	3.51095	3.35545	3.46571
AHDC1	5.50462	5.52337	5.48288	5.32702	5.41335	5.78133	5.35863	5.5851	5.44518	5.40374	5.18117	5.22309	5.22077	5.18687	5.30432	5.28553	5.04318	4.98904	5.17196	5.16246
AHI1	6.54266	6.78103	6.80849	6.94686	6.91861	6.47901	6.62927	6.67604	6.76257	6.39454	3.68512	3.64306	3.59556	3.63061	3.72299	3.72884	3.58128	3.76872	3.60314	3.69273
AHNAK	8.21384	8.3637	8.22047	8.24699	8.21548	8.40311	8.33693	8.31278	8.3735	8.06644	5.70394	5.60304	5.80683	5.81151	5.80293	5.56849	5.49755	5.78568	5.3199	5.72553
AHNAK2	8.22955	9.02694	8.78089	7.91192	7.91149	9.22382	9.2776	8.47305	8.87895	8.51783	3.69546	3.68211	3.61819	3.91324	3.78324	3.9115	3.9412	4.06499	3.82077	3.92107
AHR	9.38864	10.0228	9.97315	8.85405	9.07634	9.70908	9.6261	10.264	10.0397	10.0267	5.32811	5.60245	5.14288	5.03846	4.70218	5.26743	5.42336	5.58909	5.59442	5.24277
AHRR	5.08365	4.98616	5.0769	4.92901	5.04467	5.25105	6.0603	5.05729	4.86223	4.88073	3.22285	3.34985	3.36249	3.46658	3.29412	3.41677	3.50598	3.41717	3.49957	3.20125
AHSA1	10.6473	10.9064	10.7	10.5294	11.0079	10.6577	10.6439	10.7833	10.5718	10.5797	6.57507	6.30576	6.36347	6.40814	6.15428	6.36464	6.28279	6.27773	6.20512	6.369
AHSA2	8.47764	8.50207	7.61979	8.77992	8.65728	8.62201	8.69537	8.72045	8.57303	8.41098	4.25146	4.42745	4.49837	4.5332	4.42828	4.46043	4.37694	4.3506	4.52078	4.43307
AHSG	4.42216	4.50389	4.46643	4.61108	4.41673	4.58734	4.35137	4.62145	4.56249	4.59269	3.75506	3.9021	4.00311	3.82903	3.7684	3.70802	3.64216	3.57102	3.71642	3.72288
AHSP	5.46042	5.64462	5.62333	5.41913	5.86078	5.60605	5.79008	5.62039	5.5902	5.50222	5.53483	5.55423	5.31988	5.493	5.51348	5.61504	5.10438	5.42056	5.48527	5.36312
AICDA	3.93533	3.7325	3.80013	3.96762	3.83198	3.80214	3.87057	3.81235	3.97268	3.84597	3.12259	3.19431	3.1325	3.17007	3.36157	3.22477	3.11862	3.20905	3.14243	3.31104
AIDA	10.9087	11.3113	11.2404	11.3053	11.2512	11.1122	11.3102	11.1726	11.1471	11.0626	5.82435	5.8396	5.65386	5.90563	5.60206	5.27927	5.7115	5.48597	5.25874	5.25167
AIF1	9.71299	9.25693	9.18419	8.94532	8.9294	9.56542	10.0536	9.56766	9.37859	9.67582	6.86041	7.16934	6.95179	6.95609	6.62863	7.04695	6.98119	6.94491	7.29693	6.91652
AIF1L	8.09025	7.78616	8.08235	8.01616	7.85532	7.20717	7.38023	7.42132	7.28401	7.04122	4.87361	5.0793	4.87388	5.31053	4.9192	4.67389	5.22239	5.01778	4.81991	5.17882
AIFM1	8.41612	8.84094	8.69467	8.58875	8.56817	8.69679	8.70081	8.88233	8.79231	8.76435	5.71631	4.97976	4.96072	4.84249	5.12852	5.21622	5.3231	4.95333	5.00906	5.44438
AIFM2	8.07197	8.28535	8.02826	8.09574	8.3396	8.12397	7.67569	8.09233	7.99555	8.08719	4.71746	4.68178	4.70521	4.74442	4.58404	4.92609	4.72515	4.57266	4.76867	4.74163
AIFM3	5.55057	5.43755	5.54749	5.42929	5.54722	5.67302	5.51853	5.51139	5.4749	5.53118	4.0018	4.38339	3.26952	3.99095	4.31032	4.06261	4.0118	4.21949	3.94452	3.83212
AIG1	7.76314	8.12373	7.96175	8.08944	7.86049	7.70142	7.58015	7.60889	7.62813	7.50969	3.66548	3.67502	3.64353	3.60188	3.58316	3.38802	3.57282	3.48227	3.36529	3.63938
AIM1	8.92292	8.32311	7.86553	7.88847	7.90328	8.65372	9.79898	9.27253	9.28865	9.29466	4.50841	5.20961	4.41702	4.38562	4.55904	5.1693	4.89737	5.3027	5.11137	5.20838
AIM1L	5.24927	5.27694	5.26825	5.11215	5.35598	5.45817	5.49096	5.5292	5.3806	5.53613	3.30465	3.20614	3.57521	3.19051	3.51565	3.38337	3.55835	3.41107	3.6305	3.24448
AIM2	7.36038	6.66435	6.39433	5.37977	6.19174	6.59654	7.27348	6.51511	6.64918	7.39499	3.98329	3.64305	3.72746	3.60251	3.82226	4.08275	3.91757	3.63126	3.84227	3.88083
AIMP1	9.55569	9.30983	9.49235	9.18429	9.32429	9.06401	9.17506	9.26638	9.26704	8.94928	4.64071	4.45386	4.43167	4.49028	4.38764	4.33904	4.57033	4.49474	4.43353	4.40769
AIMP2	8.88853	9.07338	9.14505	8.86553	9.35003	9.13684	9.1795	9.14714	9.22444	9.22587	6.11208	5.99099	6.14315	5.93788	5.86395	6.02194	6.00624	6.07024	6.16006	6.12465
AIP	8.92309	9.5223	8.99385	8.7713	9.37571	9.02338	9.16256	9.40032	9.48697	8.95299	5.25115	5.29318	5.03542	5.02559	5.14458	5.0811	5.03378	5.02406	5.16878	5.19083
AIPL1	5.60061	5.62202	5.77128	5.58314	5.85188	5.77526	5.80048	5.76989	5.81318	5.76699	3.75688	3.9408	3.72598	3.67206	3.77784	3.85416	3.88636	3.76992	3.92376	4.04852
AIRE	5.8094	5.51687	5.3767	5.33158	5.68138	5.82042	5.59697	5.66547	5.46688	5.44628	3.83998	4.00643	3.81528	3.63838	3.85545	4.05783	3.82304	3.96006	3.55113	3.79531
AJAP1	4.35239	4.30718	4.36239	4.22144	4.31093	4.4154	4.22592	4.33217	4.35495	4.30493	3.36166	3.308	3.53758	3.50748	3.72582	3.59687	3.5105	3.46855	3.52283	3.503
AJUBA	6.94934	6.16265	6.16478	6.06287	5.91501	5.77615	6.26824	6.18877	6.19547	6.06799	3.23201	3.20785	3.28957	3.28352	3.16539	3.15689	3.43916	3.22583	3.11481	3.05948
AK000798	5.96623	6.76781	6.79477	6.48372	6.95939	6.98028	6.33973	6.87791	6.7135	6.51907	3.7502	3.64894	3.54346	3.62724	3.79476	3.59135	3.95926	4.01734	3.67859	3.79663
AK021537	7.56674	7.62596	7.74023	7.1821	7.15206	7.18735	7.66971	7.80814	7.70411	7.34089	7.00699	7.04175	6.55611	6.96301	6.99322	6.76178	6.45472	6.85385	7.50793	6.77569
AK021804	12.0799	12.3286	12.2366	12.7539	12.1679	12.1695	12.5455	12.5109	12.0649	11.8078	7.83774	7.96391	7.69849	7.76915	6.22241	6.82129	7.28596	7.90286	6.45351	7.16046
AK021933	4.36072	4.1586	4.24247	4.35554	4.26842	4.52071	4.30324	4.18698	4.29989	4.29445	2.94073	2.84438	2.94728	3.07721	3.19915	2.98151	2.95357	2.88285	3.0262	3.04507
AK021977	9.25389	9.7641	9.81625	9.51731	9.88593	9.88213	9.55518	10.1564	9.77633	9.57387	5.63359	5.66757	5.68737	5.63986	5.76635	5.29049	5.72275	5.80467	5.42346	5.49699
AK024936	4.36118	4.35582	4.57445	4.24835	4.39166	4.25228	4.79666	4.23232	4.36226	4.33617	2.59567	2.52662	2.84771	2.5188	2.73111	2.6517	2.83624	2.35813	2.58775	2.63947
AK025288	10.656	10.5197	11.2819	11.126	10.4347	10.3556	10.7917	10.5684	10.8455	10.2229	6.15359	5.97882	6.3509	6.79757	5.99349	5.79158	6.11124	6.71744	6.0987	6.25423
AK026905	7.62604	7.40583	7.66653	7.02087	7.64487	7.59838	7.54429	7.40453	7.59924	7.23343	4.30029	4.29866	4.21231	4.31775	4.69325	4.52204	3.71841	4.47836	4.34488	4.0363
AK054988	3.74868	3.84772	3.71206	4.08161	3.94868	3.80874	3.75414	3.83415	3.84005	3.69181	2.94861	2.81661	2.98465	2.83004	3.09269	3.20647	2.97471	2.93879	3.27858	2.98687
AK055458	4.80581	4.78471	4.69534	4.85037	4.83292	4.69785	4.63912	4.62371	4.71168	4.62552	3.19763	3.39122	3.47017	3.23078	3.41052	3.35448	3.32939	3.19491	3.38724	3.48654
AK055981	5.78099	5.76207	5.6764	5.7998	5.57072	5.70812	5.74996	5.87374	6.15265	5.74572	5.28394	5.111	5.25502	5.27956	5.48825	5.26439	5.40519	5.1765	5.27453	4.97604
AK056098	5.6583	5.68889	5.7296	5.76553	5.57111	6.01815	5.75962	5.91388	5.9036	5.92961	3.57321	3.23633	3.59238	3.57321	3.55935	3.57494	3.44479	3.65699	3.78063	3.57321
AK056982	4.75075	4.36256	4.35037	4.25248	4.35681	4.45206	4.15278	4.41232	4.4878	4.42224	3.75963	3.86661	3.7742	3.80944	3.94883	3.66269	4.13415	3.71162	3.60034	3.75906
AK074476	5.14634	5.1127	5.23513	5.37133	5.30214	5.0324	5.15205	5.21302	5.08487	5.06876	3.9722	3.61626	3.67335	3.62074	3.64192	3.66078	3.49637	3.58808	3.80014	3.6065
AK090844	6.77822	6.76185	6.66909	6.59931	6.64486	6.58862	6.4833	6.78649	6.48914	6.68717	4.33272	4.79258	5.02885	4.76543	4.6847	4.53487	4.25044	4.70539	4.61653	4.64658
AK091729	5.25218	4.8001	4.88087	4.86334	4.89097	5.11117	4.86742	4.94727	4.89584	5.29856	3.0195	2.77045	3.07129	3.25724	2.94916	3.02466	3.05447	3.32404	3.21895	2.71739
AK093205	3.88703	3.97338	3.83478	3.85267	3.83128	3.86894	3.76191	3.87156	3.96851	3.64664	2.46128	2.49897	2.46474	2.44826	2.37713	2.57036	2.3803	2.54121	2.56885	2.67506
AK094644	3.96788	4.01935	4.41411	4.06059	3.93866	3.84581	3.69706	3.82564	3.94529	3.92767	2.34312	2.46299	2.40554	2.39433	2.4331	2.65361	2.38346	2.40497	2.5592	2.82073
AK096159	3.707	4.34161	4.10405	4.41289	3.8099	3.96654	3.74904	3.89963	3.79775	3.72965	2.81842	2.63304	3.0354	2.89097	2.84877	2.6471	2.88265	2.93188	2.96242	2.88817
AK097370	5.04832	5.29277	5.26335	5.09218	4.96203	5.06347	4.87673	5.2656	5.00207	5.20379	2.58198	2.93501	3.26789	3.06252	3.06421	3.53589	3.27624	3.50865	3.09083	3.00532
AK097453	5.77294	5.80102	5.82621	5.51781	5.60636	6.18616	5.87422	5.84876	5.88702	5.88426	5.29017	5.37609	5.2922	6.10577	5.3165	5.49184	5.28717	5.38294	5.35709	5.5204
AK098263	3.61025	3.72308	3.66662	3.83292	3.81526	3.56942	3.59648	3.62063	3.66753	3.66709	2.42312	2.3277	2.17528	2.50007	2.53455	2.34715	2.33587	2.39924	2.58586	2.35201
AK1	7.63574	7.92329	8.26526	8.29226	8.00031	8.8326	8.2812	8.24055	8.20078	8.35107	6.36866	6.09533	6.27283	6.34397	5.9259	6.06551	6.04664	6.27555	6.20876	6.25409
AK130486	5.45497	5.57026	5.53612	5.56278	5.38992	5.47375	5.32423	5.65319	5.5654	5.48469	5.51905	5.43666	5.35571	5.34307	5.35227	5.37067	5.51918	5.33056	5.24196	5.3765
AK131021	4.73395	4.51413	4.31792	4.36304	4.36197	4.61433	4.53736	4.45853	4.38697	4.71467	3.08952	3.60627	3.45978	3.34753	3.29148	3.48983	3.1338	3.15144	3.18505	3.20729
AK2	7.63385	8.13947	7.94811	7.73012	8.05248	7.86808	7.90323	7.87672	8.01085	7.85563	4.80094	4.54722	4.43683	4.5502	4.52173	4.39025	4.49673	4.46441	4.57057	4.51949
AK3	9.86813	9.95776	10.2944	10.2033	10.0243	9.92337	10.027	9.65934	9.78593	9.71479	6.73295	6.59576	6.75796	6.89706	6.5818	6.08285	6.41665	6.53387	6.30051	6.40021
AK5	6.80641	6.32325	7.57045	5.97594	6.38025	5.8687	6.547	6.85737	6.52579	6.10025	4.72922	4.57028	4.87378	4.5582	4.54203	4.64677	4.62976	4.40059	4.68954	4.66108
AK6	10.3187	10.0586	10.249	10.0148	10.0732	9.87938	10.1331	10.1237	9.8064	9.75213	3.6343	3.05557	3.01387	3.08851	3.08156	2.97711	3.1973	2.92752	3.02051	2.84604
AK7	5.15524	5.14594	5.09941	4.91141	4.98154	5.14045	5.01214	5.12563	4.95437	5.12323	4.4595	4.46298	4.21819	4.3292	4.48048	4.53215	4.47754	4.35145	4.4788	4.4623
AK8	6.77759	6.96607	6.80866	6.67135	6.63529	6.96529	6.84114	6.84392	6.81308	6.8699	5.91626	5.9372	5.81064	5.96089	5.91065	5.89507	5.9162	5.92638	5.82285	5.92076
AK9	5.32172	5.27941	5.49432	5.31787	5.18245	5.17326	4.93118	5.10611	5.02346	4.97654	3.17904	3.14934	3.07244	3.27803	3.15154	3.12518	3.0322	3.15394	3.23399	3.22006
AKAP1	7.96441	7.26931	7.17711	7.11129	7.19607	7.09729	7.10508	7.0648	7.2342	6.9448	4.01553	4.1362	4.25348	4.13003	4.47298	4.10984	4.0172	4.08934	4.07557	3.98465
AKAP10	7.32614	7.31754	7.40643	7.3097	7.4245	7.37531	7.84374	7.37429	7.42709	7.47182	3.55493	3.79489	3.70849	3.83058	3.99412	3.94417	3.6127	3.80055	3.8083	3.89226
AKAP11	8.94915	9.09099	9.17815	9.06628	9.13163	8.72712	9.05461	9.09212	8.98399	8.86926	5.07958	5.28531	5.02584	5.14195	4.8404	4.89434	5.11402	5.14335	4.97007	4.89469
AKAP12	9.03356	9.2989	9.30696	9.08553	9.43845	8.70688	8.54631	8.73326	8.73801	8.57167	5.57703	5.81003	5.64067	5.61999	5.40738	5.15662	5.30208	5.7347	5.01842	5.22332
AKAP13	7.60897	8.16951	7.82552	7.89027	8.72072	8.02285	7.85026	7.96299	7.90468	7.96536	4.96053	4.91973	4.99434	4.8604	5.12559	4.79685	4.61245	4.8428	4.73062	4.81093
AKAP14	3.68181	3.69459	3.64712	3.74425	3.63967	3.7485	3.64037	3.82805	3.64265	3.70577	2.47824	2.50085	2.42229	2.46897	2.45409	2.49898	2.64702	2.52471	2.5308	2.53534
AKAP17A	6.91207	6.71815	6.65578	6.96645	6.9998	6.77971	6.84822	6.90204	6.78727	6.89272	4.02026	3.97826	4.03109	4.14111	4.05379	4.05988	3.91834	3.98636	3.92918	4.01448
AKAP3	5.35053	5.33167	5.55136	5.30592	5.3502	5.57687	5.42072	5.69119	5.49311	5.51153	3.73025	3.76137	3.90618	3.66594	3.96783	3.7656	3.78487	3.95342	3.75717	4.0363
AKAP4	4.60896	4.60672	4.75923	4.53889	4.83902	4.74242	4.76389	4.86748	4.54478	4.87717	3.39513	3.23935	3.32753	3.76441	3.35812	3.42567	3.39157	2.94152	3.53398	3.33852
AKAP5	5.41574	4.35561	4.35185	4.33648	4.316	4.30183	4.6187	4.45669	4.5239	4.48039	3.03417	3.07681	2.94954	3.08507	3.29328	3.05497	2.93278	3.01808	3.18153	3.13373
AKAP6	5.58583	5.0348	4.85568	4.67201	4.85901	4.79435	4.57904	4.78599	4.81525	4.94693	3.52364	3.44285	3.53148	3.55692	3.66254	3.6557	3.59408	3.56331	3.3674	3.52943
AKAP7	7.65385	7.62351	7.64624	7.7135	7.75596	7.5241	7.6471	7.73512	7.68464	7.65759	4.76831	4.9508	4.93778	4.96514	4.99485	5.19061	4.9137	4.94272	4.8503	4.93335
AKAP8	8.5265	8.27751	8.47696	8.08417	8.58741	8.50844	8.55252	8.70566	8.68479	8.63865	4.81141	4.9682	4.87872	4.82459	4.6425	4.92926	5.00232	4.75134	4.83588	4.81023
AKAP8L	6.57838	6.50097	6.38591	6.3349	6.6031	6.42952	6.60928	6.69548	6.6581	6.44365	3.85237	4.08429	4.14361	4.17322	4.00872	4.30598	4.08541	4.11076	4.08707	4.18653
AKAP9	6.8461	7.03944	7.30592	7.25652	6.80958	7.2434	7.28857	7.39663	7.51505	6.96232	3.65009	3.55193	3.70248	3.73779	3.78028	3.74507	3.70517	3.60801	3.85376	3.71602
AKIP1	8.42797	8.36142	8.64354	8.07155	8.14996	8.49409	8.6763	8.62609	8.52868	8.40296	5.65518	5.71849	5.60275	5.53665	5.48884	5.63077	5.98754	5.51783	5.54949	5.44371
AKIRIN1	7.59968	7.20756	7.22283	7.14103	7.44173	7.32851	7.45176	7.40497	7.54152	7.53797	3.63613	3.66453	3.77941	3.69125	3.7916	3.52006	3.71795	3.65629	3.73454	3.66979
AKIRIN2	7.06926	6.94964	7.11177	6.91945	7.13373	7.00402	7.28753	7.22269	7.07413	7.13209	3.72076	3.69267	3.80148	3.80803	3.63033	3.62166	3.7599	3.72835	3.72072	3.32826
AKNA	6.36599	5.9429	5.99752	5.84303	6.00247	5.95225	6.39761	6.15658	6.34925	6.41821	4.19515	4.37587	4.47966	4.1279	4.31209	4.18481	4.07199	4.18352	4.28053	4.16993
AKNAD1	3.92057	3.89229	3.99785	3.78246	3.83253	3.95001	3.75291	3.66849	3.82838	3.89116	3.21954	3.33391	3.26766	3.27491	3.18781	3.38204	3.34488	3.17729	3.25006	3.23501
AKR1A1	11.0656	11.231	11.0118	10.8119	10.9891	11.2068	11.4647	11.3668	11.2579	11.3379	7.38281	7.50858	6.93789	7.08716	6.90705	7.14739	7.06392	7.11934	7.01746	7.01213
AKR1B1	11.453	11.7369	12.214	11.7347	12.0621	11.5275	12.0304	11.5097	11.6399	11.4007	8.15834	7.69991	8.28847	7.89539	7.25163	6.946	7.3763	7.54952	7.31051	7.81434
AKR1B10	5.19201	5.43524	5.94943	5.93692	7.00036	5.36036	5.32322	5.44656	5.16787	5.51778	4.07103	4.02126	3.94034	4.14675	3.97578	4.25174	4.29018	4.15929	4.56719	4.08882
AKR1C1	8.26272	9.26725	9.4419	9.47832	9.48096	9.30851	8.75847	8.82319	8.99419	8.50154	6.55042	6.02245	6.79361	6.91547	6.37566	6.03637	5.90887	6.20788	5.80927	6.55895
AKR1C3	11.6595	12.2281	12.757	12.1547	12.2056	11.7845	11.6874	12.0123	11.6777	11.7474	7.71315	7.66301	7.68898	7.60944	6.9509	6.73564	6.89976	6.89807	6.51839	7.01842
AKR1C4	3.78206	3.98346	3.98452	3.90595	4.04354	3.90832	3.69054	3.93555	3.77683	3.7511	2.76944	2.53235	2.59445	2.67746	2.52183	2.82734	2.41088	2.82005	2.56461	2.52354
AKR1C6P	5.61231	5.64559	5.73038	5.46211	5.5674	5.67556	5.60718	5.78116	5.64042	5.83928	3.98394	3.98394	4.06184	4.33151	4.12258	4.12629	4.08627	4.18161	4.1253	4.18737
AKR1D1	3.8072	3.83441	3.68585	3.71676	3.57405	3.77068	3.66135	3.71887	3.61232	3.5602	2.96009	2.85728	3.13363	3.1379	3.04635	3.06319	3.30499	2.98816	3.24821	2.8978
AKR1E2	5.32202	5.48411	5.33147	5.26014	5.92757	5.44039	5.18126	5.24143	5.27973	5.22253	4.52973	4.31649	4.17675	4.42166	4.48631	4.58097	4.41729	4.30499	4.30975	4.3701
AKR7A2	9.65318	9.83576	9.89523	9.88147	10.2166	9.57793	9.88795	9.69967	9.72974	9.74333	5.06645	5.30931	4.97021	5.02963	4.87458	4.68122	4.80205	5.26195	4.84555	4.82193
AKR7A3	7.16185	7.28841	7.44243	7.31881	7.37392	7.07162	7.31824	7.24139	7.2836	7.41904	4.92028	4.71656	4.79703	4.81979	4.74396	5.12612	4.80444	4.84001	4.89419	5.0215
AKT1	7.88546	7.8772	7.49986	7.47341	8.09324	8.40393	8.00066	8.6301	8.51848	8.4426	3.90563	4.23779	3.69277	3.95328	4.05302	3.9586	3.92307	4.00628	3.65574	3.90032
AKT1S1	5.61746	5.93283	5.84916	5.60294	6.03392	6.28357	5.93307	6.04344	6.15063	6.06449	2.88848	2.75062	2.8457	3.01536	2.88692	2.99442	2.81406	2.91884	2.91517	2.82696
AKT2	6.60879	6.55519	6.39082	6.53412	6.53811	6.55149	6.44843	6.5812	6.61342	6.3016	4.81535	4.87802	4.80669	4.91203	4.88178	4.9598	4.74212	4.86659	4.91025	4.88397
AKT3	7.64194	7.93797	7.74159	7.85895	8.07955	7.7562	7.75014	7.84812	7.77032	7.37929	5.10312	5.01782	5.17301	5.04878	5.32396	4.98469	4.93537	5.21518	4.97334	4.97507
AKTIP	9.92005	9.93629	9.89552	9.72468	10.1418	9.62133	9.24405	9.93449	9.66106	9.21879	5.53865	5.13347	5.13741	5.14352	4.90988	4.62216	4.90263	5.24969	4.74474	4.80333
AL022341.3	5.53478	5.71088	5.83616	5.95986	6.00255	5.66618	5.76382	5.88453	5.76339	5.83798	4.50177	4.57281	4.51494	4.79965	4.6677	4.66158	4.68014	4.46851	4.72652	4.8978
AL022344.5	3.97298	4.08642	4.13044	3.96816	3.9977	4.07184	4.1844	4.21131	3.87051	4.04578	2.99954	3.16926	3.22763	3.29084	3.47352	3.26227	3.24	3.48173	3.25608	3.69349
AL109706	3.96045	3.84061	3.89686	3.55683	3.78314	3.88441	3.7038	3.70372	3.75575	3.75956	2.33719	2.2737	2.47374	2.52948	2.52232	2.57838	2.58109	2.97878	2.5724	2.71777
AL132709.8	6.38486	6.52539	6.38465	5.64129	7.43644	5.71869	5.89283	5.8112	4.73782	6.45495	3.33199	3.16113	3.18115	3.10664	3.14284	3.20296	3.43607	3.18544	3.02832	3.2314
AL133493.2	3.91696	3.86223	3.91304	4.00343	4.02767	3.8953	4.09146	4.07129	3.88047	3.95269	2.17706	2.47935	2.47573	2.5774	2.82966	3.15444	2.54982	2.69526	2.73054	2.6088
AL590762.11	6.50443	6.6346	6.38064	6.3652	6.60645	6.84222	6.74501	6.57132	6.53647	6.69892	3.45536	3.89718	4.06184	4.01712	3.90587	3.79829	3.61548	3.46271	3.48796	3.87009
AL832163	3.72154	3.59932	3.40549	3.65734	3.603	3.52936	3.59053	3.61732	3.60522	3.67741	2.95424	2.72438	2.69417	2.53802	3.06252	2.93181	2.78331	2.96678	2.9978	2.81963
AL833181	4.92203	4.49528	4.50416	4.25335	4.55678	4.40953	5.57295	4.72968	4.70999	5.245	4.05219	3.91538	3.93953	3.96458	3.77051	4.1075	3.78614	3.86824	3.95542	3.78561
AL928742.12	5.62155	5.6643	5.60698	5.46987	5.77333	5.61151	5.0977	5.74194	5.58316	5.61149	5.60084	5.56596	5.8622	5.73322	5.83988	5.68048	5.85225	5.68728	5.98797	6.06949
ALAD	8.19096	8.61496	8.34877	8.81121	8.72279	8.36546	8.37323	8.45886	8.35615	8.18826	4.63318	4.68811	4.47956	4.8696	3.988	3.92708	4.24026	4.01347	3.79988	4.03034
ALAS1	8.97015	9.11194	9.15691	8.839	9.10639	9.13694	9.32092	9.06587	9.53048	9.47763	3.60648	3.0417	3.09836	3.45339	3.47212	3.33322	3.16111	3.20449	3.14641	3.27446
ALAS2	4.8664	4.67747	4.71226	5.11155	4.61728	4.87353	5.02803	4.82416	4.60936	4.91899	3.47044	3.01101	3.31755	3.36364	3.58635	3.10251	3.11634	3.20097	3.13769	3.26224
ALB	3.88216	3.94841	3.85803	3.81545	4.01994	3.90133	3.84364	3.84288	3.8889	3.8755	2.94197	2.94736	2.85223	2.84249	2.86325	2.98565	2.95852	2.8418	3.06984	2.94177
ALCAM	9.00929	7.64689	7.48081	7.03038	7.34866	7.47947	8.06729	7.75096	7.63036	7.39208	3.93322	4.09745	4.0866	3.8751	4.46982	4.30037	4.09655	4.15655	4.3883	4.02271
ALDH16A1	7.15431	7.05209	7.47479	7.09922	7.78505	7.08026	7.69447	7.72194	7.93579	7.9092	4.0613	3.7569	3.75611	4.05567	3.57018	3.45812	3.76731	3.64961	3.96235	3.57987
ALDH18A1	9.18979	9.44819	9.57938	9.37952	9.46604	9.52156	9.67538	9.40223	9.83892	9.50923	5.22685	5.22242	5.02076	5.2212	4.98976	5.11235	5.63975	5.52487	5.36088	5.47994
ALDH1A1	10.1433	11.1409	9.46793	10.9946	10.6222	9.35094	10.1102	9.66872	9.61927	8.58003	4.64109	5.44234	5.19909	5.28616	4.29028	3.95926	3.89591	3.76704	3.62763	3.98412
ALDH1A2	4.86742	4.99702	4.99336	5.25469	5.3301	5.34117	5.0076	5.09724	4.73741	5.09729	5.24367	5.20314	5.20545	5.71746	5.57739	5.16888	5.28249	4.86258	5.09233	5.23417
ALDH1A3	6.34366	7.31117	7.41323	6.9054	6.89507	7.3039	6.99577	7.76791	7.35118	7.3802	4.48011	4.6776	4.38417	4.28932	4.28329	4.39839	5.03222	4.84085	4.53138	4.60036
ALDH1B1	7.34665	5.74488	5.58453	5.74037	5.87017	5.93481	6.21829	5.91599	6.3138	5.95959	4.57632	4.46619	4.44949	4.40335	4.43082	4.69578	4.38577	4.27823	4.77682	4.48846
ALDH1L1	7.17456	6.88841	6.71728	6.8532	7.30743	6.66499	6.81718	6.55026	6.51387	6.44988	3.6549	3.49831	3.56842	3.574	3.88052	3.56261	3.7309	3.57137	3.66118	3.59228
ALDH1L1-AS2	5.59757	5.50971	5.35565	5.66092	6.26343	5.31281	5.50177	5.45144	5.06015	5.52413	2.87169	2.8934	2.9955	3.16252	3.42271	3.00737	3.2491	2.86107	3.11083	3.18045
ALDH1L2	6.28684	6.28312	6.11131	6.14733	6.02599	6.72512	6.60726	6.49248	6.53662	6.6236	3.26459	3.25189	3.21555	3.23383	3.13761	3.24887	3.1847	3.26361	3.24718	3.38863
ALDH2	12.2887	12.4667	12.7208	13.0259	12.8901	11.7365	11.801	11.8769	11.837	11.4268	8.75238	8.66945	8.51163	8.18019	8.17563	7.35903	7.74295	7.57546	7.22999	7.76317
ALDH3A1	5.62095	6.3895	6.8436	6.09347	6.09632	5.94798	5.80145	6.07472	6.14838	5.74171	4.08792	3.92263	3.82463	3.86858	3.84672	3.90298	3.689	3.88947	3.89385	3.94555
ALDH3A2	9.34054	10.3007	9.87516	10.3819	9.96695	9.82347	9.58599	9.55232	9.56531	9.1598	5.75738	5.8272	5.83024	5.8786	5.71364	5.41111	5.74801	5.65126	5.40978	5.70472
ALDH3B1	7.05675	7.34083	7.18118	6.97293	7.01119	7.44621	7.35307	7.38401	7.33711	7.34244	5.27782	5.38748	5.2744	5.21747	5.2827	5.39273	5.644	5.48314	5.26508	5.41396
ALDH3B2	4.04094	4.0341	3.95309	3.97399	4.13399	4.10977	4.03787	4.11633	4.06544	4.06678	2.64022	2.74379	2.99175	2.83469	2.88466	3.00597	2.76432	2.91477	2.82974	2.84288
ALDH4A1	6.57977	6.36598	6.22117	6.18298	6.35948	6.33517	6.2917	6.372	6.32146	6.10299	3.75106	3.92127	3.79803	3.70711	3.77886	3.80006	3.83407	3.54522	3.83488	3.80877
ALDH5A1	7.26671	7.13042	7.26845	7.31938	6.84769	6.51917	6.7305	6.59514	6.7126	5.94142	4.20173	4.18224	4.11087	4.0517	4.12964	4.16096	4.12775	3.97266	4.00091	4.07044
ALDH6A1	7.52812	7.66663	7.50947	7.79683	7.8252	7.28371	7.58246	7.15699	7.09934	6.78579	4.41865	4.76006	4.63437	4.63989	4.92518	4.36135	4.5354	4.48665	4.25274	4.60186
ALDH7A1	8.54279	8.71045	8.62741	8.62341	8.76189	8.46576	8.73394	8.77016	8.69158	8.30661	5.22949	4.85228	4.98363	5.19328	5.22936	5.04684	5.10106	5.13954	5.0164	5.0023
ALDH8A1	6.51078	4.85361	6.85647	5.33988	4.23712	6.15611	6.55091	6.32581	6.59546	6.69387	2.58161	2.285	2.52277	2.68152	2.54954	2.51232	2.47654	2.60015	2.50509	2.41508
ALDH9A1	11.9192	11.6357	11.7054	11.6126	11.6108	11.3877	11.6484	11.5286	11.6163	11.6126	7.661	7.59712	7.19454	7.83746	7.36579	7.27479	7.33156	7.46579	7.61412	7.14434
ALDOA	10.9599	10.4311	10.5166	10.1725	10.5587	10.7138	10.8802	10.9414	10.8232	11.088	6.14463	6.29186	6.04185	6.24494	6.01389	6.28012	6.19616	6.21762	6.1274	5.97436
ALDOAP2	4.82146	4.74208	4.64265	4.85727	4.78738	4.75787	4.82232	4.67701	4.76461	4.76978	4.60657	4.80035	4.67835	4.48886	4.55465	4.1485	4.36564	4.3919	4.53442	4.31439
ALDOB	4.51761	4.45411	4.49813	4.42977	4.43688	4.59368	4.39346	4.52197	4.48207	4.49802	3.39007	3.38965	3.38841	3.26344	3.51957	3.40095	3.41081	3.36155	3.41934	3.41686
ALDOC	8.23482	8.2912	8.11743	8.22059	8.5428	8.18707	8.18835	8.39376	8.22489	7.78394	5.01839	5.08818	5.05533	5.27386	5.25112	5.04276	4.8677	4.96356	4.99817	5.07772
ALG1	6.77737	7.09834	7.2866	6.90151	6.98844	7.20453	7.09331	7.43515	7.33539	7.14339	3.51133	3.49094	3.40296	3.58986	3.4777	3.78329	3.62755	3.59929	3.77867	3.82935
ALG10	4.86998	4.67644	4.70825	4.76181	4.76022	4.64175	4.85645	4.61591	4.59082	4.50856	2.70921	2.82214	2.75444	2.70628	2.66979	2.79295	2.74401	2.69437	2.94109	2.72117
ALG12	6.7434	6.671	6.61079	6.57474	7.01635	6.87352	6.98672	7.18507	7.14992	7.0046	3.31011	3.80349	3.66172	3.6527	3.48702	3.64709	3.62036	3.73154	3.68432	3.40961
ALG13	8.09168	7.7053	8.09264	7.71316	7.92033	7.77386	7.96485	7.85055	7.82205	7.84107	4.34138	4.27111	4.39656	4.31336	4.36314	4.22518	4.3816	4.33982	4.11336	4.14113
ALG14	6.28708	6.49915	6.65799	6.42148	6.16968	6.63446	6.52705	6.43868	6.462	6.43868	5.61635	5.60473	5.41651	5.59363	5.55227	5.86946	5.8041	5.7665	5.23597	5.67369
ALG2	7.7856	7.68782	7.85241	7.76341	7.88972	7.7907	7.89411	7.85479	7.87777	7.96495	4.74907	4.92655	4.92619	4.81038	4.61506	4.74766	4.73519	4.75174	4.62303	4.8253
ALG3	7.82064	8.17361	7.92444	7.6882	8.24546	8.31399	8.32234	8.36563	8.51858	8.539	5.00264	5.01289	4.90032	4.94441	4.95536	5.01856	5.37138	5.00559	5.53015	4.91234
ALG5	6.39377	6.51645	6.54593	6.58302	6.59051	6.49327	6.60287	6.47575	6.58109	6.54199	5.20004	5.14431	4.98108	4.91631	4.68749	4.99459	4.81427	5.09812	5.01783	4.98721
ALG6	8.89906	8.35503	8.84742	8.5453	8.26085	8.16099	8.44064	8.72957	8.63096	8.78228	5.58761	5.25314	5.48863	5.01521	5.05828	5.75015	5.42478	5.34931	5.73534	5.04234
ALG8	9.2701	9.56661	9.3249	9.07354	9.47592	9.4008	9.50827	9.57989	9.48382	9.42461	5.35627	5.16404	4.77581	5.16567	5.00476	5.24264	5.27322	5.18817	4.79275	5.22498
ALG9	8.33696	8.1852	8.25948	8.25441	8.38643	7.78588	8.20884	8.09778	8.15298	7.84911	4.68718	4.85639	4.72838	4.68453	4.50772	4.42029	4.66406	4.7577	4.40272	4.7718
ALK	5.09144	5.32442	5.23317	5.9345	4.88495	5.27609	5.49558	5.19604	4.96765	5.56623	4.40418	4.36737	4.84675	4.47025	4.34448	4.52612	4.45222	4.34016	4.42888	4.34443
ALKBH1	6.6496	6.53057	6.59037	6.47364	6.61572	6.43406	6.61753	6.77203	6.44209	6.53075	4.71467	4.61249	4.40758	4.41769	4.55553	4.29266	4.63035	4.60784	4.26517	4.44509
ALKBH2	7.46954	7.67379	7.66235	7.75433	8.11735	7.61286	7.39303	7.50291	7.72049	7.35903	4.02623	3.98402	3.70451	4.00979	3.69213	3.80754	4.13815	3.92404	3.87019	4.02183
ALKBH3	8.48747	8.62628	8.78948	8.59474	8.69482	8.46791	8.62989	8.67429	8.74944	8.50328	3.07889	3.19301	3.03487	3.3638	3.11152	3.12715	2.92763	3.28374	3.43065	3.30098
ALKBH3-AS1	4.27572	4.2594	4.2339	4.18159	4.20069	4.55487	4.10019	4.27948	4.26208	4.38542	3.74473	3.6081	3.73584	3.54074	3.79279	4.04516	3.82444	3.7663	3.6041	3.82554
ALKBH4	6.09554	5.92869	6.24079	6.30567	6.02759	6.26248	6.4486	6.46321	6.46619	6.21678	3.80806	3.89554	3.69678	3.67124	3.73102	4.0855	3.88219	3.6926	3.61902	3.84127
ALKBH5	7.59221	7.54966	7.43963	7.27537	7.58932	7.42194	7.54182	7.52764	7.49854	7.53094	5.67731	5.69224	5.71862	5.75528	5.67216	5.5772	5.77416	5.79692	5.55195	5.75034
ALKBH6	8.14621	7.80195	8.12937	7.83578	8.2908	7.95139	8.46825	8.08799	8.12988	8.24934	4.82742	4.74057	4.76771	4.70065	4.54769	5.24386	5.15857	4.87117	5.63879	4.82742
ALKBH7	6.71604	6.68067	6.7791	6.77435	7.03201	6.78178	7.01404	6.81101	6.94063	6.92214	4.06158	3.904	3.97034	3.93336	3.99474	3.94239	4.03044	3.88163	3.89796	3.99447
ALKBH8	6.89979	7.08785	7.46645	7.20683	6.84754	6.83872	7.1304	7.02942	6.85212	6.53933	3.86649	3.78215	3.87075	3.86618	3.91399	3.76536	3.77005	4.03245	3.93323	3.70134
ALLC	4.43583	4.23077	4.22018	4.84104	4.39356	4.41978	4.39621	4.28104	4.15481	4.40725	3.8831	3.85466	3.90344	3.68475	3.99134	3.88429	4.11984	3.93498	3.83078	3.95548
ALMS1	8.69035	9.01248	9.0891	8.85494	8.95632	8.5955	8.53685	8.62365	8.67131	8.32417	3.66553	3.87703	3.81005	3.7658	4.15561	3.59491	3.67229	3.70193	3.62737	3.63667
ALMS1-IT1	5.29606	5.02895	5.24506	4.88828	4.79352	5.09432	4.79359	4.92341	4.96952	4.46754	3.87853	4.01869	3.81371	3.8494	4.07187	3.86361	4.12031	3.70447	3.87842	3.94881
ALMS1P	5.9994	5.81567	5.61329	5.35421	5.70348	5.77998	5.84198	5.70603	5.73556	5.88916	4.4476	4.22466	4.21451	4.39997	4.31513	4.27076	4.28285	4.47842	4.15614	4.24314
ALOX12	4.23702	4.12114	4.07932	3.93032	3.98659	4.05915	3.94983	4.14262	4.09977	4.31527	2.67004	2.4378	2.78442	3.33041	2.75443	2.67472	2.96106	2.83273	2.76573	2.61079
ALOX12B	4.65207	4.66209	4.71092	4.7227	4.76017	4.73594	4.77212	4.60576	4.41608	4.72951	4.05651	3.69164	4.03672	3.73163	3.76346	3.81236	3.61108	3.76702	4.04879	3.79282
ALOX12P2	5.01999	5.1558	4.99296	4.83212	4.90332	5.55791	4.82268	4.95792	5.23488	5.35439	3.99283	3.86928	3.78464	3.99894	4.32764	4.26174	4.09468	3.75667	4.02672	4.0414
ALOX15	4.18118	4.31814	4.21471	4.33222	4.60687	4.29956	4.29043	4.39848	4.21856	4.245	3.20662	3.45283	3.19096	3.21844	3.47062	3.3968	3.25549	3.30616	3.16557	3.04745
ALOX15B	4.8446	4.72565	4.642	4.72987	5.23374	4.84626	4.60788	4.66516	4.78587	4.84821	3.16044	3.30009	2.99188	3.07135	3.23254	3.25606	3.20429	3.11706	3.35568	3.2301
ALOX5	7.21053	7.48114	7.20011	6.65307	7.33223	7.52587	7.47919	7.59581	7.65968	7.78858	3.82525	4.13358	4.04828	3.89158	4.06318	4.49623	4.26318	4.03807	4.39294	4.21958
ALOX5AP	9.71504	9.70357	9.47003	9.17277	9.69794	9.83425	10.251	9.58402	9.51946	9.32186	5.91737	6.164	6.18166	5.73272	5.18075	6.02494	5.73857	6.125	5.29877	5.7858
ALOXE3	4.89937	4.90701	4.83116	4.86006	4.74845	4.92263	4.76206	4.72691	4.77756	4.91421	4.66948	4.73792	4.69972	4.43489	4.65264	4.56844	4.45985	4.67155	4.72796	4.71103
ALPI	4.46673	4.62399	4.3641	4.5034	4.53529	4.40374	4.53494	4.73224	4.60187	4.60617	3.48922	3.38956	3.42066	3.47009	3.39025	3.60529	3.5548	3.38853	3.34821	3.45965
ALPK1	7.06111	7.54738	7.34215	7.44481	7.53772	7.56568	7.80095	7.44163	7.54973	7.68428	3.97763	4.00331	4.18822	4.12887	4.14258	3.95034	3.91005	4.05934	4.1141	4.00115
ALPK2	4.48632	4.51091	5.36454	4.6978	4.38545	4.76764	4.86565	5.23959	5.21967	6.50277	3.5716	3.62148	3.67169	3.52514	3.56995	3.73378	3.82905	3.43266	3.90447	3.41036
ALPK3	8.73195	6.48141	6.71256	6.708	6.42858	7.14877	7.03265	6.84089	6.96033	7.1005	4.2647	4.23127	4.08639	4.17121	4.16644	4.32947	4.38011	4.51058	4.54247	4.22594
ALPL	4.95335	5.05516	5.27959	4.73107	5.05847	5.52483	4.8683	5.22126	5.27937	5.56468	3.34002	3.44097	3.48546	3.32816	3.36908	3.36571	3.64295	3.33022	3.34361	3.52209
ALPP	4.3286	4.25569	4.14513	4.63073	4.35735	4.28243	4.26777	4.42333	4.4881	4.4014	3.86873	3.64486	3.83536	3.49811	3.68011	4.0075	3.36156	3.493	3.61357	4.01604
ALPPL2	6.33361	6.24662	6.36088	6.30875	6.33472	6.28353	6.43164	6.40787	6.40051	6.46001	4.42266	4.42493	4.7395	4.58579	4.59807	4.59041	4.75644	4.66405	4.50035	4.73611
ALS2	6.70351	6.78766	6.91258	6.75231	6.82889	6.69728	6.78888	6.70498	6.70173	6.68974	3.6124	3.45037	3.59508	3.65585	3.47811	3.57639	3.65333	3.57578	3.46217	3.46947
ALS2CL	6.4876	6.44693	6.55486	6.11222	6.30676	6.34382	6.32724	6.39162	6.53197	6.48859	5.03258	4.84761	5.07749	4.98307	5.02733	4.96903	5.07524	5.07436	4.96735	5.0306
ALS2CR11	4.05719	4.14508	4.0619	4.14715	4.20769	4.15617	4.29479	4.21392	4.15043	4.051	3.09878	3.0463	3.08114	3.03116	3.00518	3.07303	3.04909	3.11115	3.18591	3.05447
ALS2CR12	5.07994	5.03645	4.70532	4.7095	4.67858	4.87792	4.7318	4.78917	4.76926	4.91914	3.92538	3.80332	3.85865	3.88613	4.00786	3.9861	3.72077	3.81528	3.62415	3.74692
ALX1	5.95758	6.0201	5.89709	5.95996	5.83531	5.84112	5.69603	5.64457	5.55753	5.64221	4.55726	4.53567	4.56356	4.60574	4.5105	4.46959	4.96328	4.52964	4.57812	4.68131
ALX3	6.0165	5.8292	5.85308	5.96593	6.08422	6.21945	6.00044	6.12131	6.13636	6.04824	4.50741	4.53279	4.23733	4.27051	4.36442	4.44797	4.30943	4.18108	4.22007	4.41032
ALX4	5.3169	5.44001	5.27792	5.41268	5.40353	5.4611	5.30913	5.5463	5.34574	5.46182	3.30214	3.60894	3.56486	3.6524	3.51186	3.63906	3.57517	3.67567	3.63906	3.86336
ALYREF	6.5747	6.82393	6.95544	6.86122	7.39312	6.53824	6.97263	6.63552	7.07687	6.65796	3.48551	3.4481	3.73428	3.54009	3.59675	3.50972	3.75909	3.41615	3.80375	3.81501
AMACR	4.6397	4.68748	4.7197	4.63779	4.62565	4.60722	4.88936	4.61559	4.70814	4.73038	3.07432	3.04855	3.33536	3.14735	3.03016	3.33221	3.18841	2.9448	3.25018	3.38607
AMBN	5.54501	5.34665	5.33093	5.31855	5.30831	5.60019	5.10795	5.44993	5.40301	5.75699	6.26021	5.91912	5.91912	5.93237	6.12052	6.03571	5.97125	6.06165	6.20211	6.02955
AMBP	5.00671	4.8752	4.81853	4.81858	4.85791	4.96322	4.79639	4.70149	4.86948	5.01599	3.61658	3.56627	3.61985	3.59466	3.54372	3.69024	3.37422	3.60689	3.5843	3.7999
AMBRA1	6.51832	6.48836	6.47444	6.25291	6.39565	6.27068	6.38162	6.47027	6.30869	6.30167	3.82289	3.82618	3.93209	3.85017	3.78468	3.97286	3.87367	3.88828	3.87439	3.88493
AMD1	9.30767	9.23292	9.16554	9.50775	9.77621	8.93637	9.09425	9.04349	9.17894	9.26869	3.81659	3.91001	3.68982	3.73675	3.53675	3.25617	3.73658	3.66291	3.11532	3.81587
AMDHD1	5.42245	5.48284	5.62755	5.09691	5.8406	5.31771	5.06705	5.45611	5.43949	5.17533	4.03815	4.09932	3.87513	4.03215	4.05636	3.59632	3.96567	3.94119	3.81424	3.98053
AMELX	3.91604	4.01909	3.75718	4.01947	4.14434	4.07618	3.99835	4.02771	3.82529	3.85486	3.27383	3.10136	3.48897	3.15703	3.2094	3.37405	3.38572	3.1498	3.29647	3.36942
AMELY	4.23798	4.07835	4.05128	4.20848	4.17813	4.40718	4.23243	4.22397	4.17541	4.27576	3.25938	3.45838	3.49523	3.38869	3.48808	3.48664	3.42769	3.06252	3.42504	3.40088
AMER1	4.32459	4.33978	4.45343	4.24981	4.49137	4.64494	4.28749	4.41783	4.40049	4.42938	3.58114	2.9282	3.24814	3.08004	3.19212	2.95687	3.17367	3.19253	3.13827	3.04521
AMER2	4.67582	4.96247	5.07696	7.11706	6.26148	4.76953	4.68304	4.74017	4.80823	4.71038	3.54191	3.32141	3.66713	3.42151	3.50306	3.59946	3.41542	3.29812	3.47645	3.30417
AMER3	4.95048	4.96595	4.96125	4.80733	5.05499	4.97391	4.99345	4.92924	5.0144	5.07328	3.9125	3.67886	4.02199	3.75365	3.83057	3.7775	4.00191	3.98089	4.03093	4.03824
AMFR	7.02818	6.99631	6.37944	6.86977	7.32249	7.1844	7.27205	6.88537	6.90103	7.13425	3.87389	3.42697	3.86026	3.34212	3.75939	3.52475	3.34801	3.70872	3.21621	3.61075
AMHR2	5.72768	5.81206	5.72528	5.52505	5.7525	5.87255	5.66432	5.71014	5.64051	5.9257	4.85496	4.7604	5.34488	5.34507	5.3257	5.32161	5.02638	5.03481	5.41176	4.98579
AMICA1	9.04413	7.55022	7.97313	7.12197	7.63926	7.4196	9.51853	8.80248	8.68521	8.33631	5.46908	5.76788	5.35182	5.41457	5.02132	5.40829	5.67231	5.37958	5.67741	5.41829
AMIGO1	7.37558	7.28053	6.70359	7.42654	7.22106	6.59499	6.99826	6.80254	6.52657	6.43949	4.45846	4.25883	4.14766	4.30107	3.96516	3.96243	4.26586	4.45846	3.95151	4.19976
AMIGO2	12.1523	11.7447	11.9738	11.2472	10.8538	11.0245	10.9298	10.9817	11.0957	10.5588	5.91971	3.94964	4.86976	6.00602	4.27654	4.38302	4.28502	4.62475	4.66018	4.54438
AMMECR1	6.03033	6.66925	6.76161	6.1021	7.30406	6.56753	6.31107	6.62274	6.58892	6.74772	3.51095	3.65048	3.45094	3.35029	3.55521	3.62858	3.83584	3.59725	3.5487	3.64823
AMMECR1L	10.8931	10.7405	10.7535	10.5755	10.9986	10.5012	10.3931	10.7574	10.6124	10.7838	5.95049	5.70637	5.28255	5.87012	5.5695	5.71311	5.78268	5.75682	5.5584	5.46939
AMN	5.55508	5.61639	5.51863	5.46903	5.55369	5.66563	5.59894	5.56255	5.63028	5.78253	4.47355	4.45798	4.6116	4.52383	4.53412	4.64568	4.58122	4.83422	4.67702	4.78072
AMN1	8.09526	7.90504	7.77715	8.0242	8.10167	7.27395	7.71739	7.69594	7.93147	7.38939	5.06812	4.95732	5.34185	5.01603	4.95745	5.08415	5.01949	5.25505	5.29265	4.98834
AMOT	4.46244	4.36468	4.78926	4.87575	4.447	4.155	4.02666	4.27634	4.29154	4.34868	4.1098	4.25755	3.90586	3.91631	3.98211	3.97319	3.86215	3.87082	4.01415	3.70787
AMOTL1	7.49829	7.57847	7.70192	7.56929	8.05488	7.66788	7.55	7.7257	7.70446	7.69953	5.20055	5.11853	4.91816	5.09207	5.03259	4.80776	5.01886	5.11518	4.91945	5.11234
AMOTL2	10.5633	10.2006	10.0198	9.87929	9.80791	9.67157	10.1474	9.30986	9.89481	9.19922	5.80363	6.14046	6.32364	6.206	6.74368	6.00852	6.16466	6.50888	6.22049	6.26461
AMPD1	5.14503	4.74836	4.39194	4.65086	4.68788	4.62777	4.43303	4.84081	5.5928	5.73325	2.7733	2.85617	3.21591	2.95694	3.33657	3.09927	3.12605	3.10899	3.33546	3.09573
AMPD2	9.29138	9.40828	9.30108	9.0632	9.24424	9.22417	9.44837	9.42735	9.47352	9.55133	3.41369	3.5468	3.88586	3.69527	3.4317	3.77691	3.64919	3.6578	3.64426	3.53797
AMPD3	9.26998	7.74964	7.85598	7.48801	7.65488	8.27906	9.11049	9.07975	9.06374	9.54651	3.9041	4.5548	3.88646	3.84515	4.15069	4.34429	4.46476	3.80071	4.44229	4.13478
AMPH	6.82426	7.58311	6.99681	6.90397	7.48192	7.44421	6.75985	7.24536	6.95983	7.18728	5.83303	5.47248	5.86257	5.69031	5.60091	5.57458	5.60965	5.84166	5.43777	5.81845
AMT	9.00589	8.91246	8.83326	8.79129	9.18834	9.08278	8.81074	8.67543	8.96718	8.285	5.20067	5.76214	5.64159	5.5815	5.7094	5.45666	5.35151	5.90133	5.83575	5.4268
AMZ1	6.02512	6.14233	6.04745	5.89477	6.15714	6.22396	6.09394	6.13817	6.13459	6.28522	4.79655	4.97109	5.08785	4.99554	4.94313	5.08013	5.0271	4.88536	5.0167	4.87795
AMZ2	10.8684	10.9172	11.0099	10.7142	10.886	10.7462	10.8561	11.0906	10.9423	10.811	5.04364	4.8635	4.83164	5.05391	4.59229	4.92907	4.66556	5.02204	4.70976	4.31405
AMZ2P1	8.43444	8.51057	8.60735	8.62145	8.68088	8.29558	8.53873	8.43886	8.40499	8.00783	3.65406	3.50602	3.31881	3.40941	3.39535	3.39535	3.29004	3.6078	3.51673	3.30422
ANAPC10	8.0354	7.8719	8.17509	8.04298	7.9239	7.6641	8.02752	7.7466	7.7136	7.45485	3.25238	3.03853	2.90316	2.95296	3.14413	2.96585	3.01239	2.89331	2.93745	2.83316
ANAPC11	7.88986	7.84799	7.90442	7.72361	7.86027	7.99161	8.10938	7.9947	7.98373	7.97405	5.20331	5.05363	5.16312	5.108	4.94746	5.11141	5.15697	5.27946	5.10181	5.1334
ANAPC13	7.90375	7.82441	8.09353	7.66428	7.83235	7.7458	7.88667	7.66282	7.71607	7.8711	5.03531	4.99569	4.81986	4.86243	4.88976	4.91378	4.90625	5.20194	4.67463	4.92269
ANAPC15	7.91777	7.72326	7.79367	7.5108	7.75073	8.03163	7.95461	7.88471	8.01438	8.17656	6.10382	6.20644	5.82063	6.10256	5.84474	6.46665	5.96976	6.08987	6.37001	6.03568
ANAPC16	11.1313	10.7172	10.6357	10.7197	10.9194	10.5014	10.6527	10.6426	10.599	10.5382	5.69226	5.65854	5.71187	5.50859	5.69367	5.33132	5.44614	5.52702	5.261	5.38595
ANAPC2	6.36503	6.49013	6.37417	6.01203	6.53028	6.8626	6.38763	6.49843	6.72237	6.6749	4.97912	5.38981	5.39554	5.38468	5.26966	5.31941	5.31079	5.35057	5.47656	5.35595
ANAPC4	10.0474	10.2612	10.4514	10.115	10.3535	10.1058	10.3593	10.2663	10.0587	9.79662	4.92282	4.72077	4.63267	5.0704	4.53459	4.52655	4.68227	4.67943	4.24491	4.54186
ANAPC5	8.82984	9.01823	9.11107	8.97659	9.1469	9.08907	9.1578	9.26689	9.11005	9.07289	5.04763	5.09766	4.96218	5.01798	4.98971	4.98843	4.88087	5.16504	5.06601	5.05247
ANAPC7	8.54004	8.39565	8.42883	8.26718	8.19551	8.27584	8.54779	8.32371	8.44582	8.20337	4.70118	4.8778	4.64042	4.38618	4.5226	4.57472	4.40331	4.56183	4.56367	4.54988
ANG	8.82804	9.38309	8.98198	9.443	9.51119	9.02307	9.09235	8.74729	8.72696	8.30884	5.08598	5.39808	4.99267	5.52934	4.96186	5.04781	4.95949	5.40143	5.00913	4.83543
ANGEL1	6.64574	6.80062	6.7862	6.6447	6.82655	6.7144	6.69784	6.78964	6.70375	6.91895	4.83915	4.67253	4.9504	4.85443	4.81653	4.991	4.65588	4.81501	4.79651	4.75289
ANGEL2	7.28674	7.23576	7.36555	7.09798	7.35208	7.09581	7.13045	7.26915	7.2473	7.11267	4.37963	4.25791	4.45131	4.27455	4.22361	4.19958	4.2414	4.56465	4.45464	4.21543
ANGPT1	8.08156	7.53612	7.01238	6.9663	7.18604	6.7075	7.66794	7.17139	6.60262	6.54417	4.01427	4.11699	3.86878	3.85133	4.20421	3.83598	3.86545	3.96399	3.89305	4.03971
ANGPT2	6.55854	6.01822	5.45072	4.97587	4.88872	5.76815	6.58283	7.7431	6.38181	7.55582	3.9656	3.93101	4.03344	4.14939	4.13083	4.06123	4.02923	4.02227	4.2553	4.00586
ANGPT4	5.82749	6.09593	5.93276	5.69954	6.08068	6.27525	5.7113	5.9789	6.01002	6.17323	3.71232	3.74935	4.00584	3.97489	4.02562	3.59013	3.91483	3.82026	4.22692	3.89104
ANGPTL1	8.79797	10.0812	9.26312	9.92693	9.87866	9.25916	7.85082	8.41647	7.81755	6.90299	3.96363	3.57069	3.63423	3.61752	4.00845	3.31529	3.35386	3.25065	3.24326	3.46514
ANGPTL2	7.83178	8.60256	8.6169	8.47612	7.93237	9.65067	8.74204	9.23234	9.38209	10.4308	5.50192	5.38184	5.42009	5.46486	5.23204	5.75342	5.83016	5.536	5.80654	5.79232
ANGPTL3	3.83961	3.69099	3.67094	3.68406	3.76631	3.61265	3.796	3.67638	3.71725	3.71202	2.85671	2.65796	2.88333	3.08627	2.81575	3.09786	2.92008	2.98229	2.954	2.86206
ANGPTL4	7.01495	6.98004	7.15496	7.28758	8.05899	7.26759	7.2968	6.99066	6.97443	7.7723	3.97921	3.62207	3.85915	3.83093	3.7768	3.76759	3.98499	3.78127	3.66437	3.92163
ANGPTL6	5.766	6.48056	6.57033	6.16363	6.30835	7.08061	6.34027	6.53592	6.53303	6.65575	4.9318	5.19668	5.00907	5.05528	5.09259	5.14175	5.00704	5.29891	5.39345	5.02019
ANGPTL7	7.81843	9.71956	7.40098	9.70931	9.6544	7.5795	8.49266	8.64512	8.31015	5.58489	5.05635	5.04276	5.06792	5.01054	5.67538	5.31313	4.93891	4.53101	4.80885	4.62984
ANHX	5.99369	5.82294	5.74509	5.75396	5.68686	6.04754	5.60628	5.82126	5.93591	5.94515	5.43389	5.13215	5.36888	5.15904	5.5512	5.37852	5.41525	5.46054	5.333	5.36857
ANK1	5.20681	4.96591	4.95324	4.75101	4.87093	5.15863	4.80693	5.08763	4.95388	5.05695	4.01656	4.0272	4.11881	4.09306	4.15913	4.24282	4.04012	4.07602	4.1514	4.1232
ANK2	6.36394	7.17534	7.05268	7.15308	7.03323	6.81132	6.22119	6.6473	6.47207	6.03278	4.43943	4.07877	4.34245	4.0971	3.89344	3.87439	3.87355	4.321	3.76616	4.15517
ANK3	8.33712	9.38642	9.341	9.29644	9.94099	9.21027	8.92083	9.24151	8.61325	8.24686	5.79907	5.25994	5.6103	5.10155	5.19274	5.04714	5.54386	5.45964	5.06237	5.564
ANKAR	4.37589	4.30272	4.24883	4.29469	4.17193	4.20506	4.05783	4.27537	4.12648	4.32136	3.25945	3.23489	3.29099	3.28616	3.33612	3.20323	3.28998	3.31466	3.07212	3.22657
ANKDD1A	7.72866	8.02852	7.78566	7.63814	7.97695	7.58387	7.39558	7.18165	7.69471	7.52156	4.35968	4.47202	4.38851	4.49534	4.38425	4.37701	4.40406	4.28306	4.18868	4.40951
ANKEF1	4.68578	4.7169	4.62246	4.53672	4.61643	4.53729	4.79133	4.78244	4.71144	4.80884	2.9702	2.89734	2.9527	2.97975	3.12386	3.02012	3.1034	2.94015	3.01556	3.01538
ANKFN1	5.22682	5.53721	5.13924	5.59288	5.74343	5.23821	5.42578	5.17301	5.20668	5.19541	4.4113	4.63982	4.35458	4.39598	4.35295	4.37461	4.17685	4.31861	4.35444	4.36608
ANKFY1	7.03007	7.31778	7.02828	7.11114	7.14228	7.27287	7.14136	7.23228	7.01927	7.1025	4.78572	4.97103	4.79505	5.00603	5.05436	4.95898	4.87773	4.92694	4.88214	4.6579
ANKH	7.42944	7.75957	7.83517	8.03601	7.80788	8.00546	8.094	7.83901	7.99585	8.16508	5.28234	5.53811	5.44962	5.26502	5.29991	5.34907	5.33925	5.28853	5.39165	5.32068
ANKHD1	6.59012	6.80865	6.8831	7.08126	7.03739	6.75259	7.09404	6.90261	7.16896	6.66781	2.64206	2.75833	2.70376	2.64574	2.5877	2.54244	2.48509	2.5154	2.725	2.60777
ANKIB1	8.74229	8.87043	8.91671	8.88578	8.79421	8.64071	9.0227	8.93447	8.91335	8.68696	4.95368	4.99998	5.01047	4.98607	5.00105	4.75737	4.96666	4.88203	4.92098	4.82332
ANKLE1	3.92343	4.05971	4.06072	3.94703	3.90872	3.85622	3.74471	4.10487	3.9402	3.98781	2.62929	2.36759	2.45165	2.32195	2.35822	2.65691	2.62057	2.66931	3.07644	2.88914
ANKLE2	6.99109	7.08666	7.07138	6.83959	7.06011	6.92823	6.89797	7.04804	6.99058	7.0148	3.759	3.68352	3.78695	3.83903	3.58684	3.94076	3.70565	3.68533	3.88495	3.67226
ANKMY1	5.11206	5.15137	5.17709	5.15902	5.34433	5.32302	5.17146	5.20007	5.27987	5.19606	3.4859	3.674	3.53468	3.86441	3.8849	3.71175	3.55791	3.5999	3.59931	3.66983
ANKMY2	10.6106	10.5928	10.3434	10.5193	10.1562	10.1765	10.4905	10.5037	10.3461	9.95492	6.46421	6.66542	6.52511	6.42419	5.98715	6.18751	6.31382	6.43099	6.15519	6.046
ANKRA2	9.24164	8.92248	9.12726	8.94505	9.30538	8.63435	8.98206	9.17522	8.87074	8.80439	4.12386	4.03234	3.84264	3.64331	3.95562	3.72115	3.99769	4.01397	3.52238	3.68382
ANKRD1	4.47918	4.78473	6.16282	4.56229	4.41837	4.52468	4.83413	4.19928	4.28857	4.29155	3.32688	3.40613	3.44479	3.32636	3.36982	3.41374	3.30981	3.64944	3.40613	3.61852
ANKRD10	8.01167	7.70925	7.76167	7.68141	7.76558	7.77237	7.75802	8.02292	7.74609	7.85624	4.14428	4.13731	4.03939	3.89383	3.76514	4.11436	4.23882	4.03386	4.01033	3.93132
ANKRD10-IT1	9.67336	9.66569	9.4882	9.23862	9.5532	9.38118	9.46215	9.76626	9.40977	9.53608	4.22473	4.60031	4.65232	4.69643	4.3457	4.30562	4.02236	4.76866	4.36031	4.19858
ANKRD11	8.18429	8.37631	8.23893	8.42784	8.61707	8.26678	8.36702	8.41348	8.43019	8.41267	5.0076	4.93819	4.93707	5.00583	5.01503	4.88143	4.97039	4.94156	4.95976	4.96905
ANKRD12	9.17357	9.16097	9.14026	9.04587	9.06416	8.89313	9.0985	8.85291	9.0277	8.84521	4.97464	4.80933	5.02547	4.46908	4.80416	4.96457	4.84251	4.76728	4.77132	4.83471
ANKRD13A	8.82322	8.53868	8.38508	8.34995	8.46131	8.30053	8.4227	8.46587	8.44563	8.76754	5.7128	5.74259	5.78169	5.7399	5.56874	5.74879	5.69895	5.70562	5.70157	5.54557
ANKRD13B	5.22861	5.16084	5.182	5.36214	5.42752	5.52453	5.1517	5.22114	5.07845	5.15759	5.19791	5.05742	5.5112	5.42341	5.10165	5.33494	5.5548	5.37099	5.23398	5.4153
ANKRD13C	6.61334	6.65483	6.76923	6.74934	6.82007	6.47116	6.74116	6.46253	6.69437	6.57901	3.52306	3.65028	3.69042	3.50183	3.53148	3.58037	3.5905	3.57314	3.65944	3.39219
ANKRD13D	6.83415	6.83454	6.72833	6.68826	6.79171	7.01195	7.01915	7.06877	7.02142	7.15411	4.16316	4.11223	4.19463	4.12382	4.16555	4.1869	4.16139	4.24592	4.35203	4.2514
ANKRD16	6.3947	6.60136	6.70498	6.6221	6.92212	6.50528	6.80005	6.48958	6.89027	6.6717	4.52957	4.6815	4.5768	4.67659	4.63007	4.64508	4.5111	4.48889	4.7302	4.58673
ANKRD17	9.98646	9.90502	9.9475	9.74315	9.92244	9.70493	10.0322	9.87922	9.70371	9.76125	5.24174	4.93274	4.99918	5.06863	4.76362	4.9549	5.06416	5.05797	4.8417	5.03655
ANKRD18A	4.00744	4.04081	4.0568	3.97641	4.10191	4.19909	4.08809	4.04685	3.93311	4.09549	3.21884	3.47026	3.45896	3.44442	3.43759	3.51501	3.37915	3.49398	3.46046	3.49339
ANKRD18B	4.83626	4.92654	4.69424	5.02509	4.83373	4.74655	4.83448	4.79362	4.83212	5.10739	3.67845	3.9401	3.42289	3.65808	3.73835	3.97692	3.46816	3.44848	3.55036	3.61702
ANKRD19P	6.52176	6.45777	6.58196	6.31307	6.81949	6.68682	6.45983	6.68272	6.81177	6.53099	5.07316	5.04276	5.37916	5.4323	5.30788	5.63384	5.25843	5.8697	5.51643	5.43574
ANKRD2	5.1494	4.88979	4.89639	4.71739	5.26916	5.36761	5.46994	5.04016	5.16713	5.21085	3.43567	3.35818	3.12781	3.35513	3.53825	3.39778	3.5958	3.15409	4.03763	3.29758
ANKRD20A11P	7.99331	8.11391	8.32814	8.23561	8.16757	7.92812	8.04664	8.21025	8.26088	8.33761	6.65203	6.14271	6.58685	6.65349	6.47522	6.66915	6.31049	6.50823	6.64196	6.39436
ANKRD20A12P	4.84016	4.94521	5.05581	4.8129	4.81464	5.01857	4.75742	5.027	4.98645	5.24535	4.17801	4.09199	4.19935	4.17736	4.30105	4.05362	4.13684	4.00218	4.20661	4.11807
ANKRD22	6.99925	7.03115	6.15286	5.37374	6.76485	6.17869	6.81017	6.4663	6.72985	5.97931	4.83758	5.06939	4.66288	4.79732	4.76093	4.84427	4.68232	4.67139	4.76638	4.71216
ANKRD23	5.9985	6.13457	6.20974	6.75218	6.42978	5.92019	6.02697	5.83407	5.94259	5.65556	3.40171	3.86763	3.11536	3.6906	3.63177	3.42642	3.62186	3.5602	3.59318	3.71816
ANKRD24	5.52623	5.53658	5.31943	5.24597	5.2937	5.54278	5.29632	5.48917	5.40644	5.53607	4.26876	4.11293	4.03865	4.18386	4.1244	4.14319	4.12483	4.1693	4.14189	4.20635
ANKRD26	5.41212	5.26548	5.62026	5.3485	5.31559	5.02356	5.34075	5.41512	5.30326	5.29648	4.73426	4.76408	4.68685	4.62653	5.0284	4.62402	4.64016	4.65586	4.63141	4.79456
ANKRD26P3	4.59141	4.45578	4.31376	4.28268	4.39294	4.39644	4.39965	4.48192	4.13928	4.51733	4.68053	4.82569	5.07474	4.85431	4.97628	4.88565	5.00299	4.82037	4.78903	4.99617
ANKRD27	10.5139	10.3252	10.1665	10.2564	10.107	10.0647	10.0389	10.1571	10.1028	10.065	6.07614	6.11302	6.14071	5.84227	5.57442	5.67741	5.81713	5.96107	5.81351	5.79778
ANKRD28	8.12265	7.94849	8.10429	8.04283	8.3122	8.0382	8.25188	8.1321	8.16871	8.23927	4.05712	4.17885	4.25895	3.98047	4.64094	4.33059	4.17682	4.1546	4.02418	3.98636
ANKRD29	7.79817	9.02786	8.52511	8.67115	8.82674	8.20468	8.53365	8.10006	8.75579	7.63129	4.20916	4.32745	4.10875	4.12847	4.39274	4.0634	4.32187	4.5492	4.00447	4.38613
ANKRD30A	4.26105	4.15225	4.03673	4.20983	4.02388	4.2554	4.08919	4.09589	3.83046	4.14555	2.59473	2.40655	2.71531	2.72901	2.88086	2.69793	2.60571	2.57291	2.79286	2.54733
ANKRD30B	3.64605	3.60645	3.58747	3.69853	3.65312	3.68481	3.76618	3.63259	3.77534	3.68325	2.75925	2.68428	2.5314	2.79426	2.89355	2.83428	2.72479	2.72437	2.90597	2.74182
ANKRD30BP2	3.71847	3.90891	3.80265	3.83071	3.71044	3.73466	3.66416	3.69971	3.70857	3.776	3.28164	3.20857	3.60647	3.24715	3.52418	3.40418	3.33354	3.17396	3.42425	3.11709
ANKRD30BP3	4.04376	3.90834	3.95106	3.90816	3.90422	4.0407	3.7882	3.93277	3.96355	3.94976	3.56984	3.66083	3.40802	3.59227	3.64327	3.59154	3.57339	3.62724	3.72786	3.65528
ANKRD31	4.11944	4.28403	4.20136	4.13916	4.01295	4.01075	4.07439	4.1125	4.241	4.27965	3.8921	3.67375	3.79129	3.78349	3.82865	4.15597	3.87903	3.85533	3.8759	3.80499
ANKRD32	4.99913	5.39093	5.46479	5.46887	5.71103	5.39138	5.40341	5.40079	5.42032	5.5892	3.18154	3.1116	3.4013	2.97671	3.01899	3.18678	3.15719	3.17336	3.07738	3.15807
ANKRD33	4.38988	4.74791	4.36242	4.60826	4.57018	4.58948	4.50794	4.50412	4.42122	4.54267	4.15188	3.99557	4.31716	4.13479	3.91504	4.07947	3.95926	4.0545	4.43474	4.20081
ANKRD33B	7.03517	7.79839	7.79185	7.70096	7.4275	7.05139	7.37143	7.116	7.35101	7.34155	5.39601	4.80086	4.71759	4.89681	4.95916	4.88872	5.61711	4.99972	4.50524	5.06906
ANKRD34A	5.96701	5.75732	5.74765	5.57505	5.33886	5.5861	5.69634	5.54021	5.78813	5.73415	5.4028	5.15302	4.9411	5.0802	5.29061	5.225	5.29775	5.01826	5.11274	5.33492
ANKRD34C	7.28758	4.86742	4.80898	4.87959	5.01436	5.10592	4.7745	4.98511	4.87526	4.57205	2.70588	2.59324	2.97547	2.83886	3.08156	2.98319	2.88727	2.90135	2.9236	3.06455
ANKRD35	8.71519	9.77843	9.64128	9.6057	9.89969	9.58403	9.31993	9.35871	9.42531	8.6587	5.04373	4.81236	4.64571	4.71663	4.44146	4.24637	4.50807	4.71768	4.58063	4.40287
ANKRD36	6.4001	7.01701	6.62604	6.91905	6.79937	6.80762	6.60079	6.3894	6.48735	6.50685	3.40712	3.26689	3.452	2.93556	3.05101	3.16961	3.13839	3.11051	3.02998	3.08911
ANKRD36B	10.0566	10.9179	10.6662	10.9372	10.977	10.3727	10.3855	10.1643	10.1483	10.3973	2.98807	3.00732	3.31362	3.09619	2.90538	3.25713	2.73461	3.04354	2.72592	3.23851
ANKRD36BP2	5.3425	4.53686	4.57	4.40421	4.62007	4.94649	4.57231	5.07906	5.88761	6.16793	3.25983	3.12301	3.08227	3.191	3.15941	3.08665	3.00718	3.10392	3.1039	3.17461
ANKRD36C	4.69524	5.18605	5.28439	5.12765	5.07743	5.18762	5.05952	5.01324	5.35439	4.85439	3.99863	4.29376	3.82666	4.19689	4.37701	3.96566	4.13429	3.9574	3.99863	4.06489
ANKRD37	6.36035	5.68234	5.78201	5.72693	6.3978	5.85071	5.93836	6.03408	5.8106	5.96065	3.81499	3.96997	4.22414	3.92925	3.95515	3.96099	3.89512	3.85489	4.00908	3.87906
ANKRD39	7.49119	7.41322	7.45464	7.45389	7.56389	7.37562	7.38033	7.2689	7.53122	7.43964	3.17225	3.16049	3.97765	3.64629	3.35024	3.38906	3.10233	3.25071	3.73754	3.68225
ANKRD40	6.8745	6.87828	6.81929	6.78985	6.85169	6.79142	6.77694	6.79696	6.7515	6.69819	4.621	4.61487	4.71976	4.67743	4.75957	4.63703	4.65392	4.61282	4.57201	4.59964
ANKRD44	6.67761	6.39296	6.4095	6.44717	6.61088	6.12037	6.48419	6.19524	6.42167	6.35185	3.62223	3.58977	3.4489	3.46474	3.37143	3.39468	3.38882	3.39638	3.39449	3.40989
ANKRD44-IT1	4.23434	4.1853	4.37191	3.96215	4.37418	3.88519	4.1506	4.04357	4.13492	4.22391	2.58178	2.61936	2.82049	2.80812	3.16076	2.83893	2.91451	2.77705	2.88592	2.78474
ANKRD45	3.70123	4.9851	5.00583	5.79598	5.4849	4.50025	4.29508	4.27113	4.4543	4.23112	3.03528	2.94418	2.94418	2.98113	3.09087	2.88354	2.97813	3.17426	2.81573	2.73811
ANKRD46	9.89593	9.87045	10.0667	10.0857	10.0071	9.27141	9.62327	9.3086	9.05632	8.99862	6.44997	5.67847	5.48742	5.62709	5.86111	5.33213	5.72826	5.64213	5.13088	5.275
ANKRD49	9.66526	9.39664	9.47253	9.42333	9.7386	9.3478	9.54983	9.54392	9.51001	9.32969	4.52987	3.83859	3.70018	3.71529	4.33471	3.91156	3.91715	3.57064	3.73265	3.86336
ANKRD50	8.06377	7.729	8.11176	7.78172	7.59557	7.54769	8.12961	7.98748	8.00507	7.7751	4.32229	4.25032	4.33365	4.30112	4.11388	3.93643	4.20225	4.20935	4.2629	4.20079
ANKRD52	7.72037	7.78642	7.59523	7.3861	7.7538	7.91207	7.96448	8.07652	7.82205	8.05145	4.64674	4.8011	4.8273	4.8173	4.74239	4.73899	4.70974	4.68872	4.7952	4.65836
ANKRD53	6.03504	6.01479	5.90926	5.89884	6.25138	6.14209	5.83418	6.18653	6.12198	5.93785	5.00659	5.0172	4.84038	4.82326	4.8642	4.82525	5.00337	4.81286	4.93608	4.98712
ANKRD54	6.15765	5.95696	6.20566	6.08716	6.30167	6.05452	5.95499	6.22183	6.02874	6.13058	4.13181	3.96829	3.77474	3.74815	3.88967	4.00689	3.81063	3.80913	3.80238	4.10479
ANKRD55	4.77636	4.50274	4.68333	4.40496	4.46937	4.58847	4.57099	4.71031	4.6136	4.59998	3.56737	3.3818	3.34902	3.28556	3.64584	3.81871	3.47851	3.59609	3.96972	3.52605
ANKRD6	9.88199	9.73907	9.29391	9.1221	9.37635	9.42448	9.34484	9.58457	10.1458	8.6824	5.04164	4.72708	4.89947	4.87156	4.86498	5.01338	4.98593	5.3119	4.89425	4.94095
ANKRD60	5.31281	5.43524	5.47454	5.4523	5.25789	5.40515	5.15352	5.37924	4.92961	5.65088	5.71597	5.48771	5.44716	5.67933	5.73095	5.56175	5.66483	5.62176	5.55267	5.69787
ANKRD65	6.11922	6.42355	6.25374	6.3475	6.29196	6.50213	6.46384	6.55498	6.2915	6.4606	4.23709	4.27188	4.34596	4.53787	4.44996	4.60056	4.33502	4.44131	4.53262	4.46952
ANKRD7	3.7435	3.77917	3.73244	3.75138	3.81667	3.85404	3.6548	3.68725	3.96459	3.6379	2.52013	2.6335	2.56464	2.69398	2.62198	2.53927	2.55535	2.51354	2.82862	2.54611
ANKRD9	6.83958	6.5871	6.75971	6.7244	6.675	6.76339	6.96739	6.91893	6.82418	7.07092	4.03768	4.02408	4.1625	3.97455	3.69824	4.06018	3.9213	3.92162	4.07594	3.95417
ANKS1A	10.4542	10.7817	10.7587	10.8412	10.8863	10.4448	10.4524	10.2163	10.4098	9.92608	5.85489	6.02566	5.61071	6.38029	5.83195	5.84575	5.61559	5.84575	5.49884	5.84575
ANKS1B	5.07014	4.90834	4.9044	4.7866	4.88923	4.72478	4.69734	4.71753	4.74783	4.66029	3.22646	3.2475	3.31925	3.26503	3.42546	3.47669	3.27475	3.36787	3.37908	3.23347
ANKS3	7.48895	7.62953	7.8302	7.95075	7.90498	7.60575	7.61031	7.56927	7.59803	7.58501	3.73747	4.1338	4.04317	4.10754	3.88011	3.77899	4.0507	3.95156	3.48482	3.75052
ANKS4B	4.69149	4.70074	4.71215	4.70395	4.66391	4.80802	4.68021	4.68689	4.69453	5.00566	3.26469	3.33686	3.56333	3.39597	3.54137	3.7814	3.20061	3.07998	2.96128	3.39017
ANKS6	5.4805	5.43849	5.58561	5.59675	5.76754	5.58971	5.57468	5.55247	5.64105	5.58548	3.624	3.6695	3.73244	3.79746	3.87398	3.80043	3.68993	3.81266	3.66579	3.75247
ANKUB1	4.35071	4.33457	4.34362	4.04205	4.1627	4.55038	4.27302	4.21158	4.15034	4.38771	4.0892	4.12472	4.30843	4.1359	4.24233	4.29613	4.09509	4.10807	4.14745	4.28618
ANKZF1	7.84195	8.24909	8.11067	8.02459	8.21683	7.96096	8.14525	8.25085	8.23992	7.94865	6.22601	6.17231	6.22738	6.23735	6.11245	6.14722	6.11968	6.14722	6.19412	6.38335
ANLN	4.86729	4.7764	4.69797	4.06929	4.65032	4.84451	5.67563	5.80907	5.86681	6.06959	3.10903	3.15752	2.97831	3.16669	3.14134	3.0445	3.32298	3.15283	3.29073	3.23839
ANO1	7.58995	7.69588	7.61511	6.4841	7.02997	7.29919	6.84185	7.63177	7.51357	7.45515	3.55256	3.48468	3.51713	3.88396	3.49981	3.45168	3.63941	3.5036	3.79431	3.51618
ANO10	8.58615	8.46508	8.73085	8.67637	8.34839	8.28917	8.53371	8.40235	8.43596	8.57953	3.71826	3.7339	3.67277	3.59555	3.89452	3.64382	3.83369	3.61515	4.12531	3.88514
ANO2	5.12052	4.86836	5.27169	4.83965	4.89944	5.12903	4.97802	4.84903	5.12305	5.25447	3.46981	3.40057	3.50525	3.34024	3.49363	3.51063	3.47671	3.50542	3.58833	3.40451
ANO3	5.34711	6.27264	5.93184	4.95032	6.29191	4.711	5.2727	4.73647	4.27593	4.17677	2.92951	3.15528	3.34259	3.41573	3.52841	3.25827	3.17416	3.6303	3.47296	3.53652
ANO4	4.63868	4.94245	4.96037	4.57518	4.88068	4.79757	4.69567	4.84194	4.61996	4.79367	3.69094	3.52306	3.68115	3.46514	3.75168	3.67323	3.68584	3.80821	3.76677	3.71924
ANO5	8.70646	6.81894	7.16362	6.65562	6.37327	5.59731	5.99735	6.23695	6.31948	5.67579	3.5657	3.18308	3.25873	3.24991	3.32584	3.39127	3.32221	3.61368	3.19067	3.28748
ANO6	7.95564	8.12773	8.07447	7.99785	8.06417	8.08753	7.86386	8.01272	7.96069	7.7121	4.774	4.63275	4.70374	4.91009	4.50855	4.82885	4.87463	4.57974	4.2707	4.65449
ANO7	6.97419	7.00608	6.66112	6.71845	6.50431	7.06993	6.69325	6.71106	6.84529	7.06661	4.56761	4.74726	4.43336	4.62738	4.86798	4.66892	4.96236	4.78587	4.65958	4.81877
ANO8	6.44602	6.46665	6.44023	6.50517	6.32643	7.02211	6.53788	6.57138	6.60535	6.78525	6.13193	6.45563	5.78728	5.97955	6.19905	6.24248	6.45608	6.06036	5.92527	6.09287
ANO9	5.77719	5.41307	5.6184	5.42919	5.30491	5.59073	5.67634	5.80519	5.70336	5.5254	3.93488	4.16491	3.91866	3.76435	3.66077	4.0108	3.83879	4.07992	4.11089	3.8921
ANP32A	8.53105	8.83775	8.74154	8.7543	8.83685	8.64003	8.98187	8.82095	8.88299	8.24254	4.69857	4.43324	4.42286	4.78576	4.22658	4.22559	4.44659	4.41955	4.35005	4.46589
ANP32A-IT1	3.83293	4.06127	3.92622	3.86283	3.86251	4.14998	3.94284	3.92294	3.90268	4.03034	3.45216	3.06404	3.08816	3.29031	3.40769	3.55069	3.21396	3.19096	3.34616	3.3529
ANP32B	11.8568	11.9361	11.9016	11.8611	12.0819	11.5706	11.7754	11.7987	11.5791	11.4892	8.28503	8.14971	7.83711	8.1674	8.03993	7.307	7.51267	7.94344	7.25005	7.71274
ANP32C	4.16103	4.16734	4.07932	4.14245	4.38655	3.87723	4.09591	4.19	4.12751	4.2378	3.98682	3.90229	3.6798	3.72004	3.9293	3.82788	3.83187	3.59672	3.93206	4.15304
ANP32D	5.23477	5.12851	5.05532	5.1962	5.10352	5.29034	5.18673	4.87126	5.24374	5.22822	4.15016	4.20489	4.33965	4.06874	4.09697	4.01712	4.06916	4.11982	4.17666	4.13411
ANP32E	9.84715	9.77294	9.82911	9.69463	9.86944	9.4577	9.7387	9.87626	9.9019	9.50821	6.05566	6.09681	6.20141	5.8098	5.70706	5.66847	5.79677	6.16481	5.46128	5.75152
ANPEP	5.08339	5.34713	5.4644	4.7882	5.11695	5.61383	5.52897	5.4402	5.35002	5.62524	3.65743	3.72868	3.9106	3.76122	3.93978	4.21562	3.6664	3.65682	4.00012	3.83256
ANTXR1	8.20285	7.91578	7.8517	7.47004	7.43733	8.00457	8.06508	8.06301	8.15065	8.21131	5.04823	5.10462	4.94271	4.91076	5.08686	5.13921	5.09391	5.15288	5.08997	5.06191
ANTXR2	8.02505	8.19526	8.11853	8.12094	8.39324	8.19742	8.43272	8.27379	7.98346	7.83357	4.47507	4.83237	4.5922	4.39349	4.53925	4.44953	4.38096	4.73571	4.29537	4.40894
ANXA1	9.67139	9.65868	10.7935	10.7321	10.5228	10.3823	11.3136	9.62103	10.9534	9.8676	6.71655	6.05912	6.04706	6.08309	5.88668	6.16667	6.26651	5.96991	5.93409	6.08959
ANXA10	5.0446	5.15198	5.11435	4.98024	4.91277	5.02537	4.97792	5.19025	5.09551	5.13422	4.14084	3.86685	3.5852	3.98449	4.17068	3.72715	3.9863	3.68596	4.02124	3.65784
ANXA11	10.3878	10.0014	9.81705	9.85744	9.78107	9.7465	9.89758	9.66485	9.81419	9.76779	6.15778	6.2466	6.13896	6.09598	6.14426	6.01578	6.10498	6.30852	6.12203	6.10066
ANXA13	4.69774	4.77733	4.59748	4.61075	4.87065	4.71526	4.37709	4.66422	4.85667	4.95497	3.55386	3.4876	3.54502	3.43633	3.55378	3.46858	3.65387	3.45485	3.55582	3.54541
ANXA2	11.3358	11.5848	11.6337	11.5316	11.3783	11.6236	11.5665	11.4258	11.4001	11.4635	9.13895	8.86745	8.58603	8.57628	8.19111	8.60915	8.57741	8.89597	8.57557	8.6708
ANXA2P1	6.19655	6.37362	6.70479	6.49234	6.50504	6.56451	5.98003	6.25934	6.37371	6.44358	4.15601	3.95736	4.29468	4.19698	4.28679	4.27292	3.9902	4.09189	4.11837	4.32173
ANXA2P2	12.2529	12.5475	12.6876	12.2009	12.3067	12.662	12.4774	12.3273	12.2226	12.5117	5.87441	5.88145	5.79032	5.63989	5.37467	5.79544	5.85106	5.75682	5.64834	5.61036
ANXA2P3	6.531	6.57228	6.78597	6.5086	6.27384	7.05763	6.50566	6.52276	6.5614	6.6403	3.51322	3.40899	3.32861	3.15756	3.60133	3.41456	3.52429	3.46652	3.11437	3.68102
ANXA2R	7.1656	6.83953	7.24965	6.43349	6.5736	6.94692	7.18888	7.37865	7.71177	7.77358	4.50175	4.18932	4.45611	4.27631	4.1798	4.14825	4.25407	4.40012	4.63653	4.28603
ANXA3	8.51478	10.23	10.2749	9.99668	10.0611	8.25945	8.5381	7.71511	8.42335	7.26282	4.99597	3.78474	4.89362	4.91585	3.61227	3.6211	3.30459	4.47739	3.46214	3.72798
ANXA4	11.7326	12.2267	12.3021	12.1275	11.916	12.0421	12.038	11.9598	11.9499	11.5724	7.39361	7.40538	7.03109	7.05803	6.87383	6.88786	7.10509	7.18895	6.87243	7.06326
ANXA5	12.6059	12.9723	12.9413	12.7338	12.5434	12.9795	13.0891	13.0247	12.6807	12.718	8.00068	8.03124	8.01161	7.87198	7.63189	7.88632	7.81251	8.02212	7.50466	7.74449
ANXA6	7.20713	6.99333	6.55094	6.6147	6.75527	7.14273	7.11289	7.22629	7.22595	7.27322	4.91835	4.8868	4.61438	4.77622	4.87131	4.74105	4.81082	4.93312	4.82059	4.76074
ANXA7	11.1946	11.0366	11.1873	10.9392	11.0924	11.0412	11.2684	10.9564	11.019	10.9302	7.32703	7.43216	7.28061	7.1442	7.00156	7.11041	7.16087	7.23425	6.95482	7.06184
ANXA9	5.01628	4.68996	4.65591	4.6396	4.67501	4.83737	4.84791	4.74809	4.6969	4.79926	3.49075	3.25145	3.26645	2.95856	3.24095	3.4248	3.27988	3.22344	3.25999	3.30403
AOAH	8.07832	7.72544	7.13194	6.7557	6.94083	7.33821	9.00333	8.17004	8.08878	8.66079	3.64133	4.20088	3.94645	4.1199	3.73341	4.08641	4.20835	3.92445	3.99527	3.90737
AOC1	3.82711	4.30832	4.62995	4.07031	4.26572	6.77068	4.08723	4.84348	4.14772	4.20258	2.8319	2.99783	3.24138	3.00311	3.06252	3.00671	2.93994	2.92931	3.11236	3.26473
AOC2	4.56646	3.97681	4.43472	4.45338	4.08921	4.57983	4.62046	4.32355	4.78716	4.78978	2.70834	2.95298	3.03002	2.66091	2.82144	2.64923	3.00846	3.04975	2.66384	2.89881
AOC3	11.527	8.55381	7.28589	8.37266	8.51694	8.37812	8.25628	8.79521	8.92429	9.22177	4.07543	3.99708	3.76875	4.54006	6.53135	4.66717	4.04435	4.15233	4.3277	3.8925
AOC4P	6.09951	6.03929	5.98534	5.78845	6.09159	6.17822	5.96927	6.01203	5.99633	6.16073	5.68293	5.08974	5.44711	5.25196	5.64555	5.61833	5.39593	5.46274	5.31369	5.64512
AOX1	8.64784	8.82529	8.66215	8.62329	9.87281	8.15843	8.30768	7.95626	7.61916	7.74111	4.99392	4.94118	5.24615	4.88662	5.92984	4.42755	4.87035	4.88746	4.56603	4.80997
AOX2P	4.72384	4.73038	4.83159	4.23077	4.84039	4.64719	4.30158	4.83527	4.65379	4.57135	2.8845	2.74915	2.95073	3.00623	2.86497	3.12989	3.01	3.02788	3.09951	3.06899
AP000230.1	5.91259	5.76733	5.85252	5.86735	5.8346	6.05193	5.42596	5.78156	5.67846	5.94752	4.92404	4.78578	4.60836	4.84002	4.89738	4.66176	5.28472	4.88768	5.099	4.96424
AP000253.1	4.48717	4.45723	4.69214	4.92856	4.91486	4.99958	4.53482	4.54309	4.53482	4.55114	2.40433	2.29735	2.43554	2.27596	2.47303	2.51822	2.47885	2.36093	2.39661	2.42962
AP000265.1	3.95133	4.06127	4.07106	3.64607	4.18992	4.04548	4.02713	3.96991	4.11091	3.81473	2.29876	2.18656	2.34094	2.30391	2.31531	2.33263	2.43894	2.32336	2.44979	2.41374
AP000347.2	6.22254	6.53343	6.38674	6.65372	6.4608	6.21863	6.42235	6.70299	6.39883	6.47536	2.98468	3.17167	3.17382	3.2643	3.16186	3.27689	3.15572	3.23836	3.48114	3.28936
AP000462.1	4.48925	4.43729	4.53082	4.26952	4.39025	4.44894	4.44331	4.40683	4.44226	4.32494	3.90202	4.14994	3.94034	3.89532	4.41751	3.90872	4.03935	3.92114	4.03394	3.95716
AP000473.8	5.20009	5.78939	5.85644	5.98736	5.94733	5.68424	5.38396	5.50903	5.34181	5.37472	4.48299	4.50275	4.63745	4.51669	4.82252	4.66446	4.46311	4.42345	4.57397	4.62496
AP000525.9	6.4089	7.99087	8.08531	6.97881	7.86491	8.25819	8.20484	8.85685	8.79103	9.61404	7.5044	8.09615	7.72545	7.41886	7.6021	7.9097	7.9647	8.42992	8.34733	7.57433
AP000696.2	4.95426	4.92591	4.8546	5.18365	4.89343	5.25105	4.88375	4.6573	4.92136	4.99247	4.08407	3.86313	4.07818	4.63243	4.2449	4.61995	4.22373	4.25593	4.4341	4.26705
AP001063.1	5.32022	5.21593	5.26703	4.99069	5.2417	5.10691	5.15243	5.13649	5.12926	5.34768	5.15057	5.59979	5.29954	5.47885	5.57791	5.68113	5.14162	5.56205	5.64346	5.58245
AP001171.1	6.52609	6.38813	6.61359	6.32343	6.56091	6.8785	6.43877	6.55512	6.58729	6.55234	4.55196	4.35148	4.52068	4.5881	4.8255	4.5877	4.5294	4.30956	4.52339	4.80851
AP001189.4	4.43828	4.36529	4.39289	4.31526	4.24563	4.37824	4.31848	4.31392	4.48577	4.378	4.1113	4.02426	4.02389	4.06032	4.08683	4.00777	4.12907	4.08836	4.04407	4.07153
AP001462.6	6.00221	6.18094	6.18309	6.55736	6.47194	6.25773	5.84968	6.09657	6.02453	6.10024	4.05894	4.01829	3.60035	3.78491	4.10712	3.29972	3.70438	3.69453	3.74552	3.82722
AP001605.4	5.30632	5.21234	5.16272	5.15251	5.12262	5.42606	5.09525	5.07134	5.19273	5.27433	5.13627	5.23118	5.17668	5.15886	4.97857	5.04163	5.2051	5.15802	5.02336	5.22394
AP001630.5	5.18955	5.26964	5.13101	5.09847	5.01063	5.27815	4.58347	5.1292	4.91051	5.15239	4.62042	4.53022	4.48761	4.35437	4.82885	4.70457	4.90767	4.66588	4.57104	5.10905
AP006216.10	4.22761	4.18755	4.147	4.1995	4.24566	4.20784	4.17112	4.17081	4.05213	4.12006	3.98936	4.37673	4.14961	4.13609	4.59232	4.39006	4.23582	4.56994	4.01783	4.36179
AP006222.2	6.75531	7.20077	6.94262	7.13379	7.60671	7.45558	7.20105	6.83852	7.1869	6.98043	4.88213	4.6905	5.00932	4.86532	5.22875	4.92253	5.09825	4.82995	4.9511	4.90912
AP006547.3	6.30801	5.93301	6.02681	5.6399	6.07267	6.27501	5.93681	6.17496	6.05517	6.15844	5.50508	5.14864	5.43569	5.39582	5.23824	5.55197	5.63773	5.21305	5.06393	5.3159
AP1AR	4.74496	4.65232	4.77544	4.75933	4.68661	4.87638	4.98171	4.93154	4.8434	4.84513	2.93104	3.0378	3.05301	3.19272	3.16401	3.06695	3.28966	3.09045	3.14617	3.13634
AP1B1	7.9504	7.69628	7.96646	7.79113	8.0423	7.9798	8.32098	8.0291	7.96902	8.27489	5.42506	5.66535	5.70364	5.43678	5.46956	5.59973	5.7899	5.35381	5.7532	5.6453
AP1G1	8.46296	8.54532	8.49391	8.44482	8.80356	8.38318	8.60818	8.57339	8.44699	8.49906	4.95736	5.16943	5.22365	4.94353	4.76626	4.80587	4.86253	4.94226	4.71025	4.76457
AP1G2	6.44621	6.38451	6.37815	6.31139	6.33105	6.23456	6.57681	6.39825	6.5716	6.69009	3.65062	3.81012	3.99344	3.94807	4.20041	4.04473	3.90471	4.05539	3.98216	4.14312
AP1M1	7.651	7.54466	7.5304	7.37674	7.56049	7.8079	7.82994	7.94705	8.0727	7.97864	5.08129	5.17705	4.9554	5.12875	5.05521	5.05761	5.0865	5.22612	5.05051	5.25362
AP1M2	5.1466	5.06764	4.99773	5.0955	5.0348	5.27646	5.07708	5.12239	5.00943	5.10178	4.40159	4.32984	4.43661	4.31755	4.45078	4.47048	4.29825	4.40452	4.49526	4.26778
AP1S1	5.89064	5.79677	5.66251	5.75826	5.88892	5.94131	5.8049	6.06029	5.82405	6.04559	3.82767	3.947	3.92725	3.95171	4.13062	4.12148	4.09944	3.87732	4.18039	4.08631
AP1S2	10.5639	9.70313	10.1542	9.72527	9.69372	9.88356	10.4443	10.1936	10.1254	10.3374	5.96597	5.8973	5.81764	5.69032	5.47052	5.52749	5.84229	5.62009	5.57926	5.81115
AP1S3	3.82183	3.87726	3.93896	4.01534	3.86738	3.85111	3.93733	3.79179	3.86921	3.97807	2.65756	2.7697	2.72817	2.73097	2.73876	2.73567	2.71137	2.6997	2.82978	2.64944
AP2A1	6.07264	5.9506	5.96332	5.87492	6.06731	6.07817	5.85473	5.9608	5.91562	5.91507	3.88836	4.01982	4.08919	4.20728	4.22349	4.00568	4.11883	4.1723	4.11207	4.1736
AP2A2	8.56154	8.6524	8.35608	8.47767	9.02181	8.74311	8.9354	8.68139	8.60029	8.59751	4.78514	4.64439	5.04031	5.07808	4.61244	4.68402	4.61919	4.70832	4.77613	4.71116
AP2B1	8.97568	9.40941	9.0836	8.95605	9.33835	9.13514	9.36872	9.35406	9.25361	9.27759	4.74497	4.63825	4.77594	4.63359	4.30762	4.29235	4.6033	4.39307	4.27821	4.39503
AP2M1	10.2249	11.1164	10.6818	10.0757	10.7178	11.2018	10.7713	11.4165	11.3922	11.3466	5.38537	5.1626	5.51863	5.11888	5.01606	5.21358	5.07916	5.11888	5.23763	5.08194
AP2S1	9.39031	8.85098	9.02908	8.80777	9.02958	9.88002	9.59249	9.85107	9.80424	9.85841	6.52428	6.58601	6.37248	6.42508	6.44069	6.74898	6.46785	6.59581	6.88597	6.49174
AP3B1	7.40546	7.50252	7.42951	7.53399	7.45056	7.40174	7.90447	7.61621	7.62071	7.68297	4.51871	4.52263	4.18472	4.35705	4.50471	4.31659	4.50013	4.16276	4.44938	4.23613
AP3B2	4.513	4.37953	4.27166	4.30518	4.38916	4.33587	4.25588	4.21475	4.26787	4.35281	3.35162	3.60448	3.63218	3.3358	3.51816	3.52936	3.68802	3.32301	3.48126	3.52749
AP3D1	8.90275	8.8521	8.53982	8.55341	9.00244	8.89675	9.08904	9.00127	8.91835	9.27339	4.0718	3.99704	4.18116	4.46132	4.08534	4.10529	4.09085	4.03807	4.23924	4.13422
AP3M1	9.10563	9.11557	9.2137	9.00504	9.20987	8.98446	9.20261	9.06435	9.1515	9.10028	3.644	3.63379	3.85223	3.5421	3.52585	3.42179	3.51211	3.66805	3.4608	3.62109
AP3M2	8.09997	8.34088	8.27296	7.83378	8.11838	8.09299	7.71373	8.41196	8.13668	8.11651	5.27362	5.0813	4.84151	4.94017	5.00062	4.85724	5.12885	4.88375	4.87225	4.7935
AP3S1	12.6297	12.1862	12.4342	12.3018	12.1179	12.1385	12.5766	12.3289	12.3984	12.1971	9.57635	9.60864	9.46762	9.45104	9.23766	8.93576	9.27003	9.65137	9.1988	9.2581
AP4B1	6.18826	6.12474	6.18841	6.09813	6.2252	6.15034	6.10002	6.09349	6.20465	6.18287	4.07952	3.92102	4.13856	3.96624	3.97919	4.02942	3.87097	3.89253	3.88731	3.95444
AP4E1	5.21246	5.19614	5.30197	4.98058	5.16989	5.28996	5.16011	5.21134	5.16489	5.37497	3.4778	3.43516	3.39287	3.4526	3.34117	3.46228	3.49897	3.31961	3.46481	3.46127
AP4M1	6.56541	6.63096	6.56856	6.49267	6.70524	7.28683	6.51451	6.76162	6.55153	6.53587	4.2427	3.70821	4.06135	4.26161	4.46828	4.10679	4.18928	4.06009	4.65852	4.10679
AP4S1	7.31941	7.29393	7.31366	7.43599	7.24344	7.24309	7.13745	7.23681	7.20416	7.11056	3.81276	3.68496	3.81567	3.65025	3.83594	3.73291	3.73139	3.6666	3.67946	3.7261
AP5B1	4.36634	4.2893	4.24705	4.22986	4.35085	4.26952	4.00977	4.18725	4.18039	4.20184	3.52449	3.22675	3.22113	3.33852	3.00776	3.27199	3.2589	3.2589	3.33532	3.23645
AP5M1	8.10193	8.16425	8.21401	8.01459	8.19244	8.02242	8.12559	8.20469	8.08856	8.17629	4.45456	4.33703	4.23626	4.28826	4.07822	4.18431	4.39299	4.10095	4.1702	4.33179
AP5S1	7.21916	7.27482	7.22531	7.00318	7.06952	7.31847	7.27013	7.22053	7.48415	7.44091	4.98407	4.96227	5.10041	5.34954	5.38256	5.22504	5.38306	5.34295	5.01469	5.26423
APAF1	6.6737	6.50472	6.41793	6.34921	6.3824	6.4898	6.7109	6.31191	6.40107	6.58463	4.08582	4.09838	4.36089	4.00586	4.15178	4.20437	4.0971	3.93564	4.12191	4.0874
APBA1	5.7206	5.53875	5.1528	5.49559	5.70891	5.56534	5.51465	5.57886	5.50601	5.45198	3.64017	3.71711	3.55614	3.57288	3.56398	3.39912	3.56787	3.47794	3.65434	3.46172
APBA2	6.80997	6.86877	6.77125	6.45212	6.67243	7.07747	6.91301	7.23922	7.23922	7.36501	6.25569	6.2753	6.23228	6.23813	6.25405	6.44293	6.42196	6.23396	6.50659	6.35193
APBA3	7.08716	7.08082	6.96289	6.81038	7.46478	7.33859	7.4088	7.5221	7.45046	7.48529	5.5587	5.63468	5.67445	5.632	5.62864	5.72133	5.68192	5.79437	5.86364	5.85499
APBB1	6.74904	6.66435	6.86868	6.62578	6.89866	7.23189	6.39637	6.75601	6.88164	6.80135	3.09578	3.06915	2.68013	2.99845	2.997	2.95811	3.0314	3.005	3.13007	2.91834
APBB1IP	6.68365	6.4443	6.52563	6.22111	6.46019	6.73419	7.18832	6.82102	6.91972	6.94982	5.14956	5.03001	5.07209	5.05023	4.96315	4.99293	4.90605	4.95462	5.10991	4.92473
APBB2	7.32637	7.43204	7.30077	7.27632	7.46177	7.20986	7.11647	7.36699	7.33757	7.11587	3.94495	3.91547	3.88366	3.91456	4.06636	3.8567	4.04041	4.09156	3.81887	3.93158
APC	6.51953	6.7359	6.70381	6.61154	6.45151	6.50998	6.56036	6.54598	6.61198	6.47178	4.43119	4.2651	4.32202	4.15424	4.22388	4.09447	4.20567	4.24998	4.09783	4.11672
APC2	5.57048	5.64038	5.53711	5.54758	5.65194	5.80704	5.68573	5.77396	5.69002	5.64523	4.1069	4.17969	4.33407	4.20389	4.25031	4.31532	4.23679	4.23401	4.23223	4.33383
APCDD1	6.66729	10.8125	11.5124	11.0943	11.1392	10.358	8.87322	9.91225	10.0327	9.24134	9.95749	7.9091	8.48788	8.56267	7.58998	6.9241	8.15483	8.09334	6.78522	8.25367
APCDD1L	7.18603	7.23726	6.7184	6.63134	5.92647	8.26217	8.31917	8.26019	8.31134	9.28659	3.53195	3.635	3.63404	3.3772	3.41721	3.61475	3.88091	3.60704	3.59	3.42223
APCDD1L-AS1	5.30734	5.35357	5.23216	5.0738	5.24731	5.5284	5.24096	5.42412	5.38022	5.50687	4.43782	4.50616	4.45045	4.57708	4.63453	4.62897	4.66255	4.53509	4.52433	4.5305
APCS	5.1439	4.92317	5.1608	5.20632	5.15994	5.14356	4.97735	4.92933	4.87804	5.18707	4.64275	4.68242	4.75736	4.55259	4.63988	4.61185	4.83418	4.5183	5.0021	5.0021
APEH	6.91969	6.84533	6.80695	6.7406	7.12092	6.89553	7.0404	7.05673	7.12809	7.01227	3.97118	3.69546	4.07357	4.08208	3.99658	4.21437	4.08251	4.03061	3.84177	4.30068
APELA	4.43255	4.81025	4.85003	3.9563	4.31859	6.33767	7.76036	6.73072	8.10794	9.4547	2.66008	2.7232	2.56752	2.62565	2.7044	2.72658	2.90308	2.71863	3.34605	2.78144
APEX1	11.2341	11.2311	11.3971	11.033	11.5462	11.2009	11.5223	11.494	11.5822	11.4588	5.73286	6.08034	5.57534	5.97538	5.702	5.85293	5.96195	5.86179	5.80958	5.50896
APEX2	7.42315	7.53535	7.47224	7.16647	7.2813	7.46177	7.72041	7.54642	7.82728	7.52883	4.36255	4.29524	4.31092	4.07023	4.23945	4.20467	4.26987	4.49949	4.14305	4.06273
APH1A	6.39126	6.5312	6.43589	6.42412	6.40094	6.782	6.95898	6.88445	6.88348	6.67802	4.75105	4.85474	4.92235	4.80081	4.62517	4.64393	4.70514	4.76462	4.61974	4.57283
APH1B	8.2675	8.16895	8.11717	8.16141	8.48377	8.11261	8.26018	8.24819	8.06813	8.28074	5.52982	5.3078	5.33678	5.4922	5.41863	5.36997	5.25376	5.28639	5.3905	5.45332
API5	7.33269	7.2518	7.2898	7.25199	7.3195	7.23845	7.41932	7.31121	7.23827	7.4063	4.09183	4.25869	4.14839	4.04795	4.22349	4.15412	4.26787	4.10035	4.28382	4.12109
APIP	7.16739	7.2162	7.15047	7.08841	7.3093	6.92973	7.27688	7.33037	7.01331	6.89785	3.93636	3.98896	3.8591	3.87813	3.66337	3.85019	3.75088	3.75339	3.64721	3.77274
APLF	4.57326	4.2469	4.31106	4.45083	4.26605	4.58162	4.37988	4.28103	4.40847	4.31497	3.09284	3.11528	3.40759	2.97931	3.15049	3.20434	2.93138	2.94053	3.00053	3.08446
APLN	6.5644	6.33727	6.33074	6.15311	6.30647	6.42	6.28133	7.38212	6.65918	6.81222	4.00423	3.68479	4.56262	4.37534	4.62754	4.48364	4.56596	4.45085	4.47608	4.33117
APLNR	8.92257	8.92248	9.34178	8.2844	8.13417	8.41886	8.85975	10.0574	9.82693	10.4761	4.04421	4.54678	4.20285	4.41482	4.01659	3.81102	4.018	4.04233	4.44183	4.19577
APLP1	6.90505	6.68402	6.73176	6.61803	6.52986	6.65296	6.96454	6.63568	6.8121	6.75093	5.49928	4.99111	5.15621	5.19916	5.23667	5.23278	5.09776	5.50457	5.02555	4.98014
APLP2	9.72827	9.67297	9.61228	9.53517	9.67516	9.79211	10.0387	9.79545	9.67392	9.83991	6.06336	6.33544	6.34568	6.28996	6.18018	6.43896	6.29558	6.29671	6.27952	6.24038
APMAP	11.034	10.7713	10.8094	10.5541	10.8947	10.7865	11.395	11.2181	11.2189	11.2824	5.0882	5.30591	4.8273	5.25198	5.16404	4.92253	5.50142	5.25192	5.41768	5.22721
APOA1	6.25539	6.79378	6.46584	9.06633	8.62754	6.70679	6.68226	6.58266	6.67135	6.60266	4.51501	4.26129	4.59576	4.63809	4.70182	4.78609	4.39668	4.53996	4.7764	4.63163
APOA1BP	9.69995	9.80836	9.83848	9.52727	10.1014	9.86729	9.95354	9.8431	9.96039	9.74227	6.40353	6.04884	6.04458	6.16178	6.29955	6.06407	5.83719	5.87801	6.03761	5.99396
APOA2	4.34236	4.2415	4.26104	4.10709	4.34171	4.25542	4.33884	4.23506	4.24959	4.273	3.19261	2.98952	3.21056	3.1245	3.10817	3.13289	3.21386	3.0722	3.39097	3.09689
APOA4	6.29259	6.0707	5.86695	6.18905	6.36744	6.05287	5.90302	6.2743	6.11847	6.04174	3.58317	3.88014	3.8951	3.85819	3.98864	4.07828	3.78998	3.7497	3.73906	3.81235
APOA5	6.36021	6.40326	6.39384	5.95978	6.2999	6.51211	6.16253	6.36852	6.27461	6.42205	5.29933	5.27214	5.3215	5.33291	5.40395	5.50029	5.3643	5.27985	5.36318	5.48212
APOB	5.96429	4.83627	4.48594	4.49756	4.6202	4.82213	4.96864	4.48381	4.3852	4.62658	2.96028	3.23622	3.18188	3.1594	3.57137	3.12752	3.27923	3.18336	3.32784	3.37769
APOBEC1	4.70054	4.4862	4.51457	4.55502	4.49994	4.69413	4.53828	4.46861	4.36469	4.51975	4.46145	4.39865	4.59215	4.47538	4.16916	4.4076	4.34061	4.24748	4.62013	4.35217
APOBEC2	6.00543	5.69811	5.5963	5.69205	5.72536	5.92865	5.81345	5.66354	5.6053	6.04744	4.7569	4.60822	4.82356	4.79789	4.71275	4.6963	4.77327	4.80367	4.73393	4.92966
APOBEC3B	5.18461	4.92534	5.52651	4.60692	4.75994	5.57234	5.88691	5.93668	6.59064	6.7812	3.23922	2.95298	2.66813	2.56344	2.64819	2.81595	3.1673	2.78309	2.96659	2.69235
APOBEC3C	6.51867	7.10619	6.93436	6.81264	7.01282	7.00031	7.05422	6.94502	6.97416	7.20278	4.14595	4.29777	4.22433	4.36374	4.243	4.09708	4.03001	4.20473	4.22495	4.19045
APOBEC3D	5.43573	4.96722	4.80257	5.00711	4.59522	5.06192	5.03627	4.88569	4.95225	5.03038	3.79629	3.92857	3.77221	3.98384	4.10156	4.12357	3.91346	3.8356	4.15602	3.92248
APOBEC3F	6.52441	6.49033	6.63009	6.54627	6.48098	6.47939	6.5166	6.66399	6.68663	6.63224	5.16203	5.10311	4.88743	5.23254	5.07308	5.00159	5.19199	5.08417	5.15153	5.36685
APOBEC3G	8.05694	8.17134	7.8971	7.77569	7.73116	7.95403	8.38731	8.27741	8.18042	8.33813	5.22665	5.72062	5.64607	5.53036	5.31573	5.49874	5.4507	5.29129	5.69688	5.28051
APOBEC4	4.70336	4.78568	4.7282	4.60994	4.63144	4.65403	4.27572	4.67907	4.62316	4.55704	4.86352	4.91524	4.69869	4.7279	4.9878	4.87852	4.75805	4.83335	4.87141	4.70478
APOBR	6.14313	5.94641	5.89156	5.69094	5.97245	5.95759	6.41024	5.88796	6.17051	6.30125	3.02995	2.94163	2.88474	3.11074	2.90095	3.55514	2.92533	3.00815	3.10707	2.9594
APOC1	9.93098	8.34613	8.61634	8.9557	8.80436	9.27796	9.73609	9.54	9.92315	10.2518	3.64698	4.87847	4.02188	3.94018	4.74016	4.34956	4.36213	3.83134	4.16824	3.92903
APOC2	4.80323	4.83228	4.81643	4.70264	4.96067	4.76224	4.78865	4.8638	4.89432	4.77553	3.51773	3.38595	3.25084	3.33524	3.62473	3.45297	3.54925	3.36243	3.32569	3.4462
APOC3	5.08257	5.29038	5.11657	5.19105	5.23805	5.30794	5.04484	5.20686	5.25455	5.16265	4.55028	4.18241	4.51118	4.54111	4.34027	4.30782	4.55363	4.46069	4.64454	4.4332
APOD	12.1826	7.54609	7.53548	8.05516	7.36148	7.20312	6.11002	7.48895	7.62704	5.73483	4.99827	5.328	5.37417	5.26434	6.84398	4.91736	5.38294	6.3735	4.87648	5.04324
APOE	9.52617	10.0857	10.4786	10.7347	11.0453	10.4077	10.6915	10.8631	10.9058	10.6914	6.60654	8.09617	7.32188	6.41556	7.00439	6.69873	6.73731	6.20397	6.90238	6.74481
APOF	3.94281	3.84748	3.90911	3.88144	3.99606	3.78049	3.92681	3.99848	3.92029	3.91454	2.70882	2.41857	2.70698	2.58681	2.5182	2.54349	2.50715	2.67094	2.61332	2.36089
APOH	5.00317	4.97517	5.03723	5.02031	4.88952	5.09514	4.87368	4.8234	4.90339	5.06344	3.82092	3.83009	3.64311	3.88244	4.03546	3.85964	3.70069	3.90598	3.92167	3.79407
APOL1	8.94782	10.5847	9.47638	8.72232	8.82697	9.0164	9.56363	9.47669	9.00789	9.36254	6.90866	7.5189	7.81353	7.78345	6.70421	6.83227	7.43507	7.29254	7.52567	7.00831
APOL2	7.79044	8.34734	8.12749	7.92339	7.77408	7.8629	8.21887	8.07208	8.09808	8.11841	4.81961	5.02444	5.1924	4.76918	4.82723	4.73181	4.86594	4.95823	4.93158	4.81633
APOL3	8.81852	10.417	9.97449	9.15001	9.03944	9.36644	9.51618	9.80619	9.51854	9.15945	3.60128	3.58498	3.81643	3.51092	3.24362	2.92274	3.61377	3.43333	3.32242	3.51163
APOL4	5.67661	6.22147	5.82519	5.82656	6.04483	5.74946	6.03254	6.11054	5.82213	6.06462	3.71286	3.72915	3.6905	3.6255	3.62013	3.71083	3.61298	3.74684	3.74165	3.71045
APOL5	5.08333	5.07592	4.84347	4.98151	5.16746	5.18133	4.80451	4.98678	4.71535	5.12991	5.37806	5.04966	4.87273	5.15843	5.49988	5.40807	5.27181	5.05009	5.32384	5.32384
APOL6	6.49497	7.7503	6.79472	6.62859	6.44108	6.41164	6.59665	6.6554	6.50065	6.34349	3.99336	4.02493	4.15456	3.9149	3.98771	3.87204	3.95154	3.8896	3.83618	4.08667
APOLD1	9.91985	6.73358	8.90707	6.88999	9.12431	7.28673	7.18137	9.39413	8.9396	9.26448	4.22047	3.14521	2.87691	2.84079	5.4232	2.97173	3.72328	3.24735	3.24632	3.42415
APOM	5.25768	5.22633	5.27522	5.26689	5.58066	5.41969	5.29537	5.47242	5.4701	5.33409	4.67451	4.5107	4.67732	4.66129	4.70306	4.70365	4.63	4.60216	4.64554	4.65377
APOO	7.7056	7.62958	7.88444	7.72744	7.7963	7.69158	8.07362	7.76006	7.80882	7.92059	4.91779	4.91784	4.77534	4.78136	4.68361	4.53759	4.978	4.74121	4.90904	4.56892
APOOL	8.34274	8.06161	7.97668	7.89048	7.9162	7.82596	7.93714	7.85202	7.78231	7.58089	4.33211	4.26089	4.33105	4.09577	4.45673	4.00272	4.15299	4.27114	4.07997	4.20825
APOPT1	8.01469	8.09372	7.93615	7.7594	7.97937	7.90038	8.06121	8.01607	7.90523	7.99357	4.68622	4.66966	4.60118	4.65785	4.61855	4.48993	4.6094	4.51489	4.70226	4.6175
APP	10.3093	10.4825	10.2981	10.2909	10.3413	10.3874	10.1193	10.5197	10.411	10.6056	6.20105	6.09343	6.35188	6.21705	5.99847	6.03395	6.36106	6.24791	5.93476	6.20426
APPBP2	8.13061	8.11674	7.97812	8.02564	8.22325	7.75121	8.02278	8.054	7.99736	7.94087	4.01968	3.83393	3.73759	3.74242	3.77842	3.79665	3.8608	3.76354	3.654	3.59233
APPL1	8.98523	9.22616	9.08349	9.24578	9.04163	8.93722	8.91956	8.82345	9.05203	8.92416	3.86426	3.62799	3.79543	3.76854	3.8018	3.94496	3.94354	3.95893	3.83143	3.58545
APPL2	7.11505	7.10988	6.97129	7.72152	6.88545	7.69123	7.76763	7.43595	7.06966	6.60222	3.44004	3.34858	3.20625	3.48568	3.3781	3.23155	3.49337	3.38549	3.37746	3.55265
APRT	8.64664	8.65775	8.77926	8.69105	9.14047	8.89544	9.40176	9.25237	9.30661	8.99017	5.1356	5.16031	5.03695	5.1975	4.79069	5.16583	4.93019	5.28839	5.2892	5.00319
APTR	6.28311	6.22572	6.54669	6.50864	6.31822	6.22371	6.28372	6.15156	5.9531	5.69777	2.85315	3.1614	2.9248	2.8807	2.96685	2.90798	2.90852	2.72797	2.86607	3.09121
APTX	7.14485	7.11083	7.26792	6.98431	7.2045	7.0443	7.06902	7.20662	7.04465	7.06905	4.01528	3.99012	3.85397	4.00629	3.82033	4.03853	3.82607	3.90291	4.04174	3.88837
AQP1	11.0445	10.7506	11.1806	8.73274	9.68753	10.6727	10.7497	10.4667	10.7921	10.9366	7.14293	6.63643	6.71195	6.94411	6.62032	6.64124	6.98273	7.18612	7.22937	7.08928
AQP10	5.02277	5.24007	5.26218	5.02601	5.08108	5.13723	4.67829	5.00182	5.05161	5.04861	4.20076	3.90854	4.15965	3.78385	4.31386	4.20076	4.16782	4.13034	4.20076	4.14084
AQP11	5.50138	5.56434	5.56753	5.50754	5.47569	5.51117	5.78101	5.2592	5.31162	5.42135	3.36067	3.44889	3.50412	3.48012	3.22185	3.83247	3.54044	3.33814	3.19614	3.43407
AQP2	6.25008	6.63164	6.69899	7.29021	7.14893	7.02137	6.98895	6.48567	6.10216	6.40183	4.9931	4.93021	5.21733	5.25507	5.14553	5.09685	5.1118	5.06053	5.22183	5.17894
AQP3	7.22775	7.54915	7.75077	6.6998	7.49429	7.30893	7.23998	7.29897	7.40803	7.44136	4.75376	4.3018	4.44888	4.78576	4.45587	4.66551	4.65556	4.498	4.58021	4.6269
AQP4	3.88441	3.95222	3.90713	3.92046	4.12504	3.88149	3.81755	3.78386	3.89994	3.76819	2.972	2.92306	2.78226	2.70419	2.74445	2.8224	2.74141	2.96929	2.85716	2.83831
AQP4-AS1	4.12942	4.20111	4.11407	3.98028	4.01646	4.06421	4.07064	4.09034	3.97322	4.09812	2.69082	2.7862	2.67375	2.70506	2.6687	2.72205	2.62233	2.60996	2.60978	2.73913
AQP5	6.12903	6.02289	6.06622	5.96609	6.36916	6.39531	6.1471	6.13523	6.1471	6.15897	5.43673	5.07929	5.45644	5.28806	5.29469	5.71757	5.45148	5.29521	5.79066	5.38133
AQP6	5.80529	5.75535	5.53703	5.57701	6.09713	5.74458	5.654	5.83429	5.72359	5.74788	4.8451	5.09922	5.17013	5.04435	4.97303	5.2953	4.88968	4.73277	5.17942	4.97889
AQP8	4.93352	5.02112	4.60596	4.79172	5.07408	5.07449	4.51237	5.20193	4.97526	5.03977	3.71032	3.84472	3.58572	3.61523	3.92889	3.60041	3.84472	3.60041	3.62421	3.80212
AQP9	8.17584	6.7092	6.12376	6.11866	6.00683	7.08552	8.21631	7.73118	7.97132	9.80709	4.60246	4.71197	4.51494	4.45025	4.69163	5.56727	4.48469	4.06004	5.1558	4.56249
AQPEP	5.55611	4.03551	4.27852	5.16545	3.87403	4.22278	4.28663	3.94284	3.89861	4.08738	3.06252	3.23087	3.1213	3.39059	3.34391	3.23093	3.20714	3.35383	3.28043	3.0193
AQR	7.28412	7.25952	7.35037	7.37745	7.5379	7.18131	7.4665	7.12974	7.21859	7.16659	4.02332	3.79069	3.91584	3.81148	3.94797	3.84221	3.96082	4.00219	3.84974	3.81217
AR	8.26845	8.42964	8.34348	8.6012	8.50867	7.81456	7.60919	7.42839	7.57016	6.83143	5.32735	5.11353	5.2603	5.09541	5.17529	4.77475	4.89268	5.10059	4.72756	4.99562
ARAF	7.47268	7.36335	7.28603	6.98824	7.40006	7.25272	7.24153	7.36101	7.5146	7.35814	4.22084	4.08461	3.92407	3.93128	4.24435	4.21728	3.99839	4.32676	3.91936	3.94606
ARAP1	7.80443	7.66884	7.54611	7.45474	7.60276	7.59027	8.08712	7.94301	7.73721	7.86593	4.5169	4.77217	4.36894	4.32061	4.70287	4.50702	4.50855	4.46354	4.61307	4.41248
ARAP3	7.21615	7.141	7.51822	6.68608	6.72841	7.06489	7.04767	7.32365	7.15502	7.62246	4.68432	4.44328	4.79611	5.04839	4.3684	4.63252	4.65747	4.54251	4.83656	4.68619
ARC	4.67593	4.82883	4.77496	4.61404	5.02573	5.11696	4.81593	4.90452	4.63111	4.64912	3.6216	3.56798	3.14467	3.43891	3.66562	3.50582	3.47782	3.44281	3.48558	3.20876
ARCN1	11.0229	10.9665	11.1418	10.7979	11.1717	10.9088	11.0251	11.0208	10.9403	10.9634	6.47646	6.23298	6.37209	6.49915	6.60564	6.41866	6.41294	6.59406	6.20816	6.28281
AREG	4.05945	3.87266	3.90265	3.73962	4.33534	3.87569	3.97042	3.77939	3.84069	3.95614	2.73919	2.71836	2.81956	2.76987	3.06182	2.91424	2.67647	2.70071	2.87643	2.80437
AREL1	5.54521	5.64975	5.69834	5.43134	5.34532	5.59009	5.7885	5.80554	5.68997	5.71801	3.59893	3.56801	3.77937	3.79638	3.78334	3.85615	3.81312	3.67907	3.82548	3.77986
ARF1	8.81317	8.79299	8.84742	8.58815	9.25681	8.82975	8.99006	9.1258	8.96025	9.33158	6.06397	5.87681	6.09528	6.03223	6.12852	6.22452	6.00799	5.96734	6.32949	5.95053
ARF3	8.54456	8.85078	8.50743	8.21436	8.66577	8.98483	8.76535	9.01557	8.90942	8.99774	5.97888	6.13695	5.96413	5.99127	5.89479	5.9649	6.04967	5.89923	5.9646	6.00427
ARF4	11.3196	11.3578	11.5369	11.38	11.387	11.7066	11.9013	11.7748	11.8189	11.9329	7.41819	7.35265	7.09844	7.30665	6.86503	7.38513	7.51991	7.39479	7.31227	7.31841
ARF5	8.65939	8.70462	8.75184	8.17685	8.68031	8.53394	8.37472	8.75175	8.80959	8.91771	6.71527	6.4686	6.7864	6.68767	6.47522	7.08087	6.47684	7.06686	7.26393	6.77466
ARF6	9.03603	8.67407	8.80329	8.37231	8.6371	8.74474	8.94976	8.80973	8.82896	8.83875	5.68844	5.91171	5.99494	5.74565	5.4096	5.77764	5.79468	5.77533	5.75328	5.77666
ARFGAP1	7.96897	7.96416	7.92708	7.69277	8.06648	7.98476	8.02502	8.33642	8.27723	8.1315	4.98776	4.71581	4.90448	4.91137	4.90372	4.8364	4.92021	4.75036	5.00905	5.17863
ARFGAP2	7.30018	7.5209	7.29339	7.37758	7.64576	7.39502	7.49538	7.54394	7.54527	7.43035	4.34629	4.2451	4.33574	4.18412	4.22463	4.19015	4.19329	4.1004	4.20818	4.35227
ARFGAP3	10.6398	10.5897	10.6279	10.2873	10.4106	10.5791	10.5734	10.6449	10.6131	10.6749	4.79092	4.87238	4.52671	4.36198	4.64793	5.15321	5.3959	4.95842	4.5604	4.93111
ARFGEF1	7.81556	7.69694	7.66902	7.43972	7.5356	7.52128	7.53945	7.92198	7.79628	7.73151	4.37737	4.4673	4.67945	4.69558	4.33183	4.22535	4.29522	4.38045	4.48664	4.45521
ARFGEF2	7.57236	7.56708	7.70881	7.51534	7.47818	7.40047	7.62521	7.38332	7.34244	7.51746	4.63868	4.52397	4.59659	4.66828	4.62157	4.69191	4.5408	4.57973	4.54694	4.58156
ARFIP1	7.99524	8.77619	8.34482	8.2415	8.46156	8.35982	8.74806	8.38015	8.51842	8.43349	5.2964	5.41235	5.18044	5.02375	5.19459	5.23369	5.33865	5.34523	5.1176	5.14174
ARFIP2	7.7929	7.68483	8.03676	7.47587	7.96699	8.41039	7.99936	8.05913	8.38438	8.54066	7.16679	6.92865	6.97882	7.19532	7.01275	7.05151	7.17309	6.86418	7.13286	6.83745
ARFRP1	6.69183	6.82157	6.75369	6.68629	6.93404	6.93945	6.95641	7.08176	7.10248	6.88133	4.5493	4.40547	4.14969	4.35854	4.39068	4.26209	4.22212	4.27286	4.19834	4.32836
ARG1	4.20424	4.09815	4.09113	4.12798	4.13215	4.20257	4.05197	4.09763	4.08658	4.18183	2.80758	2.73686	2.80737	2.90285	3.14808	2.95628	2.94175	2.82931	2.8391	2.7722
ARG2	5.8099	5.28909	5.51112	5.40017	5.82091	5.72086	6.04164	5.67328	5.77682	5.64259	4.58835	4.48471	4.66335	4.66886	4.55582	4.8373	4.65185	4.78014	4.6819	4.54403
ARGLU1	9.19225	9.0661	9.02793	8.98327	9.36232	8.75195	9.06462	8.87946	9.10461	8.7384	5.5063	5.45812	5.89096	5.62106	5.35278	5.63721	5.47371	5.57478	5.22849	5.43158
ARHGAP1	8.04714	8.03391	7.90205	7.77652	7.93458	8.01498	7.91575	7.92749	8.14454	8.08136	5.75672	6.02539	5.88458	5.59536	5.84673	5.98325	5.978	6.0495	6.03262	5.92214
ARHGAP10	9.57157	8.72521	8.45099	8.33882	9.4321	8.44431	8.54476	8.44216	8.62544	8.10488	5.1794	5.78174	5.74513	6.01053	6.56329	5.97385	5.53785	6.05815	5.78028	5.82407
ARHGAP11A	3.76497	3.81592	4.05558	3.88844	4.15526	3.9477	4.51408	4.24798	4.12997	4.16903	2.58757	2.67547	3.28845	2.94273	2.87928	2.87304	2.60742	2.63456	2.7103	2.74765
ARHGAP12	8.34597	8.32703	8.57598	8.41608	8.04292	8.28118	8.53846	8.34119	8.28359	8.04776	4.61191	4.7503	4.49792	4.0831	4.01687	3.94888	4.29828	4.22641	3.87869	3.86945
ARHGAP17	9.22372	8.71199	8.83444	8.58298	8.6434	8.65219	9.11872	8.8075	8.92102	8.71155	6.49673	6.77963	6.47143	6.88223	6.34137	6.22639	6.57291	6.33495	6.53186	6.54641
ARHGAP18	9.15973	8.86695	8.80895	8.65685	9.08089	8.95255	9.93024	9.49945	9.34595	9.40643	3.76062	3.78965	3.61393	3.69911	3.64546	3.86807	3.94354	3.80863	3.98534	3.7707
ARHGAP19	7.0893	7.12792	7.15855	7.254	7.34261	7.27102	7.38757	7.18316	6.89527	7.10279	4.2932	4.2437	4.52603	4.42602	4.33637	4.41524	4.40828	4.49805	4.29021	4.17291
ARHGAP20	6.73927	5.62262	5.3843	5.34423	5.33687	5.40018	5.59585	5.19718	5.5391	5.51921	4.14196	4.30347	4.15926	4.18537	4.63168	4.2412	4.32073	4.23531	4.56003	4.37087
ARHGAP21	9.0331	10.0379	9.91978	10.1913	9.93688	9.31822	9.45194	9.4859	9.543	8.77903	6.23831	5.93584	6.19151	6.32771	5.77884	5.65649	5.79356	5.86295	5.28431	5.77071
ARHGAP22	6.67787	6.76641	6.9401	6.35098	6.35935	7.01727	7.20936	6.7354	6.70769	6.73508	3.59503	3.9164	3.72329	3.78051	3.87571	3.82867	3.86957	3.79329	3.70218	3.8997
ARHGAP22-IT1	4.19709	4.35713	4.23597	3.85964	4.08066	4.57831	4.22749	4.1245	4.22871	4.41338	3.40133	3.41258	3.35053	3.66028	3.15467	3.4548	3.42702	3.36593	3.30516	3.313
ARHGAP23	6.52717	6.54275	6.44456	6.46641	6.48321	6.61936	6.61107	6.62507	6.73985	6.75676	4.80574	4.695	5.00722	5.06813	5.08116	5.12714	5.14919	4.99343	5.27093	5.22323
ARHGAP24	8.17498	7.34133	7.38147	7.47041	7.43584	7.75433	7.85389	7.63235	7.82229	7.09986	4.67981	4.78333	4.704	4.66722	4.64271	4.70358	4.65147	4.71408	4.65913	4.64668
ARHGAP25	7.10364	6.75109	6.66663	6.15847	6.28314	6.88594	7.28375	7.19471	7.16948	7.11273	4.64981	4.65105	4.79315	4.61418	4.70881	4.95118	4.87609	4.6599	4.86491	4.72998
ARHGAP26	6.35206	5.99741	6.08614	6.00767	6.96099	5.98435	6.21784	6.25271	6.07994	6.3494	3.33662	3.49668	3.59359	3.59408	3.76283	3.68281	3.40161	3.42804	3.52218	3.3843
ARHGAP26-AS1	4.05252	3.90005	4.27932	4.53746	4.36197	4.2514	4.00705	4.31937	4.65397	4.24739	4.21817	4.30527	4.24254	4.30527	4.12258	4.59954	4.27525	4.34716	4.63775	4.29132
ARHGAP27	5.52431	5.42498	5.49157	5.27235	5.54054	5.47961	5.52604	5.52099	5.55374	5.65061	3.99405	3.95266	4.11082	4.10895	4.09626	4.18348	4.13119	4.11053	4.17503	4.08163
ARHGAP28	4.95456	5.77357	5.55519	5.45503	5.59623	5.29032	5.44932	5.84848	5.7876	5.67508	3.52167	3.49664	3.39236	3.62308	3.60842	3.58786	3.65475	3.69924	3.63061	3.70408
ARHGAP29	6.3035	6.1089	6.38912	6.17799	5.94744	6.13116	6.01268	6.73021	6.44857	6.51497	4.06325	3.98808	4.01634	4.04797	3.8499	3.80476	4.02825	4.01174	3.87007	3.75119
ARHGAP30	7.67094	7.3347	7.26121	6.98657	7.33606	7.51877	8.12543	7.88979	7.81283	8.0818	4.77307	4.95881	4.77446	5.01913	4.73687	4.8414	4.93686	4.81654	5.02982	4.93009
ARHGAP31	5.84695	6.09586	6.44675	5.86836	5.83511	6.1699	5.799	6.35216	6.104	6.25541	3.6487	3.70678	3.66745	3.66251	3.61536	3.47051	3.54203	3.68798	3.73553	3.66992
ARHGAP32	5.63768	6.36489	6.47624	6.71069	6.58774	6.50401	6.52854	6.5712	6.88455	6.37197	3.4489	3.49865	3.38516	3.62178	3.69523	3.55186	3.61984	3.66149	3.48255	3.58034
ARHGAP33	6.2136	6.21678	6.19507	6.06175	6.28542	6.43685	6.17753	6.2315	6.23134	6.38177	4.8544	4.63413	4.85563	4.71255	5.09798	4.84955	4.82806	4.80785	4.814	4.83026
ARHGAP35	6.73447	6.65729	6.61434	6.84559	6.70758	6.73941	6.71937	6.79916	6.57792	6.59051	5.12438	5.34128	5.31447	5.43832	5.36739	5.20309	5.28394	5.33268	5.1082	5.20947
ARHGAP36	3.90396	3.96392	3.93538	3.87029	3.91519	4.00862	4.17297	3.87871	3.67574	3.69475	3.00944	2.64605	2.72438	2.82163	2.85838	2.8629	2.91143	2.6885	3.10148	2.61299
ARHGAP39	4.51208	4.56646	4.54026	4.50793	4.71648	4.61075	4.55889	4.80445	4.59829	4.54824	4.25455	3.86908	4.0828	4.03084	4.08772	4.02064	4.00573	4.32155	4.38804	3.90911
ARHGAP4	6.77066	6.7748	6.69387	6.45265	6.82122	6.86648	7.18155	7.14415	6.84698	7.16394	4.6511	4.79614	4.79005	4.75267	4.71744	5.20605	5.17918	4.50425	4.89664	4.54461
ARHGAP42	4.63814	4.96951	4.78605	4.67177	4.74844	4.72145	4.59641	4.84536	4.82945	4.93353	2.72627	2.78579	2.79367	3.04626	2.88486	2.8985	2.8375	2.99561	2.91974	2.82653
ARHGAP44	6.82474	7.04513	7.07596	7.02975	6.70679	6.72072	6.69533	6.8477	6.67159	6.19899	4.29752	3.98525	4.37675	4.51881	4.41861	4.09274	4.07078	4.26867	4.19302	4.33543
ARHGAP5	7.14979	6.91899	6.92287	7.11893	6.97531	6.62054	6.81524	6.62113	6.51075	6.36713	3.74085	3.63147	3.6771	3.5931	3.5173	3.49861	3.58974	3.74462	3.5278	3.54064
ARHGAP5-AS1	7.18457	7.34452	7.48399	7.58199	7.46446	7.25559	7.1617	6.97135	7.0369	6.67692	4.99055	5.02922	4.95876	5.14966	5.03008	5.00246	5.0668	5.15302	5.42825	5.27316
ARHGAP6	7.05678	7.01946	6.85114	6.71231	6.56433	6.79678	6.93715	6.88624	6.62323	6.7389	3.63388	3.84001	3.84509	3.75416	3.98208	4.05959	3.85856	3.78083	3.81961	3.82196
ARHGAP9	8.01891	7.41474	7.46264	6.89282	7.05619	7.27321	8.88976	8.28076	8.44623	8.39044	5.01612	5.19625	5.13387	5.25336	5.13087	5.19034	5.21258	5.07166	5.44917	5.061
ARHGDIA	6.6438	6.74172	6.40042	6.44031	6.81756	7.87859	7.04522	7.59945	7.41077	7.36721	5.30798	5.1739	5.3439	5.55853	5.14158	5.19787	5.29452	5.32915	5.45907	5.34927
ARHGDIB	9.63743	9.2595	9.31842	8.77785	8.92133	9.94102	9.6398	9.73533	9.44412	9.7607	6.59721	7.25632	7.00314	6.84913	6.52834	7.04554	6.85968	7.05016	7.04868	6.93507
ARHGDIG	5.71085	5.59485	5.50024	5.39226	5.62928	5.60172	5.38778	5.55167	5.59297	5.65022	4.12685	3.63668	3.95385	4.01712	3.93185	4.24989	3.90563	3.77309	4.2008	4.14015
ARHGEF1	7.93317	8.04851	7.84237	7.54789	7.86239	7.85941	7.57593	7.97566	7.84031	7.94778	4.42045	4.6063	4.46358	4.81073	4.93267	4.65759	4.605	4.51213	4.4374	4.87833
ARHGEF10	8.27102	8.74225	8.58285	8.76133	8.33058	8.61988	8.30615	8.3414	8.4737	8.07382	4.7117	4.79274	4.85503	4.91831	4.72102	4.59684	4.79411	4.9868	4.64709	4.72418
ARHGEF10L	8.80035	7.66446	7.3417	7.89799	7.84642	7.59963	7.53036	7.55221	7.38142	7.70156	4.80015	4.87658	4.85298	4.75693	4.84454	4.84434	4.8272	4.81411	4.8357	4.76369
ARHGEF11	5.60849	5.61198	5.54008	5.59816	5.60647	5.98787	5.54004	5.63402	5.69483	5.74752	4.11325	4.0291	3.86982	4.12385	4.11689	4.1652	4.03937	3.87815	3.99597	4.0065
ARHGEF12	5.21824	5.38619	5.34187	5.31563	5.41528	5.30967	5.22028	5.36354	5.29904	5.23186	3.6973	3.69112	3.68842	3.68148	3.74428	3.6449	3.65904	3.70639	3.72399	3.66123
ARHGEF15	7.11757	6.99998	7.13817	6.4577	6.62933	7.05076	6.66833	7.12966	6.93961	7.32205	5.77719	5.86627	5.88361	5.74226	5.96427	6.01931	5.81942	5.76377	5.8503	5.95997
ARHGEF16	6.73226	6.75816	6.58409	6.39975	6.75663	6.98951	6.35499	6.90964	6.65502	6.95773	5.27816	5.37643	5.3819	5.10746	5.6563	5.98293	5.70097	5.43059	5.60478	5.53815
ARHGEF17	9.44992	8.90177	8.78689	8.39813	8.86711	8.91222	8.99747	9.14527	9.10296	8.88285	6.68108	7.11264	6.67649	6.84105	7.04379	6.87445	7.00697	7.13461	7.03443	6.92957
ARHGEF18	9.9269	9.60273	9.58875	9.53879	9.67581	9.40454	9.8643	9.77623	9.81352	10.0185	6.22243	6.69271	6.36415	6.48711	6.12717	6.18257	6.64429	6.59582	6.19905	6.15623
ARHGEF19	5.83943	7.03284	6.89105	6.89572	7.71902	7.39959	7.35942	6.62649	7.08451	7.04682	3.17295	3.65363	3.20993	3.4997	3.37952	3.68844	3.48371	3.51201	3.28115	3.37015
ARHGEF2	7.42116	7.3892	7.26175	7.12431	7.2281	7.4463	7.44572	7.5086	7.36404	7.65135	4.82123	4.91424	5.03852	4.88444	5.01541	5.12944	5.05623	5.14111	4.97668	4.89385
ARHGEF25	6.97361	6.04402	5.72225	5.60048	5.65598	6.04412	5.7164	6.12485	5.96548	6.00395	4.80757	5.09953	5.09745	4.97666	5.03682	4.88071	4.7642	4.5253	4.90938	4.96232
ARHGEF26	6.15422	7.057	6.92545	7.03741	7.75351	6.86794	6.49254	6.16219	6.72563	5.49735	3.41243	3.2687	3.21065	3.49526	3.66807	3.1155	3.21635	3.0245	2.99142	3.47739
ARHGEF26-AS1	5.22473	6.47698	5.97549	7.11666	7.49545	6.04346	5.96746	5.33866	5.58219	4.7208	2.37936	2.50734	2.79606	2.41527	2.74063	2.51542	2.47654	2.34295	2.40367	2.29056
ARHGEF28	7.00469	6.26237	6.51195	6.23316	5.56082	6.26999	5.71525	5.97097	5.88866	6.01204	4.64448	4.52797	4.72714	4.57065	4.74838	4.59669	4.62704	4.74162	4.73681	4.62569
ARHGEF3	9.6232	10.1569	10.3637	9.37701	9.10727	10.1509	10.375	10.4343	10.4502	10.6343	6.24099	6.05336	5.71562	6.13069	5.26589	5.76478	5.53636	5.66331	5.88103	5.78138
ARHGEF33	4.41236	4.74712	4.53619	4.67913	4.94098	4.78161	4.39535	4.63175	4.52628	4.41422	3.89168	3.34327	3.70435	3.64211	3.6923	4.00937	3.56511	3.55141	3.74241	4.08337
ARHGEF37	7.77841	7.88743	7.95013	8.07901	7.84504	7.47636	7.81334	7.72276	7.36014	6.95217	5.50188	5.00245	5.38035	4.88632	4.74679	4.75778	5.20771	4.99702	5.08567	5.06554
ARHGEF38	4.66554	4.68981	4.54148	4.29154	4.62954	4.96419	4.79359	4.61257	4.51343	4.60765	4.35477	4.23541	4.02398	4.2293	4.64101	4.53685	4.28328	4.29965	4.20079	4.31559
ARHGEF39	4.63455	4.68707	4.65434	4.35859	4.52022	4.5505	4.53437	4.53055	4.55365	4.57965	4.41213	4.4241	4.48848	4.42758	4.63002	4.57793	4.55206	4.42319	4.27018	4.43995
ARHGEF4	5.24151	5.12317	5.41063	5.27926	5.00108	5.41974	5.20568	5.23711	5.4082	5.476	3.84564	3.87944	4.2294	3.98293	4.09276	4.16072	4.07062	4.09613	4.0363	4.05963
ARHGEF40	6.64122	6.97549	7.00241	6.80246	6.86749	6.97595	6.7193	6.91384	6.95862	6.86119	4.80614	4.83688	4.97601	4.90515	4.4102	4.94405	4.77802	5.02259	4.813	4.93989
ARHGEF5	7.65211	7.32144	7.55972	7.64819	7.11799	7.39936	7.18744	7.695	7.28505	7.63063	4.58285	4.61196	4.50636	4.34067	4.27652	4.29285	4.46597	4.41313	4.35754	4.53827
ARHGEF6	11.4138	11.5093	11.3991	11.8755	11.665	11.3666	11.6667	11.4613	11.3704	11.0882	5.47668	5.56958	5.35194	5.29505	5.0072	4.57062	5.23206	5.02162	4.44011	4.95213
ARHGEF7	6.58798	6.4037	6.57739	6.50721	6.5558	6.53464	6.51443	6.82709	6.62319	6.72278	4.02156	4.08225	4.09779	4.12687	4.2694	4.19849	4.07636	4.10391	4.20348	4.18481
ARHGEF7-AS2	3.92252	3.8233	3.87261	4.11434	3.84656	3.94529	3.89648	3.63325	3.88293	3.92135	3.80972	4.11755	3.95622	4.27457	4.20285	3.99058	4.20104	3.48962	4.1834	3.93111
ARHGEF7-IT1	3.91664	3.7474	3.81932	3.6	3.83704	3.85951	3.75098	3.74368	3.76938	4.00907	4.02439	4.52145	3.66304	3.3038	4.17046	3.88197	3.85985	3.67594	4.00721	3.58389
ARHGEF9	9.03428	8.12401	7.72831	7.67145	7.79109	7.70403	7.65533	7.91747	8.11819	7.68404	3.83251	3.90543	4.09223	3.95737	4.0297	3.90142	3.68044	3.86862	4.03015	4.06153
ARID1A	7.15879	7.09239	7.04573	7.01756	7.1146	7.32277	7.19697	7.29532	7.12663	7.24643	5.29782	5.51036	5.4733	5.56326	5.41833	5.31255	5.43148	5.43915	5.2871	5.47163
ARID1B	7.17711	7.12297	7.14525	6.98391	7.10909	7.01163	6.95845	7.08387	7.0129	6.81554	5.67262	5.99891	5.80406	5.74183	5.94346	5.70448	5.79186	5.78723	5.77883	5.95417
ARID2	8.10152	7.91301	8.20643	8.24761	8.0445	7.89367	8.23695	8.05596	8.16785	7.83928	4.3285	4.29968	4.36852	4.31616	3.9816	3.98225	4.25411	4.23721	4.06227	4.14289
ARID3A	5.9912	5.50596	5.36256	5.63824	5.53448	5.75789	6.23941	5.85413	5.95015	6.07644	3.86437	4.01504	3.97203	3.81234	3.91337	3.84744	3.83808	3.92682	3.84635	3.95137
ARID3B	7.26851	6.64372	6.81433	6.76489	6.63974	6.79522	6.7464	6.67989	6.80559	7.02104	3.99838	3.64125	3.45935	3.97577	3.71242	3.67131	3.62204	3.67131	3.74854	3.61348
ARID4A	8.13706	8.04596	7.94715	7.99876	8.1737	7.76476	8.03493	7.87498	8.01614	7.75984	3.46532	3.4393	3.65755	3.6602	3.6085	3.47442	3.38236	3.54953	3.31739	3.42271
ARID4B	7.14318	7.26294	7.15043	7.04122	7.18625	7.01577	7.10215	6.97085	6.92684	7.07468	4.48372	4.49074	4.52862	4.28059	4.44949	4.35587	4.36808	4.43804	4.39628	4.34945
ARID5A	8.48787	8.17684	7.86594	7.96154	8.51438	8.34252	8.46224	8.25859	8.65497	8.17324	3.74092	4.08882	3.38495	4.10422	3.8397	3.45343	3.76257	3.77516	3.783	3.87011
ARID5B	5.80592	5.8928	5.80843	5.7667	6.12279	5.88762	6.01742	5.83541	5.87799	5.95813	4.00944	4.05213	3.92131	3.98281	4.2586	3.91673	3.99835	4.11458	4.08281	4.02055
ARIH1	7.64024	7.4687	7.42647	7.3744	7.69596	7.45159	7.61408	7.53585	7.5603	7.49656	4.24666	4.42957	4.34438	4.3565	4.44564	4.36336	4.32772	4.43658	4.2642	4.19755
ARIH2	7.764	7.54561	7.57253	7.54793	7.77301	7.6192	7.70561	7.59628	7.72772	7.66104	4.15399	4.22731	4.208	4.24657	4.32647	4.27693	4.16788	4.23671	4.26628	4.22302
ARIH2OS	4.14274	4.39526	4.61736	4.70874	4.56737	4.295	4.69022	4.53256	4.60725	4.21748	2.55233	2.366	2.5979	2.54748	2.54205	2.74751	2.59304	2.78401	2.92938	2.61687
ARL1	10.2412	10.599	10.6254	10.3904	10.195	10.4324	10.4714	10.371	10.5164	10.138	5.9925	5.69806	5.68993	5.91257	5.40396	5.43467	5.64519	5.68855	5.4011	5.89965
ARL10	6.57438	6.63256	6.51957	6.52429	6.56569	6.6123	6.55234	6.55495	6.58811	6.64229	4.24494	4.1101	4.24181	4.27063	4.16228	4.32602	4.22673	4.15504	4.17407	4.18274
ARL11	3.66405	3.66073	3.62293	3.64015	3.67283	3.83571	4.14237	3.86869	3.71204	3.99663	2.32427	2.50507	2.58858	2.60407	2.50729	2.64585	2.50476	2.48974	2.46516	2.49668
ARL13B	8.79684	9.33848	9.28336	9.09196	9.44302	8.95526	8.93538	9.14607	8.83068	8.87747	4.83815	4.63037	4.78329	4.70444	4.6585	4.77097	4.6124	4.25125	4.48745	4.58375
ARL14	3.5364	3.54916	3.66782	3.52265	3.7358	3.85929	3.73922	3.59619	3.831	3.67544	2.35839	2.24356	2.27742	2.34994	2.3134	2.20607	2.18678	2.23385	2.23868	2.44319
ARL14EP	9.29249	9.30667	9.54076	9.31566	9.58206	9.3517	9.45198	9.34744	9.2395	9.0271	5.31147	5.26728	5.02821	5.32605	4.91877	4.7836	5.05676	5.21203	4.92256	4.92534
ARL15	7.95462	7.87284	8.39714	8.06383	9.11454	7.80434	8.08901	8.20953	8.51516	8.57601	3.79503	3.51929	3.84621	4.23415	4.32569	3.64769	4.35036	4.03647	4.1179	3.69912
ARL16	7.79168	7.90166	8.09764	7.79603	7.93467	7.95716	8.1853	8.34186	8.0651	7.95184	4.35511	4.11081	4.26303	4.26967	4.75208	4.28914	4.0948	4.64686	4.02664	4.26237
ARL2	9.44604	9.81242	9.93872	9.58093	9.59935	9.47094	9.7086	9.53659	9.84219	9.36931	5.24849	5.07887	4.81901	4.7843	4.9606	4.41959	4.94749	4.96439	5.13234	5.03397
ARL2BP	8.2591	8.79734	8.92263	8.6334	8.88828	8.60155	8.72662	8.67703	8.75546	8.645	6.97799	6.79653	6.73189	6.8194	6.4728	6.9117	6.93841	6.84797	6.86998	6.81939
ARL3	7.54452	7.65864	7.67818	7.71873	7.7104	7.6118	7.61511	7.55573	7.63299	7.57729	5.45681	5.46129	5.41573	5.43168	5.4749	5.28489	5.42008	5.46376	5.51367	5.28912
ARL4A	8.82834	8.72802	9.51277	8.25354	8.94318	8.19179	8.35273	8.46776	8.56337	8.7844	5.17673	4.73796	4.73674	5.41271	4.71803	4.76626	4.66944	4.27666	4.64881	4.73913
ARL4C	8.62082	8.50239	8.01749	7.17937	7.80619	8.63741	9.15675	9.28247	9.25236	9.7586	4.65674	4.92134	4.68527	4.51766	4.51461	5.24823	5.18699	4.97515	5.41376	4.72151
ARL4D	5.9863	6.41244	6.52836	5.79774	5.83029	5.78828	5.82321	5.73332	5.81978	5.5939	4.53733	4.56505	4.72783	4.82833	4.42434	4.53354	4.47261	4.64314	4.59707	4.62177
ARL5B	7.24204	6.96729	7.03439	6.8915	7.29049	6.80873	6.95647	6.90537	6.91371	7.27159	4.02221	4.03753	4.06344	3.72952	3.81311	3.82614	4.16574	3.85809	3.63279	4.16759
ARL5C	5.55227	5.77721	5.69337	5.2975	5.29933	5.75884	5.6045	5.63321	5.86569	5.8462	4.92032	4.6632	4.9532	4.74662	4.99577	4.89528	4.97905	5.0172	4.71887	5.0819
ARL6	6.47385	6.56669	6.91419	6.85032	6.8054	6.50362	6.71031	6.26861	6.31131	6.32478	2.79734	2.79406	2.62924	2.92167	2.63734	2.76403	2.78715	3.04057	2.52641	2.74475
ARL6IP1	11.5378	11.2999	11.2726	11.3264	11.5398	11.0244	11.5074	11.2791	11.2307	11.2362	6.0728	5.90466	5.88142	5.98634	5.83139	5.70916	6.0462	5.61474	5.38108	5.66744
ARL6IP4	9.70122	9.53645	9.52447	9.41973	9.86638	9.42719	9.66832	9.5865	9.61365	9.37501	6.00039	5.96976	5.9366	5.94679	5.99153	6.01536	5.87539	5.95642	6.02616	6.04773
ARL6IP5	12.8776	12.9952	13.0287	13.0129	12.7052	12.6808	12.838	12.5071	12.3319	12.5602	8.02108	7.93457	7.29605	7.19823	7.11216	6.88308	7.11423	7.3464	6.71628	7.31743
ARL6IP6	7.48243	7.67289	7.63925	7.30738	7.61253	7.57407	7.4953	7.45113	7.4907	7.39236	4.68234	4.7411	4.6782	4.58049	4.85393	4.73894	4.74365	4.63313	4.55077	4.8628
ARL8A	7.48354	7.35598	7.35032	7.21532	7.32678	7.43218	7.34665	7.02701	7.31809	7.30451	6.6252	6.17578	6.33647	6.17578	6.2367	6.49247	6.27181	6.11204	6.24232	6.00815
ARL8B	10.3321	10.0663	10.1251	10.0681	10.0951	10.0927	10.4415	10.4124	10.2654	10.4863	5.57355	5.80694	5.35437	5.76578	5.22031	5.65113	5.75595	5.42553	5.53557	5.28759
ARL9	6.24052	6.85516	6.38229	6.30098	6.02783	6.29848	6.60748	6.31816	6.28887	6.31262	3.74277	3.78064	3.93487	3.91722	3.75873	4.24246	3.9444	4.21098	3.81593	4.37129
ARMC1	9.77328	9.47323	9.72703	9.67853	9.74271	9.39875	9.45815	9.31106	9.32236	9.43292	5.6099	5.69306	5.6604	5.39314	4.98416	5.07938	5.3445	5.36767	5.22882	5.148
ARMC10	9.11761	9.14941	9.19435	9.0695	9.02778	9.00929	9.2504	9.08705	9.04753	8.90276	4.5998	4.66811	4.2472	4.44132	4.30439	4.29868	4.59962	4.69467	4.40082	4.48095
ARMC12	4.8877	4.80061	5.3089	4.77206	5.13711	5.07181	4.95485	4.60585	4.77293	4.94203	4.08906	4.21142	4.46026	4.56353	4.60563	4.68822	4.9115	4.34817	4.83616	4.72779
ARMC2	5.29639	5.36742	5.11933	5.37003	4.82258	5.26546	5.74982	5.43872	5.31787	5.31033	3.72711	3.96378	4.27918	3.86158	3.90665	4.25871	3.90256	3.64638	3.80193	3.879
ARMC3	4.13806	3.86386	4.04554	4.03775	3.81895	4.03952	3.93177	3.93555	3.70808	4.15214	2.5176	2.57717	2.49044	2.49282	2.63914	2.50151	2.63426	2.56085	2.7183	2.67665
ARMC4	5.14642	4.85247	4.79856	4.68291	4.68014	4.78948	4.61847	4.48803	4.72937	4.88712	4.02011	3.99801	4.1689	4.2757	4.03012	4.05377	4.07615	4.12822	4.10498	4.06554
ARMC5	7.47604	7.4053	7.4591	7.46699	7.6292	7.2306	7.70449	7.70716	7.67565	7.47565	5.05399	4.95774	5.14056	5.39177	5.22498	5.1313	5.32261	5.04311	5.31335	5.11671
ARMC6	7.27158	7.45733	7.40252	7.17808	7.51436	7.41933	7.35195	7.64898	7.59934	7.61402	4.54067	4.63481	4.50329	4.70597	4.64038	4.59143	4.57986	4.41245	4.58324	4.51476
ARMC7	7.03435	7.21674	7.23278	6.77889	7.04418	7.19433	7.08882	7.34075	7.22277	7.20636	4.53275	4.57752	4.58633	4.7166	4.7371	4.88379	4.83528	4.69526	4.50798	4.81623
ARMC8	7.59121	7.43209	7.67103	7.42932	8.22759	7.18959	7.24894	7.2469	7.35403	7.33751	3.23847	3.24253	3.20437	3.23845	3.31528	3.24199	3.2661	3.17282	3.16129	3.22603
ARMC9	5.78826	6.31562	6.1702	6.49033	6.33887	6.26585	6.25164	6.23602	6.35974	6.29502	3.41359	3.4522	3.59528	3.50908	3.49753	3.52091	3.50703	3.53696	3.60672	3.5353
ARMCX1	11.3825	11.5967	11.5086	11.6516	11.3419	11.0643	11.0421	11.1713	11.0734	10.5987	6.83231	7.03638	6.73699	6.79444	6.5212	6.12863	6.92559	6.8006	6.11057	6.33116
ARMCX2	10.5188	10.3446	10.5942	10.3785	10.0551	10.0846	10.5581	10.561	10.4381	10.2117	5.07122	4.78646	4.78684	5.22399	4.34569	4.76871	5.58711	5.07272	4.59427	4.43833
ARMCX3	10.3389	10.6308	10.9026	10.653	10.4687	10.4407	10.5826	10.706	10.5741	10.5169	4.98878	4.68985	4.65279	4.7294	4.37482	4.53572	4.94667	4.84485	4.41333	4.75279
ARMCX4	6.09188	6.12683	6.25139	6.28679	5.97573	6.02259	5.78411	5.91251	5.94069	5.78836	3.33129	3.48705	3.22476	3.38135	3.34291	3.23988	3.31903	3.38451	3.3769	3.31522
ARMCX5	7.94017	7.71606	7.8368	7.81736	7.79476	7.51468	7.80404	7.79504	7.73392	7.40912	3.84542	3.72611	3.65259	3.71514	3.74361	3.55333	3.7571	3.68236	4.08375	3.79658
ARMCX6	8.38339	8.10624	8.20168	8.1129	7.91101	8.12248	8.23706	8.28847	8.35804	8.13684	5.76682	5.76286	5.51852	5.52905	5.24193	5.5948	5.56713	5.5745	5.45222	5.50915
ARNT	7.01884	7.14495	7.07183	6.96503	7.07432	7.00188	6.98156	6.87613	6.99184	6.91495	4.79489	4.92736	4.95612	4.81112	4.79392	4.85465	4.7918	4.86609	4.74848	4.89711
ARNT2	7.57063	7.52038	7.30781	8.51847	8.12805	7.3347	7.50987	7.3406	7.38049	7.23078	4.09921	4.64041	4.01	3.66655	3.86588	3.92226	3.54732	3.99615	3.82051	4.23528
ARNTL	7.88606	6.21002	6.25257	7.34678	8.30537	6.02041	7.27998	7.82075	6.57516	6.761	4.55311	4.33881	4.42258	4.47241	4.5944	3.69002	4.01749	4.39484	3.88995	3.94419
ARNTL2	6.13128	5.64991	5.79483	5.37972	5.33766	6.12699	6.31918	6.28299	6.4774	6.70455	3.55205	3.78667	3.49223	3.47031	3.51942	3.5992	3.70859	3.75745	3.84845	3.77052
ARNTL2-AS1	3.70659	3.7401	3.74116	3.56153	3.65481	3.77816	3.69544	3.76137	3.59544	3.81012	3.37941	2.90906	3.21548	2.99594	3.33704	3.26766	3.26766	3.11241	3.27857	3.07366
ARPC1A	9.62729	9.19103	9.49681	9.05793	9.52123	9.3348	9.48334	9.65176	9.68707	9.35032	6.04909	5.88123	6.1801	6.07095	5.74238	6.08254	5.92527	6.05088	6.12766	6.08739
ARPC1B	11.4151	11.2284	11.4385	10.8077	11.2041	11.4329	12.1853	11.7745	11.7063	12.0742	5.14241	5.90529	5.397	5.33483	5.57568	5.7743	5.82643	5.45233	5.85629	5.63153
ARPC2	12.5393	12.256	12.2988	11.9965	12.0691	12.3297	12.6567	12.4707	12.4185	12.5074	7.3653	7.6221	7.01111	7.2836	6.94015	7.3661	7.47011	7.41445	7.44058	7.05539
ARPC3	11.2452	10.8811	11.0245	10.5021	10.7868	11.1255	11.5071	11.2592	11.2452	11.3722	5.71968	5.93894	5.62547	6.00388	5.40172	6.11349	6.03534	5.96377	5.7876	5.64442
ARPC4	8.39511	8.32014	8.3252	8.15594	8.4469	8.27019	8.61953	8.3173	8.26455	8.43006	6.38833	6.44599	6.37479	6.48755	6.32751	6.4482	6.26142	6.47459	6.94823	6.48379
ARPC5	8.68138	8.76249	8.68661	8.7537	8.63899	8.81726	8.84934	8.83231	8.93004	8.96932	6.43134	6.55417	6.5026	6.41713	6.28765	6.51801	6.5478	6.58737	6.47625	6.45035
ARPC5L	9.40778	8.73911	9.04844	8.75485	9.00423	8.87514	9.41778	9.35723	9.39741	9.53583	4.61721	4.78076	4.50147	4.60494	4.57723	4.6067	4.66441	4.60451	4.85013	4.47827
ARPIN	7.095	7.09594	7.07481	6.87505	6.87219	7.06706	7.02834	7.00122	6.95139	6.81561	3.98724	4.38174	4.2056	4.08626	4.27201	4.16483	4.34605	4.26651	4.0075	4.30757
ARPP19	9.51032	9.44367	9.39822	9.23595	9.33912	9.06627	9.21248	9.16624	9.25942	9.03756	4.76163	4.45878	4.49209	4.44219	4.41061	4.19877	4.26501	4.23683	4.05756	4.22078
ARPP21	4.13108	3.86996	3.87723	3.92827	3.91964	3.92909	3.89526	4.05006	3.82977	3.91793	2.81001	2.8823	2.8542	2.88653	3.04769	3.02837	2.84816	2.96347	2.94094	2.97644
ARR3	6.11523	6.16429	6.11987	6.09638	6.14917	6.18374	6.2263	6.31244	6.26277	6.46379	4.07452	4.0598	4.2605	4.22069	4.29455	3.86957	4.49234	4.22987	4.38338	4.25689
ARRB1	7.6724	7.66877	8.14401	7.31899	7.24673	7.38102	7.78528	7.81965	7.77736	8.0152	4.35009	4.35275	4.3465	4.53587	4.31436	4.35265	4.32392	4.30175	4.51669	4.43584
ARRB2	7.41597	6.82874	6.47332	6.43783	7.13427	7.29014	7.71557	7.32255	7.27217	7.47741	3.57256	3.65599	3.96875	3.70314	3.84826	3.66873	3.80497	3.70233	3.24342	3.5253
ARRDC1	5.69487	5.83704	5.88124	5.64169	5.82899	5.8649	6.13649	5.9831	6.14232	5.93922	3.8621	3.89111	3.79059	3.73235	3.80679	3.81147	3.86896	3.85097	4.24323	3.71587
ARRDC2	9.0334	9.01336	9.08387	9.04709	10.4641	8.94005	9.03405	9.06139	9.02242	9.00768	4.37659	4.62679	4.49919	4.54161	4.79644	4.12932	4.68424	4.72523	4.45254	4.73369
ARRDC3	9.39078	8.77091	9.1061	8.86978	9.6895	8.46974	8.75349	9.01996	8.85372	8.92039	5.026	4.56811	4.94241	4.58636	4.80946	4.69537	4.43574	4.46298	4.01202	4.53695
ARRDC3-AS1	5.52885	5.52125	5.51915	5.21721	5.58378	5.55876	5.2908	5.4296	5.38257	5.60406	3.62751	3.79691	3.57408	3.60634	4.01065	4.00355	3.67237	3.67479	3.76125	3.79703
ARRDC4	10.2828	8.63184	8.94477	9.20633	9.529	9.06464	9.64799	9.51393	8.80339	9.86034	5.59469	4.69921	4.91859	4.83728	4.50881	4.87626	4.57366	4.59617	4.60171	4.54167
ARSA	6.1571	6.52276	6.14239	6.40279	6.61735	6.34408	6.78479	6.48677	6.41512	6.52228	4.15541	4.30654	3.91552	4.04303	4.11241	4.15059	4.31548	4.04797	4.00885	4.09126
ARSB	5.77833	5.65576	5.7937	5.6372	5.42907	6.07652	6.0868	5.76606	5.88452	6.13818	3.40829	3.52114	3.68677	3.66206	3.50189	3.71493	3.64877	3.57468	3.70656	3.59958
ARSD	6.78377	6.96911	6.90149	6.83534	7.02128	7.00425	7.12444	6.89277	7.01447	6.91053	4.57528	4.81432	4.67147	4.86563	4.77958	4.75748	4.65477	4.66308	4.86462	4.83897
ARSE	6.30006	7.0651	6.97035	7.32785	7.88462	7.18197	7.29477	7.35566	6.94506	7.14782	4.02905	4.21557	4.37431	4.10367	4.18534	4.11635	4.19075	4.15568	4.08828	4.11945
ARSF	5.19777	5.2109	5.30442	4.99435	5.46251	5.63539	5.44472	5.40402	5.12975	5.55238	3.80827	3.48475	3.47647	3.56259	3.86802	4.035	3.95926	4.06975	3.65573	3.63429
ARSG	6.47343	6.58802	7.22161	6.946	6.87335	5.97187	6.37307	6.7286	6.78	6.57957	3.97189	4.1679	3.99501	3.83787	4.10701	3.74007	3.97987	3.80168	4.0324	3.72145
ARSI	5.76219	5.94647	5.76878	5.95159	5.64097	6.17977	6.07615	6.14921	6.41241	6.97593	3.38356	3.21251	3.40085	3.38737	3.45966	3.29293	3.32058	3.36266	3.67597	3.42497
ARSJ	7.64491	7.40208	7.65673	7.38932	7.00572	7.5395	7.80837	7.72555	7.56773	7.15783	3.07797	3.10347	3.17052	3.16256	3.10718	3.12482	3.17156	3.26568	3.13804	3.08897
ARSK	5.64277	5.91263	5.7295	5.844	5.77184	5.83654	5.77531	5.83578	5.80365	5.77285	4.12578	3.9745	4.13935	4.10575	4.11834	4.20033	4.11231	3.98749	4.14196	4.105
ART1	5.03141	5.09617	4.93413	4.94952	4.94842	4.90308	4.80554	4.80617	4.88313	5.00606	4.13476	4.50406	4.23807	4.24924	4.21854	4.41898	4.27807	4.31882	4.29497	4.3586
ART3	4.16716	4.03157	4.00789	3.95517	3.97795	3.83099	3.8376	3.8434	3.63734	4.24766	2.6164	2.66624	2.6745	2.62795	2.73837	2.887	2.55165	2.7728	2.6561	2.87784
ART4	8.94517	10.3376	10.5535	9.97298	10.6189	9.6892	9.65419	9.48922	9.69491	8.12921	4.59968	4.31751	4.1037	4.38141	4.36928	3.70654	4.14536	4.46906	3.81357	4.12196
ART5	5.81827	5.82643	5.77346	5.57505	5.52578	5.91407	5.60305	5.68675	5.89897	5.90666	4.78104	4.49286	4.73599	4.74514	4.8164	4.66158	4.69228	4.6621	4.66239	4.47728
ARTN	5.42842	5.33588	5.48853	5.30831	5.57459	5.74917	5.44578	5.61846	5.63045	5.54649	4.00887	4.00182	3.97148	4.09701	4.10432	4.22937	4.15391	4.2032	4.431	4.35707
ARV1	7.00712	6.80101	6.92007	6.77404	6.85366	6.73742	6.81396	6.92755	6.78245	6.90655	4.22559	4.41437	4.36412	4.20745	4.25146	4.35936	4.29338	4.23692	4.15753	4.15435
ARVCF	7.54782	7.36581	7.25118	7.03843	7.42053	7.35374	7.38096	7.3472	7.34403	7.28305	4.82506	5.26502	5.05154	5.07401	5.24837	4.9778	5.00559	5.07909	5.26092	5.24562
ARX	4.88186	4.99282	4.80641	4.85407	5.13167	5.10344	4.8227	5.02739	5.00434	4.99395	4.5308	4.46952	4.63438	4.59961	4.73807	4.66537	4.59467	4.60501	4.56249	4.72156
AS3MT	4.2884	4.50836	6.17229	4.58608	6.02294	5.29268	5.0718	4.63613	4.79191	4.5924	3.0057	2.93889	3.35507	3.08001	2.9617	2.78017	3.02507	3.19297	2.8469	2.52843
ASAH1	10.3501	9.94096	9.862	9.91348	9.8032	9.9049	10.2759	10.0208	9.96954	10.16	6.25788	6.60224	6.51704	6.26254	6.16664	6.26594	6.31851	5.92405	6.30596	5.8585
ASAH2B	5.00982	5.0372	4.99998	4.95169	5.39162	4.84332	4.8833	4.91121	5.07606	5.01503	2.99382	2.92314	2.99309	2.89082	2.95807	2.94459	2.81973	2.85614	2.93365	3.05152
ASAP1	8.30702	8.18865	8.30568	7.95878	8.33258	8.38256	8.82401	8.60312	8.65794	8.63527	5.23992	5.5231	5.28996	5.40237	5.31981	5.58197	5.65898	5.63949	5.65541	5.25475
ASAP1-IT1	7.3094	7.17317	7.23418	6.89462	7.06086	7.40177	7.75079	7.53307	7.42967	7.53694	4.15802	4.25775	4.70407	4.14562	4.72477	4.88756	4.56013	4.5808	5.26915	4.57579
ASAP1-IT2	5.70515	6.0135	6.0603	5.57203	6.02387	5.93146	6.29706	6.46683	6.49399	6.36863	3.74159	3.3283	3.65591	3.56059	3.8619	3.89833	4.00633	3.6521	3.72975	3.62812
ASAP2	11.3561	11.8042	11.8549	11.5313	11.887	11.4826	11.2453	11.3729	11.3561	11.0054	5.98718	5.51503	5.64499	5.82206	5.31692	5.43901	5.50059	5.73692	5.40944	5.13932
ASAP3	7.59938	7.78688	7.93615	7.72199	7.49009	8.18125	7.95432	7.82847	7.99677	8.00877	4.94567	5.07898	4.9855	5.18878	4.98672	5.08878	5.02612	5.06006	4.95919	4.99776
ASB1	6.28203	5.79125	5.83442	5.93332	5.80676	5.89861	5.77285	5.92467	5.73	5.68404	3.7188	3.72926	3.79209	3.88546	3.99552	3.75365	3.70439	3.86601	3.74317	3.83161
ASB10	5.11745	5.24633	5.1037	4.96724	5.21075	5.44021	5.1629	5.19883	5.1693	5.23125	4.87125	4.97415	4.66814	4.75391	4.87591	4.94947	4.92843	4.79523	4.87152	4.87174
ASB11	4.36536	4.17236	4.3354	4.18793	4.2655	4.40804	4.13021	4.31452	4.09135	4.21237	3.19738	3.13438	3.15	2.94273	3.17408	3.24814	3.03955	2.88262	3.11837	3.09469
ASB12	6.37764	6.24184	6.4037	6.46746	6.26355	6.44345	6.19527	6.35728	6.54672	6.3669	6.15956	6.16889	6.1644	6.03713	6.16903	6.13894	6.32028	6.0834	5.98812	6.14244
ASB13	9.61451	9.8582	9.9014	9.51212	10.6427	9.98997	9.82951	9.93616	10.1168	10.0653	5.6488	5.43797	5.90361	5.82496	5.70289	6.07285	5.63066	5.66609	5.8019	5.90133
ASB14	4.75789	4.67711	4.68792	4.60767	4.76259	4.79956	4.76322	4.84924	4.68349	4.82237	4.43733	4.46209	4.42873	4.35254	4.50915	4.40424	4.30188	4.43353	4.40586	4.51393
ASB15	4.94994	4.8903	4.96388	4.89066	4.78979	4.80808	4.839	4.81255	4.95318	5.00221	3.48552	4.03263	4.29681	4.12529	4.36123	4.06903	4.12573	4.12329	3.99743	4.09505
ASB16	7.29565	7.26393	6.9706	7.01037	6.85569	7.46731	6.92536	7.05497	7.06234	7.23348	5.45101	5.56541	5.54672	5.50384	5.56406	5.34254	5.75362	5.16955	5.42001	5.23583
ASB16-AS1	4.47562	4.43165	4.41855	4.51797	4.32802	4.58368	4.71571	4.53079	4.54611	4.37609	3.47483	3.31963	3.46166	3.13127	3.28695	3.08686	3.02798	3.259	3.43124	3.3491
ASB17	3.90581	3.79406	3.76655	3.75226	3.75988	3.61799	3.69082	3.8184	3.62473	3.66668	3.42096	3.12108	3.03177	2.97664	3.18614	3.22483	3.22835	3.12801	3.15482	3.28377
ASB2	6.80312	5.351	4.96445	5.12996	5.16548	5.38572	5.22992	5.36379	5.42371	5.52288	2.97667	3.04897	3.06516	3.05444	3.11365	3.22923	2.94298	3.14104	3.12304	3.06377
ASB4	4.13712	4.08515	4.13123	4.10618	4.16303	4.14674	4.07194	4.10981	4.06904	4.12586	3.03275	3.06156	3.06439	2.93021	3.1033	3.13668	3.0256	3.05598	3.12088	3.04301
ASB5	3.67543	3.62441	3.61177	3.62733	3.71677	3.67542	3.61377	3.62684	3.52275	3.60358	2.20956	2.41776	2.49159	2.26258	2.21361	2.29272	2.29767	2.38467	2.27634	2.35597
ASB6	7.78533	7.696	7.53295	7.76543	7.71594	7.68407	7.71122	7.6046	7.56393	7.50758	4.48079	4.39776	4.53543	4.46059	4.55283	4.5419	4.40075	4.4321	4.37079	4.63423
ASB7	6.98805	6.69772	6.77953	6.71884	6.8529	6.5829	6.65608	6.6345	6.63368	6.49732	3.47718	3.19434	3.15986	3.13239	3.00043	3.2478	3.30716	3.44756	3.30559	3.3358
ASB8	8.37425	8.27443	8.30474	8.25717	8.23759	7.7198	7.97451	7.75099	7.67124	7.90598	5.09361	5.18054	4.83527	4.98404	4.7341	4.94741	4.92285	4.98983	4.72264	4.69357
ASB9	5.45673	5.29277	5.68861	5.51269	5.55299	5.44822	5.33086	5.49786	5.48297	5.83272	3.04782	3.0172	3.08663	3.17298	3.23416	2.97335	3.20738	3.64327	3.00115	3.09259
ASCC1	8.33283	8.52196	8.72615	8.32522	8.91491	8.47789	8.5377	8.58248	8.42631	8.50179	4.34029	4.41981	4.32426	4.31283	4.31983	4.4319	4.48273	4.29726	4.33992	4.35972
ASCC2	7.48453	7.68001	7.85436	7.88293	7.99207	7.5992	8.03399	7.61317	7.76701	7.57828	4.19556	3.68954	3.6327	3.57711	3.24814	3.89002	3.43052	3.60634	3.53092	3.69067
ASCC3	8.72497	8.37331	8.64314	8.20232	8.11798	8.40427	8.58342	8.35829	8.4015	8.20412	3.59591	3.78822	3.54748	3.57833	3.44514	3.58845	3.86853	3.5613	3.62605	3.57576
ASCL1	4.58652	4.55492	4.63147	4.36247	4.56672	4.59058	4.37867	4.47043	4.47232	4.57181	4.02554	3.9667	3.88867	3.96759	4.01528	4.02936	4.03817	3.89805	3.95876	4.06003
ASCL2	4.75197	4.87134	4.68255	4.72116	4.71122	4.7946	5.05762	5.02786	4.93799	4.94042	3.02815	2.88981	2.99047	2.93567	3.02904	3.11042	2.97286	3.04904	2.86431	3.03357
ASCL3	5.1998	5.15224	4.9773	5.15698	5.29772	5.54329	5.10764	5.0019	5.28961	5.23932	4.94713	4.97205	4.98955	5.0161	5.0886	4.88556	4.8608	4.85023	5.13546	5.19541
ASCL5	4.39371	4.33052	4.31783	4.16262	4.33936	4.28303	4.45158	4.5782	4.46672	4.1077	3.72865	3.66809	3.63321	4.14476	3.57611	3.79217	3.8074	3.7533	4.18785	3.69339
ASF1A	8.87071	9.03855	9.01468	8.94539	8.83447	8.76625	8.96981	9.00294	8.89974	8.69511	3.7352	3.3441	3.34646	3.5817	3.23766	3.21761	3.46403	3.47413	3.28313	3.19026
ASF1B	5.73194	5.33853	5.65904	5.22	5.64085	6.09366	5.63562	5.76389	5.77284	5.78707	5.26749	5.11353	5.27648	5.09704	5.53479	5.50127	5.53913	5.33306	5.22227	5.36999
ASGR1	5.44728	4.76222	5.11407	4.76214	5.06268	4.93786	5.78402	5.62	5.29607	5.60134	3.53157	3.54514	3.68691	3.25136	3.47493	3.73081	3.54855	3.29703	3.69949	3.51698
ASGR2	7.13837	6.88917	6.68837	6.30384	6.82302	7.08768	7.00918	7.16608	7.36817	7.71468	4.75505	4.51552	4.57172	4.47378	4.30052	4.21557	4.4953	4.29533	4.0238	4.38056
ASH1L	8.84207	8.94437	8.93464	9.00548	8.87641	8.77622	8.77483	8.78777	8.70972	8.59016	5.06538	5.10955	5.0429	4.9264	5.09842	4.65162	5.01555	4.98505	4.59141	4.8108
ASH1L-AS1	7.48072	7.39235	7.59183	7.42063	7.33239	7.13476	7.44175	7.16418	7.53542	7.22077	6.30895	6.58899	6.27178	6.28473	6.23173	6.13611	6.24192	6.49016	5.98677	6.30761
ASH2L	10.8576	11.261	11.142	10.8819	11.1237	11.0196	10.932	11.1109	11.1801	10.7454	5.80158	5.67662	5.85191	5.90343	5.79712	5.62887	5.84581	5.77646	5.80617	5.70311
ASIC1	5.28333	5.36428	5.34461	5.29496	5.38767	5.45365	5.23588	5.37175	5.3259	5.33341	5.72061	5.88344	5.73714	5.71147	5.68336	5.68301	5.79842	5.83031	5.71679	5.81167
ASIC2	5.04444	4.82429	4.78954	4.77373	4.68869	4.7872	4.79747	4.79322	4.87005	4.70413	4.04809	3.70859	3.45388	3.88	3.99467	3.76993	3.80124	3.90994	3.9299	3.90767
ASIC4	4.84118	5.07134	4.63561	4.94443	5.02904	4.81535	4.63584	5.08829	4.85378	4.78038	3.69	3.48469	3.90188	3.80831	3.80476	3.82098	4.0396	3.69215	3.80555	3.63751
ASIC5	4.06026	4.16879	4.33181	4.15234	4.32802	4.44535	4.24905	4.05478	4.16355	4.22845	4.67568	4.48272	5.11905	4.7704	4.92123	4.8043	4.62509	4.75906	4.89094	4.70907
ASIP	4.77201	4.86837	4.85969	5.03318	5.07267	4.83091	4.81198	4.8084	4.83516	4.96155	3.66602	3.19096	3.34466	3.53656	3.37961	3.04375	3.28566	3.85123	3.29511	3.40314
ASL	8.44716	8.38795	8.63681	8.84742	8.93315	8.40061	8.95595	8.63632	8.95674	8.7523	3.56885	3.62973	3.46541	3.74445	3.56915	3.47341	3.30605	3.38279	3.45555	3.46843
ASMT	4.41064	4.48054	4.50116	4.59009	4.686	4.56019	4.42646	4.50541	4.71171	4.47262	3.50387	3.42419	3.53994	3.41716	3.74518	3.58322	3.39531	3.60704	3.5353	3.61192
ASMTL	9.39294	9.51825	9.40402	9.47419	9.65216	9.17198	9.41436	9.38308	9.7948	9.14073	6.57924	6.61198	6.50983	6.67659	6.61669	6.38464	6.52875	6.55291	6.06297	6.69644
ASMTL-AS1	5.76441	5.78263	5.70534	5.65703	5.8125	6.0869	5.80602	5.695	5.68905	5.81914	4.42038	4.50695	4.4885	4.54635	4.54088	4.65807	4.60074	4.4575	4.54561	4.61591
ASNA1	8.09761	8.71254	8.51685	8.44011	8.78399	8.83041	8.71983	8.96497	9.02325	8.81684	5.10201	4.96814	5.03092	5.07998	4.89118	4.97082	4.89778	4.57645	5.2717	4.81734
ASNS	6.6263	6.71018	6.53195	6.60291	6.6216	6.72958	6.39657	6.66367	6.51517	6.37035	3.35108	3.19724	2.94647	3.148	3.13838	3.02422	2.90123	2.99106	2.95312	3.09848
ASNSD1	11.1804	11.5564	11.4745	11.0637	11.4494	11.2205	11.2819	11.5073	11.1804	11.0329	5.90156	6.04952	5.67554	5.69072	5.30763	5.33396	5.54272	6.02833	5.32935	5.15289
ASPA	7.1356	8.41028	7.51921	8.07625	8.4953	7.8844	8.25856	7.24967	7.44472	7.32078	4.89731	4.74735	4.5141	4.54387	4.7184	4.30811	4.69199	4.47986	4.33275	4.54949
ASPDH	6.48877	6.35858	6.3119	6.46887	6.50464	6.54991	6.46106	6.70307	6.39368	6.49698	4.39651	4.38773	4.47318	4.4521	4.22319	4.29814	4.50255	4.42394	4.68933	4.26067
ASPG	5.08832	5.04539	4.79241	4.83891	4.8894	5.13128	4.84636	4.81968	5.05382	5.11187	4.13564	3.95839	4.07309	4.31156	4.18832	4.35999	4.11861	4.13485	4.23359	4.26613
ASPH	7.44699	7.37317	7.23138	7.30938	7.41863	7.33858	7.39895	7.4907	7.38792	7.57728	4.31977	4.45731	4.3179	4.28808	4.47962	4.42208	4.37995	4.40239	4.32518	4.38859
ASPHD1	5.22005	5.17752	4.92457	4.823	5.17542	5.44889	5.39112	5.51178	5.31899	5.90587	3.49943	3.39367	3.46621	3.47494	3.40357	3.41579	3.42678	3.44845	3.39779	3.53831
ASPHD2	6.6109	6.51391	6.35052	6.15759	6.19167	6.67844	7.11983	6.53513	6.84609	7.53392	4.53978	4.44807	4.80892	4.52932	4.59984	4.67218	4.9505	4.39934	4.82257	4.77988
ASPM	4.36016	4.35754	4.55373	4.17614	4.66516	4.62352	5.15361	4.98874	5.03311	5.18433	3.18564	3.24279	3.27932	3.24	3.4159	3.36627	3.45795	3.34969	3.48268	3.39089
ASPN	11.6782	11.2446	11.4445	11.3054	10.6213	11.8406	11.64	11.4728	11.663	11.7733	7.73529	6.58278	6.5092	6.65738	7.25242	7.41655	7.59786	7.85102	7.47903	7.64696
ASPRV1	7.23538	7.3617	7.51613	7.37974	7.28356	6.70623	7.26575	6.75874	7.04262	6.99681	5.15431	5.31987	5.25015	5.36257	5.68198	5.20247	5.34498	5.42548	5.2703	5.06596
ASPSCR1	6.5736	6.79935	6.67122	6.53523	6.84647	6.48079	6.75272	6.81109	6.93355	6.74808	3.06252	3.01794	3.30584	3.17958	3.08329	3.15171	3.14766	3.22211	3.75333	2.95315
ASRGL1	7.73789	7.21363	7.72879	6.85022	7.1542	7.12794	7.80381	7.83944	7.91881	8.04463	4.88433	4.8671	4.97639	4.77079	4.9112	4.92405	5.12308	4.76837	5.07253	4.96199
ASS1	9.75863	10.1199	10.5422	9.91412	10.3239	10.6131	10.7733	10.0953	10.8582	10.4264	6.77233	7.11033	6.5923	6.98377	6.80446	6.28346	6.75358	6.88892	6.89016	7.3536
ASTE1	8.31146	8.33887	8.31467	8.39246	8.58601	8.19998	8.56036	8.28258	8.15758	8.22655	4.47668	4.51099	4.59434	4.66411	4.63068	4.4865	4.62019	4.59754	4.46558	4.43963
ASTN1	3.78407	4.4001	4.0374	4.16325	4.24738	3.78633	3.54316	3.83293	3.94	3.79208	3.28246	2.86928	2.9442	2.74218	3.04752	2.74365	2.76801	2.81952	3.19232	2.89447
ASTN2	5.56751	5.72555	5.72864	5.94278	6.10524	5.29535	5.74693	5.4751	5.40016	5.22265	3.87649	3.85544	3.8271	3.97606	3.95906	3.83522	3.98006	3.94904	4.03774	3.81514
ASUN	10.0994	10.0366	10.2971	9.81421	9.92574	9.9908	10.112	10.2456	10.1498	10.1231	4.79853	4.57337	4.70924	4.50832	4.49395	4.30989	4.568	4.63963	4.54148	4.58052
ASXL1	7.99567	7.96134	8.11947	7.90492	8.36131	8.00034	8.2013	8.09878	8.17333	8.13684	4.83942	4.99556	4.94232	4.91628	5.02954	4.87988	4.78788	4.81467	4.87388	4.81172
ASXL2	6.78845	6.7948	6.94068	6.746	6.82899	6.8984	6.96915	6.9249	6.82375	7.03734	4.07139	4.20735	4.07375	4.17147	4.04596	4.23762	4.23498	4.13199	4.23107	4.13409
ASXL3	6.46268	6.01314	5.82871	6.31713	6.25026	5.77088	6.00996	5.92216	5.91199	5.30126	4.24576	4.24709	4.2922	4.19677	4.0964	4.17622	4.16269	4.34594	4.12101	4.24181
ASZ1	3.55701	3.57578	3.4125	3.57265	3.49552	3.37069	3.58915	3.37877	3.59406	3.5075	2.8057	2.8118	2.64991	2.71061	2.65201	2.6885	2.68423	2.63724	2.60151	2.76764
ATAD1	9.10094	9.09498	9.07294	9.0891	9.09481	8.76227	8.73635	8.87695	8.98565	8.58314	5.31228	4.98866	5.03736	5.0273	4.78676	4.46731	4.99154	4.90704	4.77778	4.70271
ATAD2	6.53188	6.35155	5.97563	5.87175	6.51441	5.96776	6.11188	6.23537	6.25566	6.14937	2.81853	2.8828	2.88544	2.73577	3.01591	2.98832	2.85137	2.90846	2.94093	2.76888
ATAD2B	5.69087	5.68414	5.69739	5.69847	5.69503	5.66334	5.72991	5.72565	5.6101	5.59769	3.6716	3.7247	3.7515	3.69049	3.35668	3.71694	3.71589	3.58015	3.71206	3.59219
ATAD3A	8.08174	8.05331	7.98099	7.53325	8.09207	7.87207	8.10167	8.05537	8.1003	8.12393	5.69776	5.05038	5.91559	5.83597	5.82046	5.80657	5.91145	5.79504	6.01279	5.86261
ATAD3B	7.28562	7.12012	7.0958	6.89917	7.26744	7.318	7.17017	7.13689	7.30774	7.3592	5.57067	5.50234	5.47016	5.43351	5.44831	5.66554	5.46895	5.56131	5.52316	5.51725
ATAD3C	5.463	5.54257	5.28946	5.37772	5.54974	5.51377	5.78272	5.19244	5.57216	5.4691	4.10117	3.93343	4.22327	3.92877	3.83933	3.77704	3.88771	3.66675	3.88771	3.99291
ATAD5	5.2984	5.46494	5.34162	5.15096	5.37455	5.5529	5.55589	5.55147	5.37357	5.51852	4.38424	4.38149	3.94034	4.04068	4.09172	3.82425	4.03617	4.09969	3.95106	4.06501
ATAT1	6.13745	6.17729	6.03938	5.9833	6.25026	6.43481	6.21294	6.17163	6.32844	6.15699	4.49512	4.50172	4.51031	4.30034	4.69395	4.37741	4.09153	4.43616	4.38501	4.39738
ATCAY	6.78722	6.90462	6.95486	6.51832	6.71497	6.94439	6.53066	6.76963	6.97309	7.26165	7.55048	7.21248	7.45352	7.48584	7.42772	7.57474	7.6248	7.71998	7.63895	7.82282
ATE1	5.95964	5.95342	6.08973	5.9015	5.94933	5.98446	5.78255	5.85514	5.77111	5.84	4.79229	4.64075	4.70626	4.7779	4.64138	4.70642	4.75444	4.66156	4.55921	4.62305
ATF1	8.77748	8.79956	8.8289	8.95514	8.74009	8.52851	8.70042	8.6082	8.55799	8.35731	4.01657	4.12169	4.13464	4.10627	3.94585	4.04884	3.99519	4.15894	3.77496	3.847
ATF2	6.40621	6.4482	6.4932	6.55641	6.47449	6.33118	6.41917	6.48283	6.39441	6.42306	3.45739	3.39084	3.41889	3.44438	3.35103	3.33556	3.57708	3.35551	3.22798	3.28661
ATF3	7.74622	6.4558	6.29074	6.19217	6.61413	6.65603	6.30378	6.2725	6.34737	6.58026	4.71253	4.55696	4.75835	4.53009	5.09941	4.75161	4.72552	4.65083	4.74729	4.69737
ATF4	12.8297	12.3716	12.2381	12.1008	12.7302	12.5524	12.5386	12.713	12.5071	12.4963	7.45399	7.45186	6.84315	7.23894	7.34461	6.90271	7.04805	7.15264	6.98844	7.14263
ATF5	6.0796	5.87442	5.84816	5.85758	6.16751	5.91817	6.14324	6.23143	6.02662	5.98428	4.68599	4.59772	4.90104	4.79432	4.81716	4.7815	4.74998	4.78269	4.84638	4.82088
ATF6	8.38175	8.56977	8.66537	8.47117	8.68736	8.61306	8.80669	8.60295	8.58818	8.43565	5.39908	5.28485	5.4094	5.3096	5.3463	5.24689	5.13567	5.34339	5.36417	5.19975
ATF6B	6.10652	6.19463	5.93936	6.04251	6.24035	6.22263	6.14922	6.37121	6.33349	6.36756	4.36335	4.37599	4.47581	4.53346	4.42955	4.45641	4.40146	4.41519	4.53158	4.42127
ATF7	6.53602	6.57451	6.56823	6.86246	6.66237	6.5826	6.66821	6.52809	6.60122	6.61736	4.00983	4.02235	3.92216	4.09265	4.22553	4.18921	4.11667	4.11605	4.13799	4.02678
ATF7IP	8.51069	8.75169	8.60916	8.55677	8.57207	8.59609	8.62531	8.69425	8.59676	8.58547	4.71682	4.73087	4.52544	4.64503	4.55031	4.49566	4.64182	4.61079	4.61012	4.5589
ATF7IP2	7.42764	7.52624	7.7559	7.96555	7.85614	7.69842	7.61714	7.74075	7.83031	7.48288	4.79581	4.93217	4.81974	4.60691	4.48287	4.45536	4.6173	4.56319	4.76509	4.60691
ATG10	5.80066	5.88471	5.63846	5.61751	5.85263	5.70203	5.69264	5.93997	5.78068	5.59174	3.75766	3.75403	3.74282	3.66075	3.74036	3.79052	3.65795	3.63228	3.82451	3.69347
ATG101	9.17226	9.11711	9.10506	8.95286	9.33427	8.95768	9.2991	9.22796	9.3161	8.99274	5.39077	4.99731	5.19748	5.03715	4.94298	5.24441	5.13297	5.1822	5.09545	5.26209
ATG12	8.38873	8.28918	8.25577	8.11483	8.40087	8.19448	8.27992	8.2176	8.13703	8.25391	3.97348	4.02463	4.03766	4.04381	3.73905	3.99774	4.03056	4.09476	4.05154	3.78553
ATG13	7.84032	8.15125	7.98055	7.89231	8.32769	8.52462	7.98531	8.29767	8.16214	8.38668	5.7066	5.68248	5.89929	5.78027	5.73453	5.77956	5.76686	5.70766	5.57974	5.84928
ATG14	9.13841	8.79454	8.86963	8.66888	8.79588	8.5451	8.76937	8.87855	8.71907	8.45502	6.27236	6.56487	6.25534	6.40546	6.34735	6.33728	6.17257	6.56856	6.45243	6.28381
ATG16L1	6.12583	5.94868	6.22884	5.87542	6.19265	6.00264	5.83656	6.14155	6.33085	6.14673	3.39905	3.29773	3.42684	3.30297	3.29814	3.40028	3.27925	3.19612	3.49422	3.28621
ATG16L2	7.24707	7.01166	6.86349	7.09246	7.23671	7.20015	7.43605	7.21241	7.22374	7.35021	3.63949	3.87019	3.63065	3.75174	4.19954	3.76415	3.84513	3.87523	3.77766	3.81319
ATG2A	8.03864	8.00718	8.18347	8.18287	8.50548	7.65815	8.02523	7.98715	7.85751	7.78801	7.13718	7.55771	7.37143	7.49162	7.35013	6.89807	7.00447	7.1394	7.08047	7.31245
ATG2B	7.62412	7.51651	7.53707	7.62709	7.6457	7.51558	7.42815	7.47514	7.41656	7.37247	3.57018	3.70167	3.74421	3.56499	3.83154	3.70985	3.71142	3.70988	3.55287	3.92581
ATG3	8.63723	8.53839	8.45892	8.74121	8.59553	8.53278	8.88116	8.62564	8.64252	8.75682	4.97569	5.23447	5.13461	5.01197	5.00716	5.01293	5.18271	4.91105	5.27841	4.68232
ATG4A	8.64488	8.63071	8.89478	8.49324	8.78323	8.67737	8.72572	9.04231	8.88889	8.97532	4.34731	4.3706	3.93488	3.96247	4.08329	4.47658	4.14523	4.21675	4.16735	4.03023
ATG4B	8.13362	8.22481	8.27362	7.89143	8.2562	7.9901	8.03703	8.28464	8.38011	8.05991	5.53071	5.76099	5.73351	5.74886	5.59121	5.54997	5.438	5.71029	5.80502	5.53715
ATG4C	9.28795	9.1249	9.3394	9.0071	9.15088	8.86331	9.40491	9.07365	8.82639	8.86642	4.93879	4.47248	4.62346	4.72344	4.30052	4.61407	4.57241	4.66324	4.57569	4.54476
ATG4D	7.31816	6.98205	7.2142	7.08628	7.47091	7.04753	7.3434	7.23542	7.28038	7.32027	3.80031	4.07693	4.18714	4.27561	4.16198	4.42809	4.28072	4.25517	4.34894	4.55748
ATG5	8.2991	7.99068	8.21345	8.02872	8.07794	7.92621	8.22655	8.03076	8.01767	8.0261	4.30527	4.52862	4.18538	3.95426	4.2309	3.983	4.21477	4.45545	4.24752	4.0056
ATG7	7.34429	7.14187	7.21475	6.95873	7.03418	7.2942	7.50524	7.47806	7.45451	7.19178	4.71303	5.10341	4.71768	4.67733	4.59094	4.87853	4.79973	4.86335	4.62395	4.59515
ATG9A	8.3328	8.84674	8.83455	8.66112	8.92033	8.90574	8.87711	8.86632	8.93256	9.11274	4.49404	4.40957	4.70477	4.55195	4.63788	4.73767	4.35515	4.45999	4.69612	4.63231
ATG9B	4.52143	4.64974	4.46001	4.57208	4.67958	4.57084	4.65563	4.565	4.59215	4.68356	3.34128	3.3625	3.2442	3.02067	3.31814	3.34482	3.39378	3.18403	3.22142	3.38507
ATHL1	8.02001	7.96265	8.2958	8.17	8.41984	7.78662	8.26546	8.43094	8.31509	8.03723	5.514	5.48546	5.19328	5.35572	5.25227	5.32752	5.29649	5.17922	5.48352	5.20016
ATIC	9.90303	10.1254	10.1379	9.9836	10.1454	9.82157	10.2321	10.1169	10.2254	9.97334	6.28439	6.39256	5.81711	6.17063	5.60147	5.74132	5.89197	5.62248	5.97133	6.07255
ATL1	8.95599	9.44302	9.35362	9.14556	9.04343	9.33499	9.13491	9.20257	9.20605	8.93847	3.73726	3.6214	3.94965	3.05597	3.81178	3.63446	3.47811	3.50469	3.09405	3.48983
ATL2	5.83027	5.41447	6.14692	5.57888	5.87892	5.59162	5.88194	5.6607	5.72528	5.52403	3.42195	3.3118	3.48677	3.56407	3.37709	3.49825	3.38772	3.38786	3.49189	3.42658
ATL3	8.16448	7.7959	7.91904	7.77288	7.81317	8.02647	8.02077	8.00462	7.96157	8.12775	4.7938	4.78471	4.65128	4.69488	4.8369	4.64784	4.67108	4.71223	4.63022	4.74509
ATM	6.46766	6.60287	6.49804	6.41747	6.39083	6.46134	6.4646	6.59167	6.46379	6.50816	4.18964	4.26852	4.32655	4.25379	4.10732	4.04415	4.11322	4.29234	4.29395	4.15781
ATMIN	8.19264	8.20716	8.08495	8.33252	8.29132	8.08876	8.20329	8.08012	8.17633	8.0138	4.8218	4.84819	4.88139	4.93321	4.77585	4.78774	4.80071	4.77482	4.58157	4.72928
ATN1	6.41329	6.43039	6.29991	6.27915	6.31343	6.71238	6.2642	6.39499	6.43192	6.37878	5.50448	5.41288	5.62283	5.61866	5.56101	5.64811	5.31874	5.42775	5.56216	5.56952
ATOH1	5.06547	5.04512	5.15603	5.19594	4.85226	5.4464	5.35191	5.01566	5.23883	5.31496	4.20859	4.07541	4.24137	4.30139	4.28929	4.29875	4.01501	4.01746	4.14476	3.92181
ATOH7	3.95025	4.03974	4.10071	3.98666	3.98897	4.11416	4.0913	4.08728	4.04842	4.06784	3.65081	3.75961	3.53834	3.70712	3.74025	3.7974	3.61768	3.5604	3.55709	3.68085
ATOH8	7.37398	7.73657	7.1305	7.83462	8.07447	6.86667	6.73891	6.80012	6.70627	6.45476	5.07154	4.94801	5.07907	5.09669	5.08203	4.72326	4.8468	4.85558	4.70428	4.95276
ATOX1	9.46764	9.36479	9.49908	9.24977	9.39456	9.49247	9.89922	9.64236	9.60434	9.79668	5.77425	5.35682	5.11462	5.72381	5.13175	5.31739	5.41906	5.48351	5.43869	4.99508
ATP10A	7.36851	7.06988	6.91186	6.54218	7.37724	7.02573	6.88541	6.8692	7.08275	7.01201	6.14827	6.10894	6.11445	6.02775	6.43915	6.33065	6.30042	6.13367	6.20943	6.31541
ATP10B	4.99487	4.81581	4.60996	4.4929	4.68685	4.87916	4.46725	4.68413	4.70473	4.89947	4.60554	4.43451	4.61265	4.46	4.77912	4.75458	4.68568	4.3602	4.45212	4.67772
ATP10D	11.239	11.3456	11.5675	11.3552	11.7034	11.0739	11.1418	11.0098	10.7952	10.5854	6.21978	6.10112	6.20408	6.22822	6.5919	5.77299	5.86318	6.28152	5.37308	6.17447
ATP11A	5.62036	5.57477	5.55856	5.60253	5.58316	5.66617	5.5286	5.67198	5.64863	5.74922	3.77221	3.86974	3.91153	3.85418	3.72194	4.08173	3.84969	3.80876	3.86439	3.84503
ATP11A-AS1	5.11497	5.09801	4.98444	4.88638	5.07144	5.19711	5.07271	5.02316	5.0165	5.06996	3.4868	3.37269	3.62481	3.61877	3.44618	3.48684	3.31013	3.50207	3.58838	3.44122
ATP11B	6.62024	6.66064	6.5184	6.47225	6.7484	6.43685	6.39198	6.23451	6.26611	6.66832	4.08009	3.97312	4.0288	3.94806	4.02791	3.95395	4.02482	3.96781	3.88549	4.06642
ATP11C	7.05112	6.92605	6.96127	6.68962	6.96477	6.72804	6.90402	6.95162	6.99353	6.93759	3.16879	3.17374	3.06407	3.29887	3.22105	3.10034	3.32534	3.26267	3.3651	3.01491
ATP12A	6.17341	5.8598	5.84337	5.78497	6.08517	5.91319	5.60914	5.93401	6.05831	5.96922	4.95934	5.40568	4.77364	4.89041	4.88969	4.71405	4.85932	4.83031	5.01474	4.84002
ATP13A1	7.42427	7.9442	7.76157	7.361	8.0169	8.09431	8.40878	8.21507	8.35924	8.26012	4.8	4.98588	5.03503	5.02604	5.06791	4.99934	5.03503	5.10775	5.10629	5.0266
ATP13A2	5.92355	6.23789	6.08092	6.12575	6.30767	6.59508	6.51922	6.63108	6.70997	7.2221	4.23247	4.30287	4.34012	4.47929	4.31967	4.3231	4.14572	4.3219	4.52898	4.33788
ATP13A3	9.11862	9.1132	9.47156	8.56216	8.51054	8.80504	9.12323	9.28457	9.35723	9.22631	5.7065	5.26175	5.35952	5.57113	4.75455	5.45289	5.67957	5.48145	5.63479	5.43724
ATP13A4	4.35263	4.1738	4.19729	4.12086	4.14655	4.2561	4.07765	4.08858	4.07745	3.95224	3.78133	3.73386	3.68893	3.83676	3.79927	3.84888	3.9696	3.96233	3.96658	3.94206
ATP13A4-AS1	3.53187	3.62093	3.57139	3.50911	3.44775	3.50218	3.48943	3.44164	3.51279	3.49164	3.19119	3.19692	3.14043	3.2047	3.17489	3.3594	3.13313	3.13025	3.12666	3.18
ATP13A5	4.60268	4.78169	4.66511	4.84194	4.77217	4.88278	4.85924	4.7204	4.60942	4.86923	4.07948	3.83543	3.75835	3.83885	4.07938	3.86931	3.99838	4.03299	3.74722	3.90293
ATP1A1	10.6504	11.2941	11.4317	10.5256	11.7808	11.03	11.1455	11.2954	11.2449	11.3533	6.90917	7.04312	6.75648	7.44434	7.38802	6.92126	7.22078	7.181	7.18357	7.20488
ATP1A1-AS1	6.17521	6.01079	6.20412	6.37321	6.18987	5.88893	5.92306	5.85918	5.99363	5.91456	4.43084	4.65734	4.75873	4.63238	4.60862	4.68518	4.68257	4.42548	4.47011	4.65145
ATP1A2	8.34968	7.57839	7.72812	8.38015	10.0579	6.48092	6.12161	6.64129	7.20019	6.22381	4.71812	4.56309	4.83284	5.03896	5.68734	4.18373	4.05625	3.96898	4.13857	4.39828
ATP1A4	4.1406	4.15504	4.15854	4.18223	4.16106	4.30496	4.06068	4.25437	4.07957	4.2287	3.30577	3.22029	3.36159	3.379	3.39265	3.46863	3.36217	3.51252	3.16022	3.4329
ATP1B1	10.7009	10.9715	10.4268	10.8469	10.8822	10.1575	10.5679	9.84087	10.1195	8.96031	8.22979	8.20325	8.38692	8.74248	7.35042	7.29816	7.09409	7.34433	6.21954	7.59968
ATP1B2	6.42844	6.56257	6.67877	6.80471	6.84899	6.61523	6.41707	6.53144	6.51089	6.50477	3.94168	3.84233	3.53736	3.86479	3.6403	3.6049	3.71119	4.09334	3.80713	3.82592
ATP1B3	7.19886	7.08671	7.178	6.95753	7.21705	7.06517	7.08466	7.2826	7.02797	7.19927	5.2916	5.23219	5.09284	5.29983	4.73165	5.18505	5.11007	5.09479	5.41612	5.20483
ATP1B4	3.94393	3.81854	3.89755	3.88206	3.92937	4.04489	3.85692	3.96351	3.87068	3.80764	2.5471	2.63785	2.46603	2.6863	2.73767	2.73794	2.79235	2.56118	2.5637	2.60281
ATP2A1	4.47176	4.35533	4.44232	4.4388	4.6255	4.56326	4.55824	4.43403	4.46817	4.57348	3.46996	3.02269	3.04336	3.06895	3.11026	3.30483	3.11878	3.16869	3.64783	3.52033
ATP2A2	8.81805	8.41022	8.33116	7.9738	8.42087	8.65131	8.59326	8.60411	8.61954	8.7847	6.29007	6.4294	6.53909	6.46428	6.64668	6.68979	6.63022	6.48088	6.73594	6.35922
ATP2A3	5.52151	5.4978	5.56706	5.14967	5.1938	5.57129	5.4794	5.67626	5.59653	5.68519	3.94052	3.69213	3.58653	3.99014	3.93822	3.79719	3.70454	3.68427	3.9928	3.80891
ATP2B1	8.36743	7.59415	7.93255	7.70349	7.57276	7.78726	8.4007	8.18048	8.04516	8.51109	3.52903	3.71275	3.64864	3.56865	3.55805	3.71275	3.68055	3.67074	3.76155	3.58555
ATP2B2	4.74833	4.84118	4.80724	4.66626	4.75079	4.8088	4.73608	4.83554	4.90373	4.7025	3.51105	3.48725	3.49093	3.62337	3.7285	3.64595	3.72857	3.54677	3.75421	3.65875
ATP2B3	4.31345	4.36536	4.39554	4.40464	4.43284	4.4818	4.4567	4.52874	4.4103	4.44555	3.89874	3.73036	3.94266	3.80106	3.91195	3.88147	3.71735	3.78045	3.85337	3.80739
ATP2B4	8.59269	8.9027	8.8	8.36261	8.36504	8.66687	8.41629	8.58358	8.71725	8.50317	5.75975	5.55298	5.70834	5.60137	5.42053	5.62721	5.79322	5.72686	5.61155	5.5255
ATP2C1	8.72083	8.54491	8.7955	8.48736	8.63326	8.51378	8.77631	8.58264	8.65929	8.78521	3.73745	3.81212	3.6712	3.72616	3.68209	3.59805	3.67049	3.63915	3.59395	3.65732
ATP2C2	4.87047	4.95346	5.17157	4.78868	4.89726	5.06336	4.77192	5.08575	4.84636	5.11994	3.59629	3.32669	3.60163	3.65925	3.59492	3.49663	3.5087	3.40779	3.42218	3.33103
ATP4A	5.30685	5.13693	5.0721	5.14173	5.25623	5.5	4.91719	4.91398	4.99816	5.3565	3.05734	3.47148	3.40643	3.14148	3.27593	3.24628	3.16522	3.43915	3.17613	3.29572
ATP4B	4.81507	4.95888	5.00269	4.66722	4.86026	5.06857	4.72022	4.80812	4.77907	4.97983	3.77551	3.5691	3.97146	3.80664	3.77776	4.13568	3.86915	3.69238	3.79559	3.95442
ATP5A1	9.24711	9.13268	9.27234	9.16669	9.16768	9.23892	9.00161	9.08982	9.03407	9.1247	6.61746	6.59477	6.61026	6.5368	6.35293	6.35617	6.41975	6.37343	6.22413	6.28991
ATP5B	11.8853	12.0471	12.1063	11.6415	12.2036	11.96	12.0913	12.2423	12.2058	12.1832	7.80201	7.4832	7.57628	7.88738	7.70489	7.3732	7.72625	7.95912	7.67541	7.53788
ATP5C1	11.5215	11.295	11.4476	11.3402	11.3789	11.2211	11.4477	11.4788	11.3953	11.4193	7.17026	6.63902	6.65392	6.51941	6.52161	6.61461	6.69143	6.66024	6.64161	6.45892
ATP5D	8.03586	8.0076	8.02532	7.87925	8.55618	8.44572	8.46755	8.64721	8.47932	8.59506	5.22947	4.96866	5.26212	5.17528	5.15224	5.21617	5.2568	5.15504	5.35358	5.0361
ATP5E	9.33402	9.14534	9.42282	9.17637	10.4046	9.29679	9.41929	9.31462	9.24329	9.37539	5.6044	5.4051	5.23107	5.45524	5.35972	5.32961	5.35198	5.3253	5.3914	5.07009
ATP5F1	10.2672	10.2398	10.2292	10.2325	10.2175	10.0092	10.1286	10.0067	9.89042	9.60062	5.28536	5.24193	4.9472	5.12021	4.93441	4.88799	5.09613	5.17823	4.95822	4.96095
ATP5G1	10.6344	10.6624	10.8256	10.5868	10.9189	10.8603	10.9411	10.6688	10.8427	10.7394	7.44105	7.3881	7.21694	7.5029	6.94357	6.92285	7.06898	7.19523	7.3765	6.94959
ATP5G2	7.87663	8.00337	7.83587	7.76728	8.13179	8.08988	8.12578	8.09798	8.28165	8.11455	4.88314	4.92522	4.97341	4.87926	4.87745	4.7374	4.86319	4.89117	4.93048	4.99605
ATP5G3	10.2713	9.85786	10.1682	10.0457	10.0159	9.95356	10.3939	10.0746	10.0569	10.0846	5.79646	5.62895	5.58411	5.72105	5.45452	5.4585	5.74264	5.64393	5.56472	5.51325
ATP5H	8.7219	8.71327	8.73874	8.47849	8.72065	8.70286	8.6348	8.6716	8.61102	8.78264	6.74679	6.70706	6.55203	6.70996	6.3647	6.5191	6.56215	6.69744	6.52479	6.664
ATP5I	10.7227	10.4659	10.7512	10.7083	10.8923	10.7031	10.9821	10.7605	10.6697	10.6828	7.35017	7.06446	6.90164	7.11963	6.91409	6.80117	6.85373	7.11117	6.81951	6.64246
ATP5J	12.1302	11.9205	12.1403	11.8926	11.9092	11.8191	11.9734	11.8686	11.7721	11.8963	7.71061	7.48027	7.14056	7.27192	7.14155	7.03108	7.35667	7.39459	6.76561	7.25561
ATP5J2	4.98139	5.06487	4.91521	4.90806	4.95491	4.98145	4.99719	5.05623	4.96498	5.12616	3.92767	4.09503	4.22053	4.21847	3.83526	4.10669	3.91197	4.06688	4.15664	4.50029
ATP5L	12.0015	11.4903	11.8467	11.7824	11.84	11.5651	11.9874	11.6574	11.5286	11.6386	7.80181	7.67125	7.31717	7.50626	7.17348	6.96392	7.18795	7.43143	7.22948	7.26067
ATP5O	9.4889	9.4741	9.49446	9.24731	9.48653	9.40578	9.45676	9.53209	9.41031	9.53256	6.42226	6.41377	6.18212	6.3148	6.17945	5.95196	6.1523	6.35584	6.0938	6.17433
ATP5S	6.10359	6.23295	6.32766	6.30916	6.28897	6.06566	6.3281	6.31976	6.18862	6.09228	4.01026	4.08655	4.23078	4.03351	4.06402	4.06111	3.98517	4.12276	4.02769	4.07181
ATP5SL	7.62868	7.93613	7.98972	7.56053	7.99106	7.75074	7.70822	7.75537	7.82115	7.8713	4.51208	4.52635	4.53436	4.54794	4.50949	4.51535	4.34174	4.47131	4.61061	4.44242
ATP6	10.8793	11.1657	10.9048	10.93	10.8447	10.939	11.0584	11.1872	11.0171	10.9947	7.25353	7.3799	7.36713	7.27224	7.88258	7.33819	7.60118	7.38701	7.4344	7.22241
ATP6AP1	10.5587	10.5796	10.4802	10.156	10.4565	10.6455	10.8368	10.7128	10.9365	10.7362	6.70057	7.30241	6.69949	6.83249	6.86463	6.65203	6.76368	6.85056	6.86637	6.9123
ATP6AP1L	7.01254	6.22933	6.39266	6.1206	6.15993	5.9459	6.09288	6.13914	6.28531	6.19496	4.63263	4.67367	4.70288	4.93474	4.87868	4.78013	4.8314	4.94812	4.81511	4.79959
ATP6AP2	9.05366	9.04094	9.10314	8.91963	8.92128	9.0849	9.29076	9.13353	9.12174	9.17862	6.59262	6.76482	6.75532	6.56101	6.46346	6.96155	6.71335	6.7485	6.54269	6.74627
ATP6V0A1	7.67101	7.43011	7.55733	7.21989	7.42536	7.7945	7.4934	7.70981	7.60398	7.67552	4.83948	5.0987	5.07751	5.38995	5.29857	5.53269	5.16007	5.29221	5.25049	5.36863
ATP6V0A2	6.47061	6.54112	6.53692	6.56724	6.5556	6.53185	6.59418	6.64245	6.75501	6.65182	3.41361	3.59988	3.68519	3.4017	3.50239	3.47041	3.53098	3.49704	3.56098	3.50427
ATP6V0A4	4.15407	4.12325	4.08234	4.20965	4.08054	4.05642	3.84247	4.16617	3.87928	3.97129	3.49234	3.36243	3.66327	3.31325	3.43456	3.55231	3.52675	3.64876	3.27267	3.69596
ATP6V0B	9.88253	9.72253	9.75425	9.40899	10.1386	10.2101	10.6937	10.5678	10.621	10.8402	5.86367	6.24015	6.14545	5.96275	5.61376	6.47362	6.0612	5.99116	6.57804	5.7985
ATP6V0C	8.86473	8.91193	8.81648	8.58735	8.83247	9.42593	9.05183	9.08608	9.15076	9.30109	7.74243	7.86356	7.76314	7.77273	7.70222	7.74176	7.66305	7.63277	7.84668	7.51518
ATP6V0D1	8.95816	9.10123	8.56665	8.40846	8.87072	9.28581	9.33993	9.73397	9.93431	9.56306	5.55808	5.69169	5.64868	5.66957	5.33753	5.79056	5.53227	5.24262	5.8797	5.45639
ATP6V0D2	5.25758	5.21885	5.15768	5.07508	5.14747	5.18624	4.9203	5.15458	5.45858	5.56149	5.05393	4.99467	5.07093	4.88103	5.09759	5.09973	4.99178	5.03296	5.11094	5.18744
ATP6V0E1	9.06822	8.99116	9.06466	8.99373	9.07771	8.91672	9.31206	9.11868	9.07604	9.23144	6.47683	6.33162	6.47493	6.18763	5.85531	6.447	6.36281	6.37335	6.30309	6.19168
ATP6V0E2	9.03159	9.16725	9.26472	8.94451	8.77906	9.0191	8.47435	9.35978	9.06236	8.63816	7.17161	6.84124	7.11008	7.28069	6.78133	6.42307	7.05567	6.52777	6.65135	6.85873
ATP6V0E2-AS1	5.5981	5.75085	5.9884	6.0236	5.60278	5.73733	5.5315	5.49388	5.58702	5.49099	3.82363	4.00227	4.00953	3.92095	3.9819	3.9819	4.00638	4.09226	4.3653	3.95611
ATP6V1A	8.04773	8.06861	8.10266	7.81545	7.80163	8.21015	8.47025	8.47567	8.61256	8.68906	5.02568	5.12752	5.06695	4.95906	5.10713	5.1276	5.24789	4.98949	5.15345	5.04702
ATP6V1B1	5.20917	5.10502	5.13084	5.15042	5.28035	5.23035	5.24252	5.09886	5.24977	5.17187	4.3306	4.34198	4.45309	4.17812	4.30892	4.47844	4.2866	4.29735	4.39418	4.6636
ATP6V1B2	10.8856	10.5011	10.3741	10.0408	10.5311	10.9308	10.9964	11.097	11.1042	11.0458	5.7673	6.23856	5.84341	5.74308	5.53605	5.87802	6.04663	5.89401	6.16832	5.43254
ATP6V1C1	7.88401	7.80278	7.81434	7.56671	7.87244	7.73594	7.85464	7.93763	7.90223	8.06476	4.15788	4.26468	4.13795	4.09498	4.11909	4.31069	4.2806	4.13848	4.09692	3.92076
ATP6V1C2	4.50783	4.38636	4.16255	4.32002	4.26956	4.3624	4.39344	4.2645	4.36441	4.39119	3.5728	3.6247	3.66382	3.58937	3.8631	3.65112	3.74141	3.5874	3.70944	3.77127
ATP6V1D	8.05544	8.119	8.07664	7.73841	8.10153	8.09612	8.08508	8.19455	8.34271	8.27205	4.86569	4.62275	4.8298	4.79255	4.77675	4.80934	4.76892	4.54023	4.781	4.62854
ATP6V1E1	11.8253	11.6695	11.8004	11.3483	11.7494	11.4174	11.4954	11.3786	11.2821	11.3375	7.46136	7.34666	7.3065	7.22148	7.44409	7.04672	7.29529	7.18474	7.31652	6.99869
ATP6V1E2	7.00907	6.6076	6.24516	6.45833	6.31829	6.4565	6.70137	6.44611	6.46678	6.45084	4.89978	4.92384	4.87027	4.57172	4.98707	4.90495	4.98526	4.89353	5.05158	5.25538
ATP6V1G1	9.6412	9.45477	9.37891	9.58568	9.68787	9.33759	9.87081	9.29805	9.54847	9.92889	5.68665	5.60524	5.93025	5.6291	5.49162	5.92991	5.71886	5.4794	5.85176	5.51602
ATP6V1G2	5.40506	5.51852	5.42498	5.06424	5.85609	5.4677	5.37276	5.5067	5.58802	5.56639	4.79522	4.72761	4.79166	4.43057	4.52353	4.94352	4.91689	4.83827	4.59008	4.65543
ATP6V1G3	4.10421	3.95868	3.95976	3.92949	3.99558	4.07668	4.0918	4.06373	3.83087	4.1368	4.8525	4.49959	4.60733	4.52088	4.28012	4.96619	4.53805	4.53109	4.76035	4.88143
ATP6V1H	7.13571	7.07082	7.16903	7.02943	7.27841	7.2088	7.1673	7.22455	7.16094	7.20647	4.98242	5.14013	5.11654	5.16241	5.1548	5.15727	5.10377	5.01951	4.88884	5.01869
ATP7A	7.73502	7.63254	8.25447	7.79445	7.77986	7.55149	8.01985	8.06643	8.32668	7.94665	5.39963	5.0907	5.32785	5.24723	5.0282	5.0387	5.14534	5.12669	5.23959	5.04199
ATP7B	6.9585	7.28811	7.26182	7.35367	6.62533	6.79936	6.96234	6.95788	7.13556	7.0887	4.46719	4.90464	4.71416	4.66214	5.07918	4.73055	4.69654	4.95702	4.91317	4.86787
ATP8A1	5.97966	6.41385	6.57828	6.66817	6.37002	6.11388	5.90488	6.06286	5.84601	5.77619	3.9905	3.97804	4.0169	3.98367	3.81606	4.11327	3.81604	3.64912	3.71822	3.65387
ATP8A2	4.91197	4.93796	5.08197	5.02387	5.02847	5.10423	4.91523	5.38826	5.16013	5.8022	4.30086	4.29602	3.97609	3.94081	4.12653	3.99685	4.072	3.98608	4.02791	4.21404
ATP8B1	10.3577	10.031	10.4646	9.28156	9.34193	9.50291	9.53007	9.84142	9.80679	9.68787	4.67879	4.65329	4.59455	4.91683	4.97261	4.50305	4.89234	4.9588	4.76392	4.75863
ATP8B2	9.39746	9.3489	9.29523	9.29311	9.17268	9.4764	9.44783	9.22578	9.24254	9.06676	5.49588	5.58616	5.52462	5.42055	5.58534	5.49528	5.44955	5.54032	5.31811	5.61171
ATP8B3	4.91007	4.80204	4.5587	4.46413	4.76124	4.75414	4.82026	4.62762	4.80572	4.80907	3.8163	3.83118	3.85428	3.78258	3.8608	3.69527	3.79596	3.72355	3.93039	4.02316
ATP8B4	7.52403	7.6447	7.56392	6.95538	6.87024	7.20073	8.24861	7.41148	7.45007	7.12822	3.47945	3.81614	3.2024	3.42605	3.4349	3.70971	3.30048	3.51055	3.46865	3.55855
ATP8B5P	3.73657	3.74321	3.87792	3.63519	3.78157	3.71658	3.73102	3.82608	3.73452	3.70166	3.01904	2.81655	2.83199	2.93646	3.01182	3.00998	2.85385	2.72934	2.89292	2.86311
ATP9A	8.75909	9.00812	8.53307	8.75062	8.99235	8.46384	8.40771	8.46831	8.42779	7.80007	5.28746	5.04537	5.23083	5.47444	5.21085	4.7843	4.99141	5.08619	4.74319	4.93586
ATP9B	5.9264	5.99394	6.0141	5.97474	5.99843	6.01916	5.80992	5.97358	5.93877	6.08318	4.81624	4.88933	4.90898	4.86849	4.99169	4.9045	4.85908	4.85864	4.89785	4.83508
ATPAF1	9.32186	9.27471	9.30093	9.21828	9.27735	9.02634	9.13021	9.05741	9.11761	8.85692	4.06782	4.06778	4.34492	4.12292	4.20934	4.21301	4.19892	4.06937	4.05665	4.09338
ATPAF2	6.13664	6.0819	6.06157	6.05501	6.3398	6.08748	6.39587	6.25093	6.29983	6.11143	3.90246	4.1342	4.26972	4.09122	3.88842	4.19212	3.96434	4.01987	4.11898	3.97549
ATPIF1	9.35613	9.42172	9.59891	9.15672	9.16743	9.18378	9.53691	9.40103	9.3692	9.18368	4.0899	3.99442	3.929	3.9664	3.68718	3.94249	4.11232	4.24653	3.9069	3.93968
ATR	7.65398	7.88917	7.87221	7.77235	7.98175	7.83618	7.93502	7.91708	7.88453	7.96949	3.66812	3.65163	3.68153	3.74991	3.42787	3.61089	3.71735	3.72571	3.63195	3.62393
ATRAID	11.7825	11.5807	12.1053	11.7172	11.8826	11.5709	11.9729	11.6122	11.6397	11.4083	8.51827	8.49869	8.35316	8.62918	7.95931	7.81847	8.12766	8.64842	7.97146	7.97573
ATRN	8.51463	8.91317	8.95563	8.80309	8.9736	9.00067	8.8392	8.83152	8.83898	8.97799	4.44786	4.53166	4.41204	4.25458	4.56621	4.43615	4.5381	4.46416	4.54187	4.70732
ATRNL1	7.3338	6.16441	5.9458	6.26246	6.19847	5.38966	6.19645	5.4796	5.52173	4.75868	3.70255	3.49504	3.56368	3.87687	3.77776	3.50985	3.57414	3.25652	3.57021	3.64907
ATRX	9.1044	9.19398	9.18895	9.30911	9.17929	9.02829	9.28604	9.10554	9.0451	9.05008	4.68859	4.50052	4.50118	4.52721	4.48762	4.42787	4.49224	4.50459	4.37202	4.47568
ATXN1	7.45657	7.24238	7.42243	7.42281	7.44154	7.24971	7.72581	7.83803	7.65149	7.55535	4.09066	4.13372	4.25548	3.95656	3.70985	4.45025	4.14906	4.20881	4.26382	4.14392
ATXN10	10.1033	9.96935	10.0154	10.0497	10.0056	9.76104	9.97171	9.86357	9.90907	9.58542	6.55614	6.36241	6.09623	6.23397	6.2431	6.00988	6.24099	6.16153	5.88949	6.16922
ATXN1L	10.1914	10.0587	10.0525	10.0071	10.1283	9.72028	9.83551	9.88068	9.84177	9.66144	5.57341	5.90027	5.38762	5.64725	5.65989	5.25697	5.51277	5.66916	5.35705	5.18605
ATXN2	8.36505	8.46457	8.44011	8.57694	8.61125	8.50028	8.52009	8.32739	8.47796	8.1866	5.07244	4.37008	4.95221	5.38737	4.65082	5.13313	4.6763	5.19244	4.87157	4.70692
ATXN2L	5.34019	5.45927	5.1726	5.28508	5.47009	5.63084	5.52537	5.54571	5.25499	5.57172	3.60494	3.50032	3.59934	3.44376	3.64604	3.31606	3.89495	3.50001	3.68811	3.7178
ATXN3	6.46229	6.461	6.53641	6.44525	6.6094	6.38974	6.41605	6.45208	6.28814	6.31091	3.74882	3.80324	3.74498	3.73308	3.86952	3.75335	3.73225	3.73523	3.68946	3.81364
ATXN3L	3.76837	3.8732	4.06583	3.82695	3.92986	4.09325	3.95076	4.01697	3.95011	3.97498	3.02198	3.08268	2.94111	3.02354	3.14035	3.01639	3.15082	2.94258	2.9568	3.11971
ATXN7	7.62639	7.54395	7.64515	7.46116	7.86885	7.60199	7.79766	7.57134	7.64316	7.65301	4.44174	4.38805	4.49595	4.48236	4.49246	4.09385	4.57663	4.55626	4.53247	4.57018
ATXN7L1	5.05275	5.09653	5.16562	4.94578	5.09334	5.22591	5.09805	5.12979	5.24397	5.00203	3.92292	3.87564	3.87517	3.90659	3.86166	4.19383	4.02742	3.90107	3.81555	4.08319
ATXN7L2	4.89252	4.92603	4.73333	4.51733	4.85859	4.96114	4.7733	4.60216	4.69013	4.76348	3.96376	4.55377	4.08052	4.02302	4.18264	4.0912	4.04204	4.06586	3.91866	4.1348
ATXN7L3	7.99197	7.8858	7.6651	7.46656	7.7668	7.83795	7.97044	7.93595	7.89613	8.09027	5.29901	5.38321	5.19049	5.2234	5.23783	5.19914	5.27887	5.28727	5.68636	5.22606
ATXN7L3B	8.94671	9.55524	9.21252	9.46578	9.55825	9.28008	9.42261	9.30332	9.28028	9.11056	5.08567	4.95507	4.79028	5.29962	4.88774	5.01372	5.02662	4.9901	4.50115	4.99042
ATXN8OS	4.77888	4.48577	4.43931	4.47917	4.32802	4.53905	4.50571	4.48103	4.5817	4.65703	3.40575	3.47175	3.32255	3.55243	3.28233	3.45791	3.56164	3.52423	3.80029	3.37404
AUH	9.31552	9.14989	9.4035	9.33821	9.30974	9.26889	9.40545	9.19828	9.0982	8.93941	4.85101	4.45774	4.61896	4.75987	4.3834	4.47504	4.5203	4.66324	4.44085	4.45859
AUNIP	4.98497	4.89627	4.89643	4.63656	4.76088	4.95718	4.83579	5.00544	4.94486	5.30041	4.22562	4.22838	4.1007	4.45269	4.47481	4.30317	4.24675	4.49707	4.32308	3.88315
AUP1	8.9359	9.0666	9.12629	8.70952	9.29765	9.55109	9.47988	9.48207	9.28274	9.5955	5.39667	5.57595	5.39827	5.48294	5.34837	5.58255	5.57301	5.49116	5.73255	5.58632
AURKA	5.62223	5.45005	5.69309	4.81409	5.55205	5.54048	5.88286	5.83222	6.10952	6.24245	4.15621	4.25268	4.07685	3.94035	4.11162	4.23045	4.25042	3.95584	4.42901	4.13158
AURKAIP1	7.27201	7.12352	7.31898	7.26049	7.41262	7.14427	7.47556	7.31794	7.35964	7.34111	5.24967	5.25925	4.96807	5.15025	5.06239	5.03995	5.05037	5.05684	5.15321	5.06692
AURKB	4.70817	4.63843	4.77062	4.68269	4.7133	4.85434	4.80403	4.83958	4.85157	5.07206	3.70104	3.38121	3.73732	3.68794	3.5627	3.56451	3.57604	3.64788	3.69946	3.79642
AURKC	6.05297	6.06558	6.05614	5.81337	5.8855	6.04467	5.9769	5.77085	6.24126	6.47437	4.98318	4.49959	4.90451	5.01919	4.69008	4.87551	5.13129	4.45108	4.88405	4.83254
AUTS2	6.61578	6.50508	6.25181	6.5685	6.36199	6.73516	6.51119	6.60104	6.67675	6.65719	4.24021	4.14829	4.39712	4.34321	4.03552	4.2926	4.59077	4.5751	4.40285	4.39336
AVEN	9.58816	8.78692	9.02517	8.84441	9.11665	9.0983	9.2815	9.47761	9.55443	9.48933	4.03722	3.84252	3.9605	4.01576	3.75737	3.96062	4.0759	4.23751	4.42457	3.71858
AVIL	7.42788	7.01268	7.14238	6.69785	7.17312	7.46667	7.39614	7.46428	7.25608	7.52237	4.82991	4.81887	4.82843	4.92528	4.98185	4.92246	4.75837	4.8998	5.03624	5.10584
AVL9	6.1062	5.95069	5.97269	6.0154	5.99235	5.98975	6.08815	6.03236	5.99565	6.07147	3.76625	3.61588	3.66429	3.67304	3.79301	3.82859	3.85691	3.70964	3.72496	3.64169
AVP	5.0053	4.8204	4.87176	5.02658	5.27801	4.90406	4.87101	4.93973	4.9774	4.90165	3.55539	3.22612	3.33992	3.27678	3.60498	3.77305	3.67259	3.32817	3.12738	3.42048
AVPI1	8.90677	8.60924	8.36355	8.62641	8.77792	8.38714	8.23431	8.01693	8.21197	8.57251	6.39531	6.91775	6.24777	6.36078	6.72326	6.42498	6.54572	6.47089	6.39915	6.61336
AVPR1A	5.10416	4.24355	4.26131	4.15347	4.34332	4.29718	4.24699	4.51605	4.62557	4.58977	2.8277	2.86523	2.91143	3.00274	3.12338	2.97326	2.99208	3.04474	3.05071	3.06662
AVPR1B	7.20271	7.37057	7.30204	6.85592	7.15334	7.75197	7.12189	7.40584	7.33871	7.51918	5.73119	6.03806	6.22945	6.69726	6.26778	6.29955	6.15947	6.22516	6.4517	6.15679
AVPR2	5.2605	5.1996	5.17472	5.22208	5.24707	5.18968	5.15493	5.2792	5.0917	5.32993	3.98894	4.07377	4.11211	4.16164	4.32368	4.27505	4.08655	4.13095	4.31317	4.16687
AWAT1	5.18371	5.03715	4.99609	4.55314	4.89025	5.04749	4.88059	4.8421	4.98054	4.94641	3.8381	3.7663	3.84505	3.89502	4.08648	3.88807	3.82865	3.92053	4.18156	3.80453
AX746627	5.26493	5.06983	5.07608	5.34406	5.07518	4.94846	5.35599	5.12324	5.11189	4.90442	2.91509	3.3084	3.01358	2.95622	2.90605	3.00737	3.16846	3.06252	3.07541	3.2155
AX746699	4.2203	4.77121	4.64184	4.48257	4.65399	4.40719	4.402	4.30502	4.11656	4.23404	2.95206	2.83461	2.99378	3.04817	3.18216	3.14669	2.8845	2.92729	3.345	3.03117
AX746710	3.73456	3.6352	3.62113	3.54543	3.61674	3.6735	3.52432	3.70861	3.70216	3.68866	2.52502	2.41031	2.50638	2.4518	2.46073	2.57671	2.49704	2.36008	2.39426	2.33959
AX746823	7.42912	7.12718	7.08537	6.05617	5.93937	7.87245	7.66016	8.12569	7.91374	7.94814	4.17723	4.72767	4.09774	4.03662	4.2109	4.46815	4.58443	4.3257	4.25594	4.10239
AX746830	3.67729	3.5827	3.55557	3.66253	3.55081	3.87763	3.69167	3.77522	3.77582	3.7576	3.4043	3.4534	3.53037	3.24255	3.40984	3.79593	3.86431	3.41243	3.4911	3.37349
AX746968	4.75198	4.70261	4.59574	4.52288	4.55524	4.63673	4.25632	4.49716	4.72325	4.93728	5.06885	4.78215	4.8465	4.89773	4.86389	4.62105	4.82714	4.75539	4.6706	4.85912
AX747031	5.07576	4.82801	4.903	4.72315	4.75217	4.97699	4.92344	4.9731	4.90008	4.92383	4.01088	3.8598	3.94034	3.89254	4.03852	3.82925	3.80557	3.84686	3.773	3.89254
AX747064	4.4738	4.49572	4.39707	4.51988	4.33608	4.56106	4.28885	4.40304	4.34987	4.47553	3.28564	3.17549	3.27015	3.04206	3.14466	3.43703	3.15014	3.04571	3.14287	3.63754
AX747191	4.52138	4.70877	4.56748	4.50431	4.59581	4.75843	4.47419	4.60126	4.74854	4.56188	2.47284	2.38149	2.78524	2.36949	2.69123	2.39959	2.69828	2.46988	2.54374	2.39668
AX747250	3.87486	4.11004	3.97272	3.98217	4.17878	4.06201	3.7474	3.87597	4.0033	3.96326	3.77698	4.12484	4.10969	4.08061	4.26359	4.24825	4.22595	4.1553	4.05153	3.92181
AX747261	4.59477	4.39363	4.3654	4.10807	4.2827	4.44806	4.35066	4.47794	4.4454	4.53862	4.39599	4.37176	4.42088	4.48012	4.35072	4.36134	4.46526	4.38386	4.48577	4.37122
AX747405	4.12971	4.12222	4.09437	4.26283	3.97184	4.26425	4.01724	4.20015	4.12291	4.24223	2.45315	2.68242	2.63971	2.72686	2.64652	2.95067	2.64714	2.59821	2.76816	2.51161
AX747444	4.2169	4.15851	4.0803	3.97096	4.01029	4.32802	3.9708	4.20924	4.25876	4.08626	3.58172	3.50817	3.71376	3.60634	3.54945	3.46863	3.51674	3.30446	3.59889	3.4153
AX747507	5.28526	6.40756	6.2524	6.66144	6.22401	6.19532	6.09565	5.73232	6.15584	5.90616	3.04665	2.94192	3.04782	3.12532	3.06252	2.88426	3.09464	3.38577	2.95616	3.07048
AX747630	3.61214	3.54168	3.63046	3.7122	4.02584	3.83283	3.90613	3.74456	3.66867	3.68373	2.58083	2.67235	2.66595	2.56962	2.80646	2.63923	2.73658	2.70969	2.84382	2.46319
AX747652	6.10595	6.26395	6.52334	6.67401	6.82627	6.55915	6.32175	5.68143	5.76854	6.17598	2.49035	2.56229	2.60218	2.44929	2.38833	2.19882	2.33457	2.35437	2.3892	2.50977
AX747730	4.60026	4.5823	4.3758	4.31571	4.29405	4.44738	4.25343	4.37585	4.58856	4.45955	4.82101	4.77856	4.91758	4.81016	4.82803	5.04276	4.72068	4.78151	4.88083	4.70123
AX747826	5.32457	5.12571	4.74989	5.05019	5.9875	5.04704	4.75888	5.32146	5.13498	5.38331	3.01474	3.14142	2.92601	2.98185	3.06252	3.0455	2.93264	3.08052	2.88746	2.99623
AX748157	5.5394	5.62215	5.47036	5.49084	5.90446	5.53553	5.96922	5.57031	5.76723	5.78259	5.47817	5.18819	5.16557	5.58602	5.26966	5.64085	5.47326	5.32678	5.43455	5.68279
AX748267	5.86623	5.68951	5.56382	5.5352	5.85433	5.7881	6.04783	6.0469	5.82787	5.67223	5.212	4.91989	4.88736	5.06753	4.99585	5.26995	4.51486	4.80738	5.38849	4.9174
AX748273	5.2973	6.26676	7.35644	5.22314	5.37523	5.26814	5.54002	5.89322	6.30347	5.93753	3.38236	3.05895	2.78723	2.77613	3.11243	2.81722	2.98325	3.0286	3.06691	2.98325
AX748292	4.68074	4.62002	4.45467	4.45359	4.54127	4.51744	4.48422	4.55578	4.63937	4.6064	4.7005	4.68739	4.8273	4.6418	4.64305	5.07196	4.88684	4.89905	5.06327	5.04515
AX748339	5.78968	5.49081	5.24245	5.31138	5.2406	5.13144	5.11381	5.38828	5.22402	5.70139	3.56644	4.11803	4.92253	4.30231	3.89383	4.3857	4.38676	4.10648	4.35897	4.20646
AXDND1	3.67985	3.74277	3.59718	3.78454	3.75619	3.70475	3.86534	3.83298	3.78769	3.83586	2.3697	2.61376	2.3418	2.51542	2.6651	2.48657	2.44472	2.45773	2.58386	2.56352
AXIN1	6.83422	6.39381	6.46405	6.46085	6.30824	6.76494	6.40808	6.37925	6.18663	6.38181	5.75808	5.60371	5.66895	6.22496	6.11378	5.8986	6.17329	5.95277	5.92505	5.98914
AXIN2	6.18265	6.59767	6.3821	6.1255	6.60472	6.37615	6.04347	6.42022	6.31917	6.01272	4.38672	4.29126	4.32371	4.67036	4.49345	4.38387	4.23372	4.29662	4.41932	4.42501
AXL	9.04681	9.3194	8.94715	9.01776	9.01115	9.45177	9.01674	9.11354	8.97074	9.02844	6.35785	6.56992	6.81782	6.55278	6.73238	6.52372	6.69972	6.69946	6.34099	6.65783
AY927499	5.04437	4.64793	4.92257	4.54332	4.50683	5.13267	4.52484	4.71078	4.96755	4.5869	3.01224	2.83181	3.02398	3.04318	2.97623	3.19489	3.12536	3.04318	3.01778	2.89684
AY940074	7.95642	8.02578	7.87666	7.63674	7.7455	7.68137	7.35996	7.78163	7.79222	7.58272	3.90366	3.90366	3.57963	3.89517	3.50886	3.40333	3.50778	3.8132	3.80739	3.92181
AZGP1	4.6189	3.90242	3.74987	5.47926	6.19821	3.96473	4.42669	3.65153	3.78017	3.82835	2.45639	2.44294	2.33847	2.31687	2.56391	2.47652	2.48669	2.36705	2.5049	2.73966
AZGP1P1	4.32095	4.18788	3.87044	3.84579	3.82962	4.2067	3.75325	3.88144	4.05776	4.15666	2.67591	2.88902	3.07966	2.83487	2.99273	2.66837	2.73046	2.67588	2.98874	2.92344
AZI2	7.47392	7.28733	7.34141	7.2888	7.57038	7.19381	7.55041	7.32176	7.40563	7.41073	3.70112	3.59279	3.55783	3.5439	3.61655	3.46061	3.60375	3.55588	3.49076	3.48114
AZIN1	10.2611	10.1538	10.2987	10.2103	10.593	10.1043	10.3205	10.3684	10.3237	10.2626	5.9425	5.88024	5.74122	5.97687	6.14825	5.71365	5.92135	5.96042	5.58845	5.60878
AZIN2	6.41946	6.98413	6.6549	6.48832	6.68181	7.01502	6.7359	7.04826	7.17002	6.79748	4.97047	5.03166	5.10732	4.9951	4.92274	4.75832	4.73458	4.73909	4.92907	5.05044
AZU1	4.55471	4.41222	4.54246	4.52836	4.5274	4.42142	4.42684	4.39544	4.42406	4.4155	3.84722	3.58429	3.93324	4.08545	4.01484	3.83122	3.71429	3.39711	3.99239	3.63203
B2M	12.1867	12.5391	12.2248	11.9325	12.1452	11.9463	12.4192	12.1926	12.0438	12.4022	8.9515	8.99991	9.13595	8.93293	8.18928	8.67534	8.9092	8.84249	8.63975	8.61446
B3GALNT1	7.95453	8.36205	8.72087	8.11056	7.71009	8.47406	8.1727	8.20818	8.28214	7.94881	3.77912	3.46345	3.69084	3.66367	3.39033	3.49812	3.48511	3.74401	3.55561	3.5418
B3GALNT2	5.97781	5.786	5.92365	5.77856	6.06778	5.72663	5.77161	5.85649	5.85757	5.73228	3.80708	3.73839	3.74231	3.82453	3.77101	3.7374	3.63151	3.78606	3.79414	3.51697
B3GALT1	4.46274	4.33425	4.21328	4.52884	4.43549	4.55542	4.3729	4.29751	4.3266	4.3764	3.26979	3.32602	3.29712	3.49394	3.18641	3.06898	3.20264	3.25642	3.28461	3.00836
B3GALT2	3.75106	3.58818	3.79952	3.91371	3.94008	3.62477	3.87944	3.7284	4.21971	3.7435	2.24464	2.26406	2.43643	2.30203	2.32255	2.28659	2.41611	2.26007	2.26271	2.25329
B3GALT4	6.52169	6.62941	6.51977	6.39044	6.41922	6.55312	6.63937	6.48998	6.6497	6.38623	4.00651	3.94357	3.69896	4.01085	3.77934	3.95945	3.88492	3.99019	3.64033	3.89937
B3GALT5	4.61976	4.54405	4.64893	4.48794	4.67464	4.71846	4.73193	4.7138	4.67956	4.60207	3.48238	3.48053	3.33877	3.28055	3.4657	3.59105	3.28216	3.23528	3.3221	3.31165
B3GALT6	7.4897	7.57647	7.67419	7.45069	7.69317	7.62595	7.74353	7.95863	7.92532	7.72872	4.34165	4.41234	4.26185	4.31865	4.17457	4.36574	4.36977	4.35207	4.5719	4.52121
B3GALTL	7.88983	7.38489	7.35291	7.09035	7.20648	7.6048	7.27242	7.55267	7.63083	7.15085	4.45206	3.98948	3.93966	3.97601	3.88329	3.91573	4.00279	3.73849	3.87721	3.8618
B3GAT1	6.46385	6.3525	6.21967	6.17007	6.34101	6.37752	6.32104	6.41295	6.24892	6.53376	4.69351	4.95774	4.92253	5.14538	5.33858	5.57119	5.44683	5.32065	5.29976	5.54897
B3GAT2	4.54554	4.25653	4.63812	4.67399	4.5484	4.61847	4.71492	4.51255	4.55374	4.67497	3.51529	3.41868	3.29491	3.11076	3.35632	3.39257	3.49433	3.40072	3.0993	3.26278
B3GAT3	6.43969	6.74317	6.70861	6.44493	6.86852	6.81491	7.21379	7.17055	7.38755	7.02036	4.85162	5.37314	5.22677	5.16716	4.77046	5.06702	5.15939	5.20673	5.20589	5.09046
B3GNT1	7.56872	7.99982	7.98929	7.74763	8.15516	7.72397	7.75203	7.79702	7.86676	7.63767	5.62514	5.75788	5.67407	5.81172	5.52233	5.51249	5.59815	5.2964	5.45934	5.78084
B3GNT2	6.95537	6.96437	7.01245	6.83764	7.18001	6.96995	6.88375	6.99787	7.0143	7.03843	4.16594	3.91123	4.0827	4.28683	4.09541	4.02264	3.95027	3.98656	3.87212	3.86508
B3GNT3	6.66971	6.62287	6.61482	6.54617	6.41488	6.66687	6.60645	6.61471	6.75119	6.95157	4.1127	4.35259	4.13703	4.14406	4.11316	3.9328	4.35056	4.0553	4.13307	4.37251
B3GNT4	6.33971	6.44833	6.43169	6.11025	6.50831	6.9042	6.63568	6.56606	6.4148	6.49478	5.30011	5.3471	5.03927	5.39069	5.50702	5.42591	5.31564	5.42728	5.26599	5.07794
B3GNT5	6.35686	5.95188	6.22689	5.92992	5.93227	6.05453	6.12347	6.31082	6.07588	6.41179	3.78971	3.83776	3.9286	3.80366	3.64171	3.72609	3.75308	3.77684	3.75216	3.7512
B3GNT6	5.51004	5.29283	5.44584	5.32224	5.33573	5.47865	5.37998	5.21738	5.34203	5.43428	4.51881	4.22407	4.22324	4.41201	4.39508	4.56285	4.20728	4.17388	4.57143	4.49485
B3GNT7	5.90256	6.37243	6.07289	6.67361	6.41333	6.41713	6.11035	5.85646	6.27994	6.06426	4.07344	4.14967	4.15264	4.22453	3.96818	4.11449	3.9517	4.06041	3.798	4.05418
B3GNT8	5.24665	5.40624	5.51494	5.25426	5.18691	5.13887	5.26836	5.2603	5.19144	4.98252	3.16923	3.41508	3.35318	3.42472	3.24814	3.39644	3.33158	3.17788	3.42472	3.28623
B3GNT9	7.30676	8.11048	8.14119	8.29905	8.44558	8.32108	8.47605	8.00154	8.28522	7.93121	5.20623	5.3859	5.39483	5.54811	5.22805	5.30872	5.27989	5.54148	5.41035	5.52025
B3GNTL1	6.47537	6.10419	6.27073	6.1688	6.51574	6.4241	6.60593	6.46044	6.40994	6.66416	3.45048	3.7939	3.6974	3.61971	3.68329	3.8986	3.61016	3.75813	3.7606	3.86388
B4GALNT1	5.52344	5.58512	5.5705	5.42521	5.21441	5.57631	5.71345	5.71516	5.72112	5.57137	4.56926	4.69564	4.42511	4.67366	4.78988	4.80444	4.53201	4.74432	4.60793	4.69152
B4GALNT2	4.43586	4.30281	4.27516	4.42242	4.05396	4.26252	4.22435	4.32329	4.21835	4.20803	4.57616	4.67249	4.61947	4.51738	4.4824	4.66892	4.71587	4.3607	4.72596	4.37378
B4GALNT3	5.47114	5.45445	5.54138	5.3389	5.52509	5.70562	5.2332	5.48277	5.3592	5.54714	3.74845	3.83129	3.71399	3.99819	3.88626	3.93062	3.63585	3.86343	3.71228	3.75894
B4GALNT4	4.65869	4.60977	4.60201	4.93415	4.74068	4.67206	4.70224	4.68377	4.83303	4.75227	3.1409	3.16026	3.1667	3.3236	3.05412	3.54288	3.16807	3.10422	3.39701	3.28997
B4GALT1	5.70362	5.5502	5.75092	5.6791	6.10514	5.82833	5.932	5.75798	5.83713	5.78032	4.43628	4.33486	4.35668	4.4961	4.53891	4.20874	4.37934	4.15392	4.40593	4.32216
B4GALT2	6.81287	7.34178	7.37406	7.17697	7.38639	7.42487	7.57593	7.38973	7.4759	7.44669	4.61207	4.50715	4.32788	4.61335	4.48744	4.64159	4.49262	4.52156	4.34559	4.46597
B4GALT3	6.51928	6.42392	6.2261	6.16754	6.4271	6.23966	6.46894	6.42329	6.40875	6.38765	4.64185	4.53591	4.72159	4.40835	4.5608	4.42526	4.4553	4.5988	4.70733	4.30524
B4GALT4	8.33097	8.61231	8.59636	8.59205	8.58075	8.63246	8.46857	8.46495	8.25237	8.65097	4.40997	4.29827	4.33693	4.21738	4.21773	4.34177	4.31985	4.26646	4.19081	4.24438
B4GALT5	9.23769	8.61765	8.79779	8.39104	8.49837	8.69355	9.14195	9.21412	9.20588	9.61259	6.25882	5.65979	5.5906	5.72775	5.33574	6.08985	5.98969	5.40635	5.97345	5.48848
B4GALT6	4.99231	4.86592	5.12195	5.07693	4.95819	4.89053	4.9641	4.71646	4.87675	4.88681	3.66254	3.42971	3.53666	3.38095	3.47668	3.48428	3.55694	3.50554	3.49732	3.53255
B4GALT7	7.35614	7.16216	7.23901	7.34826	7.48447	7.24858	7.58269	7.48846	7.63822	7.50766	5.14434	4.8385	4.61291	4.86134	4.87576	4.80631	4.84645	4.84545	4.92162	4.95504
B9D1	5.76396	6.23294	6.1924	6.13763	6.36892	6.29025	6.24323	6.21563	6.26223	6.03515	3.91712	3.65784	3.8571	3.96315	3.76154	3.66428	3.82972	3.74971	3.76679	3.86609
B9D2	7.43098	7.66634	7.75937	7.52681	7.80263	7.55129	7.68224	7.84072	7.92588	7.77653	3.36986	2.79954	3.1208	2.88062	2.84167	3.11857	3.17152	2.83981	2.94273	3.03784
BAALC	4.83523	4.32983	4.31865	4.2412	4.39481	4.66783	4.63586	4.9094	4.65096	5.18034	2.9184	2.88331	3.04197	3.09836	3.2209	2.88416	3.16904	3.05966	3.02977	3.12283
BAALCOS	4.86769	4.80538	4.70397	4.65915	4.66503	4.8787	4.70331	4.54394	4.51863	4.89402	3.16696	3.25029	3.17937	3.25743	3.2621	3.12104	3.18866	3.07656	3.34198	3.19356
BAAT	5.67185	5.21195	5.51398	5.65471	5.8615	5.82958	5.70348	5.72365	5.22571	5.71353	3.37788	3.20205	3.19313	3.445	3.41721	3.24581	3.40683	3.33562	3.52406	3.48509
BABAM1	10.0663	10.1142	10.0924	9.88657	10.2012	9.95723	10.1728	10.0122	10.1244	9.71858	4.91659	5.01553	4.62389	4.98112	4.77901	4.81313	4.661	5.03111	4.93396	4.86342
BACE1	7.96103	8.37967	8.13749	8.10953	8.22691	8.24109	8.31378	8.42092	8.11943	8.34622	5.86366	5.90964	5.77071	5.89355	5.91564	5.89502	5.86394	5.94531	6.022	6.02895
BACE2	10.2794	10.6437	11.0284	10.5641	10.7538	10.9515	11.1498	11.1771	11.1139	11.1827	4.4757	5.15776	4.49438	4.96741	4.15179	4.866	4.6496	4.68033	4.91771	4.86741
BACH1	6.9396	6.70284	6.7074	6.57211	6.52983	6.85102	6.80772	6.84645	6.82024	6.98135	5.02579	5.20068	5.14976	5.17499	4.89768	5.25027	5.27042	5.14889	5.145	5.25128
BACH2	6.79397	7.35885	7.19704	7.71812	8.05951	7.41237	6.71026	6.87525	7.12255	6.9926	3.74299	3.76123	3.80108	3.73971	3.91097	3.60742	3.73662	3.70636	3.72769	3.5371
BAD	7.02021	7.29348	7.26963	7.2288	7.4897	7.35237	7.45975	7.43346	7.52304	7.35424	4.77424	4.66968	4.73572	4.69508	4.65965	4.58953	4.50867	4.74235	4.64803	4.54904
BAG1	8.44564	8.42826	8.61347	8.34934	8.57415	8.3775	8.40405	8.42574	8.43971	8.16216	4.35243	4.1893	4.37852	4.28462	4.34523	4.24637	4.22413	4.25526	4.25832	4.28462
BAG2	8.15312	7.65277	7.86128	8.11632	7.78884	7.8652	7.42914	7.93254	7.70228	7.83531	4.23561	3.79009	4.15922	3.94359	4.06031	4.07139	4.00136	4.18244	4.09029	3.93647
BAG3	11.1346	10.278	10.424	10.2152	10.2113	10.3628	10.3446	10.4915	10.4376	10.4516	5.6757	5.9666	6.11676	5.93436	5.92805	5.75476	5.60572	5.82499	5.79107	5.70881
BAG4	7.26388	7.13553	7.01037	7.02427	7.05098	6.88365	7.56156	7.13651	7.19744	7.06755	4.10492	4.09635	3.99605	4.08054	3.80741	4.02533	3.9334	4.0495	3.85309	3.8296
BAG5	8.07101	7.86792	8.31956	8.04077	7.75781	7.74226	8.02343	7.67554	7.82746	7.60239	4.6468	4.48004	4.30994	4.42329	4.34156	4.27981	4.46706	4.36597	4.3826	4.31
BAG6	8.68119	8.88564	8.81058	8.58303	8.8695	8.97535	9.03519	8.99989	8.88986	9.07127	5.479	5.34468	5.33765	5.45027	5.36518	5.4109	5.4303	5.34404	5.37334	5.48532
BAGE	4.04716	4.12919	3.99507	3.9912	4.0124	4.16239	4.1117	3.98827	3.9439	4.14709	3.53563	3.53127	3.56977	3.59105	3.62021	3.57194	3.53931	3.47976	3.57539	3.52602
BAHCC1	5.69918	5.70439	5.68761	5.80435	5.8569	5.85962	5.85871	5.97556	5.8233	5.67728	4.73745	4.94289	4.79675	4.8676	4.81596	4.91982	4.89191	5.10026	4.87373	4.93113
BAHD1	7.70343	7.60069	7.61265	7.70236	7.457	7.3837	7.40048	7.75833	7.59311	7.71411	4.61426	4.51051	4.60644	4.47852	4.55193	4.95405	4.45996	4.39977	4.96283	4.66558
BAI1	6.00045	6.34354	6.04028	6.07674	6.16766	6.31387	5.94095	6.41823	6.01762	6.56765	5.19596	4.78056	5.43321	5.28798	5.29621	5.4474	5.69814	5.05984	5.34547	5.43821
BAI2	4.902	5.12617	4.92188	5.17911	5.10084	5.09293	5.36237	5.09905	5.01245	5.02806	3.35647	3.05216	3.28834	3.22517	3.44963	3.12103	3.23825	2.97653	3.35647	3.09124
BAI3	6.51265	6.02982	5.3045	5.83559	5.99894	5.12013	5.31918	4.70502	5.42231	5.04618	2.75436	2.91803	2.99683	2.85837	2.62986	2.82135	2.6079	2.67469	2.62843	2.86918
BAIAP2	5.92331	6.03078	5.94531	5.89014	6.256	5.92404	5.97107	5.81933	5.90988	5.95748	4.26807	4.4642	4.37285	4.31567	4.38193	4.53603	4.29543	4.18792	4.2688	4.42466
BAIAP2-AS1	6.5318	6.86582	6.74772	6.92207	6.76469	6.8771	6.92389	6.95905	6.81257	6.887	4.61351	4.52234	4.45413	4.67241	4.6625	4.63042	4.65738	4.50307	4.61096	4.71655
BAIAP2L1	4.85602	4.53475	4.92702	4.53695	4.62365	4.86556	4.87987	4.89264	5.09459	6.13335	3.82632	3.88348	3.80628	3.96607	3.86286	4.08454	3.82261	3.85393	4.2769	3.89422
BAIAP2L2	5.25574	5.20478	5.38395	5.28935	5.36766	5.29718	5.25943	5.33238	5.33498	5.23663	2.9342	2.84992	2.89966	2.78514	2.84201	2.71053	2.86095	2.80248	2.81708	2.85174
BAIAP3	6.38792	6.45784	6.22052	6.46346	6.44416	6.44637	6.46757	6.53686	6.60916	6.50816	4.18557	3.87202	3.96108	4.46755	4.05675	4.17454	4.03757	3.93607	4.02602	4.14417
BAK1	7.36336	7.03188	7.12508	6.78077	7.04177	6.9894	7.36384	7.24569	7.33418	7.82848	5.38208	5.58969	4.8847	5.44596	5.42464	5.49657	5.43719	5.36277	5.58889	5.54518
BAMBI	8.91055	9.17547	9.14185	9.8522	10.303	8.63051	9.05293	8.74876	8.63191	8.09647	5.53904	4.82823	5.12701	5.62222	4.55971	4.71468	4.5666	4.92924	4.88396	4.71047
BANCR	4.4108	4.48173	4.31842	4.47263	4.5875	4.85014	4.76461	4.58947	4.53792	4.70123	3.66529	3.81274	3.81274	3.55475	3.65028	3.39829	3.77182	3.67876	4.09451	3.48561
BANF1	9.6967	9.3046	9.20313	9.30936	9.41167	9.58091	9.63057	9.17301	9.40589	9.06173	7.3524	6.86418	6.75625	6.84038	6.71736	6.49641	6.6846	6.84038	6.90823	6.72313
BANF2	4.01365	4.20385	3.97254	3.80684	4.05306	4.15789	3.82804	4.111	4.16154	4.30409	3.59046	3.91451	3.86908	3.76285	3.73589	3.85877	3.59044	3.70949	3.92606	3.80831
BANK1	5.49592	5.35547	5.11473	5.25427	5.20254	5.38165	5.33818	5.29548	5.05731	5.6785	3.69294	3.63539	3.59073	3.71847	3.82429	3.61488	3.78581	3.73481	3.74126	3.91705
BANP	9.67838	9.41465	9.64112	9.42033	9.66765	9.32706	9.73509	9.60973	9.6296	9.71084	6.89337	7.2418	7.00663	6.97	6.44092	6.78361	7.07138	7.14789	7.1169	6.9914
BAP1	7.08248	7.14677	7.07737	6.84204	7.10445	6.99882	6.78428	7.12311	7.20051	7.06995	4.45916	4.51317	4.15323	4.45997	4.59631	4.30697	4.55174	4.24129	4.46218	4.53026
BARD1	7.68487	7.35601	7.277	7.28018	6.86926	7.17472	7.53661	7.47402	7.45451	7.15249	4.58795	4.66525	4.48897	4.22473	4.36773	4.20314	4.37372	4.60437	4.49525	4.1378
BARHL1	6.43321	6.21222	5.94632	6.10328	6.25345	6.21985	6.26289	6.13428	6.19613	6.38551	4.9479	4.72297	4.01579	4.54926	4.847	4.51899	4.7395	4.75557	4.58584	4.75941
BARX1	5.34551	5.22839	4.98865	5.25363	5.47681	4.98193	5.17671	5.37137	5.08009	5.1668	3.38568	3.5253	3.85853	4.13589	3.61227	3.78078	3.62227	3.64587	3.58979	3.88336
BARX1-AS1	5.49777	5.48256	5.43515	5.01991	5.32579	5.55671	4.87609	5.49383	5.32524	5.63261	4.87053	4.72515	5.09068	4.88796	4.80296	5.20794	4.94917	4.73979	4.53084	4.82803
BARX2	6.54156	6.41618	6.29206	6.35793	6.37482	6.36587	6.06913	6.19164	6.3513	6.22965	4.43344	4.80517	4.88464	4.80839	4.82818	5.02476	4.81425	4.84763	4.80954	5.07535
BASP1	8.05324	7.61584	7.58979	7.52822	8.01583	8.12167	8.27623	8.28736	8.3076	8.53662	6.07926	6.40801	6.18498	6.13419	5.8154	6.18548	6.32553	6.15518	6.42022	6.10754
BATF	8.53194	8.24319	8.32393	7.88425	8.69349	8.57401	8.64889	8.61745	8.65863	8.88964	5.65269	5.63459	5.68008	5.35199	5.87755	5.7463	5.81662	5.7154	5.83486	5.85222
BATF2	6.66755	8.16462	7.0628	6.57254	6.12788	7.13354	7.29174	6.90554	6.63954	6.62529	3.60679	4.06667	3.9261	3.87502	3.60277	4.18043	3.69431	3.66162	3.74624	3.3533
BATF3	7.72135	7.35323	6.88595	6.62092	7.38025	7.4646	7.47691	7.43888	7.5643	7.16803	4.19105	3.96693	4.018	4.05178	4.08665	3.99882	4.1724	3.88229	4.08083	3.72333
BAX	6.36111	6.65735	6.29462	6.0238	6.78111	6.37542	6.78308	6.74908	6.73185	7.15447	2.60159	2.68198	2.91772	2.7531	2.64513	2.89605	2.75691	2.68457	2.69556	2.94229
BAZ1A	8.59614	8.41825	8.34032	8.06664	8.31514	8.13731	8.84283	8.53779	8.56753	8.95741	3.54677	3.4527	3.44574	3.38584	3.49646	3.5919	3.61252	3.51631	3.65303	3.16424
BAZ1B	6.3572	6.36606	6.56941	6.23868	6.52047	6.36368	6.37224	6.50224	6.30345	6.30871	4.39614	4.46564	4.2695	4.45364	4.4601	4.46166	4.4835	4.34537	4.40871	4.48067
BAZ2A	6.56189	6.61002	6.40317	6.41601	6.59865	6.72065	6.67429	6.59515	6.59787	6.61624	4.01487	3.94307	4.16664	4.04457	4.0394	4.02757	4.11965	4.10823	4.20909	4.12954
BAZ2B	10.8606	10.7764	10.9931	10.8152	10.725	10.4361	10.6441	10.7832	10.6393	10.5403	5.56341	5.61957	5.69005	5.36009	5.32681	5.39779	5.33023	5.321	5.26219	4.83399
BBIP1	7.78202	7.89328	7.97982	8.10954	8.12488	7.81941	7.95191	7.83554	7.96793	7.77596	6.3111	6.50473	6.90186	6.42507	6.20925	6.08972	5.96267	6.31177	5.79677	6.33605
BBOX1	4.88025	4.62823	4.5875	4.24133	4.44573	4.49997	4.40323	4.52286	4.50272	4.42595	2.54034	2.60469	2.16427	2.42086	2.38495	2.58904	2.19983	2.46854	2.39433	2.58231
BBS1	7.0974	7.11158	6.99028	6.97763	7.18896	6.9901	7.02605	7.0621	7.02111	6.88617	5.07938	5.21721	5.15725	5.21251	5.20544	5.25792	5.31234	5.2247	4.96792	5.3997
BBS10	8.49776	8.66483	8.71945	8.66195	8.85706	8.30059	8.90273	8.552	8.53193	8.39443	3.53208	3.32794	3.47381	3.15892	3.55751	3.14232	3.55576	3.46453	3.55792	3.35422
BBS12	7.48284	8.15844	8.10428	8.03804	8.36371	7.89477	8.11295	8.39905	8.10393	7.88504	4.54144	4.5347	4.50516	4.90993	4.18541	4.45051	4.48719	4.51812	4.8343	4.53379
BBS2	9.605	9.98599	10.0957	10.1845	9.9284	9.71878	10.1082	9.91725	9.94657	9.36562	4.25868	4.20242	4.08992	4.06985	3.8173	3.85819	3.98093	3.90871	3.96046	4.08562
BBS4	8.93848	9.49746	9.51113	9.59519	9.61907	9.46347	9.51596	9.43201	9.4115	9.05908	3.96029	4.1671	4.23722	4.21273	4.16686	4.23184	4.13545	4.13363	4.28541	4.18121
BBS5	5.25172	5.13255	5.33985	5.65703	5.62504	5.15963	5.25541	5.16985	5.21963	5.05642	2.83796	2.85035	2.79172	2.8845	2.88189	2.83386	2.78696	2.88096	2.61891	2.69182
BBS7	7.15545	7.09158	7.36551	6.94641	7.32702	7.13041	7.12129	6.79899	6.99207	7.08841	2.87161	2.81356	2.74576	2.78837	2.91981	3.12862	2.60153	3.06508	2.81779	2.81466
BBS9	6.38133	6.59019	6.41942	6.42872	6.60971	6.28108	6.40363	6.34144	6.40541	6.16305	3.7665	3.76721	3.93926	3.78762	3.79187	3.73023	3.84125	3.91908	3.90034	3.83501
BBX	9.35012	9.31703	9.34314	9.25437	9.18507	8.93942	9.21779	8.81166	8.82965	8.7254	5.34276	5.21452	5.49627	4.92559	5.05166	4.90047	5.07986	5.22562	4.97266	4.95899
BC010186	7.34464	7.14998	7.5385	7.24333	7.07705	7.27721	7.32427	7.29109	7.33571	7.43059	4.20128	4.51122	4.19659	4.61494	4.60439	4.69544	4.33629	4.42523	4.35832	4.30507
BC012193	4.45169	4.67668	4.52637	4.41767	4.71122	4.54954	4.32576	4.50848	4.4792	4.74037	3.42172	3.38836	3.33217	3.2932	3.36657	3.26444	3.44703	3.13736	3.58979	3.32722
BC015159	4.37888	4.29336	4.26425	4.09015	4.25558	4.43992	4.1047	4.34717	4.12715	4.28599	2.86767	2.99713	2.82415	2.60622	2.89813	2.82463	2.99755	3.04547	2.85931	2.63923
BC016361	3.80955	3.8835	3.70729	3.79141	3.7225	3.80955	3.5566	3.78356	3.8412	3.97322	2.73683	2.70704	2.57121	2.55076	3.06433	2.58761	2.73913	2.70854	3.11934	2.5722
BC017209	4.4075	4.41827	4.41489	4.16534	4.41247	4.39277	3.84766	4.08641	4.14643	4.21671	4.22053	4.55748	3.9391	4.31652	4.16329	4.18722	4.3965	4.0578	4.27232	4.12859
BC021061	4.81298	4.55642	4.50265	4.21033	4.23712	4.30553	4.38938	4.23712	4.34794	4.55857	3.67626	3.4844	3.62227	3.16575	3.41218	3.66392	3.49397	3.7621	3.40229	3.31271
BC022047	10.6924	10.7672	10.5466	10.0684	10.2443	10.1801	10.2841	10.3268	10.4008	9.85976	7.0742	6.58143	6.61123	6.40107	6.64772	6.20298	6.69031	6.97533	6.60703	6.69501
BC022892	4.506	4.95471	4.54995	4.58532	4.87256	4.13572	4.47384	4.12579	3.94767	4.67501	2.75237	2.51269	2.8172	2.73885	2.76573	2.91127	2.74622	2.63217	3.29934	2.60644
BC023201	4.94005	4.85801	4.94877	5.20682	4.96834	5.25105	4.92903	4.85745	4.81576	5.01451	4.40749	3.94773	4.22335	4.28707	4.29909	3.92692	4.4858	3.97819	4.0572	4.16116
BC024169	4.21539	3.86323	3.97815	3.94562	3.94358	4.24729	3.97396	4.02214	4.05222	4.24687	3.33853	3.62396	3.14645	3.0193	3.40487	2.88362	3.06704	3.17842	2.89128	2.82422
BC027448	5.19046	5.19099	5.0981	4.90225	4.90149	5.19562	4.97581	5.11964	5.01155	5.31921	5.55042	5.24676	5.15132	5.25702	5.40723	4.9584	5.34145	5.38951	4.89171	5.32185
BC028044	3.7668	3.64841	3.84426	3.73365	3.69138	3.95868	3.54543	3.895	3.48759	3.81861	2.94273	3.22776	2.98078	2.95531	3.08498	3.11837	3.19035	2.98598	3.11154	3.00154
BC028670	4.13346	4.01783	4.35151	3.97595	4.12735	4.34295	4.0256	3.90801	4.22526	4.09565	4.42045	4.82661	4.6814	4.32949	4.77818	4.97184	4.73299	4.57506	4.89449	4.60667
BC030152	6.49745	6.54312	6.90115	6.7028	6.77158	6.59481	6.63135	6.59188	6.55533	6.88711	3.03268	3.06091	3.22442	2.93877	3.03882	3.0258	3.11751	3.14154	3.0258	3.15256
BC032415	4.54561	4.70798	4.43195	4.7613	4.91092	4.61743	4.5967	4.89026	4.60258	4.88884	3.1141	3.01315	3.01808	3.02808	3.09626	3.01906	2.86009	3.00837	2.8839	2.89171
BC033164	6.07466	5.65646	5.59154	5.87961	6.02135	6.08873	5.98224	6.00793	5.80449	6.12057	3.33958	3.31028	3.42266	3.45645	3.78514	3.75823	3.52619	3.39907	3.35903	3.60094
BC033241	3.80828	3.63543	3.86332	3.83713	3.74165	3.88173	3.71481	3.68822	3.82529	3.98359	2.63419	2.56439	2.43752	2.53604	2.56328	2.89388	2.6737	3.0073	2.67449	2.76737
BC034416	4.24053	4.26765	4.30741	3.9634	3.99606	4.59864	4.06279	4.01355	4.04326	4.01283	3.73991	4.29855	3.91949	3.87533	4.13688	4.17912	3.72647	4.22615	4.00611	4.14055
BC034444	4.20468	4.29283	4.32251	4.1197	4.06788	4.14813	4.14813	4.0048	4.12018	4.44007	3.74508	4.31904	3.88839	3.80831	3.96371	3.99216	3.62227	3.81486	3.76491	3.62374
BC034788	3.9592	4.16035	4.00806	3.87674	3.94184	3.78049	3.93866	3.91455	3.7071	4.01115	4.02239	3.76708	4.12258	3.99081	4.29827	4.41538	4.40614	3.85924	3.87383	3.67619
BC035400	4.99439	4.86217	5.08696	4.97593	4.93803	4.81377	5.50894	5.46913	5.07911	5.08719	2.92908	3.03655	3.07688	2.79313	2.89588	3.10804	3.06045	3.00218	2.62217	3.00737
BC036209	3.61431	3.56312	3.48943	3.57119	3.38728	3.44321	3.37063	3.55453	3.54217	3.5195	2.8785	3.02874	3.11142	3.11488	3.5575	2.98367	2.76085	2.97963	3.17517	2.95593
BC036311	3.69074	3.74026	3.77755	3.57796	3.81651	3.70684	3.69116	3.58461	3.70802	3.75296	2.81109	2.71658	2.72693	2.60966	2.74161	2.56407	2.72615	2.86607	2.7638	2.76875
BC038205	4.17045	3.99394	4.05846	3.82522	3.85398	4.10034	4.08621	4.27022	4.19595	4.07966	3.88953	3.74992	3.61621	3.69967	3.91386	4.05409	3.61423	3.58136	3.72429	3.70198
BC039122	4.813	4.57043	4.81697	4.48469	4.32802	4.60251	4.65965	4.65988	4.5252	4.91256	3.54447	3.59707	3.55903	3.66715	3.6985	3.58214	3.55407	3.66876	3.57206	3.74338
BC039319	4.63624	4.03278	4.12165	3.90923	4.18042	4.14813	3.80943	4.0048	3.96805	4.09058	2.48131	2.54324	2.56066	2.76339	2.7838	2.78729	2.50901	2.83662	2.94273	2.52838
BC039487	3.63985	3.61635	3.5898	3.74901	3.88309	3.77532	3.66733	3.60262	3.6735	3.86011	2.02599	2.39513	2.09299	2.30415	2.28353	2.15821	2.01911	2.30003	2.14683	2.09589
BC039673	4.08801	4.18588	4.11178	3.9387	3.86772	3.83807	3.9673	3.88066	4.02899	4.12091	4.03385	3.50418	3.86095	3.98399	3.75461	3.93106	3.99435	3.70992	3.75488	4.14349
BC039686	4.21346	4.20607	4.21936	4.1771	4.30224	4.68105	4.23359	4.23597	4.273	4.24386	3.78137	3.83582	3.68691	3.83367	4.19124	3.87922	3.93879	3.83101	3.89753	3.89852
BC040311	3.61555	3.68665	3.62504	3.59442	3.7375	3.55853	3.43574	3.5519	3.59348	3.68981	3.38118	3.0116	3.41293	3.09229	3.27375	3.65945	3.45677	3.22958	3.34972	3.18701
BC040734	3.7086	3.71443	3.67979	3.79148	3.81993	3.71412	3.58087	3.78071	3.66801	3.71864	2.48025	2.6745	2.45934	2.61376	2.37184	2.70746	2.37166	2.36163	2.52052	2.33024
BC040833	4.42475	4.37554	4.43131	4.59843	4.34167	4.48577	4.65052	4.52064	4.60114	4.57907	3.93896	4.03168	3.86735	3.85379	4.23983	4.01877	4.24642	3.8724	3.99429	4.03953
BC041025	7.25917	7.24654	7.15464	7.28884	7.73171	7.32438	7.11455	7.7613	6.6935	7.9197	2.64517	3.17791	2.67677	2.91525	2.81837	2.54422	2.96933	3.03513	2.88095	2.401
BC041363	3.77355	3.64596	3.69643	3.86326	3.69352	3.73032	3.70576	3.72799	3.46576	3.48464	2.49101	2.31748	2.72226	2.54453	2.65408	2.63121	2.42505	2.57054	2.71961	2.7084
BC041998	3.90966	3.73151	3.809	3.69509	3.86883	3.71297	3.6508	3.7866	3.84214	3.89596	2.80653	2.86012	2.77813	2.73724	2.9907	2.9711	2.87821	3.04215	2.81825	2.89151
BC042029	3.6058	3.69373	3.59704	3.69974	3.45066	3.5327	3.6597	3.69393	3.9104	3.65608	2.85713	2.88866	3.00825	2.90755	2.87928	2.78322	2.94596	3.18176	3.29204	2.98936
BC042366	3.72541	3.78089	3.67251	3.6523	3.72541	3.7693	3.72636	3.87914	3.75481	3.57987	2.51322	2.80916	2.56608	2.77486	2.92943	3.15146	2.5396	2.64757	2.73715	2.62758
BC042374	4.02491	4.03527	3.91859	3.84115	3.95689	4.20685	3.88754	3.81259	3.77495	4.10601	4.86094	4.51626	4.53662	4.61269	4.74461	4.69216	4.45301	4.6864	4.75948	4.81506
BC042590	3.988	3.99418	4.0012	3.97244	3.99824	4.18032	4.12816	4.23878	4.22668	4.16035	4.45465	4.71722	4.57993	4.47551	4.26156	4.3715	4.6125	4.45863	4.55696	4.33645
BC043227	3.81098	3.93864	3.76855	3.74085	3.66312	3.64217	3.78331	3.83141	3.78537	3.7017	3.08015	3.17376	3.03761	2.95088	3.00237	2.97742	3.01105	2.99362	3.10402	2.87295
BC043291	4.14678	4.17881	4.1571	4.05575	4.11902	4.25921	3.93844	4.14659	4.1896	4.23712	2.6745	2.80095	2.78694	2.71629	2.75978	2.58353	2.98307	2.8035	2.88493	2.89925
BC043356	4.56132	4.30153	4.25367	4.20646	4.54102	4.32315	4.57762	4.39286	4.29154	4.28421	3.11837	3.2321	2.65442	2.87822	2.81722	3.25646	3.16215	3.11576	2.96904	3.00737
BC043540	4.97901	5.05119	5.03762	4.91229	5.05865	5.26278	5.23488	5.173	5.20573	5.16929	2.91098	3.21727	3.11588	3.28431	3.19935	3.20493	3.16652	3.2267	3.55205	3.1727
BC044596	6.30032	6.14105	6.13811	5.69711	6.10835	5.94698	6.01037	6.13471	5.94177	6.16949	5.71243	5.9937	5.89817	6.25711	5.91416	5.59572	5.59032	5.9443	5.80302	5.81422
BC044614	3.49254	3.58888	3.61859	3.6061	3.47069	3.78049	3.87937	3.59485	3.55492	3.55114	2.68775	2.72396	2.73475	3.08383	2.79153	2.60962	2.85296	2.67137	2.97974	3.17698
BC045559	3.6766	3.72601	3.7161	3.78984	3.7097	3.44038	3.54306	3.62641	3.5004	3.68096	2.51703	2.52432	2.47654	2.56622	2.44864	2.63364	2.49409	2.62082	2.5017	2.38609
BC045560	4.34305	5.04962	4.42407	4.26351	4.78117	4.39237	4.36866	4.47583	4.09914	4.55467	3.19419	2.8879	2.98093	2.79726	3.1151	3.22578	3.04496	3.12417	3.36889	3.28959
BC045779	4.86656	4.81999	4.86087	5.05019	4.8264	5.02759	4.9393	5.18596	5.18654	5.09974	5.51307	5.52336	5.55607	5.61561	5.4596	5.52996	5.54971	5.47157	5.83918	5.65473
BC045784	4.19529	3.87798	4.01972	3.84337	3.96078	3.85854	3.94327	4.00481	4.04694	4.10347	2.97752	2.45275	2.73421	2.77446	2.90606	2.97262	2.63193	2.80206	2.87928	2.87333
BC045788	3.90759	3.85028	3.82938	4.23282	4.01921	4.04802	3.72388	3.8885	3.87525	3.77216	2.98362	2.95684	2.87713	3.06671	3.334	2.95959	3.20751	3.05793	2.87394	2.98846
BC045789	4.84279	4.86811	5.12338	5.05472	4.74407	4.75574	5.77964	4.96688	4.99447	5.18292	2.81255	3.2517	3.26291	3.21489	2.87511	3.12615	3.0888	2.83649	2.94316	3.19167
BC045791	4.24122	4.41344	4.53823	4.04744	4.23163	3.93931	4.23163	4.26361	4.13643	4.29936	4.69223	4.78906	4.77642	4.69831	4.88462	4.9026	4.55422	4.92177	4.80592	4.88299
BC045805	4.53496	4.716	4.5912	4.51523	4.79884	4.70117	4.62848	4.58564	4.56893	4.81652	3.47726	3.5981	3.23826	3.35642	3.57809	3.70216	3.70873	3.55704	3.59288	3.5688
BC047364	3.94006	4.13413	4.00974	4.09555	4.27366	4.05524	4.08723	4.01662	4.01961	4.07938	3.42265	3.2508	2.80213	3.2881	3.28989	3.27091	3.06135	3.25388	3.44639	3.05003
BC047484	9.43337	9.26817	9.4176	9.28079	9.42148	9.16701	9.28626	9.41181	9.40134	9.4113	3.83267	3.82932	3.8808	3.79888	3.71367	3.63201	3.56857	3.72923	3.64894	3.57632
BC047615	3.59232	3.50929	3.50385	3.49089	3.51526	3.55417	3.4936	3.40437	3.49275	3.41938	2.18379	2.13096	2.29017	2.24146	2.44701	2.61202	2.20839	2.36937	2.4462	2.27533
BC047626	4.7752	4.80566	4.75534	4.72795	4.82774	4.81725	4.66924	4.62833	4.76167	4.94272	3.72742	3.48957	3.8377	3.28232	3.72779	3.60496	3.82322	3.78812	3.81695	3.57487
BC047644	5.52521	5.42418	5.33	5.29099	5.45634	5.5421	5.21011	5.55602	5.27129	5.67872	4.85292	4.70268	4.33021	4.80937	4.7621	4.77505	5.18495	4.6542	4.52028	4.65265
BC047651	3.80662	4.03306	4.07636	3.99413	3.807	3.94447	3.83071	4.04518	3.97946	3.80071	2.30149	2.27919	2.36298	2.35533	2.34823	2.42269	2.36161	2.53964	2.6415	2.55248
BC048132	3.72396	3.76035	3.61103	3.69011	3.54195	3.64914	3.62847	3.63828	3.59583	3.51673	2.54888	2.41851	2.53806	2.69387	2.64766	2.37501	2.602	2.5284	2.44429	2.35011
BC048141	4.60236	4.4172	4.46908	4.46877	4.45202	4.49779	4.20221	4.47161	4.10015	4.61594	2.69882	2.31306	2.7528	2.62157	2.4352	2.74269	2.80208	2.57818	2.47114	3.00915
BC048420	3.55338	3.46028	3.40999	3.44927	3.65067	3.56178	3.47478	3.69488	3.59076	3.50256	2.26485	2.36589	2.43214	2.4966	2.45935	2.3978	2.42475	2.45706	2.4966	2.42268
BC048997	3.87051	3.92753	3.84345	3.72148	3.73284	3.8254	3.64396	3.68159	3.76632	3.61416	3.32278	3.59709	3.44522	3.27366	3.21466	3.06252	3.44479	3.2268	3.19481	3.06981
BC053951	4.26755	4.66575	4.41588	4.16582	4.21132	4.42162	4.64942	4.39908	4.30493	4.67429	2.78391	2.78391	3.19365	3.1861	3.17368	3.00663	3.03251	3.10286	3.13535	2.94777
BC062753	8.28908	8.2482	8.44857	7.98423	8.12334	8.0967	8.1737	8.31341	8.18796	8.33793	4.46682	4.36958	4.09068	4.43141	4.38299	3.99023	4.47774	4.57524	4.26437	3.97797
BC062763	5.24271	5.94069	5.9096	5.79467	6.09225	5.83004	5.90854	5.89459	5.97629	5.95959	3.70853	3.52317	3.85315	3.73921	3.68613	3.91254	3.71824	3.52793	4.13124	3.78095
BC069004	4.51353	4.72392	4.45506	4.39366	4.41246	4.5727	4.43874	4.46962	4.48123	4.51342	3.96335	4.02656	3.9225	4.1643	3.89702	3.9556	3.77569	4.22159	3.87287	3.76162
BC069739	3.9222	4.17847	4.24657	4.37488	4.12535	4.30946	4.0191	4.04322	4.01641	4.27209	3.41369	3.47713	4.28464	3.55663	3.28029	3.49864	3.62447	3.67479	3.5985	3.81147
BC069756	3.79076	3.71975	3.64082	3.71163	3.44206	3.81301	3.68876	3.71822	3.71816	3.80801	4.24426	4.39022	4.57919	4.63345	4.80782	4.73727	4.21525	4.37403	4.39517	4.47022
BC069776	4.07176	4.19938	4.18571	4.19389	4.22354	3.91859	3.94956	3.97496	4.10336	4.00893	5.27299	5.58938	5.99582	5.62996	5.51978	5.81687	5.50886	5.88384	5.46088	5.692
BC070118	6.10616	6.19157	6.25976	5.79146	5.88796	6.38761	5.77055	6.12892	5.85576	6.32028	5.18763	5.13263	5.08804	5.38498	5.18894	5.65562	5.54083	5.05413	5.62951	5.34239
BC070490	3.9762	3.79731	3.99838	3.66228	3.84654	3.85771	3.87069	3.95278	3.85175	3.8578	3.2616	3.5253	3.44152	3.2513	3.47726	3.4149	3.69899	3.77126	3.97219	3.91224
BC079832	5.02102	4.62996	4.76471	4.58899	4.62637	4.82364	4.4745	4.69078	4.76319	4.70492	3.61763	3.81588	3.92203	3.43652	3.55906	3.72728	3.82072	3.84819	3.73152	3.81359
BC113958	5.69783	6.22751	5.76213	5.83908	6.31523	5.92919	5.77283	5.89223	5.83749	5.7486	2.71914	2.52662	2.56441	2.80094	2.67411	2.54373	2.5804	2.47284	2.56445	2.46724
BC130595	4.84081	4.89838	4.82694	4.58777	4.90723	4.86742	4.79009	4.83281	4.72118	4.96197	2.93955	3.10775	2.97156	2.97513	3.23825	3.10269	3.11398	2.92752	3.01433	2.84085
BCAM	7.08646	6.79717	6.88769	6.62947	6.6737	6.93746	6.49026	6.81456	6.66096	6.80874	5.89686	5.77844	5.59235	5.81802	6.00386	5.70362	5.81339	5.72761	5.87428	5.68945
BCAN	5.66154	5.5239	5.4548	5.43498	5.50436	5.55908	5.5118	5.44685	5.51038	5.6573	4.14852	4.08434	4.26176	4.1522	4.32284	4.25667	4.14332	4.02306	4.18652	4.12137
BCAP29	7.75235	7.47214	7.54912	7.46863	7.42065	7.56726	7.51205	7.53881	7.51501	7.51831	4.59479	4.50074	4.42687	4.49804	4.61081	4.55162	4.47175	4.49522	4.55437	4.50939
BCAP31	10.5692	10.857	10.656	10.3407	10.625	10.5697	10.9336	10.9553	11.1188	10.7563	6.19777	6.2878	6.24799	6.08132	5.90297	6.10958	6.17729	5.88391	6.26368	5.85712
BCAR1	6.70085	6.02336	6.35114	6.05015	5.77985	5.90314	6.16087	6.31523	6.32299	6.54491	3.45422	3.474	3.5139	3.55266	3.52376	3.35719	3.42642	3.46033	3.5387	3.54762
BCAR3	8.2121	8.35462	8.50099	8.73506	8.58816	7.43123	8.26073	7.53815	7.6623	7.54489	4.87948	4.65137	4.82314	4.78916	4.73806	4.53335	4.79695	4.62099	4.71692	4.65908
BCAR4	4.40616	4.20949	4.51269	4.57536	4.48909	4.64044	4.13672	4.55624	4.45147	4.30273	2.5979	2.66476	3.47313	2.66852	3.27142	2.92791	2.72701	2.74765	2.47359	2.95741
BCAS1	5.05648	5.3864	5.28466	6.40445	5.78602	5.43324	5.37426	5.45047	5.21667	5.67841	3.37232	3.56595	3.50875	3.36992	3.61701	3.51694	3.46046	3.3444	3.3444	3.62016
BCAS2	10.7449	10.6816	10.7843	10.7226	10.725	10.1428	10.5305	10.5593	10.5128	10.1231	6.38828	6.32502	6.17797	6.24157	5.99466	5.83971	6.26113	6.2998	5.91962	6.02754
BCAS3	8.06579	7.78848	7.87626	7.75361	7.76409	7.5815	7.73281	7.80433	7.81667	7.75052	3.75429	3.87311	3.69253	3.92497	4.00271	3.52528	3.7083	3.91164	3.82084	4.08737
BCAS4	5.72129	5.48774	5.5172	5.52823	5.51651	5.50538	5.56392	5.38487	5.38431	5.38949	3.63073	3.57988	3.68118	3.51233	3.56265	3.60801	3.59052	3.49983	3.54033	3.60004
BCAT1	8.61381	8.71692	9.03153	7.77025	8.47622	8.94265	9.37774	9.34971	8.81826	9.67362	4.20067	4.45452	4.24391	4.3335	4.28718	4.92744	4.89253	4.60637	4.95351	4.23699
BCAT2	7.0572	7.10169	6.96697	6.99237	7.31555	6.79739	7.04863	6.95702	6.98927	6.78844	5.45498	5.43341	5.31543	5.2825	5.47278	5.29033	5.22939	5.4386	5.54331	5.30555
BCCIP	8.6087	8.47024	8.52992	8.51327	8.74307	8.38795	8.49475	8.46462	8.3219	8.12352	4.18871	4.05684	4.26388	4.25785	4.2369	4.21671	3.96703	4.08778	4.07932	4.09938
BCDIN3D	6.66656	7.26971	7.14575	6.84949	7.22218	6.90352	6.75633	6.85918	6.83017	6.81546	3.96998	3.53973	3.61344	3.50131	3.4777	3.48468	3.99504	3.49777	3.45546	3.63801
BCDIN3D-AS1	5.09274	5.06115	5.00441	4.90417	5.22443	5.19525	5.1666	4.91398	4.96869	4.86256	3.27252	3.29389	3.52295	3.17074	3.35287	3.2318	3.52611	3.31775	3.2475	3.27172
BCHE	6.51511	5.34041	5.54416	4.60692	5.6	5.12759	4.5929	6.12551	5.46234	5.59249	3.12011	2.67549	3.00404	2.8845	2.86779	3.06538	2.84266	3.06252	3.04882	2.81934
BCKDHA	9.5464	9.55998	9.63883	9.27623	9.59655	9.27082	9.50359	9.55412	9.50071	9.64652	7.09882	7.09687	7.15918	7.10106	7.21968	7.19983	6.97862	7.12853	7.34775	6.76379
BCKDHB	7.79023	7.49553	7.62632	7.87792	7.74381	7.15265	7.66881	7.17201	7.31395	6.97078	4.45938	4.50679	4.30243	4.30718	4.44409	4.27138	4.38681	4.3838	4.23651	4.47139
BCKDK	7.83363	7.79701	7.68503	7.47903	8.14303	7.97926	8.2581	8.17615	8.23134	8.25528	4.70868	4.54624	4.50647	4.78529	4.55535	5.15588	4.78902	4.74951	4.88604	4.48439
BCL10	6.87271	6.78445	6.87465	6.79873	6.7581	6.62781	6.89084	6.71711	6.82819	6.7071	5.3545	5.34512	5.46127	5.24101	5.49268	5.24555	5.45872	5.46442	5.44643	5.41545
BCL11A	5.19556	5.04253	5.02851	4.8208	4.86845	5.07129	5.29765	5.07121	5.1435	5.49512	3.56376	3.57887	3.47032	3.46743	3.6562	3.51448	3.56422	3.59324	3.70769	3.51387
BCL11B	5.70986	4.72345	4.86916	4.52061	4.72275	5.0391	5.92283	5.53802	5.94109	6.16979	3.55162	3.34178	3.40487	3.20226	3.41075	3.55251	3.39092	3.41632	3.50954	3.62931
BCL2	6.76209	6.62509	6.61355	6.60705	7.15151	6.70576	6.7086	6.68209	6.62118	6.65156	3.88729	4.19737	4.12626	4.07319	4.11385	3.93863	4.09668	4.0534	3.95471	4.10643
BCL2A1	7.49302	5.13588	4.94912	4.99955	4.58317	6.33997	6.52254	6.14962	7.17008	7.26092	2.28182	2.72232	2.46829	2.44246	2.52721	2.43895	2.60766	2.59703	2.71787	2.3465
BCL2L1	6.64865	6.58776	6.55864	6.38508	6.64494	6.78063	6.73702	6.81785	6.65441	6.70326	4.73464	4.66708	4.64132	4.70063	4.57919	4.96953	4.70932	4.52155	4.98371	4.68219
BCL2L10	4.87912	4.85035	4.90438	4.75507	4.9512	4.89389	4.84294	4.95954	4.86192	4.88671	3.43522	3.45293	3.36711	3.48296	3.78144	3.53232	3.41523	3.39985	3.29193	3.54404
BCL2L11	6.77712	6.84959	6.7262	6.62196	7.03954	6.81101	6.84449	6.94495	6.83062	7.09832	4.6348	4.75537	4.57852	4.66883	4.62189	4.68878	4.72375	4.6457	4.67659	4.58295
BCL2L12	5.96339	5.96133	6.02669	6.05571	6.21313	6.02122	6.32746	6.30593	6.3513	6.37099	3.94209	3.45463	4.13098	3.67124	3.83365	4.30342	3.81486	3.97352	4.24613	3.78418
BCL2L13	6.26865	6.49325	6.44419	6.36283	6.68289	6.49985	6.28496	6.25478	6.33185	6.35194	4.24173	4.15431	4.09643	4.22343	4.18468	4.24694	4.1473	4.10307	4.17611	4.27795
BCL2L14	4.53267	4.45068	4.37905	4.41297	4.47107	4.48156	4.41277	4.53684	4.43547	4.55952	3.6769	3.72469	3.74534	3.71201	3.84558	3.62093	3.71124	3.7384	3.69676	3.75619
BCL2L15	4.90071	4.67329	4.71461	4.64926	4.673	4.84081	4.66359	4.64584	4.713	4.79396	4.35094	4.27042	4.47173	4.33094	4.40395	4.28205	4.5244	4.44184	4.4518	4.31302
BCL2L2	7.77426	7.45064	7.54641	7.27072	7.45957	7.50061	7.30237	7.41036	7.3994	7.32806	4.29619	4.18418	4.17821	4.50518	4.4516	4.01581	4.31626	4.47673	4.3389	4.32713
BCL6	8.98239	9.72283	9.44522	10.2589	10.6886	9.63787	9.61873	9.62025	9.49237	9.3638	6.0853	7.06458	6.7242	6.35568	6.95125	6.18532	6.29872	6.42977	6.22283	6.1781
BCL6B	7.01172	6.96823	7.05651	6.65681	6.74941	6.91428	6.87042	7.45194	7.03084	7.311	5.12184	4.99726	4.94184	5.01838	4.89236	4.97167	4.98539	4.99553	5.14934	5.04418
BCL7A	5.91204	5.79093	5.77379	6.25527	6.06202	6.01938	5.89445	5.69382	5.89266	5.80155	4.6213	4.51334	4.29533	4.22295	4.57461	4.72041	4.67556	4.33323	4.22822	4.61623
BCL7B	8.41183	8.39229	8.34269	8.25068	8.77779	8.63886	8.50036	8.3626	8.54706	8.15432	5.70523	5.80356	5.61526	5.87964	5.86187	6	5.92527	5.76424	5.5815	5.6322
BCL7C	8.01945	8.55936	8.18961	7.96979	8.81384	8.54633	8.48348	8.56119	8.85471	8.38118	4.6149	4.98213	4.7648	4.68004	4.82838	4.59527	4.39785	4.93765	4.86577	4.25374
BCL9	7.58659	7.88502	7.82069	7.7964	7.83256	7.88539	7.62354	7.80026	7.77959	7.73773	5.39286	5.40008	5.19649	5.25304	5.2341	5.46452	5.37618	5.55931	5.43867	5.55548
BCL9L	6.81041	6.59928	6.61613	6.47508	6.31772	6.62941	6.45304	6.67469	6.73078	6.87935	6.35356	6.42649	6.30484	6.31603	6.21792	6.11383	6.38244	6.30881	6.12172	6.19802
BCLAF1	9.06329	9.15916	9.04799	8.92296	9.21436	8.60116	8.76804	8.55989	8.69077	8.88218	4.37776	4.26987	4.27705	4.20272	4.18418	4.0604	4.11428	4.31585	4.18874	4.17787
BCMO1	4.18527	4.54031	4.54026	4.40814	4.33274	4.14116	4.23243	4.34653	4.28874	4.34522	3.22279	3.26385	3.72511	3.50498	3.45836	3.56888	3.29826	3.6191	3.33553	3.47391
BCO2	6.92146	8.09893	8.38476	7.42892	7.98814	7.0912	7.29607	6.91132	6.85566	6.37589	2.90319	2.67458	2.90155	2.86721	2.77571	2.77514	2.89619	2.93154	2.89546	3.24641
BCOR	8.05107	7.70885	7.31045	8.15898	7.6757	7.81201	7.85309	7.94884	7.66317	7.63154	3.32262	3.50684	3.64935	3.60855	3.41762	3.36398	3.40861	3.28861	3.34282	3.3299
BCORL1	5.65519	5.62583	5.4565	5.52464	5.67818	5.75073	5.5356	5.72471	5.67741	5.6711	4.22909	4.15362	4.14091	4.05513	4.09437	4.16019	4.14798	4.09471	4.1814	4.14455
BCORP1	4.09309	4.25335	4.12175	3.86402	4.28111	4.22251	4.37183	4.20685	4.0193	4.12492	2.72817	2.80747	2.8527	3.04309	2.95459	2.9575	2.93815	2.95599	2.99037	2.84955
BCR	7.67719	7.47898	7.73268	7.09607	7.46746	7.43125	7.46712	7.74873	7.81889	7.66105	4.47657	4.38686	4.49919	4.56343	4.41626	4.45843	4.37454	4.49701	4.66378	4.5426
BCRP3	4.65503	4.81973	4.66844	4.73943	4.7744	4.87156	4.56593	4.8741	4.70557	4.93733	3.16994	3.08448	3.33851	3.25593	3.31034	3.16882	3.09101	3.34031	3.2407	3.32437
BCS1L	9.38833	9.70615	9.84545	9.62529	9.92842	9.53824	9.56741	9.55799	9.52888	9.45763	3.5363	3.28847	3.1982	3.05431	3.59392	3.35596	3.55833	3.36393	3.54871	3.50836
BD495725	6.26516	4.83844	5.80282	5.01569	4.60688	5.64548	5.15679	5.63217	5.70013	5.72689	3.29956	3.05962	3.28454	3.45881	3.49436	3.32341	3.06885	3.17098	3.28811	3.08789
BDH1	6.31502	6.043	5.90206	5.82081	6.03455	6.29337	6.06663	5.93097	5.97556	6.11148	3.67257	3.82769	3.87728	4.10211	3.78316	3.80328	3.81176	3.9939	3.73976	3.86413
BDH2	9.42457	10.4331	10.1919	10.3372	10.2861	9.86267	9.76912	10.082	9.41089	8.95177	4.86945	4.55221	4.45469	4.66336	4.54936	4.43907	4.59691	4.81987	4.69365	4.55716
BDKRB1	6.28714	5.61995	5.55542	4.90245	5.15332	6.08073	5.77167	5.70876	6.39228	7.55707	4.29283	4.18931	4.51494	4.31329	4.27512	4.00719	4.33608	4.28703	4.37158	4.1284
BDKRB2	8.00226	6.9134	7.24395	6.77437	6.8166	7.93763	7.17663	7.60576	7.81421	9.52484	3.41102	3.31824	3.54718	3.88	3.70409	3.85686	3.6984	3.65955	3.85984	3.54545
BDNF	5.88013	6.52759	6.54155	6.42195	5.86685	6.31231	5.47687	5.93256	6.10873	5.88732	3.1355	2.95483	2.97809	2.91609	2.95756	2.91428	3.09262	3.20661	2.98588	3.00354
BDNF-AS	3.71725	3.85631	3.87757	3.76186	3.83218	3.77786	3.92408	3.69422	3.6641	3.73225	2.47557	2.70915	2.61786	2.62846	2.71367	2.58618	2.6453	2.61938	2.57438	2.67851
BDP1	8.09018	8.56551	8.23619	8.30702	8.78316	8.15046	8.11475	8.11979	8.03139	8.35517	3.97857	3.73503	3.77303	3.73594	3.96248	3.87351	3.74986	3.73906	3.83099	3.66555
BEAN1	5.28742	6.39623	6.37685	7.07057	6.96626	6.51786	6.3847	5.98256	6.44278	5.65434	5.06137	4.89433	5.04006	4.97135	4.84771	4.75439	4.90529	4.99163	4.90886	4.91641
BECN1	7.78603	7.66002	7.74055	7.41347	7.71961	7.57324	7.73904	7.76101	7.74833	7.74898	4.11732	4.23862	4.07141	4.17642	4.24905	4.11339	4.02816	4.08357	4.09247	4.27831
BEGAIN	5.64211	5.54422	5.24972	5.54422	5.69189	5.58378	5.62137	5.54969	5.37981	5.63244	3.17845	3.3579	3.72945	3.52783	3.33831	3.27357	3.26628	3.38388	3.5253	3.56508
BEND2	4.17443	4.01813	4.30849	3.84768	4.13494	4.01837	3.97698	3.90292	4.09325	3.99444	3.01472	3.06987	3.33432	2.88402	2.92836	2.8816	2.84763	2.92106	2.90976	2.73655
BEND3	7.02726	6.92411	6.80014	7.0292	6.94934	6.88444	7.15296	7.07525	7.01477	7.00488	4.01199	4.22593	4.02227	3.90725	3.92767	4.20762	4.04155	4.04984	4.01207	4.01653
BEND4	4.31312	4.44372	4.26875	4.3469	4.31217	4.27166	4.42227	4.37074	4.23503	4.34851	3.43992	3.4367	3.52693	3.73021	3.7497	3.62842	3.49823	3.5541	3.80687	3.61498
BEND5	7.25045	7.43698	7.11966	7.8981	7.37261	7.20722	7.09595	7.20188	7.12003	6.58587	3.92841	3.7494	3.83456	4.056	4.00932	3.83808	3.69289	3.98709	3.86682	3.60303
BEND6	5.50995	6.33688	6.25727	6.07734	6.00351	6.59943	6.44253	6.75497	6.40537	6.31094	3.34258	3.36807	3.31921	3.28879	3.40733	3.53138	3.40064	3.57481	3.68097	3.3615
BEND7	5.77515	5.76885	5.73919	5.71977	5.64984	5.61438	5.52674	5.40466	5.32568	5.54844	3.57146	3.73205	3.5494	3.63626	3.65519	3.37278	3.49273	3.37432	3.52171	3.46311
BEST1	6.79498	7.15335	6.93593	7.09045	7.60567	7.22592	7.10309	6.96137	7.14627	7.28177	5.27324	5.04694	5.1603	5.03614	5.09638	5.04509	5.22003	5.03475	5.03098	5.1421
BEST2	4.9939	4.88517	4.79342	4.58776	4.8622	4.99759	4.79928	4.64666	4.6638	4.94615	4.7384	4.90597	5.10098	4.93487	5.0686	5.02455	5.07934	4.97437	4.94471	4.82988
BEST3	4.17755	4.19455	4.08832	4.12648	3.99429	4.27437	4.08139	4.21063	4.13191	4.23382	3.57672	3.42166	3.3977	3.4209	3.53398	3.4228	3.48965	3.39481	3.5668	3.47424
BEST4	4.32534	4.49746	4.62263	4.48203	4.1228	4.55143	4.40126	4.25127	4.47625	4.26301	2.64942	2.76465	3.21286	2.75093	2.63951	3.13405	2.88636	3.06453	3.14619	3.21884
BET1	9.20637	9.10974	9.26795	9.08328	9.00633	8.88701	9.24872	9.33324	9.24118	9.19192	5.2769	5.32602	5.26579	5.00173	4.67078	4.68356	5.32815	5.20006	5.08034	5.30712
BET1L	7.16814	7.15811	7.0034	6.95693	7.29285	7.02541	7.23148	7.16869	7.04773	7.20534	4.38317	4.23652	4.5274	4.31404	4.29515	4.43849	4.51186	4.55341	4.47235	4.63731
BEX1	7.65612	10.8322	11.0572	10.4283	11.0716	10.4359	9.85854	10.8039	10.2567	9.87969	6.32197	4.85046	5.09448	6.10687	4.9866	4.78271	5.25086	5.06706	4.88444	5.07284
BEX2	9.36139	8.92659	9.64075	9.92921	8.87251	7.61553	8.18973	8.43527	8.05048	6.81367	5.42144	5.62528	5.5474	6.31853	5.67242	5.16405	5.01001	4.8552	4.77768	4.66472
BEX4	10.5046	10.5141	10.5617	10.5806	10.5669	10.0385	10.3454	10.441	10.5824	9.68284	4.28341	4.17095	3.96949	4.40347	3.93796	3.6888	3.73171	3.83764	3.45686	3.39806
BEX5	9.52136	9.51365	9.43716	9.52125	9.06821	8.17507	9.22902	8.33544	8.92198	6.39845	3.81457	3.43573	3.49231	3.58098	3.38505	3.0176	3.83927	3.2701	2.90124	3.54407
BFAR	8.98923	9.24412	9.21372	8.97563	8.97767	8.98345	8.99373	9.1664	9.15284	8.95233	6.15722	6.46215	6.05959	6.13195	6.01053	5.76197	6.04465	6.26079	6.08315	6.10818
BFSP1	6.75468	7.01588	7.49276	6.92157	6.95229	6.83661	6.904	7.19868	6.93331	6.83785	3.24428	3.27548	3.24081	2.90502	3.38632	3.17156	3.48252	3.33062	3.20043	3.56182
BFSP2	4.69938	4.79341	4.75822	4.53216	4.61424	4.83225	4.56751	4.61195	4.45751	4.88018	3.6179	3.49843	3.81751	4.28398	3.72372	3.97504	3.74109	3.71746	3.77421	3.76566
BFSP2-AS1	4.21894	4.22685	4.12224	4.00976	4.09507	4.24088	4.18029	4.13345	4.20184	4.16565	3.11581	2.86469	2.90162	2.93656	3.10182	3.30631	3.00624	2.88645	3.11794	3.3406
BGLT3	5.47833	5.27318	5.519	5.38776	5.51812	5.66618	5.20384	5.38776	5.40722	5.36632	4.98667	5.54885	5.62296	5.21328	5.46784	5.06921	5.40344	5.2002	5.34972	5.5197
BGN	10.072	10.6235	9.86669	10.0347	10.4319	11.5701	11.1604	11.6054	10.9674	11.1077	7.31972	7.54967	7.1533	7.46227	7.33533	7.16163	7.29209	7.60495	7.22955	7.4985
BHLHB9	6.22175	6.11454	6.47809	6.22995	5.80702	6.18813	6.20933	6.13296	5.76643	5.40801	3.7229	3.4389	3.68353	3.76999	3.73599	3.72749	4.04392	3.65357	3.75835	3.8153
BHLHE22	6.23445	6.02837	6.39044	5.7649	5.98612	5.63404	5.84539	5.8459	5.93229	5.8212	3.32145	3.33816	3.61174	3.3239	3.60578	3.47801	3.61702	3.55006	3.42652	3.52446
BHLHE23	4.30014	4.18263	4.14595	4.29572	4.20925	4.20139	4.22001	4.48859	4.23012	4.28711	3.45147	3.00856	3.38345	3.58178	3.15095	3.55226	3.29945	3.30358	3.45919	3.27835
BHLHE40	8.65201	8.40207	8.28327	7.8622	7.60843	8.70697	8.33493	8.03251	8.43385	8.50075	5.60767	5.76759	5.40125	5.29472	4.86277	5.59921	5.6863	5.3213	5.2022	5.34611
BHLHE41	6.15112	6.67081	6.5415	6.77169	6.00485	6.68331	6.3675	6.18392	6.56016	6.45051	5.13976	5.3204	5.06191	5.21591	4.82765	5.19304	5.12324	4.87564	5.01552	5.08018
BHMT	6.19058	6.18925	5.98349	5.61111	5.78077	6.13354	5.60545	5.78035	5.71978	6.00457	4.74332	5.05212	5.04772	4.97208	5.19774	5.53249	5.44811	5.34948	5.59922	5.25584
BHMT2	5.96044	6.27436	6.2607	5.65154	5.91898	5.76698	5.69142	5.70942	5.10339	5.39737	3.86002	3.84264	4.23371	4.03081	4.02353	4.09021	4.05414	3.88036	3.97657	4.01267
BICC1	8.00685	9.11681	8.80114	8.97862	8.87202	8.94365	9.01019	8.65303	9.05381	8.64405	5.45797	5.90946	5.60575	5.59673	5.24439	5.63123	5.48	5.74385	5.06357	5.71114
BICD1	7.53323	7.59112	7.86676	7.50826	7.58145	7.71924	7.68524	7.80794	7.73199	7.76219	4.05027	4.00101	3.96373	4.01481	3.96055	4.20024	4.09421	4.19455	4.10502	4.1783
BICD2	7.68973	7.92032	7.67189	7.66126	7.78309	7.81319	7.89255	7.81907	7.80035	7.9591	3.75801	3.72298	3.63926	3.79499	3.80351	3.85489	3.8316	3.74013	3.78985	3.67657
BID	7.75171	6.8616	7.07987	7.15076	7.37896	7.34194	8.14929	7.74725	7.80548	8.20627	4.29355	4.40599	4.35015	4.1689	4.08304	4.26393	4.34765	4.2864	4.48181	4.29066
BIK	4.46838	4.51361	4.65703	4.11028	4.19876	4.4653	4.22217	4.46103	4.27203	4.30182	4.04909	3.88791	4.28399	4.07073	3.99081	4.03028	4.20142	4.44447	4.59367	4.15397
BIN1	8.17452	7.92757	7.79653	7.84719	8.13389	7.78991	8.47364	8.12531	8.39634	8.15955	5.6496	5.92087	5.82667	5.71629	5.69898	5.82871	5.69124	5.82978	5.71052	5.80416
BIN2	7.73519	6.89058	7.06534	6.60885	6.79478	7.16608	7.99097	7.39385	7.44412	8.11267	6.63762	6.52043	6.10338	5.94606	6.05701	6.1746	6.39461	6.43028	6.20543	6.5591
BIN3	7.7058	7.67052	7.61904	7.30144	7.55087	7.80602	7.65523	7.56522	7.69146	7.58376	4.70533	4.79673	4.67383	4.93041	4.88645	5.01148	4.87867	4.70869	4.39538	4.2756
BIN3-IT1	5.75331	5.47434	5.11785	5.48952	5.81142	5.62249	5.68876	5.56941	5.62087	5.52518	4.85789	4.86305	4.43585	4.68577	4.84107	4.23927	4.48993	4.80601	4.7898	4.63332
BIRC2	11.2748	11.5657	11.6735	11.4153	11.4785	11.4446	11.5269	11.5227	11.5524	11.5193	7.99017	7.58437	7.37396	7.55102	6.83582	6.54888	7.55111	7.36388	6.96307	7.3063
BIRC3	7.677	7.17279	7.39127	7.02044	6.82159	7.06006	7.45216	6.96778	7.1229	7.04232	3.6386	3.60094	3.63795	3.50611	3.39151	3.48778	3.52098	3.55447	3.54339	3.45313
BIRC5	5.34876	5.23495	5.43535	4.95907	5.26945	5.36216	5.51849	5.67473	5.81596	5.72218	3.44137	3.46452	3.26972	3.39831	3.30901	3.59825	3.38106	3.38098	3.24649	3.38113
BIRC6	9.77596	9.07862	9.82047	9.23314	9.65315	9.07737	9.20283	10.0026	9.26527	9.5627	4.83266	4.77338	4.87686	4.88277	4.59405	4.64225	5.19183	4.76683	4.70963	4.6798
BIRC7	6.51106	6.3029	6.59313	6.57263	6.63664	6.39238	6.57604	6.70595	6.76484	6.49302	5.39811	5.79523	5.82184	5.61228	5.54938	5.89192	5.62859	5.59944	6.07883	5.86227
BIVM	5.86272	5.91738	5.9771	6.00594	5.99986	5.86083	6.0333	5.95079	5.9015	5.86935	3.80829	3.82604	3.98391	3.93343	3.53882	3.79165	3.99782	3.8656	3.7523	3.86142
BLACAT1	4.49964	4.60688	4.86206	5.11502	4.51733	4.5994	4.29747	4.42845	4.13321	4.52567	3.78901	3.82752	2.80813	2.95259	3.62178	3.57142	3.43718	3.24814	3.15131	3.46652
BLCAP	10.4862	10.4843	10.4428	10.4238	10.4403	10.1379	10.6859	10.5756	10.4222	10.2965	5.89513	6.02928	5.93574	6.39752	5.48439	5.52675	5.59388	5.49015	5.37752	5.54927
BLID	6.1241	6.5468	6.08078	6.89505	6.10916	6.19793	6.46409	6.26917	5.66306	5.55271	3.98357	3.31417	3.28709	3.43465	3.69995	3.6254	3.3703	3.63747	3.42986	3.57955
BLK	4.8223	4.76964	4.83723	5.02645	5.01709	4.91641	4.97936	5.10972	5.08641	5.3392	4.073	4.07725	4.33997	4.5144	4.40943	4.37858	4.19996	4.26961	4.19637	4.21194
BLM	5.94608	5.86941	6.3567	5.67028	6.03053	6.22995	6.40613	6.21099	6.07886	6.53583	4.6261	4.98261	4.36119	4.46179	4.75842	4.79183	4.60457	4.4687	4.47188	4.96526
BLMH	8.8195	8.66894	8.67789	8.26123	8.46681	8.61058	8.67321	9.02348	8.8842	8.77534	4.56022	4.57343	4.54474	4.74139	4.88142	4.46	4.44706	4.56391	4.41127	4.75062
BLNK	9.20514	8.44284	8.55547	8.40758	6.70886	8.52702	9.63879	8.45922	8.64076	8.22927	4.0004	4.26848	4.40387	4.29924	3.5396	4.31965	4.39977	4.32011	4.27127	4.38597
BLOC1S1	8.59515	8.40394	8.58661	8.70305	8.79525	9.11122	9.09034	8.79725	8.6361	8.73683	7.02404	7.11312	6.92988	7.01952	6.87026	6.74592	6.69099	6.95259	6.92988	6.95159
BLOC1S2	11.1053	11.0157	11.3849	10.9745	10.8251	11.0708	11.4023	11.2107	11.0661	11.0475	6.32671	6.27151	5.96459	6.23517	5.51422	6.10905	6.11756	6.26994	5.97117	5.75171
BLOC1S3	6.8173	7.10888	6.96235	6.9265	6.93925	7.11467	7.20958	7.07555	7.23886	7.13966	3.91731	3.93376	4.17718	4.02707	4.114	4.16407	4.13471	4.01837	4.17408	3.97842
BLOC1S4	8.05688	8.18647	8.45619	8.15296	8.14321	7.97133	8.16394	8.16021	8.33249	8.0983	4.73193	4.42622	4.7659	4.21239	4.52907	4.26562	4.5981	4.44522	4.63171	4.45173
BLOC1S6	9.12757	9.26094	9.36252	9.25099	9.24235	9.18833	9.32782	9.36101	9.35571	9.22186	4.62105	4.667	4.50565	4.79144	4.57139	4.62114	4.6699	4.85787	4.79258	4.56216
BLVRA	8.4777	8.77124	8.36903	8.26949	8.46618	8.63826	8.85548	8.54103	8.64642	8.61138	6.27937	6.18646	6.3535	5.91991	5.93784	6.20905	6.07656	6.18133	6.19889	6.15048
BLVRB	10.978	11.4185	10.9458	11.3218	11.7652	11.4282	11.7392	11.3858	10.9579	11.1562	6.76407	6.97431	7.03705	6.88592	6.34285	6.49202	6.61427	6.7568	6.86998	6.39034
BLZF1	6.14384	6.30719	6.23735	6.16727	6.18518	6.07416	5.99177	5.96546	5.96594	5.8846	2.86153	2.69361	2.82061	2.9422	2.9294	2.87144	2.87291	2.85238	2.87472	2.85285
BMF	7.80112	7.68897	7.46465	7.33416	7.16239	7.92923	7.84637	7.74996	7.54283	8.20561	5.3203	5.18465	5.50043	5.02873	5.32897	5.37443	5.38033	5.12568	5.28842	5.35383
BMP1	6.22783	6.2551	6.12144	5.98255	6.0196	6.56534	6.30851	6.41524	6.50434	6.80108	4.27988	4.37372	4.26853	4.34372	4.44226	4.51461	4.5204	4.38	4.56741	4.43199
BMP10	4.4676	4.64689	4.42667	4.63795	4.6116	4.67145	4.43561	4.82688	4.29154	4.45665	3.25527	3.71761	3.32738	3.23791	2.9929	3.29277	3.5552	3.1755	3.26643	3.44427
BMP15	4.51193	4.34994	4.08051	4.21231	4.40217	4.48468	4.29962	4.24277	4.4848	4.44698	4.15802	4.46692	4.26035	4.14562	4.16697	4.14268	4.15022	4.16546	4.16403	4.10995
BMP2	7.65151	8.84999	9.57984	9.37567	9.42756	8.88001	9.35111	9.21369	8.78327	9.9289	4.83114	5.13385	4.89657	4.8528	4.6329	4.38778	4.84375	4.5779	4.81312	4.64884
BMP2K	7.50594	6.88395	7.20066	7.04428	6.7817	7.31532	7.8392	7.36967	7.49553	7.51277	3.55994	3.80473	3.65581	3.68433	3.41976	3.71615	3.82233	3.59064	3.71656	3.53458
BMP3	4.41488	4.34436	4.51413	4.39109	4.50483	4.44582	4.37245	4.32305	4.31432	4.46068	3.84943	3.63017	3.66153	3.84272	4.09277	3.9574	4.08668	3.63255	3.63764	3.84409
BMP4	9.07768	11.0682	11.0488	10.9739	11.256	11.0461	10.9515	10.1542	10.5526	9.42704	5.2063	5.06121	5.49277	5.28193	5.21703	5.2887	5.27685	5.32866	5.31792	5.19511
BMP5	4.44526	4.74237	4.33573	4.38913	4.36965	4.36838	4.58813	4.28535	4.21082	4.21833	3.52806	3.60893	3.76533	3.45378	3.63079	3.38143	3.55098	3.50481	3.53447	3.76363
BMP6	5.32666	5.82548	6.19896	5.80031	5.85467	5.82708	6.02775	5.71324	6.00135	5.85394	3.75498	3.75858	3.75045	3.8873	3.64824	3.85832	3.84239	3.91716	4.23441	3.94296
BMP7	5.81209	5.725	5.69842	5.65735	5.71464	5.8231	5.66637	5.64564	5.57212	5.74896	4.1854	4.12397	4.15162	4.06909	4.1231	4.01543	4.05986	4.09074	4.12223	4.03149
BMP8A	6.808	6.80512	6.87848	6.70807	6.79624	7.10185	6.68143	7.0274	6.85965	7.20563	5.80886	6.0012	5.96837	6.05513	6.03915	6.15563	6.27791	6.07692	6.14212	5.98888
BMP8B	5.0568	4.94671	4.97795	5.23064	5.09961	4.90454	5.13211	5.0185	5.20681	5.55041	4.33419	4.40963	4.34779	4.37992	4.25173	4.25073	4.26828	4.40985	4.16496	4.34825
BMPER	4.38196	6.70772	8.08729	5.90612	5.54412	6.02879	6.66963	6.06588	6.35253	4.94791	3.9954	3.35953	3.7164	3.6302	3.35666	3.50977	3.95664	3.48634	3.49505	4.0127
BMPR1A	8.72791	8.61518	8.6841	8.52561	8.45868	8.37739	8.2331	8.27283	8.34781	8.12149	4.90284	4.69488	4.74559	4.70458	4.93054	4.70354	4.61478	4.73499	4.52572	4.71445
BMPR1B	6.86537	5.72896	5.23939	4.91067	5.02266	5.03961	4.82893	5.02262	4.88128	4.80575	3.39525	3.2608	3.36361	3.30324	4.0144	3.44476	3.34505	3.20652	3.61615	3.38019
BMPR2	8.04137	8.20398	8.3852	8.33503	8.18584	8.04869	8.4329	8.01261	8.35329	8.12373	4.69119	4.39966	4.68584	4.5678	4.46902	4.34258	4.59706	4.5775	4.5216	4.54073
BMS1	9.20901	9.41099	9.40395	9.14004	9.51136	9.28752	9.27261	9.40203	9.40473	9.20208	5.01599	4.88255	5.04903	5.0624	5.01122	4.88145	4.84923	4.67721	5.04793	4.95797
BMS1P20	7.77235	7.43017	7.25151	7.25003	7.48309	7.39682	7.07039	7.66851	7.84116	7.32451	4.31434	4.25285	4.18658	4.4556	4.41256	4.64733	4.21915	4.27158	4.68154	4.45443
BMS1P5	6.10928	5.87127	6.01348	6.14874	6.08471	5.85099	5.90114	6.08864	6.03102	6.02989	3.20902	3.87206	3.62358	3.45281	3.4254	3.43818	3.55987	3.4256	3.63386	3.44093
BMS1P6	8.0358	8.9129	8.12191	8.55835	8.67375	8.63967	8.44726	8.47292	8.34388	8.8526	5.5638	5.96844	5.7214	5.72116	5.36788	5.54387	5.70695	5.93361	5.36294	5.65737
BMX	7.55666	8.70743	10.0608	8.95812	10.0455	8.28334	8.88086	7.88355	8.195	7.89758	6.04994	5.70251	5.8991	6.6228	6.16096	5.56666	5.81968	6.00191	6.01236	6.06759
BNC1	4.15685	4.14395	4.37688	4.23853	4.00131	4.30663	4.11269	4.51453	4.14765	4.6281	2.9245	2.88835	2.42324	2.73187	2.75355	2.67625	2.66967	2.84987	2.82846	2.51449
BNC2	7.10052	6.65638	7.182	6.9513	7.17269	6.95611	7.22794	7.16335	7.72856	8.12081	3.98753	4.12264	4.22597	3.98829	4.23706	4.03596	4.16609	4.10717	4.20737	4.13473
BNIP1	6.62382	6.77464	6.75005	6.64063	6.70211	6.55244	6.89209	6.79828	6.90289	6.77773	4.46665	4.19533	4.25922	4.24932	4.29542	4.30599	4.3912	4.31434	4.23685	4.31203
BNIP2	10.5731	10.2694	10.4349	10.0515	10.1943	10.1281	10.2653	10.3119	10.2414	10.1891	4.92907	4.66625	4.70601	4.67838	4.60427	4.78042	4.79679	4.67468	4.34145	4.39597
BNIP3	8.68674	8.65402	8.48002	8.78569	8.86207	8.56965	8.87055	8.57584	8.52088	8.55889	5.16165	5.08819	5.11149	4.92232	5.40103	4.86735	5.16628	5.02133	4.75743	4.84258
BNIP3L	11.4397	11.7084	11.8059	12.3603	12.3162	11.3835	11.7007	11.3529	11.3442	11.202	7.12767	7.0442	7.19967	7.2548	7.13634	6.25113	6.77357	6.80153	6.10935	6.66649
BNIPL	4.13284	4.38967	4.25047	4.24827	4.52115	4.35989	4.30558	4.05561	4.37835	4.36286	3.27366	3.30822	3.34768	3.21464	3.36408	3.34396	3.32966	3.14975	3.39068	3.48367
BOC	7.79176	8.28603	8.29946	8.40689	8.46201	8.10967	8.28862	7.76233	7.95875	7.57744	6.32936	5.88247	6.28178	6.17964	5.97389	5.87053	5.7151	5.67098	5.88761	6.10005
BOD1	10.1832	10.2781	10.4039	10.7529	10.9033	10.1216	10.3877	10.3434	10.0605	10.0039	5.10296	4.75827	4.84315	4.61661	4.54789	4.57091	4.35895	4.43395	4.32136	4.49396
BOD1L1	7.15429	7.04825	6.85161	6.9192	7.07633	6.75721	7.11974	6.94295	6.88095	6.89363	3.2431	3.39194	3.51465	3.33176	3.38182	3.35964	3.41822	3.20565	3.19609	3.18724
BOD1L2	4.26769	4.27773	4.69322	4.11571	4.51923	4.47252	4.0299	4.24156	4.26425	4.23484	3.13566	3.15432	3.19096	3.16643	3.14913	3.07965	3.1229	2.92716	3.11648	3.10759
BOK	6.95447	6.7352	7.15888	7.1791	7.04561	6.72672	7.40735	6.94604	7.25617	7.51662	3.48856	3.58128	3.18752	3.37502	3.27197	2.9919	3.29596	3.26	3.22535	2.98096
BOLA1	7.0363	7.03298	7.37971	7.11184	7.44685	7.02959	7.18395	7.33925	7.14943	7.02807	3.29042	2.98533	3.43572	2.81332	3.33565	3.21075	3.12475	3.18221	2.95026	3.09608
BOLA2	4.95534	4.87705	5.04035	4.91511	5.10513	5.13829	5.11104	4.99792	4.94851	5.10429	3.64961	3.93752	3.95846	3.41878	3.62677	3.82654	3.62501	3.75274	3.64511	3.63973
BOLA3	10.6822	10.3379	10.5417	10.2788	10.7897	10.6343	11.0404	10.8689	10.9871	10.9112	4.74963	5.13368	4.45351	4.6178	4.67717	4.47321	4.50617	4.28703	4.63399	4.45879
BOLA3-AS1	5.07538	5.19923	4.85339	5.31123	5.42907	5.02211	4.90769	4.96986	5.0745	4.92072	3.31824	3.08661	3.14252	3.00422	3.27701	3.21841	3.27978	3.01953	3.23362	3.1371
BOLL	4.52739	4.56646	4.57929	4.54487	4.48077	4.50218	4.488	4.28063	4.5725	4.54483	3.87923	3.9634	4.12515	3.73104	3.86708	4.09192	3.86336	3.86951	3.65452	3.72833
BORA	6.11137	5.72034	6.02185	5.8346	6.31766	5.77143	6.17262	6.33775	6.20956	5.89024	5.49517	5.17089	5.56969	5.30422	5.47289	5.72192	5.7445	5.66745	5.52025	5.24021
BPESC1	3.51272	3.72756	3.81173	3.664	3.77352	3.70199	3.64552	3.77209	3.5899	3.47346	2.30376	2.30285	2.29915	2.32104	2.2769	2.60982	2.56376	2.36414	2.45277	2.35013
BPGM	7.83167	8.08941	8.56772	7.92408	7.72329	8.13678	8.24154	8.22919	8.23198	8.3125	2.58178	2.55276	2.87711	2.62577	2.58648	2.84489	2.91609	2.92752	3.02336	2.88683
BPHL	7.36121	7.75094	7.58461	6.96662	7.80101	7.59445	7.51495	7.67164	7.58157	7.5215	4.18335	3.85476	4.17631	3.84696	3.93801	3.86404	4.09334	4.71768	4.15676	4.17196
BPIFA1	5.27031	5.43629	5.55415	5.10623	4.98678	5.73535	4.8586	4.83561	5.22587	5.33798	4.95191	5.07513	4.60521	5.1395	5.21552	4.94505	5.54925	4.96386	4.77528	5.05002
BPIFA2	4.91044	5.25899	5.12502	5.13199	5.13301	5.13899	5.08678	5.24938	5.23435	5.09938	4.39666	4.45754	4.67745	4.4044	4.52919	4.46436	4.50565	4.22242	4.45929	4.76411
BPIFA3	6.44488	6.31267	5.96093	6.0121	6.18589	6.73979	6.20683	6.00925	6.15037	6.12816	5.02662	4.98833	5.01359	4.96957	5.18407	4.91365	4.75635	4.75173	4.78751	5.09117
BPIFA4P	4.62793	4.619	4.48341	4.76898	4.64006	4.84731	4.37543	4.48279	4.61008	4.52319	3.69748	4.23706	3.55139	4.26164	3.67411	3.67672	4.00405	4.12059	4.12097	4.10557
BPIFB1	5.33867	5.11898	5.33005	5.13425	5.35854	5.43395	5.84751	5.34455	5.07973	5.35845	3.44653	3.65931	3.24814	3.19096	3.41938	3.3687	3.29108	3.36449	3.04987	3.47255
BPIFB2	5.62981	5.73978	5.48062	5.45773	5.41373	5.86629	5.7123	5.49338	5.47194	5.65287	4.54359	4.72916	4.63099	4.74412	4.81817	4.90907	4.61455	4.65369	5.07372	4.713
BPIFB4	4.85264	4.88131	4.74262	4.88131	4.7576	4.92538	5.15136	4.88977	4.85189	5.02902	4.55748	4.77364	4.80574	4.62646	4.44045	4.70129	4.45205	4.71604	4.90047	4.23182
BPIFB6	4.32146	4.45368	4.42907	4.2273	4.46887	4.43418	4.42816	4.40789	4.40382	4.47926	3.88126	3.70226	3.82297	3.94429	3.96378	4.00727	3.95575	4.06096	3.98389	3.83703
BPIFC	4.97865	5.00026	4.97284	5.024	5.05297	5.02144	4.74338	4.87261	4.90421	4.94845	4.62566	4.21557	4.39429	4.49524	4.41694	4.42522	4.37237	4.09496	4.6307	4.60822
BPNT1	5.84998	5.70102	5.83718	5.6862	5.67919	5.7027	5.84694	5.76041	5.77051	5.75736	3.66108	3.64298	3.69165	3.59602	3.66473	3.85337	3.7163	3.82792	3.84916	3.72393
BPTF	8.66717	8.68381	8.64994	8.6351	8.79811	8.43653	8.59529	8.6234	8.7232	8.39448	3.90864	3.79079	3.96626	3.74915	3.87859	3.89017	3.77339	3.85037	3.79475	3.78751
BPY2	4.35853	4.07636	4.2066	4.01401	4.2176	4.33977	4.03161	4.31838	4.11111	4.4008	3.31057	2.72221	2.92609	2.99129	2.91015	2.80203	3.02011	2.98343	2.81533	2.93969
BRAF	7.11822	6.85851	6.91574	6.90961	7.12032	6.74555	6.91664	6.91981	6.76537	6.69857	3.63685	3.79643	3.47691	3.4891	3.72844	3.35117	3.60907	3.83211	3.45169	3.57734
BRAP	7.70079	7.98691	7.86663	7.79667	8.02976	7.73823	7.85198	7.92732	7.84576	7.68553	3.87921	3.84716	3.71985	3.80272	3.87929	3.75239	3.84451	3.74797	3.786	3.84801
BRAT1	6.7658	6.92231	6.96866	6.80885	6.96011	6.74851	7.14761	7.08816	7.05394	7.09383	4.71206	4.62259	5.03591	4.85457	4.91734	5.22206	4.68348	5.15999	4.86149	5.04005
BRCA1	6.21362	6.40602	6.43315	6.36998	6.46172	6.41799	6.39317	6.45155	6.4145	6.33795	3.97974	4.05058	4.06038	4.19309	4.02652	4.07408	4.06206	4.04729	4.13797	4.20783
BRCA2	3.96245	4.06371	3.80387	3.70987	3.89793	4.00292	4.25456	4.16363	4.11484	4.13152	3.84854	3.71055	3.71985	3.61349	3.98558	3.72825	3.58964	3.71446	3.84224	3.56534
BRCC3	6.82118	7.0212	7.07399	6.93258	6.81694	6.88156	7.07662	6.95435	6.90584	6.82307	3.38035	3.36685	3.4394	3.30838	3.37432	3.41812	3.48627	3.34488	3.48702	3.35211
BRD1	8.59532	8.77525	8.63997	8.60822	8.84282	8.61166	8.53049	8.68413	8.55948	8.56698	3.95512	3.93101	3.96815	4.02988	4.0302	3.89159	3.91814	3.84961	3.74631	3.93892
BRD2	8.93738	8.90677	8.62204	8.46212	9.08167	8.62618	8.95942	8.66454	8.57867	8.6407	5.35604	5.3382	5.48364	5.36802	5.42876	5.24257	5.08056	5.44199	5.26824	5.33187
BRD3	8.31557	8.17783	8.2848	8.16386	8.40124	8.21643	8.36968	8.24728	8.10014	8.18196	5.16021	5.29351	5.0958	5.23233	5.21795	5.03938	4.97623	5.12935	4.88494	5.03686
BRD4	7.86649	7.75027	7.57657	7.85508	7.95697	7.98145	8.0528	7.87858	7.86548	8.00502	5.73757	5.92913	5.89868	5.84745	5.83969	5.87922	5.79824	5.86686	5.89456	5.7575
BRD7	7.42155	7.19005	7.08939	7.03307	7.19664	7.09365	7.14348	7.04421	7.01835	7.00466	3.38889	3.43905	3.57822	3.5217	3.27647	3.49892	3.38392	3.31581	3.30935	3.51418
BRD7P3	4.29852	4.28346	4.32378	4.25634	4.25791	4.41052	4.40233	4.5578	4.25776	4.34892	3.86505	3.76859	3.81617	3.7731	3.87513	3.82463	3.9605	3.77052	3.78348	3.76963
BRD8	7.32589	7.43919	7.42356	7.31567	7.63644	7.18326	7.30743	7.42842	7.27798	7.30269	4.6294	4.74689	4.85007	4.75025	4.8459	4.81511	4.61434	4.67949	4.69529	4.66622
BRD9	9.14829	9.04289	9.0827	8.9118	9.23226	8.72006	8.85169	8.87904	8.84651	8.92788	6.81338	6.90951	6.61345	6.85256	6.74743	6.50178	6.33936	6.63472	6.56649	6.87682
BRDT	3.83704	3.68228	3.78025	3.84759	4.09032	3.94989	3.88868	4.00742	3.93437	3.6923	2.81323	2.91465	3.01221	3.02656	3.04279	3.01271	3.04841	2.74205	2.9443	3.17815
BRE	9.3294	9.16769	9.34114	9.01882	9.32433	9.1402	9.29137	9.28376	9.46496	9.25073	6.29989	6.33622	6.4095	6.27066	6.36141	6.29026	6.21039	6.33363	6.33453	6.43189
BRE-AS1	6.02529	4.98775	4.79214	5.38772	7.64794	4.91556	4.83017	4.83017	5.06486	5.11037	4.01537	4.04892	3.88171	4.11196	3.99395	3.7148	3.94597	3.72333	3.76594	3.93459
BREA2	4.76376	4.90489	4.80062	4.76139	4.91	4.77187	4.86032	4.82791	4.63893	4.99705	3.09758	3.03275	3.09306	3.05867	3.05797	3.23972	3.1171	3.06558	3.18899	3.31259
BRF1	5.61301	5.55604	5.49402	5.41715	5.72124	5.505	5.58091	5.56992	5.47331	5.48	3.43304	3.57687	3.69106	3.59865	3.55409	3.6898	3.52176	3.49675	3.51481	3.56492
BRF2	7.32265	7.57403	7.57268	7.4115	7.56374	7.52737	7.56347	7.66344	7.62866	7.40354	5.42638	5.32176	5.28643	5.39561	5.39765	5.27069	5.47251	5.43906	5.51126	5.26697
BRI3	9.43084	8.95956	8.96419	8.86151	9.09006	9.27111	9.32969	9.15839	9.05429	9.36433	7.65762	7.82994	7.931	7.90001	7.76759	7.91803	7.88076	7.97797	7.76592	7.6336
BRI3BP	9.88029	9.73863	9.80792	9.7501	9.89359	9.61908	10.1097	10.0099	9.85943	9.85723	3.83913	4.09901	3.69128	3.61564	3.74159	3.83309	3.8165	3.56311	3.75465	3.84614
BRICD5	6.62112	6.55825	6.75691	6.53749	6.78957	7.10073	6.84471	6.9318	6.88027	6.88211	5.12541	5.09784	5.48863	5.04656	5.09763	5.05538	5.37496	5.17161	5.38639	5.19204
BRINP1	5.46903	6.37142	6.38185	6.08761	6.28269	6.12927	5.72617	6.08814	6.01343	6.04105	3.8406	3.7644	3.42362	3.71877	3.96785	3.62919	3.73901	3.72456	3.69457	3.78677
BRINP2	4.49243	4.74333	4.54192	4.48832	4.55275	4.80315	4.54628	4.54628	4.78637	4.97072	4.90596	5.18	5.0139	4.79358	5.09807	5.25505	4.89985	4.87036	5.45989	5.12699
BRINP3	4.03952	7.69796	8.0668	8.06818	6.96884	7.13032	6.51833	5.99118	5.79697	5.06867	2.667	2.54594	2.56563	2.94047	2.41231	2.41903	2.75335	2.54037	2.56823	2.56563
BRIP1	4.27281	4.22229	4.21518	4.14316	4.30163	4.14065	4.55363	4.52125	4.56224	4.6083	2.97271	2.80334	2.8431	2.79835	2.96882	3.02544	2.8853	3.02489	2.97957	2.92663
BRIX1	8.20505	8.30461	8.32995	8.07507	8.26447	7.93888	8.15003	8.12858	8.01845	8.19188	3.58933	3.48683	3.81742	3.58175	3.55896	3.36555	3.60527	3.67479	3.87232	3.63429
BRK1	9.06302	8.7551	8.87356	8.87751	9.058	8.82074	8.96265	8.6268	8.67055	8.69566	6.97723	6.75775	7.08866	6.91177	6.48585	7.1167	6.60089	7.14321	6.7316	6.8293
BRMS1	7.71092	8.19292	7.94187	7.42269	7.91679	8.14707	8.11695	8.16328	8.53397	8.22114	4.55934	4.53815	4.43158	4.21723	4.48985	4.41335	4.41335	4.46927	4.50208	4.50753
BRMS1L	7.05054	6.89984	7.12487	6.86209	7.03081	6.82722	6.75926	6.74472	6.92869	6.64839	4.07298	4.01787	3.83668	3.99005	3.92172	3.76325	3.909	3.91389	3.82968	3.62649
BROX	7.06019	7.02614	7.06896	7.04515	6.90137	6.99809	7.22744	6.99976	6.87312	7.16405	5.04447	5.18808	5.45344	5.01114	5.17387	5.17163	5.17611	5.25006	5.14581	5.0804
BRPF1	8.0598	7.65704	7.85057	7.83046	8.01887	7.66416	7.87475	7.55769	7.61913	7.72001	4.88777	4.95801	4.8273	4.8742	4.93206	4.91331	4.99142	5.09432	4.97822	4.96186
BRPF3	6.4014	6.19381	6.09321	6.03376	6.21415	6.32592	6.12937	6.1732	6.19338	6.21252	4.14772	4.13358	4.14655	4.06868	4.26028	4.30216	4.29668	4.24535	4.05082	4.2472
BRS3	4.1499	4.03474	4.11516	3.98874	4.06533	3.99851	4.09472	4.02852	4.15512	4.14079	3.38203	3.49095	3.19883	3.2872	3.21422	3.2696	3.45876	3.29694	3.22454	3.48167
BRSK1	5.34297	5.19922	5.21161	5.03796	5.09605	5.23857	5.293	5.18582	5.43186	5.28152	5.72167	5.43269	5.78061	5.90375	5.90073	5.96009	5.91126	5.9221	6.19017	5.74453
BRSK2	5.4272	5.51076	5.46082	5.39176	5.67319	5.50541	5.26479	5.47542	5.35879	5.56672	3.74602	3.72754	3.81144	3.6724	3.79746	3.6519	3.65968	3.60133	3.66833	3.67102
BRWD1	7.066	7.14846	7.3404	7.22679	7.24258	7.04544	7.12523	7.09716	7.2085	7.13253	3.18915	3.24627	3.24089	3.23089	3.23725	3.1784	3.21169	3.32734	3.20237	3.20833
BRWD1-IT2	4.63938	4.75195	4.83346	4.6535	4.85031	4.98337	4.48895	4.93958	4.63633	5.09724	3.56035	3.5253	3.80609	3.96887	3.91905	3.87206	3.84697	3.78065	3.91686	4.0623
BRWD3	6.34568	6.4253	6.3593	6.1987	6.56479	6.2848	6.13571	6.18572	6.24926	6.39039	4.56496	4.25056	4.34883	4.46413	4.31902	4.50148	4.4207	4.39994	4.56704	4.39016
BSDC1	7.81158	8.03406	8.00026	8.09222	8.38849	7.66514	7.7853	7.75044	7.76839	7.72727	4.19584	4.11858	4.15833	4.07568	4.09152	4.14466	4.16901	4.22832	4.01736	4.15761
BSG	8.95262	9.17592	9.5045	9.45598	9.24953	9.55169	9.82351	8.9373	9.60455	9.28392	4.94872	5.3875	5.13702	5.03804	5.03804	4.95516	4.73627	5.09611	5.12458	5.1844
BSN	4.11714	4.29088	4.24532	4.11007	4.24002	4.46134	3.98926	4.24675	4.28267	4.39757	5.49294	5.63257	5.89733	5.73204	5.91964	5.87569	5.73729	5.81712	6.10979	5.81308
BSN-AS2	4.77259	4.85379	4.88612	4.89073	4.61867	5.05191	5.00442	4.97777	4.90612	5.03841	3.63532	3.59479	3.86092	3.68173	3.74078	3.83711	3.49384	3.75158	3.76176	3.60894
BSND	5.30359	5.30508	5.32724	5.18717	5.45929	5.51433	5.3702	5.44813	5.37297	5.45479	5.41912	5.15503	5.3139	5.35159	5.53519	5.37283	5.27319	5.18999	5.4296	5.40308
BSPRY	4.8192	4.85929	4.80202	4.86472	4.61215	4.87669	4.69074	4.63414	4.74337	4.70594	3.03955	3.52709	3.17758	3.32328	3.1874	3.35469	3.1751	3.13538	3.39467	3.31924
BST1	7.15528	8.84704	8.83002	7.98853	8.8493	8.46094	7.78386	8.56083	8.00472	8.17793	4.09921	3.87234	4.2228	3.79255	3.35398	3.78283	3.92789	4.00902	3.77015	4.27811
BST2	10.1781	11.7205	10.7326	10.4405	11.0516	10.6299	11.4909	10.7313	10.6921	10.3313	5.54617	5.34276	5.36043	5.43308	5.19534	5.03298	5.36499	5.25702	5.02115	5.21197
BTAF1	10.4192	10.2514	10.2049	10.2074	10.5149	10.1947	10.2534	10.4751	10.4381	10.1159	3.94065	3.89374	3.94812	4.02984	3.73589	3.62772	3.99022	4.24081	4.03976	3.84297
BTBD1	10.9953	10.7228	11.294	10.8673	10.985	10.8782	11.0629	11.0189	11.0194	10.9855	6.53268	6.03167	6.29023	6.60121	5.77802	5.91252	6.25209	5.88537	6.03167	6.01399
BTBD10	9.67178	9.35105	9.4986	9.32758	9.55977	9.4951	9.8598	9.83674	9.61569	9.58702	4.8881	4.7128	4.72747	4.50285	4.59608	4.61011	4.71768	4.8273	4.86331	4.62955
BTBD11	4.62716	5.11697	4.89543	4.70134	4.64076	5.02514	5.82181	5.16374	5.59503	5.44237	3.26418	3.2001	3.2808	3.41542	3.15763	3.22615	3.3143	3.2551	3.1794	3.22501
BTBD16	4.11417	3.75545	3.82926	3.97632	3.78963	4.02419	3.78219	3.74919	3.75938	4.13321	2.64827	2.61983	2.94863	2.84581	2.92405	3.08323	2.78651	2.99668	2.86567	3.0297
BTBD17	4.57215	4.61631	4.57518	4.60826	4.65665	4.42258	4.56387	4.63509	4.61653	4.64102	3.13902	3.74798	3.73723	3.43084	3.69676	3.74252	3.64179	3.60731	3.8272	3.75521
BTBD18	6.05979	6.07668	6.28464	6.76318	6.59198	6.13041	5.93237	5.81739	5.86735	5.96922	3.39959	3.42603	3.18983	3.14	3.11837	3.30519	3.11837	3.17506	2.95594	3.28171
BTBD19	6.91183	7.16716	6.95559	6.48222	6.89494	7.19059	7.04513	7.08781	7.07978	6.90909	4.15733	4.33259	4.43474	4.37068	4.41563	4.47597	4.21806	4.32303	4.65087	4.39952
BTBD2	5.67626	5.68696	5.44317	5.32226	5.76549	6.07352	5.60258	5.7719	5.71961	5.65874	4.30665	3.76708	4.03983	4.0831	3.99467	4.32114	4.1304	4.03878	4.3035	4.23519
BTBD3	9.99379	10.6588	10.9113	11.5284	11.6629	10.456	10.1237	10.55	10.8668	10.325	5.69471	4.61516	5.40677	5.19793	4.74014	4.29648	4.60947	4.89365	3.91293	4.2987
BTBD6	9.78848	9.71962	9.74452	9.41652	9.92902	10.0552	9.87594	9.92855	10.0367	9.88639	5.50742	5.20225	5.03933	5.3291	5.26966	5.06812	5.17553	5.15347	5.04994	5.34528
BTBD7	7.67005	7.70301	7.51753	7.57103	7.79973	7.61066	7.79411	7.67413	7.65041	7.61821	4.74091	4.77571	4.7992	4.74687	4.92293	4.84831	4.8295	4.76677	4.82205	4.82851
BTBD8	3.86091	3.93592	3.89106	3.93823	3.76531	3.85354	3.91716	3.91551	3.83268	3.95431	2.79048	2.87915	2.43118	3.26428	2.73265	2.52393	2.44425	2.60367	2.39691	2.52812
BTBD9	6.05587	6.14618	6.04019	5.75816	5.9109	6.21542	5.99019	6.12285	6.14855	6.11905	4.77973	4.77264	4.68431	4.81183	4.74434	4.9538	4.71538	4.73431	4.7884	4.75208
BTC	6.40307	6.41848	5.98906	5.92487	5.72999	5.34099	5.11814	4.64632	5.11294	4.31515	2.83504	2.53994	2.61452	2.54206	2.74824	2.67471	2.57222	2.46149	2.56751	2.56574
BTD	6.66717	6.8606	6.78788	6.7955	7.16555	6.68381	6.98253	6.88924	6.74622	6.79338	3.82285	3.76239	3.75274	3.70505	3.81502	3.69383	3.79285	3.8388	3.66186	3.74764
BTF3	10.6962	10.4775	10.5123	10.6369	10.6116	10.3348	10.6086	10.4549	10.4717	10.3985	6.59443	6.51233	6.18701	6.35927	6.25654	6.01131	6.08059	6.42064	6.1902	6.10569
BTF3L4	7.28475	7.1575	7.21455	7.05076	7.28322	7.0832	7.17504	7.10695	7.09108	7.16467	4.52939	4.51254	4.35735	4.26937	4.32823	4.39319	4.37157	4.3891	4.34708	4.40046
BTF3P11	3.74742	3.81692	3.60491	3.51274	3.74313	3.66486	3.77157	3.7213	3.70011	3.77057	2.53948	2.40874	2.41734	2.47419	2.41819	2.511	2.47035	2.38436	2.46961	2.22423
BTG1	8.63106	8.36269	8.49033	8.62743	9.08256	8.56713	9.46505	9.13282	9.06013	9.19039	5.56681	5.89923	5.63208	5.59539	5.98715	5.60618	5.47302	5.5932	5.57004	5.4663
BTG2	8.83972	8.7881	8.71475	9.35791	11.0849	8.88723	9.14998	9.02205	8.66766	8.50942	7.127	6.32221	7.81813	6.94205	8.23268	6.28523	6.2136	6.45626	6.10218	6.44695
BTG3	7.06974	7.15441	7.18483	7.45537	7.74725	7.2749	7.06013	7.1908	7.14777	7.29867	5.238	5.05706	5.08069	4.99988	5.03926	4.93339	4.92383	5.01243	4.83641	5.03275
BTG4	4.03008	4.00396	3.91854	3.84339	3.82362	4.04412	3.83687	3.99699	3.94117	4.09466	3.13952	2.91491	3.06472	3.02099	3.06522	3.24687	2.99422	2.93301	3.17807	2.99493
BTK	8.03989	7.84391	7.54876	7.27635	7.5872	8.15108	8.85201	8.09917	8.423	8.20916	3.87401	4.21557	4.31214	4.31957	4.30914	4.59048	4.06362	4.32759	4.58823	4.27418
BTLA	5.56841	4.79655	4.80585	4.605	4.89154	5.09833	5.47473	5.24933	5.19097	5.2854	3.66529	3.85573	3.68581	3.68581	3.91579	3.74671	3.59664	3.89078	3.84728	3.76321
BTN1A1	4.21022	4.39261	4.16109	4.1485	4.3047	4.1674	3.93866	4.32298	4.05501	4.12837	2.74982	2.79759	2.72438	2.74982	2.91334	2.88633	2.62003	2.61249	2.5437	2.74398
BTN2A1	8.93643	8.69624	8.6976	8.34478	8.51139	8.62349	8.87577	8.76691	8.53749	8.69325	4.5964	4.86708	4.75005	4.96849	4.79182	4.68793	4.94162	5.11074	5.08511	4.80706
BTN2A2	6.40215	6.41289	6.22612	6.04396	5.99619	6.2519	6.12746	6.09924	6.15462	6.48296	3.56387	3.473	3.69978	3.59538	3.50025	3.65942	3.60352	3.63148	3.62502	3.61776
BTN2A3P	5.45993	5.50853	5.5812	5.62709	5.66515	5.66496	5.61726	5.6683	5.61904	5.61464	4.19683	4.31735	4.37425	4.13873	4.33075	4.36582	4.45333	4.36474	4.45611	4.33598
BTN3A1	8.19172	8.55813	7.89891	8.11868	7.95659	8.217	8.57704	8.62583	8.3461	8.194	4.13723	4.32305	4.19411	4.07315	4.02085	4.03612	4.04359	4.16277	4.08298	3.96035
BTN3A2	9.17575	10.4259	7.33508	9.26664	9.25556	9.3332	10.0122	10.1143	9.65556	9.64052	4.30416	4.39784	4.85707	4.35533	3.8822	3.96245	4.38551	4.38348	3.76681	4.29029
BTN3A3	7.96878	9.3337	8.67716	8.14306	8.4497	8.28834	9.15631	8.95259	8.69278	8.64543	2.88658	3.04994	3.07308	3.03034	2.90147	3.0443	3.0735	3.36387	3.01476	2.93168
BTNL2	4.59822	4.55112	4.56646	4.70891	4.63144	4.72987	4.59834	4.63395	4.32047	4.60758	4.24745	4.2203	3.88901	3.30785	4.21226	3.77831	4.42424	4.11245	4.11538	3.98843
BTNL3	6.87375	7.01243	6.58325	6.41625	6.57819	6.59661	6.62224	6.61281	6.52653	6.72088	5.869	5.99562	5.7152	5.77597	6.08071	6.03902	5.83292	5.73436	6.29984	5.74779
BTNL8	5.87925	6.27582	5.86882	6.14247	5.96314	5.91707	6.13463	5.84528	5.69221	6.17637	7.05249	6.66304	6.82849	6.80802	6.92129	6.64212	6.85963	6.64994	6.44894	6.65866
BTNL9	6.85149	5.31887	5.53271	5.303	5.4725	5.67905	5.40038	5.52662	5.49333	5.79617	4.036	4.09044	4.06288	3.94164	4.18066	4.06392	4.00937	3.96472	3.94207	4.05365
BTRC	6.06412	6.03907	5.98972	6.03636	6.12832	5.88558	5.92176	5.90316	5.89128	5.93649	3.87652	3.98349	3.79015	3.7297	3.99574	3.90831	3.8261	3.77594	3.74863	3.88964
BUB1	4.24088	4.09101	4.21481	4.16154	4.28101	4.38742	4.36543	4.26198	4.27255	4.41213	3.20413	3.26493	3.08355	3.10527	3.27253	3.18916	3.07989	3.13746	3.20005	3.35922
BUB1B	6.45143	6.31942	6.31561	5.90882	6.44028	6.66036	7.42332	7.18796	7.26327	7.81829	2.72267	2.72359	2.7982	2.66091	2.66211	2.94639	2.66954	2.66305	2.56426	2.63876
BUB3	8.18726	8.27577	8.31486	8.08521	8.36232	8.22144	8.40709	8.30772	8.46963	8.31681	4.6841	4.68941	4.47338	4.75437	4.53113	4.56978	4.67128	4.63983	4.48692	4.54509
BUD13	7.78923	7.80783	7.7699	7.36821	7.94007	7.52029	7.64542	7.75294	7.70593	7.39675	4.98147	5.2155	5.51314	5.30181	5.21389	5.14952	5.39924	5.25112	5.3496	5.25961
BUD31	7.37356	7.25739	7.40864	7.30501	7.52988	7.31952	7.44121	7.35763	7.3658	7.29415	4.24306	4.18531	4.19482	4.22212	4.23222	4.11627	4.10078	3.95714	4.1967	4.00954
BVES	6.62324	6.29817	6.00131	5.83466	6.13969	6.28722	6.10519	6.12139	6.19241	6.14354	3.89493	3.66023	3.73209	3.71128	3.91563	3.79729	3.75593	3.51933	3.78921	3.81671
BVES-AS1	3.92313	3.69797	3.89393	3.8364	3.93625	4.14774	3.94633	4.01185	3.78049	3.82718	4.1622	3.48795	3.42004	3.33852	3.1371	3.327	3.82707	3.29671	3.33638	3.46652
BX648501	4.03778	3.78294	3.73662	4.02598	3.78705	3.78061	3.65633	3.78302	3.8042	3.85637	2.59652	2.86769	2.7212	2.54592	2.60271	2.59881	2.93867	2.83489	2.73417	2.69729
BYSL	7.21007	6.8801	7.0457	6.6854	7.30377	6.82421	7.27844	7.18978	7.20329	7.56554	5.26276	5.15045	5.1543	5.09547	5.45434	5.30695	5.30938	5.11311	5.33997	5.36589
BZRAP1	7.61669	7.7987	7.54034	7.65485	7.89289	7.1027	7.40139	7.39133	7.63322	6.99681	3.7769	3.85063	4.06939	3.98833	4.11625	3.80831	3.79572	3.77497	3.81738	3.90108
BZRAP1-AS1	5.96821	5.46926	5.89263	5.63036	5.77793	5.5666	5.79728	5.89478	6.36968	5.77527	4.0527	4.07308	4.0946	4.13037	4.22256	4.16215	4.15257	3.99432	4.16125	3.97098
BZW1	10.6848	10.3862	10.9157	10.3357	10.4797	10.6929	10.9745	10.8694	10.8014	11.1136	5.64085	5.49469	5.07623	5.39921	5.16366	5.32203	5.49021	5.3727	5.33411	5.4032
BZW2	9.00876	8.3422	8.61884	8.40436	8.70605	8.63616	8.98813	9.43811	9.39828	9.51524	6.35846	6.88594	6.60659	6.56928	6.48278	6.68927	6.65515	6.5052	6.87682	6.29997
C10orf10	9.08418	9.40098	9.08963	9.34268	10.6056	9.73024	9.24794	9.43499	9.55274	9.45609	6.08347	6.59674	6.52356	5.88625	6.30735	5.77273	5.9949	6.41359	5.76721	5.99572
C10orf107	3.81214	3.98386	4.04551	3.95868	3.88367	3.79758	4.14657	3.74518	3.71367	3.82407	3.87904	3.77923	3.76808	3.64676	3.63894	3.70821	3.80438	3.63196	3.75381	3.72534
C10orf11	8.35083	7.54779	8.04378	7.34139	7.74633	7.65435	8.1065	8.02233	7.80431	7.84647	4.33701	4.34356	4.20477	4.4555	4.52442	4.08538	4.36165	4.30097	4.28904	4.55748
C10orf113	4.72686	4.41049	4.62028	4.56095	4.42572	4.34316	4.45831	4.41092	4.8656	4.65834	3.78426	3.61337	3.82175	3.3843	3.80476	3.85056	3.84939	4.07381	3.93095	3.80831
C10orf12	5.584	5.20165	5.39811	5.38196	5.31057	5.39898	5.41533	5.41556	5.24577	5.36829	3.63629	3.97044	4.10291	4.02834	4.02382	3.97169	3.87717	3.86979	3.94615	3.86759
C10orf126	3.52398	3.46457	3.3802	3.40488	3.57438	3.67573	3.50072	3.54926	3.65393	3.74811	2.26573	2.1323	2.26648	2.143	2.28008	2.20788	2.18284	2.22466	2.19039	2.26932
C10orf128	7.45312	7.00138	7.04733	6.72697	6.7146	6.95657	7.22088	7.2077	7.45212	7.52412	3.97271	3.56878	3.62942	3.7514	3.9812	3.66806	3.79487	3.6515	3.90918	3.86018
C10orf2	7.46808	7.54182	7.57226	7.16865	7.92692	7.59929	7.57271	7.50834	7.1983	7.61802	3.41747	3.12031	3.45845	3.33344	3.27522	2.89009	3.21064	3.00487	3.3107	3.3082
C10orf25	6.51338	6.47502	6.69053	6.95705	6.53794	6.33477	6.56823	6.42937	6.57199	5.91424	5.05051	4.99869	4.77126	4.63378	4.75969	4.51422	5.01444	4.77264	4.61499	4.92253
C10orf32	10.5773	10.7775	11.5695	10.7672	11.2236	10.862	10.7386	11.1637	11.0444	10.7541	6.59145	6.17349	6.3848	6.13795	5.93621	5.40344	5.92298	6.1511	5.73674	5.9495
C10orf35	8.12186	7.52682	7.45488	7.46936	7.26173	7.03361	7.21607	7.14578	7.15722	6.66397	4.20072	4.01566	4.13691	3.8847	4.00422	3.67314	4.08295	4.2147	3.9245	4.30345
C10orf40	3.64735	3.50097	3.59179	3.52602	3.65547	3.54809	3.67509	3.91479	3.59307	3.67097	3.37619	3.43033	3.33444	3.42233	3.44779	3.4706	3.39082	3.41192	3.63121	3.63204
C10orf53	5.42894	5.5031	5.29809	5.24523	5.47714	5.69013	5.41805	5.44207	5.36806	5.51864	4.56212	4.4856	4.42392	4.70697	4.41846	4.5549	4.58454	4.41505	4.63007	4.61896
C10orf54	7.89564	8.11467	7.86722	7.71167	7.77722	7.72887	8.3959	8.08951	7.9977	8.11071	5.20228	5.47152	4.9915	5.43557	5.27648	5.2884	5.19912	5.14945	5.41537	5.20781
C10orf55	3.82337	3.9077	3.8947	3.72602	3.78689	3.94439	4.03749	3.78302	4.04122	4.10743	2.80681	2.86306	2.88343	2.71747	2.69143	2.78993	2.47654	2.72498	2.7903	2.56016
C10orf62	5.90898	6.06461	6.17076	5.95465	5.9717	6.12997	5.87692	5.96743	5.75101	6.02462	4.26779	4.24587	4.50935	4.38446	4.28934	4.64345	4.49321	4.29744	4.65871	4.52484
C10orf67	6.44544	6.31997	6.42175	6.0945	6.28976	6.36803	6.15687	6.24708	6.33494	6.28568	5.39733	5.2933	5.36368	5.36203	5.28412	5.3548	5.23429	5.1561	5.41707	5.40058
C10orf71	5.47219	5.95172	5.44401	5.46925	5.49666	5.79022	5.70348	5.67921	5.47219	5.7423	4.4705	4.18301	4.40427	4.5334	4.43369	4.6059	4.74159	4.34969	4.27375	4.65384
C10orf71-AS1	4.7156	4.57237	4.67649	4.97135	4.60275	5.06612	4.43041	4.86896	4.78366	4.66537	4.96706	4.49959	4.20824	4.66528	4.67564	4.693	4.67433	4.42485	4.4758	4.64706
C10orf76	7.49911	7.34145	7.46284	7.47459	7.59755	7.43746	7.56872	7.36386	7.36822	7.27053	4.26016	4.45837	4.09455	4.32126	4.4405	4.21764	4.22922	4.34861	4.31193	4.22047
C10orf82	5.52215	5.84592	5.552	5.86677	5.52309	5.79716	5.50845	5.46754	5.5843	5.60293	4.3274	4.00501	3.87144	4.18597	4.18534	4.33402	4.22879	4.18427	4.18471	4.00163
C10orf85	5.50091	5.55917	5.49888	5.24247	5.4285	5.68285	5.58359	5.5058	5.40953	5.74125	3.60814	3.78767	3.79281	3.62629	3.9114	4.06184	3.73023	3.6758	3.87842	3.6621
C10orf88	7.7391	7.55829	7.87243	7.61072	7.65888	7.54599	7.50287	7.74923	7.55736	7.52388	4.34338	4.16968	4.04483	3.70353	4.15124	4.01689	4.29349	4.08466	4.12101	4.06267
C10orf90	4.26945	4.24407	4.1557	4.28604	4.22075	4.23537	4.24588	4.28462	4.25617	4.36644	3.51238	3.1984	2.94933	3.2075	3.38442	3.42251	3.23665	3.09742	3.31282	3.23357
C10orf91	5.06074	4.86396	4.58544	4.80836	5.01126	4.94984	4.93185	4.58543	4.72713	5.1022	4.10588	4.2642	4.08855	4.3381	4.20405	4.25532	4.55669	4.21555	4.10588	4.20739
C10orf95	5.70198	5.4081	5.80226	5.75169	5.69811	5.92533	5.86421	6.06545	5.90873	6.17538	3.66868	3.73359	3.78078	3.54213	3.85405	4.24927	4.01189	3.69397	4.09921	3.76866
C10orf99	4.69221	4.70766	4.59267	4.61799	4.707	4.82741	4.46014	4.64011	4.73351	4.66197	3.3755	3.41357	3.31466	3.45537	3.37267	3.29306	3.40745	3.3682	3.42239	3.41062
C11orf1	6.29872	5.77993	6.10822	5.92017	5.94453	5.87552	6.21252	5.87624	5.98429	5.87059	3.68176	3.98869	3.70602	3.77543	3.67005	3.59487	3.78213	3.60407	3.69957	3.64193
C11orf16	6.55145	6.71794	6.63504	6.61935	6.86666	6.63504	6.37399	6.43618	6.60925	6.75602	5.08744	4.93569	5.11715	4.9963	4.79815	5.11631	5.18479	4.9581	4.93392	4.95277
C11orf21	5.14086	4.93121	5.04182	5.18875	5.02474	5.12839	5.38753	5.00723	5.17421	5.36608	4.09795	4.14683	3.77724	4.13222	4.00295	4.11842	4.2855	4.15303	4.14081	4.26306
C11orf24	8.30164	8.30245	8.58315	8.41677	8.29287	8.93236	8.85245	8.71672	9.08782	8.87809	4.43743	4.6614	4.52481	4.83777	4.31062	4.61977	4.72232	4.72247	4.7372	4.64563
C11orf30	6.88668	6.72088	6.70794	6.79969	6.94315	6.62219	6.81213	6.7376	6.72505	6.66562	3.99098	4.04893	3.91212	3.92323	3.99458	3.98925	4.0306	4.12527	4.14582	3.96542
C11orf31	8.62315	8.45925	8.69672	8.42527	8.64092	8.57023	8.80611	8.74158	8.72305	8.68916	5.0213	4.95703	5.02052	5.03067	4.81754	5.00628	4.90101	4.90283	4.9742	4.89388
C11orf40	3.83352	3.7831	3.75552	3.7822	3.93866	3.96698	3.81444	3.79531	3.62979	3.60182	2.51552	2.45111	2.35172	2.588	2.53358	2.59461	2.65291	2.76267	2.47091	2.64356
C11orf42	4.95001	4.99222	4.84548	4.85076	4.72095	5.29307	5.04409	4.88028	4.98246	5.3116	4.44706	4.49959	4.47648	4.18143	4.33126	4.4677	4.34764	4.41377	4.34894	4.38224
C11orf44	4.37779	4.54026	4.22848	4.08162	4.37346	4.37435	4.1092	4.44903	4.41994	4.35433	2.93083	3.27984	3.32758	3.23654	3.48248	3.44499	2.99001	3.24814	3.55811	3.36805
C11orf45	5.50327	5.1048	5.28771	4.8687	4.91922	5.11402	5.30196	5.305	5.18914	5.14136	3.06504	3.21516	2.82482	3.11873	3.16883	3.02843	3.0252	2.8645	3.2747	3.24517
C11orf49	7.46619	7.68525	7.6307	7.86911	7.80068	7.7181	7.85187	7.6508	7.6097	7.81856	5.50955	5.47612	5.57801	5.60953	5.49441	5.58204	5.28261	5.44958	5.47123	5.47144
C11orf53	6.45568	6.49915	6.37049	6.44306	6.37252	6.52336	6.65492	6.48803	6.30347	6.41474	3.44269	3.52824	3.57574	3.52529	3.40023	3.38732	3.41236	3.46155	3.43046	3.53609
C11orf54	7.96955	7.87447	7.82056	8.17903	8.31941	7.41824	7.53775	7.56541	7.46099	7.30801	4.67622	4.59606	4.61845	4.50232	4.54758	4.34931	4.50923	4.38918	4.27679	4.33895
C11orf57	6.71399	6.66025	6.71763	6.54706	6.81699	6.45057	6.57262	6.75186	6.57421	6.50313	4.4214	4.302	4.32615	4.26313	4.25904	4.34707	4.38725	4.38445	4.33135	4.24983
C11orf58	8.24276	8.31895	8.30216	8.30372	8.43231	8.1868	8.25423	8.26341	8.27205	8.171	5.12507	4.90853	4.77466	4.95244	4.86808	4.73687	4.80794	4.94247	4.62834	4.77387
C11orf63	5.32889	5.36013	5.47828	5.6941	5.37009	5.46757	5.67015	5.44484	5.5645	5.2577	3.41274	3.45171	3.29238	3.25849	3.34203	3.03502	3.31999	3.35101	3.36022	3.33769
C11orf65	3.48918	3.66476	3.94242	3.49734	3.63073	3.42523	3.66737	3.70555	3.74985	3.60182	2.46153	2.6611	2.71625	2.64958	2.62649	2.65827	2.69388	2.70542	2.60952	2.67141
C11orf68	8.45158	8.73166	8.564	8.44678	8.61082	8.77317	8.67102	8.93165	8.69722	8.6666	5.13611	5.24082	5.00883	5.07446	5.15184	5.26295	5.11134	5.02041	5.00701	4.77175
C11orf70	6.38013	7.16418	7.60897	7.62094	7.20293	7.04991	7.0367	6.72061	6.62535	6.23822	3.61909	3.20235	3.28556	3.53677	3.17288	3.2875	3.23693	3.51338	3.14979	3.45133
C11orf71	6.91337	6.78652	7.01502	6.82942	6.80194	6.75888	6.66154	6.70428	6.73279	6.62984	4.91451	4.95864	5.0166	5.04426	5.04461	5.02262	4.89954	4.92568	4.99427	4.93953
C11orf72	6.45265	6.43157	6.30451	5.82512	6.07398	6.40303	6.13663	6.25038	6.42782	6.31804	6.09633	6.19118	6.54021	6.2543	6.28057	6.4981	6.39079	6.65799	6.25265	6.39771
C11orf73	9.08411	8.65471	8.96668	8.72269	8.88033	8.79545	9.09778	9.06377	8.90297	8.92927	4.6481	4.31729	4.34387	4.66603	4.42008	4.21195	4.36373	4.33371	4.35992	4.38803
C11orf74	8.09409	8.12414	8.30491	8.3966	8.16398	8.06029	8.35355	8.10455	7.887	7.85165	3.90563	3.98915	3.99059	3.97977	3.79129	4.30396	4.02732	4.11051	4.11554	4.14957
C11orf80	6.42386	6.88812	7.05899	7.01487	6.54303	7.27325	6.755	7.18794	7.24513	7.1494	3.83743	3.97957	3.89947	3.97628	3.7277	4.04479	3.90385	3.97961	4.28652	4.0687
C11orf83	8.29501	8.24182	8.63328	8.43443	8.56802	8.53159	8.64214	8.45476	8.38641	8.45452	4.46418	4.11897	4.68994	4.94462	4.22695	4.61372	4.21391	4.41245	4.39753	4.61536
C11orf84	6.66592	6.51511	6.64397	6.52094	6.69809	6.47077	6.75028	6.69889	6.54963	6.66719	5.99071	5.96242	5.96737	5.93237	5.96276	5.84496	6.18079	5.72453	6.2261	6.29381
C11orf85	5.50033	5.71917	5.82162	5.51799	5.62809	6.24342	5.44322	5.83791	5.45283	5.76796	5.45847	5.09923	5.4429	5.7121	5.72629	5.52981	5.54525	5.49184	5.60621	5.70222
C11orf86	6.10476	6.0613	6.07604	6.1162	6.34431	6.25047	6.117	6.19467	6.06219	6.14803	4.34551	4.06737	4.16143	4.08749	4.10511	4.44967	4.24778	4.39196	4.47379	4.28705
C11orf87	3.64802	3.81713	3.88481	4.43512	3.69103	3.92798	3.74877	3.63879	3.686	3.67635	2.73633	2.72513	2.75419	2.90873	3.04126	2.7851	2.77698	2.7178	2.76087	2.73954
C11orf88	4.1708	3.99559	4.05342	3.84144	3.80676	3.97878	3.79117	3.97242	3.86408	4.13486	2.61055	2.95031	2.85135	2.85618	3.09107	3.06966	2.95347	3.00709	2.7103	2.92481
C11orf92	4.67914	3.982	3.89414	4.05286	3.80106	3.82562	4.16972	3.94322	4.36003	3.84971	3.72372	4.15704	3.50219	3.83247	3.96642	3.77718	3.77619	3.85998	3.80727	3.84267
C11orf94	5.09802	4.95426	4.88536	4.68707	4.98679	5.26019	4.95853	5.00691	5.12475	5.30478	4.31302	4.46723	4.72412	4.76388	4.53776	4.71247	4.64635	4.16585	4.61508	4.60416
C11orf95	7.53366	7.56216	7.5668	7.52426	7.41614	7.50908	7.56128	7.51529	7.51765	7.34133	4.876	4.99403	4.90985	4.93359	4.7496	5.13114	4.98642	5.07672	5.1418	5.1011
C11orf96	14.3452	12.1175	11.7219	12.3531	13.423	12.1992	12.4214	12.2259	12.2969	12.1103	9.40845	9.34167	9.99674	8.79395	10.5594	8.13624	8.65524	9.25094	9.26604	8.16122
C11orf97	3.85887	3.89772	3.87358	3.84093	4.01478	3.9446	3.98428	3.81435	3.97946	3.92436	2.59903	2.76212	2.96106	2.84316	2.82132	3.01041	2.80368	2.69155	2.67989	2.9652
C12orf10	8.66962	8.66148	8.70811	8.71186	9.10639	8.42681	9.00605	8.88714	9.04163	8.66112	4.49959	4.47328	3.85032	4.67504	4.41245	4.06184	4.10182	4.04533	4.06117	3.98106
C12orf29	8.63197	8.63665	8.79301	8.69967	9.11955	8.40766	8.38259	8.31105	8.37312	8.19336	3.66388	3.4137	3.19085	3.54229	3.66716	3.2773	3.51386	3.24655	3.16064	3.3469
C12orf4	8.9833	8.69673	8.88506	8.92293	8.78346	8.93574	9.29142	9.25063	9.13997	8.9001	3.65644	3.35409	3.47802	3.42107	3.43665	3.47174	3.56721	3.11838	3.42926	3.36309
C12orf40	3.9232	3.687	3.74522	3.84401	3.91468	3.92226	3.73565	3.86702	3.80255	3.74701	3.02075	3.04426	2.9687	3.0583	2.95553	2.90572	3.02893	3.00614	2.93432	2.99183
C12orf42	4.31344	4.24143	4.42807	4.32324	4.34955	4.40014	4.30539	4.27206	4.26084	4.49838	4.20006	4.28123	4.15582	4.1139	4.15135	4.26175	4.22443	4.35551	4.41123	4.15076
C12orf43	7.96744	8.21809	8.08233	7.83664	8.33647	7.76552	7.90717	7.9652	8.28311	7.96394	5.50568	5.53535	5.32579	5.39138	5.15566	4.96957	5.44499	5.34469	5.01668	5.25827
C12orf45	7.52275	7.40377	7.43596	7.36933	7.55201	7.41822	7.84159	7.76381	7.4515	7.55739	4.68856	4.55271	4.38569	4.93479	4.49158	4.55454	5.0621	4.46927	4.463	4.62376
C12orf49	7.08192	6.72527	6.89826	6.52182	6.78648	6.87234	6.94595	6.82058	6.97022	7.09881	4.63667	4.54576	4.60587	4.59994	4.52805	4.84871	4.80124	4.65694	4.63701	4.61804
C12orf5	8.93652	8.12885	8.46242	7.83355	9.02706	8.50938	9.0015	8.79722	8.86742	9.21771	3.39914	2.9566	3.21927	3.18936	3.23772	3.40022	3.52654	3.02741	3.2976	3.06114
C12orf50	4.08732	3.92001	3.90453	4.01655	3.75568	4.14813	3.97823	3.73873	3.81677	3.84133	2.78894	2.78894	2.80789	2.53745	3.03954	3.24486	2.70245	2.81492	3.13842	2.81103
C12orf54	4.87452	4.91425	5.01153	5.15889	5.01009	5.04571	4.88032	4.99305	4.92643	4.92544	3.84706	3.8061	3.83498	3.82245	3.8975	3.93656	4.02509	3.73483	4.05941	3.9825
C12orf55	3.88315	3.95049	3.90433	3.88092	3.85133	3.85106	3.93866	3.88315	3.9341	3.7019	2.85523	2.89913	2.79005	2.71061	2.99876	3.1344	2.74015	2.69987	3.17948	2.82257
C12orf56	3.98623	3.90077	4.15096	3.83455	3.80676	4.12175	3.86859	4.01494	4.03985	4.01038	3.07735	3.2674	3.26859	3.24854	3.36372	3.05618	3.19605	3.14468	3.65934	3.23007
C12orf57	11.8302	12.0028	11.9865	12.324	12.3622	12.0526	12.069	12.0813	11.9957	11.7284	7.71655	7.69951	7.11612	7.34414	7.34224	6.66891	6.78766	7.69338	6.72784	7.23607
C12orf60	4.52658	4.73855	5.03838	5.37511	4.86218	4.68896	4.57563	4.63659	4.64659	4.52779	3.58242	3.50215	3.61133	3.71326	3.62626	3.73883	3.47487	3.50235	3.77306	3.49153
C12orf61	3.85709	3.90954	3.74008	3.6932	3.67782	3.78534	3.61189	3.77534	3.93775	4.05398	4.15601	3.76021	3.83974	3.81315	3.69686	3.72976	3.69845	3.85883	3.62195	3.69689
[truncated: 72,707 more rows]
[truncated: 7 more columns]
