# Supplementary material for: Bioinformatics and Machine Learning Methods to Identify FN1 as a Novel Biomarker of Aortic Valve Calcification
Source: Front Cardiovasc Med. 2022 Feb 28;9:832591. doi: 10.3389/fcvm.2022.832591 (PMC8918776; doi:10.3389/fcvm.2022.832591)
Supplement: Supplementary file 2 [file Table_2.XLSX]

## Sheet: Sheet1
The combined gene expression data matrix(GSE12644 and GSE51472) before removing batch effects.
geneNames	GSE12644_GSM317342	GSE12644_GSM317343	GSE12644_GSM317344	GSE12644_GSM317345	GSE12644_GSM317346	GSE12644_GSM317347	GSE12644_GSM317348	GSE12644_GSM317349	GSE12644_GSM317350	GSE12644_GSM317351	GSE12644_GSM377368	GSE12644_GSM377369	GSE12644_GSM377370	GSE12644_GSM377371	GSE12644_GSM377372	GSE12644_GSM377373	GSE12644_GSM377374	GSE12644_GSM377375	GSE12644_GSM377376	GSE12644_GSM377377	GSE51472_GSM1246204	GSE51472_GSM1246205	GSE51472_GSM1246206	GSE51472_GSM1246207	GSE51472_GSM1246208	GSE51472_GSM1246209	GSE51472_GSM1246210	GSE51472_GSM1246211	GSE51472_GSM1246212	GSE51472_GSM1246213	GSE51472_GSM1246214	GSE51472_GSM1246215	GSE51472_GSM1246216	GSE51472_GSM1246217	GSE51472_GSM1246218
A1BG	5.4343	5.28207	5.51052	5.52339	5.5385	5.644	5.60735	5.5693	5.6748	5.47539	3.27168	3.42892	3.25323	3.29018	3.22502	3.37971	3.22253	3.53058	3.95023	3.65691	6.73078	6.88476	7.10389	7.0158	6.74332	6.88326	6.85642	7.06385	7.51858	7.29318	7.60107	7.59268	7.45171	7.78448	7.11321
A1BG-AS1	4.70481	4.80438	4.84844	4.57722	5.00469	4.74333	4.87632	5.03462	4.76984	4.5912	4.42071	4.36695	4.73746	4.93119	4.72195	4.56958	5.26614	4.65418	5.00356	4.6751	7.22485	7.02366	7.436	7.43252	7.11865	7.30338	7.35842	7.30007	7.65645	7.27181	7.31625	7.53388	7.59268	7.47799	7.31558
A1CF	4.02404	4.11367	4.00691	3.93843	3.93558	4.11995	3.90634	3.93325	3.91117	4.05028	4.15611	4.09321	4.08245	4.34226	4.10199	4.76229	4.60229	4.14608	4.3232	4.31202	4.44985	4.48521	4.67887	4.67571	4.63286	4.38002	4.52159	4.51133	4.53235	4.47862	4.29458	4.41995	4.40019	4.73462	4.32388
A2M	7.7796	7.1261	6.9407	7.15234	7.10397	7.27977	7.22093	7.1408	7.1209	7.34129	7.32876	8.11105	8.06947	7.678	8.07109	8.32784	8.07257	8.20036	8.33828	7.56868	10.3456	10.2266	10.5094	10.779	10.3994	10.6999	11.1981	10.0989	11.0248	11.3427	11.1117	11.4796	11.137	11.3149	11.5528
A2M-AS1	5.76768	5.96904	5.71805	6.30338	5.68431	5.7983	6.15097	5.81929	6.33353	5.7778	3.47329	3.97976	3.93075	3.42892	3.5571	4.25501	3.83456	3.8987	3.95883	3.91145	6.96135	7.53567	7.05155	7.18876	7.03096	6.78165	7.18856	7.55845	6.91254	7.03847	6.66731	6.71125	6.73841	6.86248	6.68091
A2ML1	3.52163	3.65088	3.4033	3.73775	3.51827	3.57331	3.705	3.60016	3.4323	3.61041	3.51657	3.65691	3.54384	3.32693	3.59811	3.48525	3.5315	3.6208	3.51012	3.48886	4.45535	4.35335	4.68348	4.46533	4.29894	4.44828	4.32305	4.64521	4.44791	4.36526	4.50273	4.50382	4.47028	4.44612	4.34953
A2MP1	4.05522	4.09535	3.69987	3.82384	3.79423	4.02046	4.10309	4.02897	4.18012	4.64725	6.31056	6.47049	6.18192	6.37537	6.53648	6.51781	6.4452	6.02716	6.23828	6.38393	4.43798	4.65685	4.68762	4.58311	4.9347	4.93892	4.73307	4.73176	4.72346	4.95678	4.95331	4.81631	4.77263	4.70281	4.70842
A4GALT	5.58544	5.71826	5.6424	5.62087	5.644	5.83125	5.81929	5.88844	5.80516	5.73513	7.9568	7.8941	7.89475	8.16659	8.25156	8.11006	8.08281	7.82713	8.09065	8.07611	8.12049	8.04764	8.1252	8.33622	8.21008	8.39053	8.13892	8.13864	8.37162	8.11476	8.25839	8.26996	8.14825	8.19811	8.39782
A4GNT	4.13931	4.02046	4.06874	3.9737	4.06945	3.99876	3.89195	4.01402	3.85614	3.96423	3.84281	3.82853	4.21199	3.75724	4.24274	3.85735	4.17156	3.73711	4.07892	4.50673	4.74895	5.27393	5.05907	5.11405	4.82418	5.11306	4.99939	4.93648	5.21234	4.95702	5.28528	5.00374	5.17736	5.13782	4.6967
AA06	4.26837	4.33265	4.33722	4.52255	4.43495	4.45901	4.39684	4.49073	4.41357	4.30849	3.38811	3.56974	3.46612	3.19145	3.61596	3.41165	3.80712	3.39614	3.27297	3.44595	6.41186	6.24026	6.32838	6.20696	6.06677	6.29368	6.22558	6.01266	6.43674	6.4376	6.40593	6.28731	6.34543	6.35646	6.22347
AAAS	6.00902	6.00664	5.9382	6.02848	5.9363	6.27131	6.13236	6.18289	6.08021	6.2119	5.03824	4.45764	4.71725	4.97319	4.72608	4.7539	4.49199	4.60318	4.49094	4.66501	8.03366	8.07622	8.24433	7.96564	7.97555	7.97194	8.14273	8.14114	8.2473	8.13624	7.91871	8.09287	8.09942	7.9311	8.04609
AACS	6.822	6.44827	6.6915	6.78662	6.69498	6.67349	6.74579	6.68218	6.69862	6.76454	4.74217	5.34819	4.49094	4.43047	4.25787	4.25979	4.8651	4.68853	4.88409	4.61962	8.14927	7.98999	8.24654	8.06393	7.80542	8.14037	7.91312	8.17494	8.25643	8.12889	8.2267	8.12578	8.07682	8.04818	8.26827
AACSP1	3.18043	3.2172	3.06229	3.09915	3.03428	3.08921	3.28161	3.17001	3.10907	2.92494	3.34797	3.19713	3.41751	3.44063	3.5073	3.28832	3.51748	3.09825	3.31349	3.53212	4.37965	4.24182	4.08015	4.15719	4.31432	4.29945	4.58555	4.36847	4.27344	4.36983	4.54901	4.18812	4.2142	4.25781	4.33404
AADAC	3.86808	3.95141	4.04342	4.6927	4.03269	4.09356	3.88648	4.21345	3.85456	4.19541	3.35661	3.09387	3.04905	2.79525	3.01546	2.85706	3.08192	3.09293	3.14981	3.02515	5.57219	5.56229	5.78002	5.44614	5.37172	5.63004	5.14762	5.97206	5.40348	5.49147	5.52861	5.17415	5.10338	5.41046	5.4532
AADACL2	3.65896	3.43168	3.5412	3.48148	3.68428	3.48831	3.51012	3.56362	3.5683	3.46592	2.88475	2.94961	2.96535	2.75661	2.93688	3.17941	2.91054	2.90847	2.945	2.82177	3.61581	3.3639	3.20915	3.81289	3.33885	3.63217	3.45804	3.34407	3.27053	3.27284	3.18091	3.28986	3.2485	3.17322	3.32068
AADACP1	3.72519	4.54446	4.01031	4.91927	4.23424	4.94174	3.59298	3.65052	4.1546	4.04076	4.18513	3.4511	3.66985	3.61013	3.43528	3.59935	3.68024	3.44848	3.47818	3.47415	4.08569	4.64004	4.29945	4.10168	4.08789	4.14188	3.7483	4.77117	3.67167	3.88668	4.34077	4.21646	3.93292	4.20985	3.6899
AADAT	5.46967	5.79878	5.77529	5.84194	5.76401	5.90491	5.50986	5.58516	5.45232	5.19309	6.03214	6.76391	5.85388	5.74299	6.10244	6.46395	6.54111	6.05516	5.9358	6.15575	7.41168	7.43084	6.84066	6.68539	7.02112	7.21036	7.14072	7.32206	6.64599	6.7642	6.02087	6.35814	6.73566	6.55368	6.40481
AAED1	7.24192	7.25861	6.98825	7.14812	7.44036	7.29233	7.11508	7.11986	7.06368	7.39259	4.36732	3.47884	4.31929	4.21148	4.13164	4.14194	3.94631	4.16736	3.7747	4.38324	8.04034	8.00798	7.58913	7.41064	7.8192	7.78005	7.4395	7.83888	7.27526	8.09887	8.73935	7.9339	8.35348	8.12492	8.01333
AAGAB	5.35204	5.36482	5.31682	5.35948	5.41786	5.24085	5.27135	5.15306	5.06923	5.22463	5.03389	5.05447	5.25295	5.06663	4.86386	5.05463	4.7329	5.30196	5.14128	4.95321	7.31371	7.3141	7.80633	7.58358	7.27623	7.41252	7.29088	7.34449	7.45171	7.43305	7.92873	7.3371	7.49261	7.66768	7.04233
AAK1	5.51661	5.46327	5.42148	5.4774	5.39777	5.50294	5.38735	5.4093	5.36635	5.60879	5.1002	5.18419	5.00541	5.20424	5.10265	5.06923	5.3691	5.1828	5.00505	5.05652	7.80856	7.96753	8.08797	8.32746	8.0985	8.04609	8.3755	8.03626	8.51787	8.18043	8.09435	8.20332	8.1035	7.92707	8.14421
AAMDC	6.09817	6.16892	6.23932	6.23877	6.09254	6.08203	6.02905	6.04324	6.03764	5.94312	6.54388	6.54919	6.09539	6.29985	6.27967	5.8959	6.31333	6.46828	6.10587	6.10611	8.44617	8.51787	8.73398	8.75289	8.28567	8.53008	8.38219	8.56899	8.4888	8.01094	8.24543	8.24433	8.13128	8.41794	7.58112
AAMP	7.14534	7.47774	7.30596	7.30155	7.55905	7.05417	7.25361	7.3696	7.56328	7.19691	9.58429	10.0184	10.4112	10.3039	10.1455	10.3913	9.91585	10.2006	10.3798	10.4382	8.96135	8.97504	9.02774	8.89066	9.05413	8.9813	9.03348	8.86747	9.01898	8.85542	8.63602	8.74971	8.67399	8.67871	8.88877
AANAT	3.60746	3.71419	3.76653	3.71399	3.7604	3.59117	3.55434	3.84724	3.65538	3.50644	3.70613	3.58308	3.49184	3.58689	3.33959	3.49807	3.44963	3.69761	4.43932	3.42575	4.95702	4.5317	4.69048	4.80116	4.50467	4.81631	4.8422	4.85193	4.81455	4.81945	4.80195	4.96338	4.84847	4.88977	4.79564
AAR2	7.62933	7.57911	7.46593	7.49926	7.67444	7.61095	7.45505	7.43324	7.55807	7.57668	7.68688	7.60052	7.34268	7.76906	7.53015	7.7851	7.89134	7.4655	7.42184	7.69027	8.6032	8.3885	8.62409	8.60551	8.57484	8.72823	8.53532	8.56143	8.5734	8.6133	8.49335	8.59588	8.55917	8.51962	8.672
AARS	8.42208	8.60771	8.55407	8.39039	8.58666	8.58044	8.44001	8.60688	8.65659	8.49214	9.03251	8.79892	8.90122	8.91373	9.18011	9.04365	8.98969	8.93325	8.95916	8.83078	9.85293	9.8794	10.0466	9.82131	9.85699	10.0167	9.87302	9.86462	10.1638	9.77177	9.4265	9.83609	9.60762	9.51021	9.80377
AARS2	6.35714	6.31485	6.3179	6.36985	6.45699	6.39508	6.33127	6.32405	6.40255	6.31602	6.51068	6.8685	7.00996	6.82628	6.9253	7.43942	7.0914	7.0704	7.04344	7.32373	7.60226	7.55721	7.903	7.92625	7.6509	7.62787	7.8427	7.65969	7.9367	7.60442	7.6446	7.82655	7.63628	7.52996	7.6127
AASDH	6.69055	6.68006	6.74395	6.80689	6.76856	6.75454	6.94582	6.90037	6.79422	6.62385	5.00143	4.87125	4.42539	4.54466	4.60651	4.45841	4.64725	4.87895	4.42134	4.73803	7.35762	7.56114	7.28001	7.23389	7.42753	7.31504	7.36084	7.4994	7.27649	7.09699	7.40462	6.98082	7.29028	7.35157	7.20501
AASDHPPT	6.38567	6.42861	6.38517	6.42024	6.45574	6.32405	6.30845	6.29576	6.27016	6.5839	5.82978	5.71726	5.716	5.51707	5.47921	5.65849	5.75792	5.56908	5.32245	5.60189	8.1102	8.00109	7.71638	7.40548	8.22485	7.74762	8.02594	7.81089	7.3918	8.04656	8.01221	7.69679	8.30658	8.07428	8.18066
AASS	5.46928	5.53867	5.49814	5.91784	6.21929	5.40216	5.45687	5.2838	5.41251	4.82946	4.51011	4.43021	4.22466	4.04323	5.36745	4.07213	4.18813	4.3774	3.76577	4.21873	6.59292	6.95975	6.37053	6.37517	6.55368	6.46012	6.77412	6.91991	6.16993	6.13886	5.84318	6.10795	6.10892	5.97118	6.22457
AATF	7.38025	7.56235	7.34451	7.48262	7.61128	7.47002	7.4502	7.69342	7.57131	7.405	6.09428	6.32873	6.37317	5.8341	6.32315	6.5054	5.69294	5.84749	6.20681	5.84461	9.09518	9.24394	9.31826	9.16022	9.16599	9.41423	9.39802	9.03707	9.3336	9.06984	8.56932	9.1002	8.87188	8.894	9.11472
AATK	6.82428	6.80824	6.72107	6.66829	6.58685	7.14776	6.81221	6.97508	6.68144	7.17805	8.84357	8.90011	9.37853	9.08843	9.19019	9.57731	9.38412	9.04769	9.87966	9.22029	7.04359	7.24498	7.37355	7.48439	7.03277	7.14313	7.14166	7.16712	7.50814	7.53487	7.34434	7.443	7.42496	7.15954	7.35934
AB488780	5.8568	5.53342	5.67879	5.96725	5.47443	5.35293	5.41192	5.42172	5.24135	5.22559	7.24593	7.90956	7.93173	7.15201	7.67035	7.95709	7.61095	7.93094	7.792	7.86824	7.51982	7.65483	7.40182	7.43451	7.28308	7.50603	7.61727	7.65797	7.29238	7.04745	6.67121	7.21839	7.16957	7.03021	7.31793
ABAT	6.63131	6.41018	6.29528	6.79679	6.74116	6.30958	6.40615	6.28709	6.27324	6.20196	4.75405	5.33052	5.02742	5.09334	5.28053	5.03207	4.80301	5.09241	4.97541	4.83189	7.46071	7.49695	7.19644	7.22653	7.63411	7.52741	7.91497	7.73072	7.23338	7.3792	7.36515	7.42523	6.96529	7.18948	7.68088
ABCA1	5.65768	5.47605	5.40803	5.58681	5.38895	5.5302	5.60288	5.51271	5.58155	5.7983	6.73762	7.22696	7.27496	6.46138	6.93708	7.15378	7.15468	6.61763	6.86744	7.20293	8.11701	8.06041	7.539	7.63046	8.04034	7.63589	8.29169	8.19163	7.42753	8.29417	8.22718	7.71775	8.06227	8.03253	8.33054
ABCA11P	6.1488	6.42152	6.68552	6.82262	6.2048	6.00086	5.83301	6.18743	6.17558	5.75662	5.54244	5.86898	5.30359	5.6158	6.18053	5.61556	5.79809	5.43372	5.55252	5.54278	7.12063	6.66916	6.31785	6.73623	7.19019	6.93263	7.27212	7.31002	6.55441	6.69765	6.51903	6.38462	6.83146	6.697	6.50358
ABCA12	3.03561	3.12443	3.03071	2.97909	3.07241	2.91769	3.23387	3.05959	3.10311	3.0226	3.2312	2.90519	3.12001	2.94336	2.84768	2.98371	3.06366	2.84768	3.09993	3.04957	3.59876	3.2588	3.46351	3.27233	3.58482	3.53201	3.40973	3.43385	3.76277	3.58623	3.54427	3.55312	3.69286	3.54201	3.58652
ABCA13	2.92494	2.90944	2.95282	3.0709	2.95348	2.98823	2.97395	2.96305	2.90132	2.95348	2.99195	2.81244	2.98481	2.91357	2.87438	2.83323	2.93321	2.74514	2.85315	2.85102	2.90984	3.04007	3.01331	2.90227	2.94606	2.95749	2.93288	2.90369	2.9863	3.02138	2.93484	3.06945	3.00836	2.91222	2.97809
ABCA17P	4.68999	4.6716	5.07551	5.08586	4.75341	4.66658	4.43477	4.74707	4.53889	4.43197	3.89018	4.06052	3.93278	3.77121	3.89438	3.64284	4.13564	3.97347	4.15635	3.7891	5.29129	5.02576	4.99255	5.40671	4.72964	5.18613	5.47935	5.72553	5.09912	5.00042	5.40684	5.10915	5.01261	4.87314	4.9823
ABCA2	4.83558	4.78215	4.93814	5.01873	4.95445	4.95656	4.95107	4.92851	4.96211	4.85547	4.90894	5.03071	5.18269	4.77437	5.11752	5.10289	4.85547	4.88532	5.05526	4.9478	6.67911	6.74556	6.77432	6.61783	6.68281	6.72259	6.66233	6.78356	6.8364	6.46034	6.38822	6.7067	6.54641	6.51211	6.5478
ABCA3	6.00974	6.04752	6.21965	6.18851	6.17409	6.03417	5.90978	5.92443	6.01663	5.59199	6.53436	6.35336	6.90352	6.56721	6.8942	6.3108	6.72521	6.73037	6.50921	6.90956	8.12688	8.07937	8.4505	8.60617	8.13466	8.59407	8.13624	8.37819	8.43229	7.70002	7.21792	7.81725	7.65257	7.59749	7.63157
ABCA4	4.22281	4.16814	4.12965	4.05713	4.20054	4.12945	4.15683	4.22917	4.19149	4.32951	3.99961	4.3749	4.20869	4.32721	4.43998	4.47033	4.33594	4.32477	4.4104	4.30435	5.45602	5.07218	5.29775	5.32101	5.60993	5.47729	5.43895	5.35653	5.52755	5.61176	5.58726	5.54759	5.50083	5.3879	5.51578
ABCA5	5.1664	5.26837	5.39024	5.69697	5.43485	5.01712	5.11566	4.99208	4.84089	4.7641	6.96636	7.04751	7.61095	7.33254	7.42321	6.63477	6.38616	6.72758	5.95457	6.84758	7.42786	7.8325	7.16876	7.34921	7.22805	7.47882	7.5671	8.03366	7.58653	6.69975	7.08228	6.67673	6.76406	7.07884	6.92571
ABCA6	6.12447	7.52638	7.12735	7.75597	7.86824	7.36591	7.04618	7.1534	6.55468	6.21166	4.21148	4.49473	4.29302	4.66614	4.69909	3.92485	4.2871	4.3724	4.03824	4.69394	9.19456	9.45542	8.51187	8.656	9.25766	9.41641	9.42786	9.50903	8.67963	8.67476	8.47731	8.64215	8.61103	8.84007	8.79613
ABCA7	5.17991	5.10165	5.30565	4.91849	5.20119	5.33575	5.51973	5.58443	5.45597	5.59912	4.82166	4.83675	5.27056	4.78117	5.10366	5.12384	4.80881	5.06993	5.55252	4.34468	7.27231	6.97871	7.1876	7.20806	7.32837	7.25446	7.28723	7.23562	8.08288	7.1876	7.17656	7.38641	7.18119	7.35452	7.01156
ABCA8	5.81295	6.73243	6.5149	7.03863	6.85661	6.40865	6.18448	6.19043	6.24704	5.98103	7.36635	6.95282	7.32035	7.0804	6.76473	6.49213	6.79585	7.00896	5.96231	6.67756	10.4346	10.8174	10.3111	10.6577	10.486	10.6414	10.4943	10.8598	10.0666	9.45336	8.5743	9.31291	9.28149	9.05116	9.50903
ABCA9	5.11157	6.07628	5.44762	5.68129	5.60577	4.96326	5.13634	5.04995	4.94619	4.83542	4.57183	5.06552	4.74486	4.51974	5.10965	4.5674	4.64987	4.89398	4.38275	4.52401	7.43646	7.60395	6.70976	6.92849	7.54455	7.47411	7.79398	7.17052	6.85498	6.80776	5.59619	6.24876	6.45308	6.13153	6.94195
ABCB1	4.54645	4.13004	4.48648	3.85778	3.98825	3.911	4.42241	4.1453	4.46516	4.76592	4.19662	4.19588	4.36186	4.3504	4.7358	4.45581	4.22244	4.35634	4.1887	4.13674	4.47542	4.41271	4.53194	4.58772	4.29124	4.53348	4.59594	4.26478	4.56999	4.84847	5.17823	4.76967	5.16062	4.73262	5.03633
ABCB10	7.56424	7.10341	7.36144	7.29118	7.18329	7.3535	7.14241	7.22093	7.06879	7.33254	6.06619	5.62057	5.65283	5.29345	5.86036	5.52141	5.81309	6.16206	5.7744	5.65174	7.91295	7.8254	7.46998	7.2072	7.84841	7.88537	7.70971	7.94266	7.21957	7.77632	7.8118	7.57207	7.86553	7.64806	7.96185
ABCB11	3.89681	3.84108	3.7907	3.8514	3.74356	3.77616	3.82366	3.77296	3.68057	3.85614	4.13816	4.13374	3.98313	3.86956	4.62532	4.33879	4.02114	4.06658	4.27093	4.24974	5.19651	5.01697	5.27744	5.13292	5.23263	5.16083	5.2041	5.14293	5.51073	5.19227	5.24944	5.13075	5.35617	5.12724	5.2549
ABCB4	4.75341	4.7601	4.23854	4.38145	4.23598	4.73733	4.65764	4.43932	4.53103	4.68047	3.67376	3.4534	3.65929	3.50754	3.67318	3.6684	3.57293	3.6265	3.87447	3.63343	5.02549	5.28163	4.99989	4.99789	4.80575	4.84581	4.8818	4.64264	4.90228	5.20307	5.41641	4.954	5.28126	5.08122	5.18671
ABCB5	4.32303	3.82232	3.82704	3.9303	3.6741	3.94905	3.88307	3.96063	4.06756	4.46435	3.95794	4.01214	3.92243	3.80783	4.01697	3.91876	3.906	4.00691	3.84281	4.03415	4.59295	4.66702	4.57575	4.47862	4.54521	4.57887	4.54833	4.66818	4.51482	4.79012	4.82036	4.74025	4.56038	4.60262	4.65174
ABCB6	5.60025	5.54209	5.55189	5.67687	5.77289	5.59417	5.46787	5.63772	5.59042	5.55734	5.1619	5.27835	4.75193	4.68561	4.83149	4.95949	4.93601	4.73977	4.88253	4.87436	7.39058	7.32462	7.51239	7.56819	7.37141	7.7481	7.44444	7.46765	7.66526	7.22001	7.48149	7.48976	7.4559	7.39241	7.44727
ABCB7	6.85722	6.94371	6.95933	6.94396	7.01285	6.82389	6.97816	7.26506	7.0717	6.92162	4.09889	4.24274	4.20153	4.12542	4.00799	3.90834	4.08866	3.94905	3.80253	3.54224	8.29444	8.38542	8.32005	7.91312	8.28752	8.24176	8.17266	8.2911	8.09034	8.27248	8.46584	8.25009	8.34923	8.44261	8.06807
ABCB8	4.74538	4.79882	4.83274	4.65008	4.7601	4.94276	4.68704	4.88744	4.81601	4.95026	4.46972	4.44518	4.63078	5.0285	4.37534	4.67209	4.65964	4.92046	4.81854	4.74707	6.46482	6.5231	6.67426	6.62749	6.4801	6.47634	6.40778	6.48239	6.52659	6.37161	6.47373	6.55897	6.416	6.43783	6.51739
ABCB9	4.87879	4.80108	4.74357	4.85812	4.85014	4.90623	4.91002	4.85372	4.84123	4.79977	6.01975	5.92682	5.71106	5.7842	5.49935	5.64108	6.00132	5.69917	5.55592	5.80372	6.61247	6.36661	6.69549	6.63095	6.42537	6.72884	6.75572	6.50604	6.8518	6.48991	6.57387	6.61325	6.68662	6.6719	6.60645
ABCC1	6.22892	6.03813	6.34615	6.27583	6.24395	5.99324	6.11558	5.99382	6.05272	6.19352	6.41948	6.93225	6.63223	6.61835	6.51855	6.77658	6.4112	6.48398	6.47295	6.39661	8.57836	8.76838	8.70946	8.67216	8.71116	9.0059	8.68557	8.86593	8.47563	8.513	7.95536	8.37432	8.33565	8.18403	8.65216
ABCC10	6.4323	6.36677	6.47533	6.35636	6.3354	6.52481	6.50596	6.60195	6.64966	6.71308	6.45441	6.67183	6.20606	6.29528	6.17016	6.71791	6.65099	6.7454	6.40528	6.50899	8.18996	8.15791	8.21748	8.36029	8.10004	8.24345	8.41514	8.14132	8.3828	8.19567	8.18198	8.19862	8.23046	8.04176	8.25571
ABCC11	3.84605	3.95852	3.81367	3.63356	3.786	3.7495	3.75143	3.80355	3.67143	3.84127	5.18774	4.93018	4.84957	5.05787	5.17643	5.37399	5.18608	5.1023	4.91484	4.84424	5.13127	4.88365	5.05316	5.01209	5.04586	4.87602	5.07773	5.20972	4.98586	5.05458	4.89751	5.20207	5.0016	4.89418	5.05685
ABCC12	3.5073	3.63704	3.56996	3.64027	3.89664	3.49764	3.28425	3.43853	3.52555	3.54663	3.50118	3.50664	3.4561	3.62726	3.46167	3.57097	3.41648	3.40125	3.42548	3.41549	4.56665	4.60319	4.76329	4.59594	3.9838	4.53892	4.63043	4.65995	4.41847	4.29124	4.42416	4.34207	4.32174	4.40019	4.19879
ABCC13	3.55092	3.51636	3.4098	3.51115	3.43434	3.55354	3.43373	3.51374	3.4577	3.52853	3.96063	3.86846	3.92543	4.11762	4.01192	3.91164	3.73209	3.94962	3.96359	3.75668	3.90744	4.06618	3.87043	3.96439	3.92081	4.00903	3.97623	3.93739	3.89303	3.95661	4.08627	4.01957	4.07338	3.85997	3.97898
ABCC2	3.69491	3.76577	3.50664	3.61132	3.69126	3.69321	3.79499	3.82366	3.67088	3.87013	4.06005	3.81263	3.49466	3.47269	3.27145	3.32231	3.56428	3.47884	3.83183	3.34601	4.75867	4.62882	4.52904	4.7343	4.89616	4.72232	4.79164	4.75962	4.45742	4.9805	4.81631	4.48678	4.71138	4.74754	4.87474
ABCC3	6.17716	5.97311	6.18192	6.07379	6.01313	6.35201	6.41823	6.25667	6.26897	6.38739	5.90224	6.38704	6.04106	6.07512	5.888	6.35283	6.27176	6.22173	6.07011	6.4006	7.82004	7.82725	7.61362	8.26119	8.0396	7.63107	8.26066	7.97934	8.38876	7.91519	8.15235	8.01733	8.15082	7.8967	8.24627
ABCC4	4.33835	4.35754	4.41588	4.59682	4.40754	4.53048	4.57965	4.42651	4.47435	4.59192	3.91702	3.9558	3.98641	3.98599	4.03232	3.93569	4.05522	4.174	4.0199	3.973	6.12613	6.40544	5.6407	5.95067	5.89953	6.71941	5.924	7.04894	6.30752	6.07429	6.27405	5.98743	6.26831	6.21687	6.40856
ABCC5	6.58465	6.24848	6.17753	6.32458	6.09221	6.23748	6.60313	6.28821	6.20327	6.34074	5.60865	6.15097	6.04924	5.9363	5.84765	6.26262	6.00631	6.23227	6.22624	6.3403	7.36728	7.70524	7.58342	7.61053	7.46071	7.44572	7.77221	7.67069	7.79175	7.50947	7.86863	7.62861	7.72622	7.30794	7.45559
ABCC6P1	3.14275	3.1531	3.22657	3.2172	3.03242	3.21527	3.17733	3.3053	3.17678	3.4063	3.76705	3.50097	3.76509	3.75504	3.88307	3.65673	3.8228	3.77328	4.14517	3.60423	3.24176	3.62013	3.36968	3.45727	3.38351	3.22288	3.40921	3.39273	3.4861	3.47618	3.28986	3.41026	3.36564	3.05877	3.24545
ABCC8	4.57183	4.61503	4.55424	4.72414	4.25456	4.50824	4.38024	4.5864	4.558	4.52617	5.13351	5.18495	5.37791	5.21708	5.57021	5.69697	5.23871	5.27037	5.69867	5.17616	6.26631	5.83648	5.94326	6.00573	6.30846	6.27336	6.30846	6.18824	6.09276	6.09426	6.22745	6.40453	6.2097	6.21152	6.33978
ABCC9	4.32521	4.20958	4.11622	4.33795	4.13875	3.85372	4.09629	4.40564	4.08962	4.29584	4.74445	4.85063	4.56873	4.54708	4.7106	4.67834	4.48796	4.55229	4.76789	4.68593	4.39783	4.84923	4.43895	4.55792	4.44186	4.54618	4.60792	4.78884	4.69968	4.6939	4.61052	4.54252	5.00042	4.45274	4.50096
ABCD1	5.09609	5.19044	5.02791	5.17874	5.24085	5.43035	5.30153	5.27018	5.14376	5.22727	6.7333	6.13002	6.84318	6.50824	6.71791	7.25785	6.3026	6.57291	6.84601	6.81114	7.25641	7.18781	7.42444	7.49245	7.13699	7.11123	7.19809	7.11172	7.56795	7.29088	6.94794	7.38374	7.20297	7.28994	7.37281
ABCD2	2.97524	3.05002	3.09121	3.51054	2.97605	3.00051	2.79395	2.76356	2.93606	2.89816	3.09199	3.28986	3.23413	3.085	3.25815	3.23306	3.41193	3.26627	3.17804	3.11078	3.37114	3.37312	2.84111	3.08497	3.09048	3.33542	3.11593	3.09264	3.03031	3.15067	3.21546	3.05988	3.03669	2.87476	3.05647
ABCD3	6.59784	6.20865	6.29392	6.45598	6.34615	6.26342	6.18271	6.28954	6.55439	6.26241	4.58018	4.41474	4.48515	4.32477	3.821	4.39671	4.24974	4.31186	4.07938	4.00491	8.88738	9.19256	8.81736	8.81936	8.90057	8.60156	8.76592	9.03159	8.45445	8.90376	8.85094	8.71383	8.78656	8.9136	8.76113
ABCD4	5.8694	5.70734	5.83104	5.8662	5.75643	5.77354	5.83561	5.77271	5.78241	5.8979	4.06426	3.98451	4.17126	4.34987	4.03925	3.81452	4.14307	3.86111	4.10152	4.23232	7.36055	7.40129	7.30505	7.43973	7.48682	7.42589	7.4665	7.4856	7.40958	7.40869	7.59247	7.28178	7.54433	7.32552	7.30053
ABCE1	7.54784	7.28109	7.52638	7.42131	7.48524	7.29634	7.39259	7.50732	7.36404	7.46746	6.23358	6.18649	5.36334	5.73213	5.04642	5.63089	5.67244	5.37619	5.45525	5.47621	8.84336	8.78483	8.6031	8.36366	8.8698	8.49542	8.49053	8.60586	8.37138	8.88877	9.20703	8.68054	9.14622	8.87332	8.93935
ABCF1	7.79669	7.94888	7.66939	7.4655	7.78741	7.56189	7.73956	7.97925	8.13212	7.89277	7.0717	7.06051	7.18817	7.38093	7.19863	6.97405	7.28999	7.22985	7.41683	7.08438	8.97307	9.04191	9.16914	9.23078	8.98034	9.02156	8.99575	8.87676	9.29262	9.0008	8.55687	9.04099	8.9987	8.75709	9.16599
ABCF2	5.98781	5.99746	6.1275	5.89271	6.11692	6.02085	5.88322	5.894	6.00233	5.89759	5.25144	5.03665	5.43236	5.35341	5.13031	5.47067	5.22035	5.44157	5.39787	5.37229	7.71738	7.54232	7.80577	7.59869	7.69068	7.70074	7.64671	7.57949	7.52809	7.57949	7.45559	7.56114	7.69883	7.58605	7.65371
ABCF3	6.19199	6.23394	6.26514	6.17626	6.45197	6.22564	6.267	6.32245	6.42084	6.19096	7.81808	8.14017	7.56739	7.95223	7.66784	8.30379	8.13847	7.94337	8.29563	8.15603	8.11476	8.123	8.28666	8.27028	7.95552	8.19945	8.13952	8.12194	8.41024	8.0825	7.8418	8.22639	7.91405	8.00745	7.81516
ABCG1	6.13613	5.18399	5.66977	5.10862	5.18182	5.70961	5.77992	5.58139	5.9163	6.20375	4.83439	5.02197	4.78164	4.69394	4.82083	5.04101	5.01636	4.86159	5.0034	4.7611	6.95828	6.67026	6.27336	6.75015	7.00511	6.73765	7.10741	7.12134	6.70935	7.30356	7.68088	7.04261	7.08741	7.2168	7.12578
ABCG2	5.76492	5.73705	6.07895	6.35374	5.89252	5.69762	5.76859	6.46828	6.24601	6.27606	5.49023	5.30269	5.10114	4.97806	4.96149	4.74466	5.22082	4.94868	5.03925	5.1477	6.52088	6.7684	6.15157	5.78864	6.27193	6.19802	6.17329	6.49292	6.07768	6.91254	8.1136	6.72666	7.23184	7.44572	6.91464
ABCG4	5.17159	5.15251	5.11566	5.23655	5.02033	5.30252	5.21865	5.47395	5.39459	5.47003	6.77145	6.36619	6.37519	6.96038	6.76785	6.66639	6.56369	6.62303	6.34345	6.65724	6.52718	6.30352	6.28857	6.60759	6.45383	6.44992	6.57472	6.45628	6.58511	6.40394	6.47882	6.97256	6.49648	6.52522	6.5194
ABCG5	3.66629	3.85837	3.78713	3.7014	3.82563	3.75557	3.91404	3.77485	3.75282	3.86567	4.91112	5.49658	5.01346	5.00217	4.99649	5.10533	5.15182	4.75755	4.96673	5.36515	5.05355	4.86801	4.74851	4.85513	4.83236	4.97825	4.97767	5.02061	4.95977	5.06692	5.24615	5.38245	4.98165	5.39427	5.06109
ABCG8	4.10899	4.01253	3.97047	3.88097	4.0158	4.06981	4.07914	3.87373	4.11144	3.97489	4.59258	4.82111	4.78267	4.92346	4.83915	5.19177	4.6388	5.22868	4.91752	4.70407	5.14673	5.01081	5.17387	4.95184	4.92565	4.99505	4.77967	4.74332	5.03119	5.29105	4.94334	4.94526	4.98124	4.95241	4.88505
ABHD1	4.37957	4.39492	4.28375	4.36339	4.24115	4.37825	4.25477	4.36096	4.41249	4.37069	6.54886	6.32978	6.05723	6.03488	6.33931	6.55134	6.33377	6.15752	5.99	6.04798	5.44867	5.508	5.66686	5.64118	5.55254	5.54647	5.5363	5.53158	5.52798	5.49204	5.48794	5.36775	5.50243	5.53737	5.36675
ABHD10	6.73625	7.10631	7.11223	7.20557	7.02621	6.91306	7.0022	6.99398	7.04344	6.78829	5.55063	5.05602	5.35897	5.11607	5.39132	5.2954	5.4274	5.30565	4.76548	5.37841	8.53388	8.57852	8.455	8.55986	8.49921	8.34396	8.26719	8.47018	8.41752	8.13582	8.64153	8.2342	8.35761	8.62849	8.26656
ABHD11	5.02375	5.03555	5.07592	5.11989	5.08056	5.19348	5.05242	5.03617	5.10883	5.06819	5.95565	5.79878	5.9081	5.82344	5.60189	5.87974	5.84341	5.90491	6.03572	6.08592	6.90778	6.9325	6.95388	6.85589	6.73677	6.8264	6.70846	6.7849	6.75941	6.83741	6.90943	6.91769	6.87567	6.9866	6.87676
ABHD12	6.58819	6.20586	6.23337	6.39162	6.85134	6.53032	6.59368	6.91055	6.72168	6.80291	4.93871	4.98349	5.13418	5.14854	5.03555	5.05885	4.98916	4.9268	5.16101	5.00217	8.60661	8.4726	8.53604	8.57808	8.6113	8.50561	8.52984	8.65815	8.69236	8.82046	8.71579	8.83873	8.58749	8.58442	8.89765
ABHD13	6.30481	6.21522	6.40947	6.54003	6.27632	6.24601	6.14948	6.00664	6.29168	5.87417	3.84748	3.86201	3.90034	3.78849	4.14307	3.73965	3.91662	3.79792	3.7645	3.70308	6.7734	6.74253	6.19081	6.23198	6.62661	6.56466	6.37498	6.46742	6.08954	6.33701	6.53502	6.28207	6.64599	7.00353	6.76306
ABHD14B	6.00376	5.96996	5.81694	5.80805	6.27471	6.09443	6.0319	6.40925	6.14737	5.98606	6.80324	6.23421	5.73648	6.29023	6.4315	5.81782	6.41043	6.24991	5.433	5.97494	8.76838	8.66305	9.24919	9.32336	8.72989	9.1166	8.92899	8.88675	9.41351	8.69894	8.62498	9.16971	8.5626	9.06525	8.56238
ABHD15	5.41677	5.66079	5.8675	5.96612	5.83848	5.76246	5.96784	5.77955	5.73748	5.58903	3.23306	3.40915	3.30345	3.38146	3.24422	3.33788	3.42321	3.32935	3.24446	3.42041	7.45451	7.56729	7.20501	7.07105	7.64402	7.71066	7.5538	7.71303	7.24168	7.69374	7.1774	7.69883	7.44157	7.19601	7.86383
ABHD16A	5.67445	5.62934	5.64154	5.68797	5.83975	5.5151	5.72384	5.70367	5.66163	5.64338	4.52194	4.57371	4.51058	4.66226	4.64686	4.32044	4.24363	4.54987	4.76771	4.19588	7.80231	7.67685	7.88938	7.71619	7.90221	7.95424	7.90533	7.76776	7.98455	7.83458	7.74339	7.92139	7.88001	7.81259	7.91068
ABHD16B	4.13263	4.17677	4.23334	4.01031	4.31407	4.02153	4.16117	4.27436	4.16792	4.27874	3.60913	3.43136	3.14355	3.7467	3.41572	3.8728	3.75636	3.50265	3.38188	3.41323	6.04418	6.34924	6.10993	6.09961	5.917	6.04388	6.09809	6.17236	6.24444	6.15486	6.21037	6.19404	6.17401	6.40686	6.01865
ABHD17A	7.03959	7.09511	6.97208	7.06695	7.35649	7.60566	7.2657	7.34413	7.78973	7.41971	8.12995	7.63146	7.80467	7.8886	8.02351	8.10577	8.00003	8.00704	8.22621	7.73339	10.176	10.0258	10.4722	10.2526	10.2467	10.2682	10.3253	10.2387	10.4316	10.3111	9.8152	10.2241	10.3678	10.0576	10.0732
ABHD17B	5.70045	5.55955	5.68347	5.59479	5.53437	5.56075	5.40216	5.614	5.61109	5.74763	5.01462	4.69354	5.43324	4.93997	5.4295	4.93059	5.32405	5.17194	4.95672	5.2479	7.28451	7.14878	7.27422	7.15246	7.35663	7.30627	7.14967	7.18974	7.24795	7.29376	7.05831	7.3634	7.47037	7.23338	7.53326
ABHD17C	5.46307	5.52541	5.51887	5.90444	5.03592	5.91803	6.08409	5.89513	5.83679	6.08807	5.43531	5.0775	5.56436	5.19708	4.8607	4.86961	5.44782	4.63544	3.95409	5.24497	6.90202	6.59476	6.35002	6.42287	6.80966	6.75693	6.62716	6.27507	6.37469	7.00147	6.50329	6.2611	6.56318	6.43616	6.97377
ABHD2	6.22624	6.27995	6.18536	6.13346	6.15193	6.17111	6.04684	5.89485	5.99382	6.41898	5.00377	5.08753	5.3387	5.33628	4.98385	5.11226	5.0087	4.97209	5.21468	5.08857	8.02059	8.20499	7.90533	8.03587	8.20141	8.14242	8.06141	7.81348	7.99342	8.38936	7.66851	7.87334	7.67246	7.78156	8.1138
ABHD3	7.47279	7.01409	6.94685	7.26467	7.22818	7.2401	7.59116	7.31418	7.09397	7.28466	6.60537	6.94928	6.67309	6.38801	6.55364	6.94264	6.86161	6.62067	6.77055	6.64906	8.0558	8.0825	7.59289	7.63608	8.10097	7.75703	8.15579	8.00745	8.10125	8.19732	8.97142	8.27583	8.6046	8.58153	8.71844
ABHD4	6.37559	6.25301	6.15547	6.07851	5.88995	6.31221	6.14351	6.28428	6.24576	6.25201	5.45959	5.70132	5.72143	5.83898	5.36684	5.86535	6.09199	6.04983	5.79352	5.70611	8.12102	8.14213	8.33352	8.05474	8.23689	8.04195	8.03707	8.02366	8.27892	8.24829	7.96048	8.24176	7.94426	8.16234	8.21402
ABHD5	4.99843	4.87895	4.83606	4.95011	5.21904	4.93083	4.91643	5.05288	5.04137	5.10457	4.23538	4.00115	4.30988	4.12127	4.07543	4.30036	4.2249	4.17021	4.1107	4.06981	6.36206	6.41097	6.15386	6.04206	6.39712	6.2613	6.22864	6.13886	5.94311	6.303	6.34176	6.03429	6.21087	6.14056	6.35023
ABHD6	5.29688	5.327	5.2932	5.27518	5.10034	5.37419	5.45212	5.17405	5.12188	5.23605	4.41249	4.12663	4.33814	4.4504	4.05286	4.20318	4.04611	4.07041	4.05754	4.02746	6.80481	6.9896	6.96928	6.71918	7.23254	7.11605	7.08506	7.01286	6.93263	6.82198	7.19835	6.88796	7.11624	6.9844	6.97786
ABHD8	5.00669	4.98623	5.10514	4.9729	5.00986	4.99556	4.9649	5.12331	5.15742	5.09074	6.27016	6.07965	6.22459	6.11057	6.32373	6.33887	6.24192	6.08675	6.47332	6.34615	6.87705	7.03307	7.1145	6.88657	6.80745	6.98167	6.86341	6.73078	6.94876	6.5129	6.58203	6.57364	6.64896	6.62854	6.78973
ABI1	6.56968	6.30481	6.42565	6.48864	6.16349	6.29771	6.35186	6.33638	6.40125	6.41043	6.04613	5.90712	5.87003	5.76319	5.55376	5.88995	5.91961	5.91259	5.75078	5.97773	8.53754	8.6121	7.9318	7.81707	8.47693	8.2617	8.35153	8.46543	7.75856	8.55585	9.03159	8.38691	8.81297	8.60639	8.75435
ABI2	6.71268	6.77519	6.6834	6.75635	6.69657	6.7348	6.6146	6.71681	6.77481	6.70785	8.49914	8.51413	8.57051	8.47909	8.46807	8.59638	8.46807	8.60556	8.52391	8.53235	8.64999	8.65381	8.50101	8.60944	8.68462	8.65963	8.67575	8.56964	8.46439	8.62989	8.11496	8.42057	8.4398	8.44674	8.49896
ABI3	5.91803	5.9358	6.02085	5.63828	5.95762	5.79208	6.00296	6.06641	6.04371	6.2869	8.53542	8.04535	8.36565	8.54301	8.52199	8.5444	8.47255	8.16523	8.62346	8.69873	7.74789	7.43381	8.03338	7.82004	7.9311	7.98213	7.6721	7.57302	7.9804	7.90026	8.08876	7.86331	8.11755	7.95477	7.99874
ABI3BP	5.80909	6.85261	6.81668	6.9374	6.42152	6.8105	6.59279	6.51312	6.4487	6.04524	6.55003	6.54711	6.63797	6.37225	6.41365	6.31461	5.99703	6.33007	6.00526	6.4588	10.1072	10.3994	9.96168	10.2019	9.7102	9.97836	9.65868	10.3914	9.76277	9.55991	9.1327	9.52684	9.36128	9.59735	9.75113
ABL1	7.6698	7.9599	7.87142	8.06894	8.1166	7.98095	7.73561	7.92368	8.01157	8.02242	9.61747	9.82185	10.0184	9.83203	9.85062	9.81844	9.55208	9.57731	9.74973	9.86597	9.69608	9.7495	9.28475	9.55172	9.65319	9.61831	9.70013	9.55905	9.36091	9.63154	8.25551	9.2379	9.0078	8.83385	9.28269
ABL2	6.24848	6.04894	6.11887	5.97494	5.98328	6.21437	6.18308	6.35374	6.29846	6.33401	6.40579	6.67419	6.42916	6.64292	6.5829	6.82768	6.63559	6.78921	6.75454	6.56938	7.64205	7.82705	7.69555	7.53487	7.63628	7.50633	7.84339	7.54571	7.72246	8.3687	7.81516	8.02528	7.91728	7.70773	8.23714
ABLIM1	7.93892	9.01704	9.11403	9.09754	8.86727	8.53007	8.13124	8.49616	8.36302	7.96718	7.39354	7.33584	7.37331	7.96274	7.11414	6.5604	7.10117	6.88514	6.70656	7.16744	10.2154	10.5594	10.4556	10.8148	10.4272	10.6091	10.5641	10.4621	10.2899	9.70156	8.72915	9.61454	9.49962	9.20272	9.31393
ABLIM2	5.00541	4.88795	4.90155	4.74797	4.97541	4.84957	4.78825	4.87619	4.85692	5.02567	5.98763	6.11372	6.08993	5.91863	6.02812	6.04506	5.93658	5.88827	6.03764	6.17978	6.60546	6.12451	6.41138	6.49111	6.68391	6.61325	6.55521	6.57079	6.48201	6.43943	6.51739	6.65139	6.59271	6.62271	6.83267
ABLIM3	6.88683	6.7422	6.57222	6.70842	6.66271	6.94484	6.63708	7.06179	6.39128	6.63453	8.879	8.78093	8.66208	8.8543	9.23371	8.37405	8.79892	8.90724	8.57801	9.06877	9.25961	9.33332	9.56712	9.83435	9.70156	9.71901	9.6416	9.16746	9.5931	9.40264	8.77922	9.52469	9.2441	9.21458	9.22492
ABO	5.00736	4.9563	4.96774	4.91606	5.09157	5.10347	4.95306	5.16657	5.02161	5.01954	7.54625	7.25568	7.62823	7.42645	7.69935	8.04289	7.72656	7.63299	7.68688	7.87365	6.64091	6.611	6.64195	6.55557	6.91674	6.86592	6.70005	6.59205	7.07011	6.57882	6.92073	6.96687	6.72165	6.88348	6.81645
ABR	6.83135	6.6159	6.63162	6.57351	6.44842	6.53873	6.41737	6.47494	6.58243	6.52453	7.50116	7.28466	7.58945	7.8184	7.57442	7.47149	7.35072	7.37008	7.44901	7.49546	9.14669	9.07673	9.13747	9.24641	9.02111	9.32005	9.18872	9.27619	9.13924	8.92313	8.47563	8.92006	8.67575	8.72551	8.92029
ABRA	3.59752	3.32972	3.54224	3.20566	3.21617	3.30222	3.29181	3.40766	3.26913	3.39351	2.93841	3.03944	2.97081	2.95854	2.94961	2.9991	3.07867	3.0226	2.96154	2.93423	4.08187	3.76202	4.12732	4.27507	4.0511	4.04998	4.17452	3.82284	3.71114	4.0979	3.68625	4.14934	3.91843	4.29038	4.16048
ABRACL	7.86056	7.78906	8.22206	7.40884	7.14876	7.69027	8.02754	8.10093	7.98156	8.33749	4.25519	3.9768	3.56253	4.21255	3.80887	3.69333	4.1318	3.728	4.7348	3.75124	8.58323	8.28347	8.37767	8.48923	8.64608	8.32659	8.30315	8.42285	8.54085	9.23272	10.2861	9.03279	9.44669	9.26117	8.92106
ABT1	6.79965	6.87164	6.82977	6.61563	6.94178	6.73037	6.52232	6.64418	6.67873	6.85054	5.05214	5.6735	4.61762	5.20119	4.99942	5.23358	4.97885	5.52657	5.09576	5.14281	7.87334	7.65685	7.58718	7.47929	7.74865	7.60242	7.65654	7.67685	7.40548	7.92373	8.0985	7.84221	7.94621	8.11419	7.79241
ABTB1	4.58849	4.60088	4.63757	4.66555	4.62518	4.69889	4.62041	4.66749	4.69227	4.59913	4.44262	4.52026	4.85047	4.73691	4.76345	4.3739	4.56557	4.51035	4.67249	4.54619	6.99013	6.84863	7.10847	7.05501	6.93062	7.06901	6.93033	6.88751	7.06876	6.92399	6.77848	7.0002	6.96346	7.01843	6.89944
ABTB2	5.41149	5.69375	5.50513	5.50746	5.75164	5.69248	5.40247	5.27239	5.33657	5.37636	5.63002	5.10697	5.09914	5.02525	4.8346	5.31219	4.98945	5.08092	5.51153	5.25994	7.29646	7.20782	7.35428	7.06746	7.02227	7.04	7.20368	7.17679	6.95176	6.87585	6.41167	6.75552	6.4516	6.55127	6.72042
AC000111.3	2.82177	2.77148	2.74514	3.02356	2.6403	2.77577	2.6893	2.6893	2.81417	3.05107	2.96676	2.88905	3.0702	3.11323	3.06403	3.1226	3.05212	3.06611	3.1647	3.01508	3.03446	3.02307	3.00035	2.96471	2.87028	2.95915	3.03147	2.87476	2.99757	2.99721	2.87476	3.01207	3.04007	2.95967	3.14626
AC002059.10	5.20334	5.13491	5.13969	5.3425	4.9762	5.41258	5.12107	5.11962	5.15847	5.1002	7.51168	7.3674	7.12058	7.42158	8.19013	7.54984	7.8979	7.47279	7.45094	7.56328	6.54945	6.43717	6.68965	6.82798	6.94011	6.64367	6.84882	6.80366	6.62447	6.65773	6.67321	6.99659	7.08484	6.94468	7.01887
AC002064.5	3.50169	3.31172	3.39326	3.30594	3.39855	3.60159	3.29899	3.3598	3.60475	3.48718	4.97885	4.77521	3.7645	4.34402	4.9281	4.84758	3.99903	4.45061	4.17979	4.37313	4.30457	4.13119	3.80931	3.88802	4.62498	4.25879	4.34127	4.15817	4.18683	3.99239	3.94282	4.10299	4.22562	4.30528	4.13959
AC003973.4	3.54859	3.47386	3.5567	3.16842	3.44299	3.50985	3.24569	3.52555	3.41778	3.57984	3.04031	2.81138	3.06976	3.26353	3.06548	3.13296	3.13296	3.4323	3.3554	3.11778	3.82487	3.72515	3.73366	3.63514	3.51927	3.71687	3.84841	3.74707	3.66226	3.76609	3.68176	3.80407	3.72098	3.52742	3.66802
AC003989.4	4.41229	4.64282	4.58926	4.41284	4.59467	4.62067	4.68212	4.63248	4.52129	4.4962	5.30834	5.40432	5.53408	5.4385	5.20598	5.91903	5.44615	5.43499	5.53704	5.37938	6.85125	6.74814	6.71077	6.63594	6.78659	6.87296	6.78973	6.88871	6.68539	7.04	6.79759	6.89778	6.79142	7.08952	6.77994
AC004692.5	6.86589	6.54861	6.65577	6.66515	6.74464	6.69377	6.75151	6.67902	6.70513	6.77833	6.22497	6.20057	6.32139	5.98179	6.2138	6.30075	6.36913	6.24424	6.33746	6.47161	7.74026	7.33107	7.49501	7.41194	7.53212	7.20875	7.45472	7.46605	7.60289	7.8718	8.21584	7.76322	7.75761	7.9785	7.5388
AC004941.5	5.9737	6.12293	6.18118	5.94829	6.05349	6.13057	6.25437	6.1378	6.05698	6.27146	3.8462	3.84005	3.96212	3.83164	3.84605	4.13458	3.83555	3.81606	3.85651	3.95535	7.41821	7.43029	7.14544	7.06151	7.34402	7.30238	7.41589	7.29906	6.95023	7.69077	6.92473	7.16132	7.05038	7.2582	7.51753
AC005162.4	4.43149	4.3774	4.25123	4.45104	4.45841	4.6962	4.17196	4.50075	4.45797	4.62181	3.80169	3.98266	3.95781	3.83656	3.85061	3.96158	4.14492	3.90778	3.96063	4.08898	5.45215	5.2284	5.19227	5.40828	5.81823	5.40033	5.43975	5.43562	5.22861	5.49427	5.20897	5.60712	5.48378	5.30522	5.58777
AC005224.2	4.11144	3.89908	4.07261	4.0679	3.86451	3.94703	3.80229	3.99299	3.89419	3.77896	5.5582	5.14944	5.19787	5.44157	5.62591	4.89054	5.39957	4.55634	5.42812	5.09914	3.89389	4.26299	4.47291	4.84338	4.18976	3.95689	4.44295	4.22066	4.64367	4.11585	4.15054	4.04079	4.11692	4.06163	4.09031
AC005256.1	5.27473	5.07536	5.09258	5.00018	5.20964	5.385	4.86347	5.16688	5.15896	5.21565	8.41853	8.23819	7.91734	8.02183	8.34684	8.5554	8.70341	8.45689	8.28949	8.59052	6.33007	5.97853	6.20363	6.316	6.18854	6.39017	6.3138	6.43979	6.28839	6.40005	6.44047	6.64305	6.32044	6.58571	6.30145
AC005306.3	5.40415	5.33383	5.37779	5.47816	5.52676	5.19541	5.38638	5.38735	5.33628	5.41251	6.97757	7.22093	7.0304	6.91266	7.02742	7.19863	6.61198	6.94796	6.86056	7.27977	7.03738	7.23777	7.23607	7.22682	7.13333	7.21922	7.42832	7.24266	7.63174	7.17696	7.23607	7.12606	7.26387	7.05338	7.16522
AC005498.3	4.10038	4.1823	4.13857	4.3724	4.37083	4.0862	4.27792	4.12578	4.10184	4.16041	4.50015	4.47879	4.97429	4.90876	5.06036	4.81156	4.56721	5.04337	5.0371	4.55207	5.29775	5.44308	5.20307	5.46327	4.83457	5.1466	4.99694	5.21796	5.30426	5.54802	5.24721	5.53089	4.94143	5.50083	4.99071
AC005523.2	5.49103	5.34728	5.25092	5.52367	5.73945	5.20323	5.22559	5.30846	5.73112	4.99195	5.49794	5.4774	6.07791	5.43687	5.56138	5.58155	5.79544	5.8216	4.75545	5.49289	6.11376	6.99879	6.44079	5.79689	6.25192	5.81492	6.32477	5.98976	5.74837	6.32594	5.68973	5.90628	6.0049	5.90366	6.22558
AC005523.3	4.75805	4.94574	4.80978	4.76366	4.93734	4.99391	4.87055	4.84392	4.808	4.8058	5.20458	4.74092	5.27329	4.77876	5.12306	5.10383	4.86823	5.00159	4.66674	4.81988	5.9531	6.33766	6.24198	5.9735	5.88106	6.04867	5.91215	5.99724	6.2579	6.04848	5.82479	6.19203	5.86963	6.06927	6.03872
AC005537.2	3.4195	3.42362	3.37786	3.33027	3.32224	3.42839	3.31404	3.30446	3.08368	3.33413	4.7958	4.78928	4.63414	4.16153	4.47193	4.85347	5.22367	4.48672	4.48954	4.4323	3.88668	4.29207	3.86994	3.80931	4.1624	4.02613	3.81025	4.16897	4.12989	4.30735	3.78701	4.15073	3.94429	4.10299	3.92332
AC005592.3	3.43472	3.42614	3.57444	3.74568	3.8184	3.61023	3.58178	3.54246	3.48848	3.53631	4.69687	4.96351	5.12675	4.38235	4.49746	4.45343	4.48891	4.74587	4.90575	4.44191	3.68371	3.76277	3.83205	3.83775	3.67874	3.66341	3.73051	3.71809	3.38628	3.79147	3.62601	3.76239	3.72906	3.42428	3.7074
AC005606.14	3.58287	3.82111	3.65088	3.59713	3.74001	3.8072	3.96646	3.65465	3.65588	3.85915	3.43417	3.24384	3.67257	3.56614	3.61864	3.23996	3.23092	3.49123	3.71656	3.42244	4.62882	4.4276	4.69184	4.66386	4.36716	4.56151	4.48308	4.5233	4.60061	4.86594	4.41304	4.89711	4.51792	4.59857	4.49026
AC005785.2	4.32631	4.10658	4.19523	4.06567	4.09743	4.44474	4.20817	4.31077	4.46867	4.29641	4.72294	4.59843	4.86823	5.08119	4.97002	5.10631	5.03843	4.98081	5.22591	5.24051	5.93358	5.67973	5.9831	5.82322	5.8938	5.91838	5.71154	5.93705	5.79231	5.6124	5.6456	5.84663	6.02947	5.76978	5.9735
AC005838.2	3.68838	3.76157	3.59157	3.87243	3.5571	3.66945	3.70834	3.97778	3.71439	3.54419	4.4027	4.33289	4.56196	4.42306	4.57434	4.43244	4.48447	4.22228	4.31539	4.58294	4.06076	3.73994	4.33363	4.2616	3.93538	4.0186	3.95798	3.96994	3.90965	4.38304	3.79093	3.84513	4.18911	3.8911	4.27707
AC006026.13	3.91432	4.11536	3.89306	4.36526	4.12068	3.99397	4.06204	3.9628	4.0679	4.02868	4.81199	5.14017	5.2475	5.05168	4.85329	5.10533	4.64704	4.9393	5.17357	5.04995	4.71032	5.35384	4.60222	5.12056	5.40393	5.09443	4.89711	4.84546	5.43611	4.52904	5.22552	4.84956	4.9972	5.08157	4.63906
AC006129.2	3.2594	3.07823	3.12677	3.14944	2.94868	3.30834	3.28497	3.13933	3.37703	3.20789	3.54593	3.37887	3.46984	3.53475	3.42805	4.18289	3.59601	3.33618	3.50321	3.42781	3.44741	3.52691	3.49736	3.33398	3.4151	3.29231	3.37175	3.40719	3.72767	3.55164	3.62477	3.50938	3.57527	3.45863	3.72828
AC006538.1	3.49349	3.57272	3.62712	3.652	3.84397	3.43579	3.38395	3.78246	3.48128	3.53759	3.65751	3.61878	3.30786	3.8705	4.63653	3.98552	4.09698	3.6207	3.65185	4.01676	4.65218	4.28211	4.63545	4.56645	4.38904	4.64646	4.64646	4.38454	4.76848	4.57247	4.59888	4.70474	4.33644	4.41409	4.6563
AC007292.3	4.81477	4.74587	4.71968	4.82831	4.81131	4.67374	4.79828	4.84937	4.7778	4.87256	5.36924	5.0973	5.87842	5.6708	5.71175	5.53326	5.46661	5.5284	5.69748	5.0149	6.79532	6.77974	6.99373	7.2313	6.537	6.68573	6.97581	6.75112	6.80528	6.7069	6.60546	6.64994	6.65264	6.4466	6.60759
AC007349.5	3.15478	3.09915	3.2034	3.2165	3.17645	3.06336	3.11427	3.05212	3.29791	3.24687	3.44063	3.56289	3.4002	3.17115	3.40171	3.36021	3.56696	3.22732	3.31894	3.40955	4.30498	4.02209	4.28689	4.15392	4.05656	4.30252	4.10039	4.47862	4.06362	4.02446	4.10508	3.93844	4.09104	4.1453	4.03652
AC007362.3	3.83499	3.77818	3.83342	3.80149	3.89625	3.78442	3.86391	3.83303	3.76214	3.8119	4.49894	4.51924	5.14128	4.88552	4.51747	5.07703	4.58828	4.70342	4.46472	4.59258	4.52266	4.33771	4.28297	4.42524	4.4493	4.43176	4.43621	4.49447	4.47816	4.40138	4.40512	4.53892	4.56332	4.40106	4.50598
AC007365.3	5.35103	5.24299	5.30386	5.40661	5.4837	5.44615	5.22235	5.42787	5.3568	5.44253	7.79939	7.62823	7.9948	7.76208	8.19864	8.05143	8.00704	7.60838	8.04812	8.11174	6.11699	5.8667	5.83347	5.85925	6.1012	6.20696	6.11409	6.15338	6.19417	5.92651	5.98386	6.07525	6.00143	6.26091	6.25778
AC007389.3	4.37155	4.52538	4.32521	4.2955	4.25032	4.32908	4.39733	4.3839	4.36148	4.38251	7.53176	7.28746	7.77184	7.88186	7.6786	7.61442	7.81968	7.66047	7.62433	7.61262	6.12676	5.89163	6.05179	6.11902	6.48294	6.17771	6.16409	6.10731	6.20262	6.32887	6.02439	6.21402	6.44802	6.28293	6.28087
AC007401.2	4.1085	3.90105	4.19758	4.05774	3.80637	4.1322	4.3545	4.19149	4.18825	4.15667	6.09499	5.43499	6.17922	5.84645	6.00875	6.14749	6.01549	6.17111	6.04684	6.15516	5.17736	5.17312	4.86608	5.00374	5.07135	5.1687	5.32204	5.15092	5.26425	5.15012	4.89418	5.14241	5.13611	4.83991	5.06888
AC007680.2	3.97425	3.69835	3.33959	3.64692	3.40158	3.55051	3.50866	3.55397	3.56379	3.86467	3.6455	3.4033	3.35347	3.35199	3.35573	3.43619	3.39771	3.48806	3.3458	3.53667	5.07773	4.71032	4.55216	4.69544	5.10616	4.79483	4.68456	4.97694	4.89235	4.82117	4.8818	4.91285	5.1791	5.05542	5.07172
AC007787.2	3.82402	3.98156	4.08524	3.85519	3.93265	4.07914	3.87791	3.94088	3.80765	3.91552	3.81728	3.51161	3.84376	4.08874	4.01894	4.20273	3.84302	4.30546	3.76345	3.65031	5.29014	5.46206	5.24126	5.39175	5.3567	5.30522	5.33875	5.22756	5.11995	5.68391	5.4207	5.61151	5.43662	5.63732	5.34984
AC008088.4	3.5571	3.59642	3.78134	3.57984	3.75259	3.66158	3.87811	3.55524	3.66056	3.66568	3.88324	4.16132	3.84893	3.7941	3.85409	3.54593	3.94631	4.02139	3.96991	3.77312	5.39545	5.63587	5.39937	5.40556	5.22095	5.28126	5.40913	5.41311	5.29105	5.16901	5.41228	5.2755	5.10266	5.29105	5.11158
AC008746.12	4.70384	4.52523	4.30116	4.61962	4.40658	4.45979	4.18269	4.33144	4.35494	4.31709	4.11995	4.06533	4.63414	4.44204	4.66841	3.94582	4.68704	4.68047	4.33577	4.70161	5.7557	5.72974	5.68193	6.07483	5.49147	5.55959	5.40485	6.28839	6.08876	5.77559	5.54169	5.1396	5.16223	5.46987	5.14909
AC008753.4	5.48287	5.4093	5.44582	5.46951	5.60147	5.43284	5.58255	5.46661	5.37903	5.48002	3.33388	3.49821	3.45386	3.3731	3.49436	3.4726	3.43973	3.47367	3.33071	3.47902	6.34391	6.42197	6.40895	6.19541	6.05467	6.37377	6.32103	6.47456	6.60066	6.29111	6.56758	6.44992	6.36235	6.42681	6.39964
AC009120.6	6.25408	6.28186	6.38823	6.48609	6.35273	6.24159	6.49806	6.33679	6.25408	6.32175	7.23582	6.90612	7.1278	7.09725	7.19094	7.21823	6.86589	7.02244	6.90412	7.22614	7.24772	7.38775	7.36055	7.5181	7.28938	7.31744	7.71619	7.52765	7.52791	7.23821	7.1042	7.05905	7.09034	6.84419	6.97306
AC009133.15	4.58794	4.6788	4.74422	4.57896	4.73175	4.73888	4.65466	4.90438	4.71352	4.89302	4.87196	4.50858	4.45545	4.78975	4.60173	4.99688	4.99156	4.7789	4.62673	4.76771	5.74969	5.76947	6.05707	5.8245	5.91125	5.78761	5.95381	5.43631	6.21565	6.02752	6.51578	6.04919	6.03487	6.25111	5.55676
AC009502.4	4.22322	4.31868	4.29439	4.12343	3.9172	4.43477	4.21421	4.2907	4.13069	4.16087	6.25991	6.33066	6.02269	6.28073	6.65757	6.34391	6.3945	5.92308	6.07512	6.24822	5.61151	5.44818	5.53501	5.34034	5.74823	5.61433	5.53834	5.3949	5.72631	5.52162	5.4032	5.74619	5.48425	5.6874	5.65035
AC010145.4	4.09549	3.98473	4.07296	4.24668	3.92926	4.36096	3.84432	3.76313	4.03911	3.9558	5.80832	5.75621	5.55278	5.46358	6.08579	6.43915	6.22426	5.83202	5.8341	5.71882	5.77665	5.57084	5.68725	5.94148	5.75492	5.98426	5.78055	5.70256	6.10162	5.93682	5.4151	5.77609	5.81648	5.65171	5.79515
AC010524.4	4.50195	4.2618	4.34949	4.19454	4.14728	4.17496	4.25369	4.20153	4.05713	4.42786	4.55752	3.98156	4.21128	3.91816	4.15307	4.17946	4.22626	4.07123	3.67194	4.20224	5.38222	5.14606	5.54169	5.39756	5.26568	5.4	5.281	5.28499	5.65064	5.37773	5.19119	5.52162	5.22418	5.36966	5.16155
AC012065.7	8.00493	6.6811	6.94264	7.0072	6.18438	6.70389	7.6863	6.33208	7.07965	5.25902	6.9829	6.91974	7.22186	7.37832	6.95601	7.18905	7.36043	7.32327	7.39616	7.34905	6.67506	7.41959	7.42589	7.50922	8.19318	7.80252	8.23533	7.62664	7.87084	7.84931	7.16371	8.73124	7.45013	7.73106	8.52517
AC012360.6	4.33199	4.49094	4.44431	4.35005	4.18212	4.39433	4.17148	4.37097	4.37336	4.26699	6.51243	6.55701	6.45527	6.53032	7.00844	6.9205	6.78307	6.34478	7.15513	6.74395	5.72974	5.14176	5.25022	5.64656	5.8378	5.71651	5.27167	5.43001	5.30581	5.09624	5.57931	5.36431	5.69836	5.50666	5.68369
AC012499.1	3.98207	4.03519	3.8516	3.81545	4.07417	3.80617	3.87142	3.72832	3.88943	3.95296	6.38801	6.42298	6.2426	6.29903	6.47225	6.70073	6.42742	6.4276	6.08227	6.25837	3.66164	3.48013	3.81692	3.59876	3.68305	3.55434	3.52387	3.62672	3.44527	3.8799	3.64123	3.55972	3.93928	3.70898	3.52996
AC012531.25	4.51765	4.39605	4.2968	4.31058	4.23097	4.24257	4.34416	4.31393	4.32111	4.54584	7.66707	7.42274	7.14241	7.03457	7.07784	6.96954	6.94614	7.04751	6.91962	7.22968	5.82497	5.56018	5.64364	5.71215	5.89847	5.70885	5.65701	5.61668	5.75885	5.63198	5.57559	5.74791	5.82479	5.77261	5.80321
AC013463.2	3.79573	3.84261	3.95092	3.90714	3.85435	3.65829	3.875	3.90778	4.04076	3.78586	3.57459	3.91493	4.056	4.19352	3.93725	4.12237	3.75636	3.53403	3.88648	3.70791	4.29483	4.13451	4.22275	4.06048	4.50629	4.46118	4.42268	4.37211	4.19118	4.23711	4.4019	4.69892	4.52945	4.51443	4.29388
AC013733.4	3.33444	3.33071	3.37462	3.50644	3.3318	3.22897	3.24809	3.33214	3.35059	3.42747	3.5695	3.55948	3.34854	3.56672	3.53446	3.3633	3.44124	3.44014	3.54283	3.33252	3.63733	3.62395	3.97412	3.51748	3.62996	3.60217	3.49459	3.57034	3.64008	3.67392	3.46111	3.69901	3.63634	3.6163	3.53434
AC016831.7	3.74278	3.80986	3.47302	3.49746	3.68795	3.61093	3.65639	3.60557	3.52091	3.69	5.59912	3.78182	4.37274	4.22322	4.53851	4.13947	4.16087	4.28414	4.20416	4.24421	5.16062	5.08644	4.90697	4.80302	5.13448	4.90993	5.003	4.87878	5.20946	4.78247	4.7966	5.07248	4.76304	5.01973	4.94526
AC016999.2	3.65334	3.93867	3.98995	4.0073	4.09725	4.01606	4.15271	4.00609	4.06658	4.07668	5.03863	4.65177	5.03665	4.89644	5.29076	5.0034	5.06542	4.76333	4.9357	5.34531	5.32584	5.06771	4.84956	5.28038	5.0295	5.3629	5.32451	5.30856	5.13292	5.24186	5.4735	5.44684	5.38887	5.47626	5.36775
AC017002.2	6.71001	6.49133	6.12602	5.90254	5.257	6.2097	6.4367	6.47696	6.45772	6.81817	4.04933	4.3398	4.72294	4.38949	4.11633	4.16921	4.86126	4.12068	4.30341	4.24363	5.03175	4.7259	4.92531	5.07467	5.09838	5.15713	5.05963	4.98623	5.22134	5.03729	5.01209	5.27829	5.11538	5.18131	5.13044
AC017104.6	6.17409	6.01333	6.06171	6.24345	6.03417	6.2816	5.94617	6.08592	6.15147	6.18631	9.32599	9.43303	9.81844	9.63089	9.73268	10.1516	10.0223	9.64808	9.83203	10.0687	7.74762	7.32505	7.53306	7.77323	7.93544	7.63262	7.75703	7.71275	7.61746	7.78106	7.57036	7.79902	7.9367	7.69068	7.8804
AC018755.16	5.69077	5.43094	5.55759	5.63212	5.52197	5.48076	5.81038	5.84507	5.74182	5.79113	8.27782	8.23282	8.22122	8.23963	8.4867	8.41853	8.35509	8.31987	8.08023	8.4621	7.20297	6.68911	7.24266	7.47725	7.34145	7.32206	7.14072	7.23254	7.55201	7.27957	7.27429	7.436	7.36136	7.40621	7.3826
AC018755.17	2.91278	3.1861	3.24662	3.07728	2.99853	3.42964	3.40355	2.89509	3.07927	3.39179	3.64224	3.49601	3.74332	3.79852	3.54935	3.94304	3.80319	3.58903	3.90973	3.40857	3.64708	3.40719	3.38008	3.55948	3.68726	3.87122	3.64053	3.70048	3.62131	3.35697	3.45804	3.65966	3.42577	3.61357	3.60784
AC018766.6	3.98139	4.07692	4.06148	4.01559	4.11348	3.98995	3.96251	4.12591	3.96901	4.23911	4.1766	4.19008	4.80254	4.50032	4.48563	5.53123	4.38502	4.7208	4.74538	4.52538	4.56201	4.61873	4.72757	4.60623	4.48152	4.65573	4.51792	4.42855	4.73225	4.77753	4.554	4.5993	4.59259	4.55704	4.61684
AC018816.3	5.28798	5.09132	5.43348	5.1664	5.04499	5.31131	5.19348	5.15658	5.10654	5.14838	6.96579	7.14335	7.13754	7.23602	7.32084	7.25568	7.1293	6.96579	7.27977	7.40014	6.73925	6.12729	6.7566	6.50308	6.33252	6.18654	6.07245	6.57006	6.03501	6.34119	6.72988	6.32379	6.40071	6.26359	6.1051
AC024560.2	5.01759	5.01873	5.56416	4.85315	5.10798	5.38269	4.81854	5.23936	5.03315	5.05815	5.38771	5.09661	5.26059	5.12365	5.15703	5.0939	5.03505	5.27329	5.33209	5.02061	5.24955	5.75719	5.80321	5.99435	5.41699	6.04731	4.99398	5.27902	6.04246	5.09189	5.56252	5.33946	5.41059	5.50474	5.47327
AC025442.3	4.67747	4.5864	4.59843	4.65623	4.65764	4.6716	4.58441	4.73306	4.63952	4.84567	5.32572	5.02742	4.96453	4.73053	5.36458	4.48973	4.76805	4.84611	5.47676	4.99363	5.7904	5.88211	5.63857	5.77037	5.51035	5.7254	5.6885	5.69629	5.84873	5.56641	5.99457	5.71778	5.72849	5.8443	5.49605
AC064852.4	2.98694	3.04424	2.89934	3.03503	3.07509	2.87857	2.7902	3.1952	2.98481	2.96566	3.21839	3.20987	3.33153	3.19691	3.35591	3.13448	3.09864	3.09731	3.15478	3.2306	4.22594	4.12064	4.1896	4.39723	4.14061	4.41995	4.05569	4.18683	4.1462	4.20985	4.01923	4.27955	3.97898	4.19018	4.26646
AC067956.1	3.32861	3.12303	3.27412	3.22973	3.15959	3.08005	3.31529	3.11867	3.25442	3.20999	5.86847	5.64994	5.59417	5.77059	5.48934	5.17131	5.56267	5.83797	5.68185	5.55931	3.83861	3.8013	4.08673	3.95496	3.91878	4.08381	3.77649	4.04187	3.78463	3.87946	4.08431	3.98234	3.98909	3.88123	3.93466
AC068039.4	5.33628	5.38441	5.60826	5.52747	5.47752	5.53642	5.23728	5.16601	5.61095	5.0606	3.55177	3.45544	3.54101	3.91256	3.49628	3.77887	3.63016	3.24482	3.32952	3.57787	6.57524	6.56986	6.51578	7.28122	5.82798	6.39398	7.35979	7.02347	6.45178	6.61409	6.188	5.88281	6.50454	5.57289	5.63732
AC068138.1	4.03959	4.14143	4.00029	4.07082	4.15228	4.19926	4.08182	4.10218	4.17623	4.22264	5.65787	5.26496	4.67269	5.17582	5.23379	5.11308	5.60052	5.12762	4.33069	5.22301	4.67915	4.74641	4.34207	4.41676	4.70335	4.81236	4.80682	4.68056	4.61138	4.33905	4.58263	4.58263	4.7627	4.79303	4.75772
AC068831.3	4.37858	4.4649	4.34101	4.41728	4.47634	4.50788	4.63612	4.42942	4.41552	4.25161	4.19486	3.82188	4.66446	4.09779	4.33387	5.19807	4.05713	4.03128	4.38374	4.52601	6.0158	6.25444	6.19218	6.13362	6.28319	6.24007	6.27444	6.15665	6.27307	6.10711	6.03395	6.20664	6.19478	6.14402	6.26426
AC073283.7	5.08046	5.08074	4.97709	5.03049	4.99058	5.21785	5.08571	5.01108	5.02892	5.21332	5.83707	5.37689	5.8227	5.33657	5.64488	5.91961	5.57114	6.1286	5.81847	5.89077	6.56247	6.75296	6.76755	6.76356	6.58177	6.55642	6.80966	6.76067	6.88547	6.47344	6.54057	6.72235	6.68311	6.48396	6.55796
AC073321.4	4.12127	4.48704	4.08458	4.22244	4.06615	4.25412	4.15635	4.23654	4.20257	4.2948	4.5414	3.78556	4.59589	3.59853	4.19745	4.03613	4.04342	3.76969	4.03232	4.08707	4.72186	5.03606	5.09386	4.68904	4.50552	5.01697	4.85457	4.82787	4.78489	5.27459	4.75406	4.90697	4.85271	4.81297	4.71676
AC074212.6	4.32284	4.34521	4.40444	4.2968	4.43776	4.4705	4.33577	4.44656	4.49028	4.29838	4.31269	4.16622	4.19326	4.34258	4.08057	4.42121	4.18137	4.37284	4.34278	4.28567	6.27264	6.15732	6.28331	6.32044	6.15697	6.34093	6.21087	6.28522	6.44326	6.23239	6.40433	6.33383	6.23263	6.46591	6.27939
AC079305.10	4.01352	4.12323	4.29237	4.24391	4.16875	3.99731	4.10126	4.21102	4.1288	4.0592	4.16181	3.88289	3.64435	3.6207	3.75593	3.80637	3.94631	4.05362	3.83595	3.96384	5.53526	5.36255	5.65589	5.7084	5.38502	5.97671	5.59341	5.72974	5.53027	5.5572	5.35236	5.65035	5.27081	5.50184	5.52288
AC079741.2	3.59157	3.31137	3.49707	3.45305	3.15145	3.54178	3.22808	3.24662	3.32386	3.56812	3.35011	3.33688	3.15885	3.21095	3.31812	3.22448	3.34307	3.23557	3.26448	3.35059	3.14234	3.11264	3.02698	3.05877	2.94429	3.05263	3.03894	2.97907	3.09802	3.19908	3.02412	2.98934	2.85243	3.21471	2.95915
AC079767.4	3.78331	3.40194	3.30722	3.61175	3.57722	3.85494	3.63685	3.66441	3.61074	3.9524	3.53382	3.83758	3.31427	3.75343	3.5374	3.46788	3.50985	3.48555	3.34046	3.20107	4.68993	4.5537	4.57472	4.64799	4.5564	4.41579	4.71271	4.92565	4.80445	5.01473	7.35979	4.96291	6.33812	5.37566	5.42528
AC079807.4	3.4561	3.4063	3.42999	3.09293	3.37869	3.41296	3.12361	3.45062	3.27839	3.37283	5.35714	4.69541	4.9152	4.5508	4.89189	4.95893	5.04319	4.75314	4.83647	5.55394	3.70048	3.28092	3.90786	3.8263	3.80631	3.8263	3.9305	3.91091	3.70578	3.76351	3.91055	3.90041	3.67428	4.23623	3.57416
AC083843.1	5.5811	5.00302	4.89206	5.3924	5.2535	4.84979	4.95384	5.0087	4.71766	4.99942	4.27549	4.22228	4.29201	4.18333	4.30214	4.17739	4.25333	4.50216	4.26	4.1401	6.23533	6.36373	6.29829	6.21366	6.22074	6.19281	6.43192	6.33152	6.27507	6.33281	6.0949	6.36235	6.16925	6.07753	6.02111
AC083949.1	4.05017	4.35996	4.22604	4.22448	4.12361	4.14636	4.20153	4.16447	4.15515	4.19573	6.51243	6.29617	6.58641	6.59981	6.20303	6.78898	5.91784	6.37986	6.59864	5.83502	5.55232	5.89583	5.81425	6.26064	5.90993	5.48378	5.65429	5.47898	6.01608	6.00143	5.60668	5.54663	5.71076	5.74815	5.74295
AC084219.3	3.69021	3.72505	3.83885	4.032	3.77121	3.55339	3.67868	3.71917	3.84709	3.98042	3.79625	4.20785	4.63414	4.51786	4.29384	4.23068	3.87097	4.06397	4.13263	3.99747	5.02329	4.69935	4.71238	5.08436	5.05826	4.93057	4.90174	5.08028	4.94143	4.95259	5.15311	5.04522	4.83137	5.29105	4.97454
AC087501.1	2.93042	3.16234	2.97145	3.08524	3.01015	3.04524	3.02901	3.24446	3.09024	3.01015	4.07692	4.08694	4.10469	4.13783	4.24845	4.32234	4.25787	4.22028	3.88425	4.1887	4.12517	3.89274	3.93803	3.9838	4.19379	4.1225	4.17877	4.12443	4.28658	4.04326	4.01311	4.33809	4.19151	3.94282	4.27271
AC090627.1	3.38619	3.19661	3.17411	3.61596	3.29103	3.19713	3.09164	3.29202	3.32844	3.22569	3.8733	3.51283	3.89609	3.91164	3.71439	3.90449	3.64297	3.64581	3.7848	3.58809	3.574	3.43997	3.54148	3.59065	3.54381	3.54427	3.44637	3.71687	3.70578	3.26343	3.2522	3.47618	3.57341	3.72352	3.61089
AC091133.1	7.22378	6.95028	7.15513	7.17068	7.01768	6.91055	6.88542	6.92286	6.94582	6.8956	5.66425	6.00182	6.07696	6.37359	5.75435	5.73094	5.67588	5.86194	5.35948	5.60879	8.00745	7.89464	7.98683	8.26342	7.8252	8.2164	7.98999	7.8045	7.93056	7.47037	7.51209	7.61727	7.47778	7.74316	7.52177
AC091633.3	3.03242	2.98631	3.05418	3.07276	3.03132	2.84768	3.00136	3.05555	3.22016	2.94299	3.50026	3.42868	3.65639	3.61194	3.42805	3.60374	3.56574	3.4033	3.72959	3.55818	3.55614	3.09591	3.41093	3.55796	3.19765	3.42359	3.45035	3.12092	3.3639	3.32776	3.22766	3.26411	3.14163	3.38628	3.68176
AC092192.1	3.08406	3.12642	3.085	3.31664	3.16449	3.10657	3.17153	2.91643	3.11323	3.17087	2.99065	3.09582	3.0226	3.18442	3.02767	3.03071	3.06054	3.05152	3.15201	3.07867	3.41995	3.50173	3.30762	3.91272	3.51336	3.45702	3.5393	3.51371	3.47775	4.05656	3.55741	3.68787	3.44963	3.60662	3.53717
AC092620.2	5.87062	6.19612	6.26241	6.46329	6.32275	6.45859	6.58243	6.26133	6.24514	5.84172	4.34788	4.22171	4.46417	4.40363	4.36804	4.06834	4.54531	4.15893	4.3433	4.35917	6.94794	7.23201	7.09456	7.84681	7.07749	7.29284	7.78348	7.4872	7.80252	6.90684	6.73269	6.88453	7.15934	6.50091	6.71712
AC092660.1	4.61231	4.70087	4.53325	4.39733	4.56345	4.49359	4.32811	4.52523	4.24291	4.6338	5.3004	5.61654	5.86776	5.58301	5.32224	5.41208	5.45403	5.4249	4.94868	5.03207	5.62646	5.81231	5.90958	5.73182	5.60646	5.64626	5.76543	5.73945	5.58265	5.61782	5.58476	5.59563	5.50748	5.51458	5.59586
AC092667.2	3.72231	3.9429	3.97169	3.81951	3.98283	3.74859	3.80765	3.64979	3.71134	3.7109	5.09094	4.85949	4.71529	4.73542	4.40977	5.29758	5.01028	5.06154	5.18831	4.70418	4.47343	4.88153	4.52708	4.52945	4.73462	4.61854	4.78825	4.7651	4.58555	4.66818	4.52904	4.25154	4.60755	4.42416	4.40512
AC100830.4	3.86413	3.74405	3.64354	3.54084	3.53099	3.75007	3.60143	3.76599	3.68829	3.78948	5.79019	6.00951	6.04291	6.12928	6.05846	6.00474	5.76519	5.90033	5.76984	6.09835	4.84686	5.13448	5.17684	4.80156	5.33358	4.89155	5.24223	4.75256	5.43057	5.26498	4.97362	4.94656	5.08823	5.08779	4.99524
AC104667.3	5.36198	5.28532	5.23379	5.29076	5.30408	5.74613	5.18965	5.25643	5.32542	5.5763	4.56687	4.78087	4.91591	4.66884	4.63805	4.88409	4.8517	4.74194	4.9152	4.75055	6.36235	6.26262	6.19914	6.19305	6.10795	6.33022	6.38011	6.25698	6.47838	6.33456	6.2976	6.48374	6.32194	6.31625	6.33564
AC106801.1	4.94762	4.87517	4.59487	4.67799	4.49234	4.88759	4.63757	4.62615	4.85081	5.02014	7.85396	7.37244	7.14297	6.98995	7.92271	7.15305	7.67035	7.50939	7.50116	7.49091	6.54911	6.63424	6.76567	6.68106	6.74837	6.78188	6.52331	6.5461	6.55911	6.69382	6.7166	6.68588	6.79578	6.66438	6.92096
AC108056.1	3.14062	3.23833	3.29709	3.31204	3.21211	3.36791	3.27701	3.38919	3.15369	3.32199	4.5674	4.62428	4.62914	4.57581	4.42628	4.99333	4.57513	4.66031	5.30386	4.58115	3.42359	3.84976	3.69344	3.43897	3.5522	3.69344	3.5124	3.58262	3.34139	3.83737	3.50915	3.53806	3.59351	3.50702	3.36564
AC112198.1	4.16534	4.23722	4.31492	4.07398	4.25381	4.21912	4.13164	4.23083	4.3629	4.49308	5.26778	5.14796	5.18164	5.284	5.19501	6.35084	5.48202	5.30912	4.81477	5.26229	4.95507	4.45968	4.70813	4.81945	4.91735	5.02654	4.91856	4.80575	4.88076	4.87817	4.94673	5.19956	5.09189	4.86623	5.16835
AC114730.11	3.54617	3.71554	3.52194	3.53335	3.45935	3.61527	3.61998	3.2643	3.5735	3.57893	4.59206	4.48819	3.66655	4.2013	4.44856	4.14768	4.13069	4.49389	3.66789	4.16675	4.02659	4.29635	3.91125	4.05227	3.72869	4.0066	3.77976	3.98158	4.06804	3.99954	4.20517	3.7565	4.06618	3.95085	3.85493
AC114752.3	3.65423	3.34557	3.43904	3.21378	3.53821	3.50273	3.4388	3.36649	3.45305	3.36923	4.66884	4.43843	4.66486	4.86136	4.50195	4.69161	4.86665	4.54114	5.03423	4.83125	4.05463	4.13317	4.04998	4.1012	4.14152	4.01042	3.7758	4.08431	4.07298	4.00789	4.08748	3.99045	3.84797	3.71977	4.02363
AC124997.1	3.26255	3.21192	3.21306	3.13585	3.20195	3.07728	3.11867	3.2303	3.16449	3.0198	3.02618	3.02767	3.10907	3.14254	2.93321	2.98901	3.09179	3.08368	2.97909	3.07823	3.41575	3.37842	3.59447	3.66522	3.52626	3.58365	3.45665	3.43897	3.52691	3.52626	3.67227	3.40921	3.46442	3.33907	3.60453
AC136289.1	3.30754	3.34601	3.08326	3.29962	2.98226	3.23227	3.2549	3.28957	3.01223	2.97081	3.03132	2.87857	2.92044	2.90519	2.95416	3.09825	3.11729	3.32952	3.05074	2.97524	4.27046	4.54866	4.22799	4.31854	4.55458	4.65245	4.57756	4.53728	4.82316	4.46605	4.53508	4.46831	4.62011	4.4232	4.52057
AC139100.3	3.46042	3.52687	3.46423	3.73292	3.53667	3.38341	3.53799	3.36021	3.51569	3.72047	4.23083	4.17925	3.83758	4.39301	4.36376	4.1844	4.23159	3.97081	4.27259	4.68465	3.98842	3.69961	3.99616	4.09584	4.27795	4.20378	4.0165	3.96631	4.30392	4.40431	4.00415	4.13756	4.06048	3.91878	4.16203
AC141928.1	4.96638	4.78526	4.76238	4.74233	4.81601	4.78238	4.68961	4.74572	4.74935	4.65118	5.14615	5.40466	5.05135	5.50107	4.91112	5.29199	5.32542	5.13542	4.92267	5.33628	6.38822	6.33048	6.31962	6.34474	6.40267	6.28672	6.3969	6.33463	6.36293	6.34262	6.33674	6.57133	6.35043	6.38822	6.53842
AC144652.1	5.02798	5.16424	5.31219	5.2469	5.27292	5.1447	5.22844	5.12691	5.18674	4.96062	5.01954	5.45929	5.63025	5.33754	5.58544	5.42833	5.5152	5.56436	6.26623	5.70387	6.33252	6.4227	6.20513	6.19347	6.22637	6.35402	6.02087	6.1589	6.33943	6.19081	6.19023	6.15816	6.19943	6.15808	6.03821
AC145343.2	4.20922	4.22047	4.22062	4.39508	4.20067	4.41685	4.30653	4.33265	4.19787	4.29897	3.61393	3.72918	3.59136	3.82094	3.71821	3.63343	3.69859	3.66985	3.97642	3.73878	4.95842	5.40842	5.28038	5.2464	5.27459	5.24753	5.41992	5.42839	5.25847	5.15217	5.43295	5.18248	5.20016	5.23617	5.05249
ACAA1	7.55967	7.58879	7.6303	7.64117	7.79605	7.38649	7.67351	7.64427	7.48821	7.55008	6.6709	7.03113	6.83013	6.37838	6.80579	6.81998	6.58155	6.77719	6.43871	6.89871	9.21458	9.03093	9.28961	9.39021	9.2689	9.22395	9.24142	9.30437	9.53666	9.07767	9.60014	9.36458	9.22024	9.38022	9.22358
ACAA2	6.26555	6.21899	6.20697	6.39687	6.38739	6.34109	6.28644	6.18819	6.17359	6.30703	6.58891	6.20746	6.71738	6.33638	6.47122	6.3501	6.46114	6.37128	6.44434	6.48398	8.23275	8.34054	8.15791	8.26827	8.18905	8.31039	8.10298	8.18905	8.07882	8.15881	8.46609	8.18289	8.37253	8.21045	8.18789
ACACA	5.77868	5.84765	5.81652	5.83301	5.82475	5.88167	5.78929	5.80805	5.81652	5.94947	5.85179	5.59479	5.54319	5.72471	5.78359	5.68747	5.48673	5.55853	5.93179	5.8947	8.02366	7.82816	8.09011	8.01671	7.91888	8.14468	8.04818	7.85301	7.93284	7.6323	7.45013	7.71326	7.62046	7.50887	7.64776
ACACB	6.36985	6.1867	6.06257	6.34737	6.78799	6.07054	5.8148	5.99572	5.89818	5.89252	6.35453	6.44788	6.47717	6.25972	7.42184	6.28119	6.42943	6.34827	6.19286	6.58127	8.19811	8.03761	8.17088	9.02306	8.28146	8.63214	8.69664	8.36139	8.5743	7.70343	7.7881	7.85686	7.57694	7.69825	7.70411
ACAD10	4.45326	4.59843	4.58849	4.62373	4.67891	4.5966	4.66125	4.59061	4.57228	4.52255	4.00491	4.25673	4.22716	4.70481	4.54966	4.67066	4.15872	4.40404	4.40828	4.18751	6.27028	6.26831	6.28571	6.28839	6.26984	6.35646	6.37539	6.19568	6.49952	6.29438	6.09992	6.24924	6.30447	6.18463	6.21242
ACAD8	6.01149	6.02882	6.1612	6.01854	6.20395	5.84964	6.05989	6.0749	5.94624	5.82923	4.68346	4.96694	4.31929	4.24016	3.89701	4.51866	4.23202	4.28518	4.24	4.72663	7.81565	7.74256	7.47929	7.36232	7.68187	7.84703	7.8219	7.9253	7.32619	7.63774	7.50087	7.32695	7.86201	7.44172	7.66542
ACAD9	7.03625	7.28793	7.23652	7.0696	7.26467	6.97816	6.86666	6.97887	6.97132	7.26012	6.09877	6.2511	6.71194	6.3403	6.35501	6.2516	6.01884	6.09796	5.90712	6.17491	8.55039	8.39782	8.77851	8.78744	8.56548	8.70551	8.57249	8.56112	8.44766	8.43456	8.45461	8.52076	8.39771	8.44735	8.35886
ACADL	7.11558	6.99325	6.59399	7.55504	7.43324	6.25667	5.95639	5.6664	5.91468	4.48323	4.49693	4.26931	4.41536	4.42161	4.85829	3.86541	3.89625	3.81627	3.76408	4.1973	7.88537	8.01413	7.45638	7.50715	7.40273	7.18583	7.73626	8.23072	6.73819	5.97206	5.63447	6.16157	6.37937	6.78818	6.41957
ACADM	7.9948	8.11713	8.28949	8.14017	7.91393	7.93042	7.76418	7.82085	7.99684	7.79732	7.01357	6.44629	6.57932	6.2938	6.2138	6.01684	5.95547	6.44109	5.54557	6.35283	9.25122	9.05687	8.74812	9.04063	9.09436	8.94561	8.86561	9.19807	8.83935	8.78888	9.26991	8.82801	9.26156	9.19686	9.10195
ACADS	5.99502	6.12431	6.14504	6.29206	6.26928	5.93157	6.01929	6.063	6.06641	5.92057	7.88105	7.9376	8.17472	8.13776	7.87077	8.39751	8.07748	8.31339	8.38012	8.13937	7.92803	7.64324	8.04575	8.40159	7.85366	8.02035	7.82216	7.86088	8.12492	7.4999	8.08203	7.96309	7.97194	8.12435	7.84409
ACADSB	5.87974	5.78311	5.82893	5.8358	5.73923	5.64353	5.5302	5.60879	5.67371	5.42399	4.98653	4.71657	5.09902	4.91715	4.85742	4.77414	4.44587	4.56438	4.48374	4.38005	7.57482	7.63353	7.17603	7.32934	7.39068	7.55862	7.41104	7.62861	6.86238	7.02869	7.51451	7.18249	7.05646	7.4486	7.35343
ACADVL	8.08584	8.34684	8.49475	8.46468	8.51821	8.09256	8.41853	8.27956	8.45372	8.32657	6.54919	7.01285	6.91754	7.3796	7.00967	6.7673	6.58413	6.73128	6.56721	7.15982	11.0516	11.2358	11.5402	11.559	11.3648	11.7879	11.272	11.4465	11.6795	10.6474	10.4793	10.8126	10.9811	10.9062	10.6782
ACAN	5.3314	5.17179	5.20696	5.25943	5.14041	5.79172	6.40234	5.90205	6.13613	5.50258	6.08165	6.0633	5.95792	5.93009	6.09903	6.42974	6.14623	6.25893	6.59059	6.3168	7.27373	6.74285	7.60507	6.86259	6.76693	6.57236	6.99356	7.05084	7.29646	8.30315	7.61244	8.42359	7.38558	7.43409	7.94519
ACAP1	5.10289	5.01929	5.04532	4.99138	5.1205	5.05447	5.36482	5.29904	5.31881	5.33461	3.46563	3.44612	3.59196	3.59422	3.60392	3.84636	3.72555	3.57034	3.62441	3.58401	6.69865	6.70225	6.77925	7.01117	6.74617	6.71494	6.83432	6.759	7.48623	6.97448	7.1734	7.08547	7.2816	7.20829	7.2261
ACAP2	5.77992	5.96508	5.97956	5.88261	5.68567	5.77059	5.92057	5.71918	5.7249	5.77506	4.86648	5.18916	5.46586	5.16168	4.97093	5.50313	5.22111	5.0427	4.86924	4.79221	8.38759	8.23592	7.88792	7.94591	8.18715	8.09153	7.9785	8.28539	7.80371	8.28328	8.52807	8.33352	8.31525	8.3828	8.44563
ACAP3	5.02359	5.18434	5.15393	5.3004	5.26519	5.31682	5.08841	5.20179	5.24357	5.36008	5.56306	5.64975	5.86691	5.43405	5.61642	5.66183	5.99676	5.84507	5.83878	6.25528	7.04	7.00251	7.46437	7.42016	7.17167	7.2218	7.36486	7.28308	7.5607	7.16646	6.81041	7.34254	7.15475	6.9529	6.96588
ACAT1	5.4468	5.5489	5.48303	5.68727	5.45597	5.37472	5.33119	5.3425	5.28123	5.1956	6.61959	6.14723	6.28119	6.22892	6.53903	5.85611	5.84095	6.06003	6.09276	6.50731	9.01082	8.99272	8.70639	8.70456	8.81832	8.98895	8.55012	8.76001	8.44269	8.43141	8.7109	8.46981	8.65791	8.87249	8.40033
ACAT2	6.71583	6.84212	7.15954	6.93896	6.81998	6.76785	6.72132	7.05384	6.82872	6.62126	7.3941	7.752	7.49134	7.83768	7.6938	7.9417	7.75597	7.85873	8.31239	8.20143	8.62259	8.53042	8.42132	8.28804	8.01391	8.10923	8.13292	8.30799	8.14705	8.29918	8.82683	8.17223	8.63979	8.49661	8.22391
ACBD3	7.62233	8.15342	7.57011	7.87077	8.02351	7.95083	7.76015	7.30753	7.78307	7.91734	7.52449	7.20514	7.55311	7.18009	7.05837	7.03725	7.25639	7.72162	7.18612	7.60716	9.2389	9.19775	9.26117	9.34808	9.13672	9.2293	9.06912	9.20703	9.43599	9.33988	9.19898	9.35224	9.13329	9.14181	9.33041
ACBD4	5.82237	6.08993	6.02335	6.13805	6.09983	6.10538	5.99722	6.0278	5.87446	5.99382	6.86189	6.81581	7.02335	7.13754	7.08893	7.11316	7.11558	6.93677	7.19368	7.22696	7.47071	7.51677	7.81982	7.76862	7.58228	7.63174	7.63844	7.57482	7.98596	7.42848	7.46906	7.31919	7.45862	7.49104	7.63628
ACBD5	6.84022	6.8149	6.88742	6.86114	6.54604	6.62157	6.5597	6.53958	6.39661	6.71514	5.69617	5.19843	5.67853	5.31025	5.41814	5.8282	5.83523	5.38148	5.4147	5.65283	8.81177	8.70896	8.5852	8.63274	8.61536	8.75655	8.65027	8.672	8.20875	8.50187	8.87526	8.60889	8.71231	8.63486	8.742
ACBD6	7.02335	7.08804	7.07423	7.10006	6.99207	6.97757	7.03421	7.15278	7.20964	6.97304	6.28428	6.79084	6.31709	6.51894	6.73376	5.95457	6.36255	6.61655	6.18031	6.15712	8.45986	8.3008	8.65308	8.5734	8.13327	8.46017	8.41977	8.30156	8.42488	8.55853	8.45613	8.56437	8.40098	8.28372	7.94426
ACCS	7.44901	7.60455	7.17354	7.38649	7.02303	7.19252	7.25045	7.04439	7.27437	7.50116	5.94018	6.24965	6.96133	6.34815	6.26191	5.98709	6.58934	6.28528	6.50702	6.49063	7.88675	8.37742	7.99088	8.35488	7.71002	8.23533	8.76154	8.30456	8.30276	7.45451	7.75084	8.17676	7.74491	7.39393	7.43305
ACD	6.44788	6.46475	6.42592	6.45673	6.77454	6.59615	6.37667	6.60169	6.5604	6.46349	5.22575	5.1467	5.21547	5.99644	4.74399	5.14144	5.20139	4.98327	5.53985	5.0775	8.80096	8.94316	9.26596	8.99104	8.73521	8.99905	8.94244	8.84991	9.13715	8.52388	8.36498	8.7891	8.65884	8.65125	8.41882
ACE	4.43532	4.16447	4.1659	4.30546	4.37155	4.41391	4.55275	4.42557	4.48648	4.86944	3.54801	3.74603	3.55376	3.63136	3.88924	3.84874	3.54327	3.74625	4.03334	3.89647	5.63429	5.7228	5.39522	5.69944	5.71076	5.7718	5.66263	5.59922	6.31177	6.28905	6.1624	6.00979	6.26054	5.87956	5.96829
ACE2	3.70971	3.8379	3.911	4.19647	3.79592	3.81424	3.86825	3.68158	3.61797	3.77434	4.25657	3.92943	4.10067	4.31202	4.17386	4.02295	4.20054	4.03687	4.34637	4.13585	4.66702	4.67367	4.90631	4.96338	4.64212	5.00788	4.74025	4.73516	4.42675	4.33246	4.28297	4.47816	4.38047	4.65317	4.38087
ACER1	4.13418	4.32218	4.27947	4.12945	4.19023	4.34402	4.10658	4.13993	4.35651	4.28939	4.09698	3.6208	3.97855	3.36208	3.36693	3.66405	3.5878	3.79481	3.39255	3.56963	6.13419	6.1196	6.09276	6.01033	5.80645	6.08718	6.13846	6.15089	5.59861	6.16081	6.22144	6.09583	6.0842	6.24539	6.21565
ACER3	5.89896	5.82918	5.85472	5.98634	5.89154	5.74707	6.00611	5.74231	5.88757	5.84431	5.52904	5.71233	5.51153	5.35729	5.05318	5.3451	5.30014	5.12224	5.60442	4.92713	7.63262	7.78621	7.71082	7.73929	7.92873	7.67662	7.88324	7.68156	7.36005	7.93091	7.9703	7.43993	7.85904	7.56521	7.90741
ACHE	4.45518	4.45359	4.39526	4.40503	4.42928	4.44021	4.39317	4.47814	4.40175	4.40328	4.89221	5.19275	5.10431	5.07986	5.05652	5.10798	5.16024	5.16259	5.16884	5.34795	5.84516	5.81213	5.91367	5.8505	5.65808	5.96001	5.87145	5.87381	5.91548	5.73472	5.97118	5.90165	5.86203	5.8356	5.77584
ACIN1	5.84855	6.51675	6.06149	5.94473	6.51215	6.42217	6.43065	6.5909	6.50068	6.55029	3.97697	3.96739	3.76952	3.79183	3.99548	3.60809	3.87447	3.51161	3.92609	3.75966	8.07066	8.22557	8.02498	8.14719	8.12264	8.1118	8.33194	8.20408	8.42788	7.85326	7.66614	8.09624	7.9831	7.85177	8.16427
ACKR1	7.22968	5.20458	6.2352	5.00707	5.74521	6.57852	6.08311	6.11128	7.84088	8.90994	4.83675	5.35204	5.14356	5.01582	5.6275	5.03091	5.98457	4.9207	5.88443	5.45089	8.10184	7.00147	8.42912	8.45613	8.02563	8.19622	8.15265	7.50258	7.33107	8.38876	9.89506	8.7933	9.16555	8.84336	8.08846
ACKR2	4.3433	4.63901	4.58483	4.66206	4.42382	4.49094	4.38777	4.19103	4.37228	4.38637	5.20632	5.45947	5.68986	5.55655	5.91961	5.65635	5.72573	5.45267	5.95267	5.56519	5.48025	5.64538	5.93842	5.80212	5.95466	5.74837	5.87099	5.76628	5.63966	5.8265	5.73285	5.71076	5.78735	5.75517	5.60646
ACKR3	6.6071	6.5597	7.05417	6.54648	6.36172	6.44685	6.28244	6.47332	6.44788	6.73989	8.03896	7.08967	7.91323	7.54919	6.3403	6.62555	7.36354	7.09891	7.40538	7.66266	9.82131	9.44721	9.48455	9.34667	10.1211	10.204	9.75679	9.62242	9.41641	8.927	8.82753	8.60586	9.25414	8.91118	8.66929
ACKR4	6.47049	7.31061	8.03809	7.35016	5.4957	7.56868	7.13338	7.16363	6.9253	6.81187	5.69799	5.31492	5.37689	5.71293	5.64282	5.77107	5.73961	7.25169	5.08716	6.15502	8.5954	8.69664	8.36308	8.68854	8.94316	8.88424	8.25303	8.32612	7.97218	8.16947	8.15714	8.51555	8.28776	8.19144	7.85686
ACLY	6.91471	7.06406	7.11183	6.79887	6.87261	7.02716	7.0707	7.03793	7.08804	7.04618	7.23372	7.0704	7.05781	7.40763	6.91754	7.11508	7.27293	7.01768	7.25314	7.44329	9.73309	9.72419	9.5838	9.61302	9.83055	9.83327	9.7075	9.69795	9.68527	9.78704	9.42387	9.54152	9.6107	9.31291	9.93264
ACMSD	3.44634	3.31108	3.43029	3.34022	3.41549	3.34152	3.46507	3.60897	3.52415	3.28777	3.48104	3.98659	4.25456	3.83758	3.65513	4.04902	3.54617	4.05984	3.9992	3.68291	3.3939	3.49689	3.79002	3.39465	3.61977	3.61545	3.64008	3.56801	3.87514	3.99045	3.59351	3.6501	3.61726	3.50992	3.63097
ACN9	5.72105	5.66521	5.90316	6.02551	5.85894	5.7019	5.6904	5.7224	5.83661	5.81447	3.71419	3.57684	3.46436	3.74471	3.56179	3.73049	3.75636	3.66031	3.38445	3.59136	6.33341	6.12311	5.95329	5.95765	6.10624	5.86362	5.648	6.02752	5.50848	6.27193	6.9325	5.95338	6.49531	6.46765	5.8998
ACO1	5.77037	6.34447	5.6825	5.98513	5.95326	5.74214	6.57636	5.75587	5.82029	5.90077	6.21724	6.3327	6.21544	6.59701	6.66707	6.05465	6.36012	6.06702	5.88757	6.21469	8.38965	7.91312	8.19352	8.09569	8.04944	8.28372	8.03125	8.03685	7.79686	8.11124	7.90807	7.88139	7.92472	8.11309	7.99679
ACO2	6.18448	6.05516	6.15282	6.17111	6.16328	6.06507	6.00376	5.87997	6.1087	6.13705	5.20162	5.24913	5.21274	5.51887	5.31709	5.22301	5.21785	5.35437	5.30834	5.32904	8.58963	8.70003	8.74122	8.69894	8.74855	8.78002	8.8531	8.68462	8.89695	8.80874	8.50876	8.79815	8.70713	8.67813	8.86856
ACOT11	4.79903	4.72232	4.75239	4.73359	4.72802	4.80849	4.67814	4.73359	4.73888	4.70693	6.02527	5.7746	6.19919	5.65012	6.05945	6.00434	5.88542	5.72832	5.96032	6.05945	6.4293	6.19386	6.309	6.37161	6.25959	6.33614	6.38447	6.39666	6.34492	6.30507	6.35909	6.29286	6.24823	6.28925	6.32454
ACOT12	3.03774	3.43168	3.18796	2.95064	3.20737	3.16987	3.15569	3.01478	3.22061	3.36464	3.43396	3.53976	3.50895	3.48575	3.37786	3.69909	3.86868	3.44822	3.49483	3.30786	3.22601	3.4469	3.50893	3.36515	3.36904	3.17929	3.45702	3.36312	3.32232	3.49576	3.44477	3.35649	3.51416	3.3639	3.46442
ACOT13	6.86529	6.64352	6.8999	6.9125	6.61632	7.00896	6.95787	6.86056	6.47696	6.98148	6.41769	6.50824	6.4993	6.62617	5.80443	6.63655	6.38541	5.9849	6.70289	6.07029	7.43344	7.61974	6.83371	7.17696	7.30706	6.92599	6.96529	7.40305	7.51097	7.65866	8.27801	7.50006	7.95253	7.67959	7.276
ACOT4	5.00707	5.09914	5.49491	5.74466	5.33974	5.80443	6.18237	5.94884	5.55394	5.87304	3.5173	3.71656	3.67088	3.58938	3.32585	3.33324	3.73489	3.58429	3.35171	3.79	6.56708	6.60735	6.53248	6.18509	6.39852	6.65627	6.42865	6.46949	6.32929	6.58854	7.31768	6.79844	6.57882	7.21446	6.33417
ACOT6	3.57697	3.69963	3.45572	3.5853	3.59935	3.8819	3.55154	3.7393	3.30479	3.57479	4.24889	4.15647	4.73803	4.31645	4.61644	4.4395	4.44191	4.43244	4.31077	4.25773	4.44222	4.26921	4.22892	4.59495	4.58177	4.63545	4.65995	4.79602	4.4665	4.44521	4.88707	4.77579	4.47063	4.97073	4.6058
ACOT7	6.02404	6.45362	6.48082	6.3779	6.54795	6.49876	6.52024	6.51416	6.66392	6.58613	5.48916	5.25456	5.77529	5.53476	4.94133	5.57952	5.40396	5.22082	5.52965	5.75727	8.77206	8.7933	8.87125	8.78258	8.97424	9.35659	8.65884	8.63524	8.86593	8.85563	8.81689	8.80638	8.78187	8.82153	8.8631
ACOT8	5.50107	5.49366	5.42687	5.39957	5.45016	5.42722	5.5258	5.53538	5.44253	5.69638	5.48113	5.33075	5.03863	5.385	5.37756	5.59154	5.20438	5.4029	5.58369	5.29786	6.59656	6.66731	6.94553	6.58056	6.6099	6.4867	6.43581	6.39852	6.70436	6.98059	6.84367	6.60174	6.68438	7.00873	6.41653
ACOT9	8.62009	8.9056	8.80895	8.59949	8.72126	8.87303	8.62174	8.88036	9.05676	8.84357	8.48171	8.13653	8.39663	8.48069	8.43301	8.30984	8.49475	8.54676	8.134	8.35406	9.77625	9.53914	9.7407	9.61454	9.67505	9.49144	9.6821	9.67614	9.54628	9.60341	10.0675	9.66627	9.98974	9.83719	9.74702
ACOX1	5.60069	5.5843	5.61109	5.63722	5.6919	5.51554	5.60147	5.44435	5.4842	5.57149	5.28771	5.15538	5.39899	5.38978	5.18312	5.31289	4.99208	5.3553	4.99431	4.94026	7.29351	7.23433	7.21	7.21414	7.35715	7.20829	7.14812	7.1344	7.08923	7.19216	6.90715	7.12578	7.04769	7.22709	7.06122
ACOX2	6.81817	7.12142	7.02763	7.28968	7.29885	7.17978	6.98928	7.04921	7.17244	6.80536	5.35367	5.45867	5.71192	5.97588	4.83822	4.85243	5.12012	5.38806	4.77803	5.20533	8.44735	8.41059	8.34953	8.21176	8.28443	8.25459	8.41231	8.49921	8.07632	7.75603	7.37047	7.77666	7.90891	7.50377	7.58279
ACOX3	6.74337	5.91924	5.83816	5.89925	5.86136	5.98422	6.23161	5.96525	6.27351	5.98422	5.60164	5.92175	6.14051	6.16206	6.05656	6.05242	6.09087	6.1378	6.27412	5.9014	7.37316	7.23659	7.32552	7.48954	7.2153	7.19979	7.19445	7.16186	7.55133	7.30977	7.20004	7.52791	7.02869	7.38475	7.49261
ACOXL	3.39456	3.15753	3.27806	3.32585	3.45691	3.23149	3.32754	3.28777	3.34307	3.30922	3.36138	3.27741	3.56121	3.47458	3.35011	3.27741	3.40955	3.36226	3.43542	3.43396	4.76402	4.7495	4.80241	4.74851	4.73516	4.59811	4.60979	4.71422	5.09801	4.61378	4.79362	4.67402	4.835	4.80661	4.7482
ACP1	6.49268	6.69706	6.62902	6.62234	6.62805	6.67594	6.67573	6.85174	6.66194	6.70481	6.49791	6.32071	6.41588	6.40579	6.36958	6.31377	6.39869	6.60451	6.37767	6.52506	8.74326	8.7561	8.2138	8.14777	8.64559	8.34523	8.48428	8.56798	8.26066	8.66083	8.75527	8.55059	8.92106	8.61845	8.86356
ACP2	7.29118	7.34778	7.07306	6.76222	7.13271	6.69027	6.94199	7.02231	6.99028	7.60521	8.82042	8.7563	9.04581	8.62009	8.93838	9.41601	8.93325	8.81758	8.90268	9.01704	8.87063	8.62409	8.83754	9.09389	8.93263	9.00375	8.82606	8.77326	9.18354	9.16419	9.11	9.24173	9.05249	9.11269	9.49523
ACP5	7.63248	6.40443	6.78829	7.2141	6.55104	6.9631	7.50995	7.57334	8.47032	8.69986	6.04099	7.23175	7.61871	5.94655	6.43219	8.05037	6.82368	6.12651	8.69873	6.11921	8.22124	8.36846	8.20241	7.93599	8.90977	8.68583	8.95554	7.82911	9.02029	10.8174	10.8546	9.17199	10.5272	9.90742	9.82921
ACP6	6.18706	5.75746	5.94931	5.78154	5.7222	5.7692	5.60305	5.35729	5.71392	5.67284	5.3757	5.50634	5.7019	5.44633	5.18269	5.43195	5.22539	5.49891	5.22636	5.61172	7.35808	7.38208	7.54637	7.34768	6.9451	7.49563	6.78215	7.33085	7.62063	7.34545	7.47459	7.23156	7.30356	7.20875	7.07962
ACPP	3.95255	3.79515	3.85554	3.90181	3.75047	3.82366	3.88954	3.60028	3.96593	3.96177	3.93739	4.06658	3.87991	3.94452	4.27507	3.9298	3.8762	4.09743	3.87575	4.09855	4.44494	4.43744	4.61854	4.27271	4.5256	4.3863	4.29596	4.41409	4.3921	4.49269	4.60262	4.59417	4.50096	4.77458	4.72804
ACPT	5.7222	5.62149	5.73318	5.59616	5.67266	5.93087	5.38781	5.71213	5.46951	5.84702	7.96889	8.08584	8.23735	8.35826	8.00351	8.50244	7.81102	7.99353	8.08748	8.80356	7.17498	7.01035	7.01341	7.34319	7.53085	7.33255	7.25732	7.34858	7.39325	7.04174	7.45404	7.263	7.33453	7.15601	7.42166
ACR	5.20393	5.2669	5.26873	5.34383	5.40432	5.41622	5.3145	5.41073	5.29453	5.36369	3.9231	3.92506	3.70411	4.08874	3.67048	3.85974	3.60659	3.82733	3.62456	3.84815	6.22416	6.12758	6.36171	6.33007	6.2399	6.32929	6.40005	6.20606	6.5791	6.20101	6.18382	6.32255	6.28087	6.20664	6.25778
ACRBP	4.79494	4.82166	4.73746	4.57145	4.81696	4.64784	5.12852	4.79614	4.87915	4.82111	5.09477	5.45157	5.08964	5.50768	5.23408	5.64214	5.12909	5.24166	5.42722	5.05078	6.42865	6.16795	6.25209	6.36154	6.38103	6.45628	6.40609	6.25065	6.44967	6.33333	6.57767	6.60115	6.45343	6.66105	6.49585
ACRC	6.0686	6.59326	6.43484	6.36939	6.53839	6.38248	6.11457	6.56001	6.034	6.19635	3.198	3.26228	3.54101	3.35199	3.35779	3.41704	3.54072	3.79685	3.27196	3.12538	6.39487	6.69153	6.43157	6.56783	6.4227	6.47289	6.62826	6.92571	6.68467	6.14693	6.48273	6.21565	6.11739	5.97206	5.95588
ACRV1	3.64621	3.69442	3.69426	3.74171	3.63391	3.64124	3.64692	3.64297	3.7467	3.67893	4.91041	5.13073	5.34311	5.13834	5.11793	5.74452	5.25821	5.23702	5.16468	5.42798	4.88505	4.98319	5.04586	4.85271	5.05589	4.84923	4.85248	4.88452	5.01637	5.181	4.93109	5.08514	4.83991	4.8998	4.97965
ACSBG1	3.88571	3.7136	3.77146	3.77752	3.81206	3.72417	3.88627	3.78331	3.73965	3.67908	4.63565	4.83172	5.03995	5.21482	4.87992	4.79151	4.65118	4.62952	4.5962	4.87109	4.47596	4.64646	4.55144	4.32305	4.41491	4.40226	4.4432	4.42816	4.29596	4.23177	4.31222	4.41491	4.36105	4.58594	4.34055
ACSBG2	4.73888	4.54052	4.42737	4.6709	4.3839	4.79509	4.57228	4.51225	4.62968	4.61578	4.51539	4.42888	4.23448	4.48743	3.94619	4.18973	4.3705	4.10483	4.1517	4.10106	5.10423	5.04155	5.07919	5.19928	5.05864	5.06744	4.89499	4.98006	4.92013	5.07856	5.3236	5.14685	5.04566	5.35617	5.00821
ACSF2	5.66716	6.06489	5.84341	6.38132	5.91987	6.05049	5.92797	6.03344	5.98709	5.69545	4.00743	3.57195	3.98301	4.02852	4.41624	3.86593	3.61194	3.59422	4.16343	4.00631	8.07622	8.04176	8.4888	8.5608	8.03158	8.33849	8.27705	8.21851	8.54887	7.68116	8.53332	8.27664	8.14927	8.24233	7.5582
ACSF3	4.73758	4.71189	4.64456	4.65964	4.7148	4.81131	4.66188	4.75847	4.66285	4.82577	5.26375	4.97581	5.13907	5.31289	5.17602	5.03423	5.33383	5.20677	5.16024	5.48095	6.44217	6.15307	6.31047	6.2997	6.42842	6.46249	6.3829	6.4514	6.37161	6.22705	6.31962	6.37539	6.53308	6.33449	6.36007
ACSL1	8.63293	7.78198	7.78124	8.05786	9.10514	8.40142	8.14091	8.01092	7.99806	8.64638	6.093	7.31789	6.41248	6.68633	8.11105	7.04574	6.94796	6.634	6.99178	6.56428	9.21514	8.85014	8.77493	8.58602	9.32463	9.38402	9.47657	9.0445	8.57521	9.55237	9.4353	9.20152	9.25809	9.12943	9.54976
ACSL3	8.66076	8.23509	8.49914	8.41994	8.32657	8.27477	8.05707	8.29563	8.22312	8.39751	6.8776	6.47417	6.42943	6.61226	6.39687	6.02007	6.27749	6.17843	5.8959	6.27657	9.67069	9.67309	9.63813	9.77461	9.47715	9.63678	9.55807	9.52197	9.47864	9.40816	9.29406	9.42181	9.2557	9.44174	9.31635
ACSL4	6.13453	6.15772	6.02752	5.82439	5.8415	6.0765	5.8959	5.86691	6.00499	6.24624	3.8673	3.93545	3.8987	3.97948	3.91876	3.91519	3.76726	3.9524	4.10452	3.70267	6.85401	6.65088	6.83689	6.30447	6.63248	6.76874	6.72016	6.82233	6.75463	6.98571	7.22111	6.66181	7.04034	7.09061	7.07587
ACSL5	6.47991	6.50921	6.69003	6.08501	6.07223	6.0032	6.53903	6.36958	6.44612	6.8086	5.37512	4.81623	4.74998	4.66361	4.5324	4.38085	4.96959	4.60104	4.82967	4.47941	7.45953	7.57694	7.41359	7.39532	8.30227	7.76258	7.72526	7.45352	7.59633	7.73414	8.2911	7.62063	7.91605	7.81902	7.77098
ACSL6	3.90849	3.84412	3.91256	3.82248	3.78924	3.91765	4.1533	3.97525	3.94304	4.08845	3.71705	3.78246	3.96442	3.7912	3.65573	3.9199	3.71613	3.79385	3.88551	3.74869	4.1534	4.00903	4.08972	4.02855	3.9927	4.08187	4.00866	4.13756	4.13365	4.48274	5.14176	4.28626	4.33824	4.31108	4.3077
ACSM1	4.20224	4.13039	4.1515	4.05249	4.0993	4.16153	4.04792	4.07582	4.1422	4.09281	4.98363	4.77876	5.18101	5.0648	4.77671	5.06154	5.11715	5.1492	5.19426	4.90667	5.36649	5.56894	5.52829	5.4841	5.66872	5.52829	5.32269	5.69159	5.57652	5.15117	5.30685	5.58619	5.3629	5.40714	5.55165
ACSM2A	3.18796	3.27892	3.29526	3.28111	3.4267	3.3305	3.31664	3.32952	3.40649	3.27412	3.13998	3.17115	3.42892	3.33324	3.43668	3.38862	3.4033	3.42614	3.31835	3.54246	3.63566	3.54148	3.43192	3.75005	3.52587	3.68176	3.68837	3.58482	3.69607	3.55948	3.60722	3.5627	3.52626	3.57077	3.71073
ACSM2B	3.43153	3.42964	3.49628	3.52138	3.58325	3.42868	3.47277	3.57578	3.70029	3.4249	3.91535	3.96569	3.80745	4.27318	4.60622	4.28094	4.20067	4.09376	4.09583	4.05679	3.44963	3.61509	3.51416	3.73174	3.37528	3.57587	3.5529	3.45309	3.48963	3.40518	3.64008	3.47476	3.49897	3.72236	3.56938
ACSM3	4.14955	4.69182	4.62889	4.66188	5.42513	4.30849	4.62857	4.25533	4.38795	4.13039	3.66547	3.52194	3.64714	3.43305	3.37095	3.49483	3.31204	3.39004	3.50786	3.52345	5.94148	5.86347	5.95155	5.27799	5.95734	5.89492	6.18761	6.30187	5.28758	5.53286	5.11066	5.00981	5.28703	5.23805	5.61655
ACSM5	5.4794	6.05097	5.96049	6.20004	6.05698	5.73318	6.29271	6.01149	5.54639	5.14633	6.31759	6.14737	6.54944	6.21347	6.37667	6.10065	6.00773	6.38229	6.3403	6.17602	7.29849	7.15908	7.34007	6.93563	6.87974	7.60442	6.91392	7.39962	7.34921	6.66648	6.17424	7.04536	6.3027	7.25659	7.04536
ACSS1	5.31274	5.30621	5.21609	5.37938	5.26728	5.30323	5.35852	5.2887	5.30215	5.17392	5.0939	5.09282	5.36396	5.39459	5.33721	5.21684	5.2761	5.37756	5.22654	5.58839	7.02055	6.94291	7.16847	7.33085	7.00412	7.10229	7.37851	7.1557	7.32949	6.94195	6.79887	7.22907	6.88476	7.00438	6.92705
ACSS2	7.23088	7.07387	6.84904	7.20326	7.20514	7.15468	6.96098	6.99281	7.03327	6.9758	7.26844	7.26614	7.23453	7.28666	7.51584	7.40705	7.05058	7.2826	7.0495	7.08159	8.72486	8.6203	9.04616	9.14694	8.83385	9.03801	8.97142	8.70609	9.06318	8.43255	8.57894	8.71008	8.60377	8.72176	8.7713
ACSS3	6.48656	6.83725	6.71001	7.09262	7.07784	6.66354	6.6859	6.66968	6.44386	6.05539	5.25666	5.37106	5.10862	5.45749	5.70628	4.79903	5.63813	5.59388	4.85029	5.48773	7.98843	8.05177	7.56318	7.51509	7.95868	8.02059	8.09264	7.96501	7.34594	7.5862	7.30238	7.4148	7.30647	7.57246	7.54506
ACTA1	4.02391	3.59117	4.00292	3.95947	3.81114	3.81241	3.88207	4.02645	4.02458	3.63298	3.33071	3.16886	5.054	3.19661	3.00385	3.02683	3.18722	3.10684	3.27249	3.01873	5.68391	5.87874	5.89163	5.8798	5.56095	5.77093	5.61768	5.59682	5.53609	5.67031	6.18885	5.63649	5.76809	6.6528	5.51734
ACTA2	7.92438	7.5326	7.3954	7.33584	7.24496	7.52103	7.41719	7.26928	7.72758	7.42367	7.50547	8.61266	7.56059	7.48371	10.0635	9.20204	9.00927	9.67238	10.0143	8.70789	11.9856	11.534	12.6345	12.407	12.2192	11.4139	12.4429	12.0587	12.26	12.4694	12.0969	12.6629	12.7613	12.7031	12.7764
ACTA2-AS1	5.41373	5.14854	4.98524	4.89302	4.87035	5.19451	4.99195	5.05364	5.06072	5.03925	7.0804	7.40133	7.18652	6.78723	8.26178	7.9272	7.66939	8.40066	8.86727	7.89594	5.74457	5.41166	5.79385	5.6266	5.45932	5.68973	5.68168	5.60263	5.67228	5.69921	5.4309	5.76077	5.75474	5.70816	5.9258
ACTB	10.287	10.1688	9.9752	9.69688	9.91464	10.3975	10.287	10.4382	10.6067	10.6067	12.5221	12.5459	12.5221	12.6103	12.5459	12.8497	12.7614	12.6856	12.8497	12.6103	13.4057	13.4057	13.4282	13.3869	13.5043	13.4685	13.4685	13.4057	13.4057	13.6103	13.1885	13.5043	13.4685	13.4685	13.6751
ACTC1	9.63576	7.34011	7.28887	7.26748	6.65931	8.27854	6.62902	7.41569	8.80895	7.22653	4.17677	4.20187	8.99603	3.93816	6.41413	4.53786	4.53173	4.67606	5.32412	4.13518	7.98112	7.2028	8.02733	8.97307	7.31821	7.00412	7.89743	7.74789	7.86244	8.80548	8.31111	8.92406	9.43729	9.85853	8.78126
ACTG2	6.7848	5.92888	5.76644	5.06036	5.80885	6.45043	5.83998	6.06365	6.55056	6.29528	4.8251	4.92109	5.1382	4.79865	6.31552	5.17805	5.04642	5.53289	6.32793	5.33853	7.29418	6.3269	7.72056	9.32905	7.20394	6.59032	7.3634	6.90885	7.59849	8.11076	8.09774	8.64108	9.23685	9.34131	8.21277
ACTL10	5.10818	5.19616	5.13757	4.99889	5.22163	4.98265	5.17399	5.1938	5.20162	5.02243	6.26569	6.48948	6.83453	6.50194	6.78235	6.03417	6.51573	6.3501	7.09014	6.47004	6.97754	6.90376	6.90354	6.9116	7.04261	7.04034	6.90202	7.00353	7.14017	6.747	6.95553	7.09985	6.96216	6.98785	7.0136
ACTL6A	7.11586	7.1363	7.40586	7.13824	7.03295	7.14843	7.04983	7.071	6.95028	7.11148	4.73691	4.61115	4.39433	4.92267	3.90495	4.56455	4.95712	4.82921	4.52117	4.64576	8.48561	8.14518	8.14066	8.1252	8.42312	8.14825	7.70937	8.28443	7.79314	8.48848	8.95443	8.35814	8.72066	8.55059	8.39099
ACTL6B	4.13773	4.1517	4.18799	4.17963	4.18191	4.22126	4.14254	4.28644	4.11633	4.17021	4.56148	4.16814	4.06092	4.28885	4.0196	4.31492	4.40884	4.324	4.1995	4.46017	5.76131	5.36943	5.63228	5.59563	5.55676	5.69969	5.61026	5.85757	5.84703	5.34106	5.86041	6.00676	5.9444	5.96085	5.93277
ACTL7A	4.52436	4.48515	4.50858	4.31528	4.40389	4.41183	4.51206	4.33467	4.41704	4.54028	5.56938	5.70234	6.19043	5.82737	6.10956	5.96612	5.74329	5.91338	6.08717	6.13057	5.54802	5.33477	5.70237	5.48194	5.23596	5.4452	5.37152	5.48574	5.63356	5.60418	5.59191	5.44684	5.36775	5.56297	5.51073
ACTL7B	4.49456	4.46297	4.53601	4.53696	4.50116	4.32863	4.49234	4.48819	4.53931	4.51818	3.82801	3.71187	3.52259	3.74839	3.69474	3.83456	3.48789	3.6718	3.54212	3.73808	5.94404	5.70758	5.9953	5.74457	5.95127	6.06266	5.86442	5.94174	5.73856	6.11248	6.13141	6.0183	5.91472	6.04867	6.23159
ACTL8	5.12107	4.83439	4.86249	4.88893	4.84509	4.90345	4.86865	4.92089	4.71106	4.79065	5.21378	5.91468	4.75486	5.03803	5.86119	5.03071	5.50355	5.52725	5.91405	5.5693	6.39215	6.37517	6.41582	6.46128	6.10368	6.43616	6.38894	6.40372	6.50091	6.50091	6.56217	6.39887	6.45496	6.42634	6.2536
ACTL9	3.62817	3.728	3.73822	3.66856	3.7907	3.41193	3.68635	3.84147	3.56855	3.83613	4.07123	3.81565	3.65217	3.62426	3.80277	3.80838	3.67067	3.79733	3.88244	3.60788	4.21669	4.43219	4.26363	4.25217	4.18976	4.34953	4.1453	4.10722	4.33487	4.09887	4.50715	4.34517	4.19118	4.28337	4.24264
ACTN1	8.17604	7.76849	7.76644	7.48882	7.56279	8.014	7.8203	7.8941	8.14737	8.1252	8.28949	8.15603	8.18288	8.22818	8.2104	8.48301	8.41741	8.43516	8.71386	8.4043	11.4465	11.2797	11.7409	11.656	11.4508	11.2477	11.4139	11.311	11.3584	11.4242	10.5226	11.2659	11.0928	11.1499	11.2752
ACTN2	6.24887	6.38229	5.96073	6.66131	6.18802	5.95309	6.14623	6.06124	6.12151	5.78434	5.89252	5.96174	6.2176	5.93837	6.02007	5.93289	5.85082	5.83502	5.67982	5.94018	7.99055	7.69001	7.65257	7.9179	7.86135	7.79646	7.65552	7.82655	7.74078	7.33558	7.90765	7.8932	7.68983	7.75187	7.45664
ACTN3	4.6246	4.60713	4.482	4.5425	4.62407	4.68324	4.44892	4.48262	4.76959	4.78744	5.12224	4.61096	5.27156	5.13452	5.23622	5.49103	5.45749	4.99208	4.78928	4.99708	6.33701	6.28087	6.39646	6.47196	6.43674	6.39017	6.11129	6.39933	6.61983	6.73525	6.20946	6.35367	6.34238	6.40593	6.62854
ACTN4	7.40586	6.71652	6.60354	6.64906	6.64154	7.58016	6.99325	7.18009	7.25138	7.05521	7.75597	7.57131	7.9259	7.91323	8.70939	8.41222	7.8886	8.11311	8.55277	8.02891	10.0594	9.93157	10.8216	10.759	9.79654	10.2587	10.3548	9.98397	10.395	10.278	9.64282	10.6091	10.0989	10.4722	10.4201
ACTR10	9.49227	9.38678	9.63576	9.68087	9.31102	9.31998	9.3537	9.308	9.15038	9.1533	9.26291	8.92134	8.83643	9.17631	8.95408	8.5816	8.73574	8.9056	8.54676	8.73574	11.0802	11.0373	10.8905	10.9024	10.8667	10.8905	10.693	10.9936	10.5768	10.7411	11.3548	10.9367	11.0389	11.2079	10.8574
ACTR1A	6.80917	7.06179	6.96133	6.9937	7.12058	7.22886	7.0696	7.14003	7.24031	7.26087	6.87041	6.81937	6.88006	6.73544	6.72132	6.61226	6.72168	6.6426	6.76626	6.75813	9.41206	9.26529	9.75538	9.46371	9.47905	9.5628	9.36128	9.36023	9.36246	9.49769	9.01843	9.39232	9.34627	9.35813	9.37457
ACTR1B	7.28746	7.2322	7.26087	7.13961	7.30877	7.26322	7.03509	7.17068	7.21234	7.23872	5.5106	6.24159	5.86561	5.96508	6.21135	6.27303	6.00526	6.23028	6.63963	6.16942	8.95745	8.9975	9.22024	8.96765	8.95346	9.15031	9.04406	9.18097	8.84102	8.82069	8.75067	8.95166	8.86175	8.88692	8.78828
ACTR2	6.54463	6.7171	6.37436	6.59837	6.46308	6.68861	6.73625	6.6992	6.6982	6.78921	6.43518	6.52331	6.6518	6.3199	6.33353	6.59615	6.36198	6.52161	6.74953	6.495	9.12612	9.23346	8.36809	8.2254	9.38022	8.6268	9.03658	8.78452	8.25009	9.67505	8.90531	8.93559	9.2959	8.99396	9.83327
ACTR3	8.72126	8.29563	8.25555	8.1252	7.93279	8.44929	8.4547	8.40964	8.48069	8.54069	7.76359	8.15513	7.72758	7.66911	7.71503	8.26661	8.02621	7.89522	8.25647	7.5923	10.4434	10.3665	10.3481	10.0003	10.4808	10.1196	10.2159	10.143	10.2327	10.9533	10.9465	10.6381	10.9316	10.8216	11.0802
ACTR3B	5.45546	5.87142	5.4339	5.34058	6.03551	5.37138	5.47621	5.42687	5.40466	5.53097	3.73292	4.08458	3.88517	4.015	3.83164	3.921	3.61596	3.80905	4.04749	3.91876	6.93062	7.11488	6.98463	6.89808	7.18249	7.20631	7.09422	7.1876	6.83066	7.07124	6.68618	6.75296	6.72453	6.89532	6.8447
ACTR3BP2	3.9984	3.88801	3.93164	3.91005	3.85856	3.82988	3.91053	3.83711	3.55576	3.74839	4.16153	4.24867	3.95023	4.00982	3.84764	4.10886	3.7532	3.78544	3.7243	4.36209	4.56937	4.56262	4.64212	4.44222	4.63906	4.69144	4.59364	4.38557	4.48812	4.8337	4.67562	4.43129	4.82237	5.04978	4.63469
ACTR3C	3.94891	3.91385	3.95816	4.20102	3.91005	3.94981	4.03128	3.95222	4.0058	4.00171	4.14728	3.63053	3.88343	4.26762	3.78978	3.98473	4.00247	3.88915	3.97489	3.89476	4.76204	4.81497	5.05458	4.7966	4.4665	4.74601	4.61625	4.63766	5.01322	4.94951	5.57219	4.87069	4.63906	4.84686	4.70162
ACTR5	5.57036	5.46427	5.47902	5.61971	5.6304	5.42341	5.51134	5.37283	5.52521	5.34748	5.38315	5.5489	5.48885	5.70157	5.29432	5.58516	5.65505	5.93459	5.52126	5.72126	7.43381	7.2863	7.3826	7.39048	7.24985	7.3741	7.32668	7.34491	7.29513	7.35379	7.28578	7.46437	7.45824	7.45046	7.36931
ACTR6	5.84575	5.73094	5.86475	5.70628	5.77146	5.59479	5.62767	5.6424	5.71106	5.59068	3.89252	4.16736	4.34521	4.13241	4.05737	4.20458	4.10083	4.02812	4.35191	4.14718	7.62929	7.72526	7.71275	7.62392	7.64851	7.45824	7.32605	7.59289	7.40462	7.49817	8.455	7.6355	7.69757	8.18066	7.55174
ACTR8	6.32341	6.31975	6.37071	6.29368	6.42298	6.36012	6.28322	6.35186	6.27303	6.44062	6.36541	6.42592	6.32486	6.43561	6.40925	6.65518	6.52255	6.25257	6.42802	6.66794	7.6259	7.52907	7.72565	7.44246	7.6058	7.46296	7.34768	7.39586	7.42465	7.68886	7.7725	7.59578	7.55419	7.5438	7.65746
ACTRT2	4.30564	4.1804	4.2783	4.3984	4.2945	4.25184	4.39357	4.12015	4.27845	4.32477	5.13292	4.38428	4.31393	4.73935	4.45293	4.11563	4.80761	4.20273	4.51315	4.99649	5.59619	5.44818	5.56871	5.54465	5.57817	5.59996	5.28986	5.6407	5.353	5.4994	5.68887	5.68168	5.5495	5.6771	5.28471
ACTRT3	5.12207	5.02932	5.3004	4.89974	5.19362	5.11157	5.03975	5.06963	4.88573	5.05902	5.48655	5.52796	5.31742	5.11006	5.69588	5.78176	5.3319	5.8039	5.35828	5.32331	6.25559	6.44096	6.68662	6.23998	6.25729	6.09115	6.09564	6.54641	6.30826	6.15526	6.13141	5.99297	6.12704	6.22603	5.98816
ACVR1	8.29371	8.53495	8.90994	8.48069	7.7769	8.49004	8.42396	8.29632	8.10027	8.35907	8.70789	8.50789	8.61906	8.92572	6.97249	8.56401	8.20692	8.40236	7.90688	8.336	10.282	10.5352	9.99203	9.6058	10.4958	10.4905	10.293	10.3395	9.71283	9.99919	9.55807	9.67309	9.78392	9.61917	9.99751
ACVR1B	5.22868	5.22408	5.13654	5.18933	5.27001	5.26778	5.22909	5.27349	5.15658	5.32484	4.46472	5.02394	4.70594	4.70087	4.58735	4.62181	4.61622	4.42909	4.55009	4.66472	6.77525	6.78133	6.78133	6.73024	6.92902	6.82181	6.84066	6.79768	6.70706	6.9876	6.68495	6.81198	6.7935	6.81131	6.9231
ACVR1C	4.23565	4.09042	4.18513	5.02476	4.76333	4.02124	4.18619	3.93203	3.89569	3.87664	4.44021	4.87992	4.95427	4.68234	5.39998	4.72314	4.78181	4.73563	4.57896	4.83004	5.79577	5.62692	5.16803	5.14324	6.309	6.63594	6.55346	5.05206	5.14241	4.56937	4.29736	4.62525	4.24728	4.79842	4.64799
ACVR2A	6.45619	6.01631	6.1267	6.05158	6.0259	5.95565	6.22064	6.06489	6.08755	5.63127	6.86345	7.88751	7.28887	7.09765	7.67291	7.3696	7.32277	7.35437	7.34043	7.43324	7.79646	7.91295	7.77292	7.65189	7.95971	7.93329	7.82624	7.81235	7.49173	7.72383	8.20389	7.84781	7.7957	8.04104	7.78721
ACVR2B	5.02932	5.19964	5.1002	5.26632	5.15778	5.19025	5.18084	5.11129	5.05242	5.21468	4.47396	4.33467	4.51597	4.38881	4.55187	4.36506	4.54821	4.51553	4.31699	4.50888	6.54243	6.6268	6.60832	6.58946	6.66938	6.49766	6.53412	6.42681	6.77412	6.52153	6.296	6.48791	6.29742	6.42021	6.17966
ACVR2B-AS1	4.30952	4.56334	4.42306	4.49344	4.16935	4.54748	4.16482	3.95905	4.45764	4.46685	5.66319	6.52621	5.82762	5.49999	5.88635	5.73196	6.12333	5.43687	6.07182	5.93971	5.58646	5.52471	5.72974	5.63719	5.29105	5.31993	5.47397	5.50602	5.42528	5.57133	5.38004	5.49147	5.29436	5.51155	5.35803
ACVRL1	6.53068	6.5948	6.66453	6.26373	6.61736	6.63223	6.68698	7.04472	6.81152	7.00035	7.10565	7.05189	7.17517	6.9876	7.40133	7.83878	7.45187	7.36354	7.50995	7.47477	8.29229	8.19216	8.9136	8.62753	8.77948	9.15791	8.80216	8.55546	8.95923	9.01524	8.8627	8.92441	8.99001	9.01943	8.81177
ACY1	4.10694	3.99494	4.13404	4.20257	4.32764	4.088	4.25094	4.1427	4.12259	3.98532	4.08149	3.6624	3.79306	4.53338	3.8516	3.87991	4.04964	4.43341	4.19251	4.13069	5.95788	5.86907	6.16908	5.76335	5.90809	6.04206	5.89571	5.94486	5.99724	5.74969	6.06266	5.98412	5.99472	6.08238	6.06507
ACY3	3.98514	3.96792	4.0257	3.86897	4.08219	4.05072	3.87013	4.0724	4.11646	4.03687	4.81837	5.1031	5.16884	4.9138	4.98736	5.21042	5.16538	4.95292	5.14017	4.7295	6.19056	6.17596	6.25138	6.13202	6.12222	6.19121	6.20984	6.14289	6.45383	6.02542	6.316	6.29328	6.18119	6.14022	6.13997
ACYP1	7.45094	7.52683	7.69342	7.53356	7.51168	7.31466	7.23088	7.49229	7.3028	7.37294	3.49511	3.54946	3.38533	3.7726	3.58501	3.47975	3.4072	3.33252	3.41596	3.43126	7.96206	7.91775	7.8252	7.86076	7.79015	7.87967	8.07813	8.37097	7.9485	7.58209	8.21176	7.59968	7.86065	8.06737	7.54362
ADA	6.75486	6.52255	6.5477	7.58476	6.50001	6.37336	6.44234	7.26119	6.63131	7.18261	3.92584	4.74056	4.22798	4.1573	3.93414	4.21399	4.16361	3.92389	4.09602	3.89609	7.90719	8.06174	8.43518	8.06874	7.60375	8.24882	7.75856	8.91457	8.3297	8.54649	9.10492	8.01307	8.68356	8.21922	8.14979
ADAD1	3.6	3.63919	3.54775	3.70356	3.66441	3.69491	3.58287	3.81917	3.79091	3.71917	4.40944	4.55903	4.3882	4.39733	4.3629	4.43361	4.45785	4.12162	4.57657	4.22959	4.14188	4.10658	4.05788	4.19379	4.10397	4.12732	4.11197	4.04946	4.12353	4.15835	4	4.14188	4.15073	3.96548	4.134
ADAD2	5.38693	5.63089	5.67576	5.70338	5.45383	5.63417	5.45284	5.56436	5.50686	5.5686	4.43715	4.68371	4.891	5.48618	4.42888	5.71175	5.08531	5.17991	4.83929	5.65487	6.62054	6.46482	6.74677	6.45924	6.9137	6.82147	6.67405	6.7667	6.61409	6.68804	6.96135	7.08952	6.8243	6.88629	6.86316
ADAL	5.18382	5.04455	5.35661	5.27056	5.19948	5.16272	5.0262	5.05652	4.8087	4.80254	5.34403	4.64257	4.98285	4.56066	5.02003	4.51285	4.55605	4.85742	4.69968	4.62952	6.23576	6.26165	6.38672	6.17732	6.29771	6.32103	6.23064	6.23958	6.15606	5.70717	6.27906	6.05905	6.02986	6.22347	6.12548
ADAM10	6.00664	5.97282	6.22426	5.81173	5.8479	6.08755	6.44011	6.39743	6.28667	6.59399	5.72007	5.94564	5.75237	5.75183	5.54852	5.92658	6.25338	6.18208	6.32527	5.92419	8.927	9.00505	8.55744	8.59655	9.06128	8.96631	8.70713	8.67963	8.7019	9.3002	9.40539	9.12825	9.2704	9.22534	9.47941
ADAM11	4.70809	4.60248	4.64065	4.62968	4.70384	4.78928	4.63298	4.58132	4.50953	4.57038	4.57253	4.24974	4.75055	4.29784	4.08077	4.30605	4.38374	4.05788	4.51508	4.29838	6.12841	6.2362	6.43841	6.50985	6.20083	6.22374	6.21108	6.26578	6.51115	6.02087	6.16102	5.98474	6.12978	5.99971	6.16381
ADAM12	4.73862	4.66731	4.82083	4.66642	4.49246	5.06819	5.65867	5.93408	5.58819	6.63619	4.54545	4.3897	4.53338	4.35617	4.61503	5.21708	5.04251	4.49199	4.50639	4.37587	5.94812	5.57219	6.01366	5.44867	5.79577	5.39573	5.43017	5.37814	6.15799	7.48336	6.73493	6.11202	6.73874	6.07704	6.58697
ADAM15	5.52484	5.5385	5.49273	5.27577	5.48113	5.6275	5.46274	5.47336	5.53362	5.7398	6.55586	6.47577	6.11581	6.54823	6.30653	6.47533	6.74337	6.37639	6.35909	6.66354	8.20622	8.18625	8.35523	8.06227	8.51822	8.3653	8.23243	8.02777	8.17609	8.5658	7.81235	8.16456	8.23336	8.11561	8.30611
ADAM17	6.34769	5.98878	6.07325	6.24326	6.15547	6.2048	6.16694	6.10244	6.19377	6.24042	6.38704	6.40615	6.3716	6.24491	6.31927	6.33493	6.04814	5.96704	5.98328	6.27176	8.07989	7.94403	8.05501	8.0757	8.01875	8.16215	8.14777	8.01127	8.10275	8.28264	8.68328	8.22077	8.25178	8.42359	8.27868
ADAM18	3.6782	3.66031	3.61322	3.71156	3.6421	3.69661	3.69073	3.68057	3.62269	3.60876	3.67686	3.92862	3.82584	3.66422	3.8622	4.018	3.83342	4.01894	3.53606	3.60624	4.33067	4.51154	4.59626	4.34637	4.46225	4.43265	4.34953	4.41955	4.47565	4.60874	4.26606	4.57822	4.64681	4.62929	4.35893
ADAM19	5.13567	4.87016	5.08012	5.05078	4.99171	5.24241	5.23095	5.5895	5.19006	5.52965	6.40715	6.48452	6.4323	6.55364	6.33431	6.85976	6.46635	6.85235	6.73188	6.24913	6.62515	6.59205	6.71317	6.56857	6.70507	6.58491	7.018	6.49023	7.19601	7.50603	6.43581	6.96047	7.11214	6.63936	7.09439
ADAM2	3.2303	3.11483	3.12494	3.44545	3.22356	3.08406	3.16734	3.04957	3.18078	3.22657	3.37433	3.4508	3.42152	3.44568	3.74603	3.44213	3.43995	3.46042	3.75966	3.30679	3.3811	3.10602	3.47927	3.41906	3.11264	3.31569	3.31711	3.14876	3.06945	3.34731	3.22965	3.44741	3.2799	3.36697	3.30055
ADAM20	4.36661	4.32495	4.43648	4.26157	4.23032	4.16002	4.28903	4.26136	4.11057	4.25713	5.29839	5.46855	5.68814	5.16078	5.32759	5.16519	5.39623	4.71498	5.13438	5.32054	5.36966	5.03419	5.45765	5.19463	5.32702	5.28703	5.24685	5.2311	5.43562	5.20041	5.35153	5.50883	5.14909	5.31528	5.21029
ADAM21	4.12904	4.05321	4.24954	4.01697	3.97855	3.96792	4.12987	3.94672	4.04859	4.07818	5.83326	6.20681	6.08736	5.72854	6.2119	6.29711	6.23295	6.18075	5.95116	6.02527	4.29072	4.5108	4.27601	4.30163	4.36565	4.37719	4.43284	4.47628	4.21826	4.27198	4.3021	4.46225	4.34922	4.52676	4.3921
ADAM22	3.98724	4.10256	4.0844	4.1017	4.05586	3.98874	3.95883	4.02698	3.99787	4.02837	4.41885	4.43532	4.47923	4.60939	4.54679	4.65796	4.54783	4.76493	4.43002	4.68167	5.21684	5.2355	5.0338	5.19086	5.11423	5.24073	5.22325	5.3175	5.02918	5.11576	5.01292	5.05627	5.16083	5.10566	5.06187
ADAM23	4.56828	4.44302	4.34047	4.53505	4.31929	4.02969	4.44518	4.3435	4.36118	4.24128	3.89858	4.02645	4.11438	3.96483	3.96384	4.0295	3.90217	3.94321	3.94981	4.0404	5.59545	5.53834	5.40532	5.76393	5.27957	5.69317	5.32702	5.42764	5.4207	5.46959	5.41335	5.26908	5.22756	5.50565	5.74049
ADAM28	4.9051	4.50495	4.79551	4.5397	4.60731	4.66538	5.20475	5.01004	5.21259	5.03576	4.68371	4.66518	4.39671	4.42023	4.55207	4.60939	4.52067	4.57852	4.45785	4.57001	5.76393	5.69378	5.34169	5.73416	5.59425	5.35803	6.28247	5.76809	6.52353	6.60174	7.36068	6.51999	6.8518	6.56192	6.75408
ADAM30	3.64581	3.7532	3.69144	3.75557	3.67318	3.7424	3.8622	3.71272	3.56339	3.69442	3.93469	4.19978	3.84748	3.87664	4.32054	3.98891	3.97594	3.85566	3.91053	3.86467	3.68741	3.78234	3.73323	3.77242	3.7242	3.71012	3.68305	3.73433	3.76956	3.69055	3.96046	3.69751	3.60622	3.76804	3.48508
ADAM32	4.32846	4.59106	4.68578	4.65669	4.38107	4.40205	4.8372	4.45218	4.67453	4.31333	5.74675	5.67544	5.65618	6.02967	5.57737	5.70734	5.49074	5.16101	5.58326	5.6367	6.25729	6.20315	5.64981	5.99276	6.26262	6.1696	6.38339	6.43203	6.06091	5.728	5.94666	6.21366	6.16081	6.30459	6.07245
ADAM33	7.23128	6.89776	6.70464	6.73814	6.79287	7.01806	6.79422	6.83486	6.5341	6.90814	6.05242	6.41199	6.70464	6.51007	6.48164	5.85054	5.98303	6.47392	6.0886	6.16206	9.02917	8.20821	9.34997	9.43982	8.70682	9.09982	9.14911	9.16599	9.25414	8.52241	8.30576	8.5886	8.60097	8.39536	8.35523
ADAM3A	3.33586	3.21347	3.46216	3.30249	3.52575	3.34931	3.19157	3.32776	3.29997	3.32315	3.20449	3.40432	3.57578	3.84695	3.37727	3.47132	3.11652	3.42284	3.17508	3.35347	4.52676	4.18402	4.32832	4.34558	4.16897	4.66702	4.46954	4.39501	4.23584	4.26289	4.09971	4.32832	4.48106	4.46926	4.41337
ADAM5	3.8251	3.81152	3.82341	3.73259	3.71029	3.94205	3.72036	3.71554	3.79165	3.87693	5.44878	5.42587	5.03803	5.30372	5.49006	5.44523	5.78761	5.55759	5.90764	5.50238	4.07251	3.95936	4.05463	3.84034	3.86721	3.97412	3.98953	3.90188	3.81119	3.98805	3.98158	3.97455	3.91931	3.96196	4.06518
ADAM6	3.85541	4.09629	4.0158	3.85342	3.8798	4.00463	4.00743	3.8065	3.67048	4.0679	6.31221	5.07986	5.54661	5.74028	6.08592	5.9358	5.68292	5.92463	5.6453	6.12957	5.26648	5.34169	5.46175	5.39692	5.63251	5.28455	5.46087	5.24955	5.2435	5.11509	5.00932	5.40684	5.5004	5.44317	5.28809
ADAM7	3.59196	3.80936	3.70663	3.64163	3.59092	3.76836	3.70971	3.60183	3.80319	3.70194	4.12663	4.13965	4.01665	3.98326	4.08584	4.11042	4.01336	4.0377	4.05838	4.2454	4.43744	4.4019	4.58728	4.28337	4.52057	4.45856	4.31854	4.47374	4.42816	4.35843	4.33824	4.47407	4.27955	4.34426	4.3065
ADAM8	5.12852	4.67799	4.84123	4.62914	4.77997	5.10737	5.17496	5.11566	5.19143	5.44136	4.45991	4.21148	4.27863	4.32631	4.66695	4.72294	4.8223	4.32951	4.67799	4.78399	6.61876	6.33129	6.31163	6.59361	6.7415	6.73112	6.80342	6.68495	7.10806	7.07445	7.64776	7.34715	7.17498	7.37355	7.34491
ADAM9	6.743	6.37493	6.48189	6.27606	6.26773	6.68633	6.74152	6.7348	6.69762	6.93921	5.98078	5.95098	5.97443	5.48478	5.81173	6.57693	6.4588	6.35103	6.45527	6.03298	8.98387	9.05018	8.77407	8.4732	9.09038	8.95035	8.90465	8.85776	8.50714	9.5037	9.35725	9.3325	9.43478	9.31066	9.74209
ADAMDEC1	4.06131	3.70111	3.92765	3.63589	3.55514	4.46367	4.71742	4.34856	4.52004	4.79203	3.54348	4.38428	3.6782	3.85939	3.54935	4.04729	4.51427	3.83968	4.16792	3.54701	4.61527	3.92832	4.26278	4.76726	5.0422	3.43253	4.48236	4.00491	6.05467	7.82754	9.44281	7.91814	6.57289	7.74447	7.6355
ADAMTS1	7.88501	7.29851	7.45697	6.96014	8.15107	6.80291	7.14534	6.79455	7.02303	7.12194	4.99208	4.80671	4.39357	4.19808	6.52107	4.00548	4.37452	4.24464	4.5853	4.35689	9.60129	9.3633	9.0207	8.81202	9.38966	9.38597	9.69355	9.55237	8.81202	9.39505	8.69236	9.5931	9.28228	9.52615	9.46909
ADAMTS10	5.34403	5.50531	5.35312	5.44253	5.41419	5.47855	5.49525	5.53289	5.4486	5.44305	5.77059	5.91506	5.24591	5.8113	5.43485	5.94752	5.78338	5.79379	5.9382	5.67853	7.6263	7.44463	7.95371	7.84199	7.58279	7.77323	7.74918	7.72456	8.23217	7.74026	7.89429	7.68116	7.86973	7.63477	7.65552
ADAMTS12	5.04381	4.95132	4.89478	4.76713	4.5962	5.06867	5.34284	5.54465	5.53097	5.66545	5.68837	5.94131	6.04853	6.48864	6.27606	6.25485	6.20865	6.24576	6.34128	5.938	6.46563	6.30187	6.81324	6.39215	6.32733	6.53944	6.40799	5.85113	6.74466	7.31793	7.0939	6.84367	7.50541	6.53099	6.73917
ADAMTS13	5.10772	5.16705	5.02307	5.08983	5.18382	5.01636	4.98723	5.21259	5.05214	5.06685	5.03555	5.52215	5.4467	5.56118	5.19362	5.54765	5.76555	5.52505	5.70309	5.73387	6.88992	6.73024	6.82164	6.69153	6.7716	6.92705	7.06977	6.93725	6.86783	6.68637	6.8666	6.90439	6.86366	6.82401	6.96687
ADAMTS14	5.15119	5.10383	5.06529	5.01304	5.1368	5.35924	5.16168	5.41239	5.08571	5.46619	4.97052	5.46031	5.55931	5.86776	5.64994	6.31927	5.57372	5.4339	5.66125	5.76295	6.88933	6.6093	6.89944	6.9348	6.90759	6.87941	6.91663	6.93231	7.06289	7.18174	7.35576	7.1739	7.13183	6.88577	7.10691
ADAMTS15	5.96491	5.77289	5.80443	5.79019	6.40808	5.44282	5.49678	5.56222	5.69799	5.5277	7.77905	7.0265	6.92015	7.40358	7.18009	7.2736	6.93426	6.75043	6.89956	6.84077	7.19269	7.24821	7.4604	7.46825	7.52453	7.27667	7.36515	7.63107	7.12361	6.87676	6.35023	6.56813	6.51245	6.08876	5.95381
ADAMTS16	4.02626	4.06634	3.94304	3.69847	4.05342	4.03519	4.29395	4.15442	4.30483	4.17366	4.90178	5.49273	5.30602	4.95427	5.76555	5.44958	5.55909	5.01911	4.64018	5.08492	5.75064	5.91744	5.53519	5.58908	5.70961	5.78034	5.58619	5.82109	5.9564	5.917	5.91811	5.75265	5.98816	5.83542	5.67215
ADAMTS17	4.38662	4.68611	4.55252	4.61413	4.66226	4.68504	4.7367	4.70456	4.80108	4.64004	3.93698	3.73325	4.07987	3.9024	3.89077	3.99801	3.88763	3.69333	4.07213	3.91842	5.88623	5.80537	5.60747	5.46579	5.61203	5.82109	5.70531	5.95272	5.66202	5.95663	5.64538	5.7798	5.84803	5.52829	5.89506
ADAMTS18	4.088	4.0724	3.99801	3.95696	3.93682	4.02256	3.94472	4.13193	4.24906	4.61666	4.50133	4.19771	4.86287	4.43627	4.44453	4.64643	4.62201	4.58206	4.61747	4.67905	5.53867	5.21885	5.32759	5.51291	5.44867	5.35617	5.67865	5.63198	5.41033	5.79895	5.87266	5.66577	5.62763	5.61856	5.56976
ADAMTS19	4.18565	4.5912	4.7607	5.13279	4.94155	4.70229	4.52601	4.53991	4.55207	4.12987	3.91585	3.98075	3.68635	3.53128	3.88343	3.91222	3.62523	3.80617	3.60263	4.08655	6.01992	7.31647	5.86846	6.55754	5.94639	6.33129	6.62142	7.05107	5.4575	5.05153	4.54295	4.90228	4.72526	5.27206	5.32875
ADAMTS2	6.03038	6.67419	6.527	6.41444	6.5909	6.90889	6.9407	7.00395	7.0265	7.05592	6.79679	6.74764	6.56369	7.0914	6.6602	7.07835	6.93053	7.06141	6.95363	6.75281	8.92511	8.9651	9.10262	8.74647	8.98663	8.86932	8.74988	8.95968	8.76626	9.68704	8.39053	9.01898	9.1327	8.50288	9.0683
ADAMTS20	3.09293	3.24505	3.15273	3.07786	3.07328	3.2077	3.10311	3.09442	2.93764	3.05995	3.12216	3.22953	3.29036	3.17577	3.21211	3.18442	3.18043	3.27168	3.2584	3.20807	3.37175	3.47877	3.45625	3.60246	3.39029	3.5393	3.53717	3.49399	3.29951	3.31569	3.53112	3.48184	3.52387	3.47544	3.48546
ADAMTS3	6.05006	5.90183	5.99816	5.53821	5.72186	5.74013	6.23828	5.80909	6.46446	5.6825	4.0658	3.2367	3.43029	3.31204	3.4534	3.96807	3.38888	3.61194	3.46265	3.64748	7.34569	7.26443	7.24556	7.15622	7.46967	7.38965	6.93125	7.27636	6.99615	7.48089	6.89173	7.13822	6.93916	7.56954	7.41905
ADAMTS4	4.70293	4.7156	4.56721	4.35853	4.63972	4.80745	4.64704	4.61998	4.55009	4.57862	4.99446	4.99208	4.80459	4.83878	5.1952	5.02292	4.93283	5.39737	4.50407	5.00052	5.61339	5.22066	5.50515	5.36255	5.44182	5.42857	5.2935	5.47219	5.26109	5.68128	5.38378	5.36255	5.37674	5.63999	5.2546
ADAMTS5	6.30109	5.35772	5.31306	6.11655	5.99404	6.17145	6.14113	7.06082	6.39404	7.34558	3.97283	4.26762	4.33835	4.11219	4.891	4.85463	4.97016	4.91204	4.65139	4.39563	7.96957	7.13848	7.55633	7.48799	7.73158	8.22362	7.17603	7.80028	7.93512	9.37725	9.00412	8.01445	8.78744	8.85094	8.55298
ADAMTS6	4.75471	4.71968	5.44237	4.76603	4.49073	5.04101	5.05668	5.00356	5.32202	5.64828	3.85252	3.75557	3.86391	3.54164	3.75343	3.66056	3.92523	3.95047	3.90532	3.94643	6.15234	6.32118	6.26324	6.32929	5.99626	6.03202	6.24876	6.38569	6.22247	6.42355	6.35833	5.87381	6.36944	5.73379	6.23736
ADAMTS7	4.39759	4.43902	4.45545	4.53768	4.59106	4.58713	4.58132	4.56379	4.49984	4.46238	5.39737	5.50558	5.20995	5.41911	5.18944	5.63373	5.2524	5.43216	5.61815	5.42241	6.60174	6.68662	6.74497	6.58621	6.42996	6.73514	6.66648	6.68911	6.68892	6.67714	6.55215	6.81823	6.51476	6.77773	6.67929
ADAMTS8	6.00008	4.60885	4.44656	4.40283	4.65358	4.49028	4.4464	4.56334	4.74486	4.65964	4.31093	4.20803	4.0041	4.4027	4.00993	4.31351	4.46367	4.02519	4.80761	4.75279	6.53959	6.34679	6.48944	6.90275	6.52687	6.57767	6.11857	6.40544	6.16563	6.24084	6.47325	6.52853	6.41555	6.62327	6.54716
ADAMTS9	5.74595	4.42628	4.66555	4.58294	4.69354	4.64187	4.71079	5.29095	5.27713	5.85388	5.23798	5.48987	5.50467	5.50377	5.64154	5.60826	5.50294	5.61556	5.73094	5.6248	5.25682	5.10729	5.36473	5.76858	5.36923	5.23994	5.70717	5.29719	5.90993	6.35146	6.7005	5.67114	6.87544	5.66444	5.87468
ADAMTS9-AS2	5.28207	4.8225	4.74908	4.87915	4.88503	4.33087	4.64456	4.73849	4.70716	4.57461	4.18799	4.40789	4.45461	4.41434	4.60389	4.39791	4.37228	4.89667	4.44786	4.32495	6.01675	6.21284	5.95041	6.01734	6.03454	6.05746	6.42996	6.40895	6.18001	5.75598	5.79363	5.60496	6.01899	5.58435	5.80302
ADAMTSL1	4.61423	4.25477	4.52817	4.33387	4.36526	4.2562	4.5375	4.51011	4.4667	4.54531	3.83862	3.9274	4.04915	4.11977	3.98301	4.08814	4.15893	3.98451	4.0419	4.12446	6.19305	6.36171	6.27405	6.52194	6.33842	6.65088	6.60128	6.12159	6.25904	6.46407	6.45422	6.26631	6.39734	6.27707	6.39769
ADAMTSL2	4.39301	5.75792	5.25563	6.2559	5.76901	5.79908	5.71826	5.66404	5.30548	5.08665	4.37957	4.56958	4.43776	4.36167	4.15185	4.27238	4.64745	4.44772	4.43916	4.26079	7.4237	7.6323	8.07813	7.72337	7.2058	7.67604	7.47949	7.40678	7.8068	7.26768	6.32379	6.99754	6.63857	7.22448	7.00539
ADAMTSL3	6.51288	6.64233	6.26191	6.21616	6.45441	6.43518	6.3634	6.27914	6.19309	5.61131	4.99556	5.39273	5.40661	5.54032	5.46127	5.09224	5.24837	5.39777	4.97319	5.46343	8.20958	8.26087	7.34848	7.52223	8.09201	8.24029	7.9314	7.89603	7.52499	7.81133	7.24103	7.94519	7.33016	7.48872	8.16691
ADAMTSL4	4.80057	4.59715	4.59504	4.68704	4.64187	4.86249	4.66168	4.70118	4.71392	4.79536	5.28433	5.545	5.53499	5.2091	5.88118	5.59199	5.53476	5.67789	5.46175	5.24732	7.4437	7.35035	7.15285	7.42044	7.54232	7.21552	7.29238	7.44204	7.19063	6.75957	6.99013	7.15097	6.97377	6.81963	7.15353
ADAMTSL5	5.24193	5.09661	4.99978	5.10606	5.2345	5.2954	5.14682	5.15976	5.1205	5.22811	5.93996	6.18458	5.97076	6.27444	6.45772	6.27564	6.18536	6.05158	6.13453	5.98243	6.69217	6.77801	6.97606	6.71604	6.72479	6.75717	6.77516	6.71963	7.15285	6.77432	6.88257	7.00295	6.74642	6.79651	6.80669
ADAP1	6.1198	5.96121	5.89652	5.74083	6.0886	6.14132	6.2328	6.14272	6.06284	6.28909	6.79965	7.16072	7.27682	7.03421	6.91306	7.19925	7.13513	7.25138	7.41381	7.16072	7.65552	7.61928	7.96227	7.91519	7.9382	7.67779	7.77403	7.59152	8.25708	8.44563	8.1278	8.28372	8.08982	8.22457	8.33565
ADAP2	7.53449	7.28054	7.11986	7.21173	6.60313	7.75771	8.23509	8.08584	7.65832	7.6863	6.84904	7.59045	7.71619	7.43601	6.37888	7.5613	7.49091	7.31789	7.36465	7.03113	8.11496	8.97021	8.49951	9.29443	8.60132	8.22924	9.01717	8.39507	9.39256	9.35151	9.95729	9.70156	9.58865	9.70156	9.7382
ADAR	10.0309	11.0521	10.1913	10.1455	10.1732	10.1397	10.1621	10.26	10.2148	10.2812	10.4291	10.6933	10.7506	10.6	10.1208	10.4112	10.3735	10.4841	10.2746	10.4558	11.0928	11.3845	11.3548	11.5065	11.2696	11.382	11.5065	11.2226	11.3781	11.2033	10.7158	11.0557	10.9508	10.7728	11.1058
ADARB1	5.48459	5.37636	5.34556	5.20516	5.20079	5.39899	5.4051	5.34423	5.37229	5.45774	5.32866	5.14961	5.04665	5.13654	5.34124	5.44461	5.45419	5.75435	5.48095	5.49074	7.58381	7.69413	7.69431	7.54998	7.57694	7.56259	7.71931	7.47242	7.66719	7.7189	7.50006	8.03253	7.69431	7.59771	7.89715
ADARB2	4.29859	4.29284	4.06204	4.48342	4.73948	4.41832	4.18082	4.23722	4.28275	4.11622	4.85753	5.05078	5.18399	4.95445	4.9884	4.98893	4.95247	4.80561	5.14538	4.9949	6.19802	5.49264	6.04072	5.85925	6.05886	5.88956	5.93169	5.82868	5.68559	5.78017	5.8607	6.2333	5.8443	6.00278	6.02628
ADARB2-AS1	4.83223	4.70539	4.82594	4.42674	4.71881	4.80978	4.64257	4.74194	4.6681	4.6594	7.06677	6.91266	7.30835	7.03756	7.8309	7.41446	7.52357	7.15378	7.17842	7.48996	6.79651	6.77525	6.73535	6.65917	6.84209	6.71712	6.71578	6.63986	6.51884	6.84367	6.61525	7.10309	6.72958	6.8418	6.76067
ADAT1	6.09238	5.93338	6.28799	6.29718	5.92873	6.21031	6.12267	6.38489	6.6235	6.37128	6.20516	6.36485	5.78084	6.54463	5.39842	6.36255	6.28398	5.97938	6.52331	5.96996	7.49429	7.16677	7.71002	7.46614	7.74	7.79599	7.56819	7.57302	7.28451	7.77632	7.47379	7.53186	7.64875	7.42832	7.65159
ADAT2	5.1477	5.008	5.22301	5.18573	5.08165	4.93693	5.20218	5.17474	5.10182	5.14128	3.49836	3.74991	3.63192	3.79245	3.37388	3.68635	3.49746	3.56918	3.64284	3.71521	6.0242	6.16682	6.16381	6.0682	6.06061	6.13863	6.12265	6.08403	6.26074	6.253	6.32617	5.78017	6.40312	6.07062	5.88402
ADAT3	5.25563	5.23644	5.1952	5.24837	5.34531	5.34124	5.38536	5.35989	5.45907	5.40775	7.90356	7.76359	7.8753	7.78653	7.87002	7.66557	7.91589	7.72302	8.01499	7.9383	6.75166	6.75015	6.84847	6.68381	6.80398	6.71355	6.52473	6.60667	6.95421	6.88681	6.64091	6.74814	6.71791	6.89747	6.76625
ADCK1	6.12293	6.03892	6.08102	6.09835	6.0032	5.96231	6.14789	6.06803	6.19978	6.16506	6.10587	6.10398	6.21885	6.17409	5.96442	6.07162	6.42723	6.15476	5.81302	5.99763	7.59016	7.48489	7.90057	7.82468	7.6659	7.73712	7.79175	7.80913	7.95773	7.81235	7.89012	7.97907	7.8908	7.84158	7.86201
ADCK2	5.67203	5.5805	5.58213	5.54293	5.41929	5.62341	5.52541	5.52107	5.5743	5.61453	5.73731	5.42812	5.67032	5.60656	5.78596	5.60241	5.76007	5.61375	5.84507	5.84326	7.81428	7.67542	8.01445	7.81064	7.88162	7.8684	7.74541	7.77202	8.00058	8.03082	8.0937	8.08589	8.02104	8.02653	7.93482
ADCK3	5.54094	5.51311	5.33679	5.55685	5.68209	5.39537	5.59866	5.5792	5.54368	5.48715	6.84377	6.98791	7.36354	7.22722	7.49134	7.20212	6.92162	6.98207	7.32572	7.26964	8.04656	8.04979	8.11952	8.15438	8.05607	8.27169	8.2473	7.95146	8.30128	7.94659	8.04786	8.10236	7.84546	7.99515	8.04073
ADCK4	4.96326	4.99309	4.98569	5.08323	5.04897	4.97209	4.9281	4.99737	4.98584	4.906	4.83915	5.0233	4.85422	4.99391	4.79977	4.87277	4.87632	4.98798	5.03824	5.11043	7.0182	6.91535	7.1648	7.18899	7.03655	7.09878	7.02366	6.94838	7.22154	6.908	6.85778	6.78999	6.98531	6.88992	6.90466
ADCK5	4.70594	4.73588	4.82379	4.68938	4.947	4.77566	5.12033	4.82049	4.76178	4.95247	3.88868	3.9256	3.95765	4.20337	3.91603	4.12378	3.55649	3.52555	3.62753	4.05691	6.46089	6.52718	6.78383	6.65645	6.23141	6.5924	6.54057	6.54742	6.71829	6.70372	6.47903	6.55785	6.53727	6.45597	6.50604
ADCY1	4.89879	4.72838	4.45797	4.84268	4.68812	4.46238	4.77876	4.66305	4.51886	4.47033	5.26571	5.69563	5.89317	5.82475	6.04524	5.91296	5.86691	5.92443	6.06992	5.84621	5.98529	5.91024	6.00119	5.96106	5.92012	6.05886	6.10869	5.87032	6.04124	6.13455	6.04274	6.3487	5.89583	6.02684	6.20315
ADCY10	3.43528	3.43732	3.36987	3.51303	3.49483	3.48319	3.45591	3.37283	3.35735	3.51094	3.58631	3.72459	3.85519	3.56471	3.31529	3.74106	3.55397	3.50607	3.64829	3.55034	4.52293	4.47095	4.38828	4.54559	4.54833	4.58396	4.58396	4.61706	4.56089	4.44572	4.5687	4.46488	4.53776	4.40391	4.59857
ADCY10P1	5.06893	5.31274	5.38638	5.74013	5.76624	5.33037	5.15285	5.08811	5.14245	4.76517	5.02785	4.6507	4.27093	4.6287	4.98505	4.79784	4.71848	4.55655	4.70267	4.67962	6.38339	6.35222	6.23089	5.79008	6.30094	6.1194	6.25879	6.33383	6.12082	5.87744	5.81122	5.33383	5.81621	5.54647	5.3541
ADCY2	5.01873	5.34383	5.35156	5.21274	5.29703	5.27536	5.21274	5.15205	5.0369	4.81529	5.75278	5.88299	5.84051	6.06365	6.18556	5.9626	6.19043	6.42698	5.84258	6.30671	7.4994	7.41709	7.49389	7.51858	7.01546	7.24641	7.33847	7.62167	7.443	6.62107	6.38511	7.33144	6.41772	7.00734	7.05319
ADCY3	6.44952	6.03124	5.87791	6.27914	6.10007	6.07302	6.00233	5.92729	6.19832	6.22647	5.56455	5.07388	5.38424	5.37047	4.95237	5.48987	5.10008	5.07691	4.81739	5.15142	8.3051	8.16888	8.13836	8.15714	8.17928	8.43559	8.33352	8.06994	8.29193	8.35761	8.21277	8.19292	8.22686	7.97457	8.3178
ADCY4	6.76111	6.52183	7.4648	6.27016	6.59701	6.55104	6.48452	6.78569	6.86234	7.52602	8.3422	8.20097	8.30478	8.65659	8.23282	8.09475	8.22312	8.19789	8.93979	8.30801	8.11216	8.55039	8.86461	8.7936	8.94212	9.34131	8.89111	8.51073	9.11523	8.45238	8.59257	7.90807	8.52478	8.11923	7.78404
ADCY5	5.30489	4.72817	4.70418	4.56196	4.66749	4.76603	4.64065	4.57581	4.76805	4.73838	6.1656	6.04924	6.16539	6.2198	6.45289	6.44411	6.32527	6.27678	6.53068	6.47354	5.76414	5.84264	5.78761	6.10711	5.83797	5.7948	5.80562	5.72104	5.65506	5.87813	5.89313	6.15697	5.80871	5.83187	5.84285
ADCY6	6.43501	6.46025	6.07379	6.07833	6.18053	6.38012	6.12251	6.10799	6.23182	6.1254	8.76796	8.45065	8.47765	8.46468	8.83194	8.62458	8.36645	8.49214	8.58433	8.6139	8.51053	8.6033	8.57566	8.33122	8.40434	8.28637	8.62753	8.49713	8.43814	8.43351	7.77838	8.41342	8.27801	8.00825	8.49797
ADCY7	6.15257	6.33099	6.27564	6.03344	6.05741	6.32458	6.31975	6.27722	6.29095	6.57607	7.02076	7.28839	6.98041	7.24496	7.00035	7.47002	7.43559	7.02716	7.23372	7.43114	7.53605	8.25596	7.86331	8.08682	7.96933	7.91871	7.88792	8.0696	8.34299	8.09522	7.96899	8.04465	7.86823	7.76438	8.2676
ADCY8	3.41751	3.55386	3.56574	4.01768	3.80783	3.61472	3.70734	3.83656	3.62761	3.68273	3.71082	3.32231	3.484	3.66056	3.29181	3.40125	3.48957	3.4808	3.55283	3.43282	5.35055	5.29797	5.4204	5.51505	5.2673	5.48609	5.30426	5.15686	5.55924	5.14558	5.87076	5.4333	5.48123	5.32435	5.46704
ADCY9	6.08627	5.95457	5.83538	5.99446	5.92729	6.025	5.81152	5.84702	5.99482	5.84279	5.15914	5.5263	5.32794	5.6315	5.38424	5.37283	5.22181	5.58288	5.65438	5.30433	7.6867	8.06445	7.85547	7.90239	7.8741	7.895	7.83861	7.78472	7.96791	7.65121	7.2562	7.87565	7.46605	7.4574	7.79977
ADCYAP1	4.66403	3.57578	3.75605	3.52595	3.69761	3.98313	4.13658	3.82158	4.60495	4.83324	3.84662	3.55177	3.6312	3.62202	3.83321	3.61322	3.74356	3.77531	3.76079	4.04964	3.8911	4.13581	4.14229	4.05656	3.83139	4.14934	4.43109	5.17705	4.07854	5.0422	5.72656	6.2335	5.04522	4.63803	5.45681
ADCYAP1R1	4.68911	4.98945	4.85484	5.10441	5.19652	4.65264	4.62754	4.75218	4.73524	4.40694	5.35924	5.57498	5.49697	5.6904	5.62445	5.17932	5.45468	5.26209	4.74935	5.34776	6.77369	6.99296	6.91204	6.85873	6.55976	6.91416	6.50738	7.24288	6.24539	6.03578	6.09426	6.39734	6.09276	6.31918	6.32749
ADD1	7.40044	7.59434	7.39159	7.50649	7.43208	7.46834	7.24546	7.30504	7.35815	7.29355	7.20629	7.29634	7.41893	7.25861	7.41529	7.23372	7.19335	7.08089	7.13306	7.07306	9.76658	9.83815	9.87371	9.93556	9.6955	9.92332	10.0075	9.84935	9.90949	9.54315	9.20197	9.65319	9.48689	9.46826	9.56775
ADD2	4.48222	4.40486	4.30903	4.33112	4.28054	4.37756	4.29355	4.47331	4.39317	4.55155	5.41073	5.46229	5.55003	5.61989	5.65655	5.5618	5.53883	5.43744	5.61109	5.60735	6.0249	5.89924	5.96164	6.14357	6.03311	6.11699	6.04172	6.12613	6.11505	6.19596	6.14373	6.24902	6.31163	6.18188	6.27307
ADD3	9.08648	9.4312	9.42528	9.99968	9.32599	9.4685	9.60614	9.22533	9.20901	8.97019	9.23745	9.26508	9.25716	9.28624	8.87485	8.94171	9.25716	9.24744	8.35509	8.95728	11.6118	11.7033	10.8428	10.7907	11.5692	11.2891	11.3467	11.3089	10.4086	10.8751	10.7922	10.7343	11.1792	10.8126	11.195
ADD3-AS1	4.3924	4.51747	4.61525	4.75013	4.37655	4.44753	4.4215	4.43002	4.54209	4.30653	5.16101	5.66503	5.10457	4.99156	5.1676	5.10654	5.0018	5.19125	5.14877	5.3319	5.64118	5.76685	5.66989	5.64502	5.64998	5.67552	5.6934	5.65148	5.6036	5.45352	5.59476	5.61134	5.61768	5.58453	5.61886
ADGB	3.12846	3.16062	3.07241	2.98775	3.14098	3.1561	3.02974	3.14319	3.13632	3.15021	4.24311	3.52277	3.5853	3.95852	4.02712	3.64471	3.50565	3.55453	3.56164	3.5301	3.21546	3.30585	3.26411	3.20407	3.02307	3.15265	3.22601	3.20697	3.43315	3.08916	3.14392	3.16181	3.28821	3.52387	3.22686
ADH1A	4.47381	4.3662	4.21716	4.35634	4.3147	4.30173	4.11097	4.24974	4.19077	4.27465	3.76313	4.03925	3.78628	4.42397	4.24954	3.80388	4.05501	4.16557	4.30483	3.49665	6.29508	6.13318	5.8935	6.0915	6.54934	6.08344	6.11166	6.01266	5.77112	5.8096	5.68755	5.99866	6.02357	6.02357	6.21591
ADH1B	8.01499	8.35284	7.51709	7.94791	7.75314	7.37527	7	6.8353	7.19833	6.29451	6.55701	7.71671	6.63502	7.17881	8.31616	7.07461	6.75454	7.278	6.0266	7.05384	11.3781	10.8827	10.3815	10.2199	11.7078	10.9725	11.1499	10.9182	9.2991	10.135	9.93476	10.1846	10.0022	10.4829	10.6659
ADH1C	5.53476	5.22614	4.90489	5.07366	4.85515	4.95083	4.4985	4.34402	4.64804	4.27601	3.38071	4.27728	3.59218	3.76486	3.64435	4.08898	3.51261	3.61717	3.61556	4.00665	6.34238	5.64502	5.15609	5.63025	6.69195	6.16908	6.16836	6.19757	4.97767	5.73379	5.40913	5.50602	5.11133	5.94187	5.70351
ADH4	4.51327	4.54695	4.52004	4.5853	4.65623	4.46516	4.50116	4.37177	4.40049	4.44453	3.61058	3.54327	3.85252	3.69537	3.80936	3.65639	3.75021	3.82765	3.9007	3.91276	5.95155	5.93424	6.00391	5.94033	6.0361	6.20428	6.09532	5.84641	5.89672	5.86769	5.89847	5.90147	5.85397	5.74571	5.8169
ADH5	9.70407	9.26508	9.22371	9.48578	9.13863	8.97968	8.90122	8.88654	9.07954	8.76061	8.0884	8.25824	7.91589	8.11311	8.2763	7.25314	7.63781	7.92666	7.6698	7.78973	10.4155	10.3969	10.1009	9.8868	10.1992	10.3008	10.1656	10.2984	9.91925	10.1675	10.5633	10.3166	10.3571	10.4744	10.3409
ADH6	3.53759	3.64284	3.64677	3.60624	3.58549	3.68635	3.58922	3.661	3.61642	3.63772	4.16057	4.21887	4.26094	4.0001	4.33289	4.38502	4.3897	4.3324	4.37228	4.23722	4.79798	4.60093	4.71032	4.60947	4.84923	4.92438	4.66562	4.78022	4.65779	4.71451	4.84133	4.73863	4.73808	4.71422	4.71451
ADH7	4.0199	3.9992	4.07359	4.03128	3.88991	4.11097	4.1221	4.16087	4.12645	4.0199	3.93148	3.51448	3.72144	3.84364	3.79351	3.79867	4.03702	3.727	3.70872	3.72684	4.25181	4.24924	3.98002	4.59457	4.34808	4.32388	4.29894	4.16088	4.26229	4.19311	4.25579	4.52945	4.41455	4.33771	4.30478
ADHFE1	7.78618	7.58223	7.44205	7.50061	7.90872	7.22292	7.06368	7.29233	7.09787	6.74695	7.66154	8.20785	8.25739	8.27697	8.44763	8.05199	8.62911	8.07611	8.19013	8.68035	8.03925	8.15866	7.66089	7.70524	7.92625	8.04925	8.98766	8.98309	7.76462	7.25641	7.75944	7.77714	7.64671	7.31384	7.70906
ADI1	8.32121	8.07943	8.19239	7.91589	8.09577	8.02094	7.83257	7.91589	7.83257	7.84934	8.10485	7.85123	7.908	7.60284	8.63182	7.91323	7.92772	8.05376	7.73701	7.9599	10.6396	10.4928	10.6105	10.4216	10.4316	10.6354	10.4928	10.5366	10.3266	10.486	10.4281	10.4169	10.486	10.6444	10.5226
ADIG	4.9281	5.05425	4.85443	4.87256	4.81318	4.8816	4.89589	4.8123	4.86665	4.90155	7.31512	7.20176	7.30014	7.12735	7.31303	7.32915	7.09001	7.03662	7.10529	7.54324	6.62661	6.13024	6.29255	6.51178	6.61764	6.66041	6.51178	6.65627	6.53053	6.34703	6.51884	6.65206	6.60894	6.52473	6.78818
ADIPOQ	7.70995	4.39508	6.05809	8.71853	8.92572	5.93047	6.03892	3.93843	3.82534	3.60706	3.53382	4.10339	3.60687	3.79	8.13937	3.8003	3.82784	3.59958	4.02404	3.86319	8.72217	7.31781	6.74977	8.33217	9.22327	10.3506	9.49769	6.92849	6.73677	4.16164	4.14765	6.03741	4.19342	5.5336	5.14086
ADIPOR1	7.4574	7.10117	7.23836	7.13225	7.31914	7.56376	7.5341	7.38649	7.38093	7.50902	6.39093	6.41225	5.65466	5.90399	5.92857	5.54913	6.37914	6.03171	5.7222	6.12121	9.15856	9.12042	8.81062	8.48205	9.25809	9.12856	9.11983	9.11441	9.02883	9.44624	9.08011	9.20049	9.33925	8.94316	9.52567
ADIPOR2	8.02242	8.11918	8.17732	8.15276	8.69513	8.07943	8.03322	8.08515	8.08748	8.12457	8.17385	8.14256	7.82254	7.93618	8.45689	8.06068	8.09211	7.96608	8.35907	7.99806	9.14099	9.05331	9.12042	8.96693	9.22699	9.3002	9.18676	9.1547	8.81979	9.03198	8.77824	9.01524	9.04154	8.92441	9.01605
ADIRF	8.91373	8.52533	8.67324	8.99277	8.90122	9.16443	8.39142	8.53833	8.41994	7.96524	9.88995	10.101	9.82185	10.0967	10.6379	9.80125	9.07536	10.2746	9.84202	10.0921	12.2723	12.3129	12.4013	12.4429	12.16	12.5564	12.3282	12.3399	12.16	12.0587	11.975	12.2149	11.7362	12.26	11.7409
ADIRF-AS1	4.55354	4.86554	4.54836	4.60248	4.63189	4.75108	4.55498	4.53268	4.69806	4.67971	6.23394	5.64142	6.09126	6.13002	6.12412	6.10214	6.23706	6.48452	5.98735	6.15097	6.37517	6.57966	6.70846	6.55885	6.36576	6.57289	6.68391	6.70935	6.49111	6.32311	6.40958	6.24845	6.47903	6.45663	6.37444
ADK	5.59129	5.81945	5.71262	5.65418	5.66545	5.73337	5.92839	5.79956	6.05335	5.79853	5.52887	5.43582	5.86847	5.72761	5.57168	5.97817	5.94131	5.86136	5.76468	5.5423	7.9504	7.78721	7.70123	7.59016	7.88022	7.71798	7.53923	7.71667	7.43475	7.98523	8.91899	8.0574	8.14066	8.18695	8.06141
ADM	8.39039	7.90536	7.35921	7.79605	7.62693	7.36545	8.23882	8.04453	7.73826	8.10191	5.44461	5.70755	5.46562	5.38424	6.12778	5.6493	5.27122	5.494	5.14599	5.11962	8.08203	7.70286	8.12738	8.51136	8.32275	9.30082	7.79713	7.22511	9.24919	8.74681	9.6377	8.51787	8.52784	8.46113	8.53777
ADM2	5.473	5.41709	5.40341	5.15285	5.34383	5.64319	5.42116	5.38881	5.43687	5.53996	6.85522	6.60886	6.8709	6.62482	7.10941	6.85722	7.20293	6.99684	6.80917	7.26993	6.83397	6.9682	6.99395	6.89935	6.92015	6.97871	6.79015	6.77541	7.12426	7.09667	7.03141	7.03353	6.95903	7.03074	7.18828
ADM5	5.08289	4.32999	4.65988	4.81268	4.93814	4.77069	4.6927	5.1137	5.23871	5.88481	4.05522	3.71554	3.75946	3.94038	3.51854	4.56761	4.10886	3.65296	5.05135	4.20713	6.48814	6.52883	6.79308	6.60375	6.68166	6.86801	6.70576	6.72192	6.93524	6.89363	7.22001	6.83999	7.40392	6.83667	7.01013
ADNP	8.36	8.38721	8.28502	8.35509	8.31987	8.2443	8.12215	8.18833	8.21467	8.27165	8.03013	7.72997	8.17688	7.99125	7.73701	7.72162	7.81776	8.00773	7.77456	7.7625	9.48635	9.69163	9.246	9.35286	9.46863	9.34493	9.48689	9.50529	9.06433	9.30206	9.12042	9.19411	9.13075	9.19077	9.29262
ADNP2	7.2736	7.05897	7.05982	7.07651	7.05521	6.88809	7.04344	6.88683	6.87611	6.97932	7.17026	7.48262	7.29551	7.38925	7.22053	7.14003	7.1278	7.30596	6.96723	6.9374	8.48825	8.75105	8.45785	8.42199	8.32247	8.21008	8.6133	8.38876	8.31635	8.58928	8.42755	8.49261	8.25708	8.17609	8.21877
ADO	7.48767	7.57067	7.57442	7.65314	7.39159	7.50421	7.44329	7.58684	7.57525	7.54389	7.26964	7.2179	7.05961	7.20964	6.5149	7.00531	7.13824	6.965	6.71889	7.10768	8.33352	8.30276	8.39082	8.2685	8.34841	8.23072	8.1816	8.28227	8.17527	8.31853	8.26612	8.25246	8.17864	8.23393	8.35178
ADORA1	4.57532	4.79726	4.60407	4.75866	4.68561	4.56438	4.84758	4.77866	4.65177	4.7106	5.23358	4.84249	5.17058	5.55107	5.20458	5.32449	5.22204	5.24565	5.37929	5.3006	6.84511	6.56418	6.82974	6.88796	7.04914	6.97423	6.95234	6.85111	6.99373	6.76509	6.80565	6.96264	7.1042	7.05831	7.09773
ADORA2A-AS1	4.18368	4.14431	4.19808	4.23262	3.99765	4.35832	4.07892	4.22211	4.11922	4.15118	4.43139	4.81963	4.68704	4.78548	4.4401	4.57183	4.45868	4.76926	4.7616	4.41284	5.28243	5.32122	5.25847	5.20972	5.19506	5.36718	5.32921	5.30522	5.29656	5.25317	5.00874	5.39358	5.19431	5.17284	5.2355
ADORA2B	4.60088	4.58353	4.77733	4.53572	4.76092	4.99514	5.13134	5.43512	4.92945	5.9014	6.68917	6.76059	6.42698	6.02716	7.02576	6.99624	6.40013	6.64886	7.00609	6.37914	5.84359	5.36325	5.56767	4.9086	5.42575	5.75194	5.29582	5.27718	4.92703	6.14373	6.18599	5.62982	6.07943	5.84177	6.07642
ADORA3	6.27259	5.66467	5.99502	6.14761	6.27351	6.16371	6.29903	5.83345	5.47773	5.44543	5.67544	5.85919	6.33177	5.79809	5.89759	5.98474	6.37493	6.00419	5.83438	5.79275	6.1196	6.65021	6.14121	6.27126	6.21893	6.33917	6.41221	6.30163	6.645	7.15097	8.57156	7.0351	7.2393	8.14381	7.41709
ADPGK	6.4171	6.4006	6.40579	6.20901	6.46349	6.60556	6.52621	6.42615	6.52255	6.60652	6.40443	6.58127	6.53008	6.39966	6.26856	6.2528	6.86968	6.52349	7.05521	6.5149	8.30276	8.42605	8.074	8.32799	8.52517	8.3957	8.61623	8.53604	8.41882	8.57046	8.8093	8.45111	8.75752	8.44591	8.87452
ADPRH	5.25092	5.27728	5.20632	5.04974	5.01129	5.18674	5.08407	5.09497	5.09052	5.4842	4.59504	4.97942	4.35634	4.62181	4.5319	4.75239	5.09927	4.47559	4.93523	4.46141	6.6608	6.74411	6.67867	6.45273	6.87196	6.67806	6.72515	6.59032	6.55658	6.93101	6.56418	6.67492	6.8474	6.54264	7.01137
ADPRHL1	4.88465	4.89705	4.84878	4.89996	4.76984	4.86887	4.78215	4.81905	4.83956	4.94302	4.80301	4.91832	4.99021	4.97399	4.81408	4.79828	4.88958	5.13263	4.64456	4.93623	5.99082	5.88046	6.28101	6.02383	6.09276	6.06345	6.11724	6.05291	6.01174	6.05652	5.99276	6.08297	5.96863	6.06222	6.15865
ADPRHL2	8.60556	8.37178	8.20607	8.19656	8.24632	8.30478	8.50244	8.56544	8.46807	8.23615	7.57618	7.98346	7.89913	8.05536	7.72708	7.53688	7.96804	7.85187	8.2202	7.76974	8.98309	8.7713	9.1733	9.20272	8.97598	9.14346	8.95968	8.85563	9.19655	8.94994	8.88645	9.06184	9.0059	9.00747	9.12328
ADPRM	6.29478	6.16482	6.00474	6.19135	6.32962	5.88635	6.03869	6.05223	6.11342	6.09331	6.4916	6.49238	6.10415	6.11128	6.03015	6.0708	6.02288	6.27131	5.88353	6.32544	7.05831	7.04	6.82755	6.71125	6.91005	6.55521	6.74466	6.93333	6.71077	7.5034	7.97555	7.23637	7.54283	7.93544	7.12986
ADRA1A	3.5349	3.52637	3.54017	3.48848	3.75124	3.55217	3.55034	3.60263	3.53541	3.54859	3.92543	3.86541	4.00079	4.07451	3.96991	4.1766	3.99381	4.05434	3.74485	4.08502	4.10622	4.0511	3.96151	3.91984	4.12709	4.01713	3.93339	4.01215	4.13611	4.01042	3.95559	4.06288	4.00241	3.96683	4.03314
ADRA1B	3.42839	3.57851	3.40649	3.44782	3.56855	3.61839	3.475	3.6007	3.66422	3.64979	3.25122	3.29449	3.33231	3.21557	3.35962	3.56812	3.34624	3.28986	3.2569	3.35639	5.12597	5.05458	5.13696	4.99468	4.94334	5.06911	5.12498	4.73091	5.1005	5.28195	4.97362	4.99468	4.94546	4.98006	5.36148
ADRA1D	3.44141	3.49436	3.46945	3.66279	3.45469	3.5384	3.56379	3.43214	3.50216	3.5084	4.83647	4.6388	5.37009	4.91927	4.91783	4.91355	4.82319	4.72219	5.06396	4.94997	5.10121	4.76755	4.91827	5.1005	4.8935	5.15311	5.08998	4.92119	5.02329	5.0153	4.94526	4.98995	4.98252	4.92466	5.02457
ADRA2A	5.59278	4.71021	4.558	4.48759	3.81747	6.34157	8.32051	5.83614	6.4811	5.74043	4.88863	5.68431	5.33428	5.43324	5.74872	5.43556	6.76758	5.752	6.21087	5.89232	7.14575	6.22044	6.4998	6.81606	8.01307	6.87136	7.27649	5.70554	8.31722	8.16298	8.08458	9.39828	8.10156	8.74855	9.08404
ADRA2B	5.10553	5.13379	5.30153	4.94979	5.23369	5.21904	5.15847	5.11086	5.19411	5.1828	4.8867	5.08236	6.16227	5.92598	5.88384	6.3896	5.50151	5.69789	6.22763	6.06245	6.68761	6.57788	6.59292	6.47634	6.73749	6.57105	6.4867	6.59119	6.81628	6.62726	6.65957	6.75975	6.80996	6.72545	6.62314
ADRA2C	6.42448	5.58139	4.89156	5.45845	5.53151	5.27349	5.60241	5.34311	5.16292	5.06216	6.47161	6.39204	6.64515	6.50482	7.26467	6.58036	6.46221	6.24373	6.69797	7.15292	7.13586	6.68106	7.07587	7.1933	7.17806	7.22732	7.08869	7.15537	7.56654	6.92789	7.40528	7.49817	7.24266	7.38752	7.36854
ADRB1	4.167	4.75805	4.57777	4.94047	4.64237	4.38949	4.56334	4.23317	4.38183	3.9737	5.507	5.25005	5.96336	5.25643	5.02567	4.82719	5.06727	4.88609	4.84779	4.83558	6.60497	6.73239	6.38979	7.35553	6.70089	6.56648	6.24411	6.92038	6.17329	4.95612	4.59175	5.00647	4.93737	5.45029	5.39358
ADRB2	6.37128	6.26539	6.57426	6.06245	6.03632	6.17784	6.47612	6.22301	6.27412	5.79379	5.51996	5.52407	5.22016	5.88261	5.79616	5.50657	5.91138	5.8358	6.21711	5.43054	7.34635	7.31934	7.55201	7.66139	7.11295	7.40548	6.96216	7.5181	7.7344	7.16186	7.77549	7.10868	7.27171	7.9036	7.07811
ADRB3	4.45078	4.57261	4.67433	4.55498	4.53677	4.46833	4.51342	4.48488	4.56775	4.5492	6.19377	6.28186	5.94543	6.15772	6.07287	5.93324	6.02905	5.90115	5.99446	6.26757	6.47903	6.33614	6.58056	6.45762	6.55689	6.78534	6.37053	6.24924	6.18654	6.11439	5.99677	6.15928	6.20428	6.10571	6.15089
ADRBK1	6.04324	5.99853	5.92873	5.90666	5.93047	6.24326	6.01333	6.11621	6.16873	6.1191	7.80346	7.8448	7.92438	7.80709	7.97187	7.9002	8.00773	7.93996	8.15186	8.00773	7.44884	7.34402	7.53659	7.45315	7.48749	7.42444	7.49737	7.45824	7.86682	7.67159	7.63411	7.68204	7.6496	7.58966	7.76943
ADRBK2	6.64703	6.52788	6.32436	6.52657	6.59304	6.5561	6.94371	6.65256	6.6131	6.69295	4.83998	5.36163	4.89428	4.91283	5.16259	5.13204	5.02461	4.81905	4.98695	5.13736	6.89363	7.25941	6.9263	7.28526	6.95765	7.04798	7.13229	7.03655	7.17262	7.13734	7.68414	7.58247	7.40331	7.30356	7.3703
ADRM1	6.28096	6.06775	6.22197	6.30109	6.40234	6.39966	6.36318	6.36438	6.38012	6.52061	7.28968	7.11475	6.78688	7.03662	7.38145	7.51584	7.28746	6.98464	7.28021	7.23905	8.71063	8.53388	9.25923	9.01717	8.70803	9.04616	8.85848	8.75305	9.14217	8.8785	8.54298	8.95479	8.84884	8.86006	8.84754
ADSL	8.58265	8.63491	8.63583	8.51519	8.74978	8.69389	8.62779	8.80217	8.76926	8.78093	7.84815	7.56279	7.95834	7.7851	7.72038	7.61583	7.66911	7.48524	7.72708	7.55558	9.60617	9.60854	9.79306	9.65587	9.46261	9.46158	9.42274	9.52289	9.6343	9.67684	10.5862	9.88318	10.0241	10.0742	9.44578
ADSS	5.40733	5.21665	5.38441	5.17975	5.07986	5.23915	5.20516	5.27122	5.14488	5.41149	5.12852	6.01722	5.33887	5.59912	5.73945	5.62087	5.75435	5.93068	6.08165	5.94718	7.58228	7.38188	7.08423	6.90159	7.58089	7.27489	7.22038	7.29191	6.79913	7.69001	7.90026	7.42405	7.90259	7.3741	7.96448
ADSSL1	6.58891	5.83202	5.58566	5.42325	5.65466	5.5153	5.58516	5.43485	5.17297	5.39623	4.9152	5.29564	6.06003	5.87599	5.67853	4.83207	4.88651	5.15762	5.24774	5.47266	6.94997	6.82164	7.09617	7.10672	7.18583	7.45195	7.25167	7.20554	7.3367	6.71918	6.80342	7.12158	6.94978	6.87341	7.33164
ADTRP	5.01004	4.62673	4.6505	4.59311	4.36096	5.09241	4.79882	5.15601	5.10199	5.45448	4.95321	5.27593	5.73714	4.6507	5.40078	5.53476	5.41265	4.97541	5.51117	5.11909	5.50955	5.84472	5.55747	5.40364	5.73756	5.92981	5.42289	5.96563	5.75534	6.45553	7.40801	6.14652	6.81363	7.18876	6.53873
AEBP1	11.3735	11.2652	11.2314	10.9793	10.9253	11.5843	11.3201	11.3989	10.8856	10.9643	9.79589	10.7926	9.90886	10.5579	10.6503	10.8086	10.7034	11.2489	10.9643	10.8746	12.9847	13.0044	12.8213	12.651	12.4694	12.913	13.0044	12.8877	12.972	13.0391	12.2276	12.9847	12.6291	12.5879	12.913
AEBP2	6.46079	6.05465	6.04946	6.01631	6.08675	5.77992	5.67753	5.73266	5.85634	5.75689	5.22001	4.9935	5.36791	5.06963	4.83044	5.3803	4.63635	5.23023	4.91783	4.77756	7.95071	8.28328	7.78841	7.6222	7.75421	7.52331	7.52791	7.7634	7.18093	8.01891	7.66209	7.96821	7.56984	7.96347	8.11668
AEN	6.70529	6.56863	6.82127	6.39035	6.743	6.68144	6.73071	6.73188	6.74429	6.86302	6.64574	6.59837	6.9158	7.03563	7.01456	7.28226	6.90814	6.60392	7.2322	7.02141	7.86163	7.8227	8.07028	7.77619	7.85177	7.85577	7.92583	7.91783	8.0757	7.95718	8.01966	8.21329	8.00157	8.04935	8.01766
AES	6.46949	6.63767	6.53567	6.74337	6.64317	6.82539	6.55439	6.55234	6.53903	6.64078	8.07109	8.15107	8.39228	8.46099	7.77221	7.57334	8.21307	7.80467	8.20916	8.18633	9.13715	9.11349	9.32005	9.21106	9.18139	9.51995	9.16914	9.16143	9.29312	9.11291	8.72358	9.04033	8.87919	9.09201	8.94561
AF001548.5	4.25879	4.61666	4.83956	5.39206	5.0761	5.36281	4.99824	5.34586	4.8884	4.81388	3.4988	3.9231	4.13965	3.76577	3.88043	3.54617	3.53509	3.66488	3.9535	3.61717	6.66541	7.9541	7.28774	7.54283	6.81259	7.03177	7.20155	6.90833	6.61629	6.96637	6.58225	7.16453	6.79833	6.86828	6.48991
AF007147	6.1875	5.97395	5.96355	6.13085	6.43749	5.98687	6.07396	5.99111	6.05789	6.19491	6.65287	6.64617	6.33066	6.23241	6.27471	6.22284	6.63162	6.24536	6.08377	6.72782	6.87723	7.43327	6.96193	7.03537	6.9504	6.57563	7.51439	7.31558	7.17019	7.17603	7.51788	7.83298	6.82233	6.79935	6.81131
AF067845.1	3.55239	3.65449	3.53099	3.64371	3.69571	3.5687	3.5233	3.8395	3.53413	3.39708	3.22479	3.19134	3.02472	3.35199	3.43853	3.28931	3.45305	3.04957	3.10825	3.3051	4.9699	4.60061	5.08255	4.90174	4.9805	5.0338	4.92838	5.02503	5.19314	4.65878	4.74923	4.73581	4.90596	5.08939	5.18345
AF070581	6.17016	4.70104	4.63097	4.58941	4.34196	4.73803	4.99247	4.78018	4.89478	5.27694	3.52487	3.42173	3.57444	3.51503	3.32423	3.30665	3.62694	3.41831	3.23007	3.20449	5.16656	5.52894	5.91215	6.19861	5.02457	5.16462	5.17201	5.86138	5.52994	6.08502	6.16338	5.83965	5.75492	6.0223	5.59073
AF086184	3.57425	3.61537	3.70155	3.82232	3.81524	3.56495	3.80558	3.62456	3.55784	3.5925	4.10126	4.25123	4.86327	4.52154	4.72862	4.62638	4.58398	4.6594	5.02197	4.67021	4.83213	4.78277	5.19853	4.67517	4.79635	4.64521	4.77263	4.82619	4.79362	4.909	4.92074	4.8806	4.61892	4.67041	4.81063
AF090939	5.79853	5.64051	5.49301	5.68657	5.76661	5.85529	5.73075	5.52053	5.46928	5.70919	3.652	3.68403	3.66888	3.72667	3.59516	3.42384	3.58607	3.86994	3.61194	3.62681	6.34924	6.72515	6.55866	6.43917	6.15307	6.15307	6.68965	6.55441	6.48983	6.02402	5.97574	6.18028	6.4972	5.98328	6.29167
AF131215.4	3.89935	3.74849	3.85939	3.80571	3.73259	3.9559	3.95255	3.786	3.73305	3.83575	5.00689	5.55992	4.66749	5.13031	4.89858	5.03032	5.09319	5.46661	5.54133	5.16101	3.86552	4.3863	4.16987	4.58943	3.97359	3.73051	3.9677	3.96856	4.68456	4.12806	3.84841	3.96439	4.10722	3.99711	3.78234
AF131215.8	3.58141	3.51994	3.72739	3.61472	3.43282	3.34683	3.436	3.53353	3.53311	3.59136	3.88571	3.88307	3.88018	4.08112	4.15675	4.05204	4.10118	4.07509	3.85651	3.82584	4.19975	4.29553	3.84712	3.9222	4.24705	4.25359	4.23483	4.3061	4.02659	3.9418	4.03946	4.04367	4.05656	4.02539	4.15835
AF186192.1	4.70144	4.68999	4.6496	4.66695	4.71304	4.87915	4.65863	4.55484	4.69869	4.61525	6.3464	6.41066	6.37818	6.19978	6.45096	6.10096	6.55732	6.41846	6.68656	6.68306	5.96418	5.89558	5.87574	5.76222	5.85857	5.91975	5.92022	6.10767	6.01899	5.84683	5.76532	5.64207	5.7819	5.79895	5.74808
AF198444	3.07115	3.24078	3.55818	3.19099	3.53311	3.51012	3.20015	3.23833	3.71477	3.50551	3.17874	3.17645	3.00729	3.03022	2.97605	3.00933	3.10311	3.08084	2.97329	3.16591	3.57587	3.50786	3.57487	3.2799	3.32166	3.33615	3.44574	3.33712	3.61748	3.41026	3.49286	3.3972	3.57959	3.4225	3.41026
AF213884.2	6.12231	6.02182	5.99233	5.9783	5.97232	6.31737	5.75017	6.05566	6.03002	6.03231	7.33044	7.10314	7.19925	6.99569	7.4971	7.23088	7.57963	7.27856	7.40014	7.55406	7.27574	7.03307	7.47037	7.31155	7.43288	7.26125	7.22273	7.03769	7.63844	7.13638	7.276	7.36604	7.17913	7.17679	7.37316
AF279780	3.57051	3.51827	3.73647	3.54419	3.58308	3.5047	3.4577	3.44427	3.45402	3.42614	3.82687	3.58364	4.33069	4.31035	3.7202	3.94132	4.20273	4.66614	4.29116	4.05621	3.94905	4.16717	3.9275	4.06947	4.10267	4.06076	3.88123	3.97566	4.26229	3.51989	3.99124	4.07338	4.10508	4.02407	4.02659
AF289551	5.21132	5.28023	5.08571	5.24732	5.26349	5.11391	5.2232	5.45997	5.13292	5.28532	5.12261	4.74411	5.494	5.3709	5.9047	5.62341	5.48655	5.4486	5.05504	5.29345	6.11857	6.17482	5.8946	6.14232	6.30242	6.16645	6.08774	6.04919	6.53944	5.75044	6.31177	6.15509	6.06999	6.04764	6.54415
AF520793	5.99482	5.87997	5.97257	6.50278	5.92125	5.61971	5.91	5.98563	6.22998	5.75746	5.20406	4.83915	4.86798	4.9935	4.76805	4.77997	4.6287	4.53211	4.57839	4.36695	7.1738	7.22448	7.18421	7.90208	6.85295	7.17411	7.37114	7.01414	7.08463	7.18583	6.56928	6.69278	6.75211	6.58854	6.84721
AFAP1	5.23825	5.29119	5.41786	5.13995	4.93419	5.20533	5.35661	5.50768	5.3545	5.68657	3.62984	3.89796	3.5708	3.80765	3.4247	3.55497	3.71098	4.06777	3.96688	3.44474	6.89523	6.79445	6.75324	6.73733	7.07145	6.94339	6.85456	6.74905	6.65773	6.99356	6.17575	6.97016	6.78859	6.37959	7.1275
AFAP1-AS1	4.13993	3.8705	3.94027	3.89268	3.89507	3.99979	3.79329	3.9256	3.89306	3.99935	3.77501	4.08077	3.85016	3.9992	3.74018	3.67157	3.95435	4.00448	3.65513	4.07317	5.36148	5.28528	5.53737	5.353	5.08852	5.4337	5.33677	5.3205	5.25706	5.42839	5.33289	5.50474	5.24966	5.2955	5.34298
AFAP1L1	5.36306	5.92873	6.20536	5.74406	5.85179	5.67445	5.39842	6.20081	5.83262	5.98513	6.33066	6.15516	6.21347	6.59837	6.38667	6.21965	6.47963	6.55134	6.2426	6.26453	7.39025	7.57185	7.45616	7.10229	8.30939	7.94929	7.58793	7.67086	7.29137	7.58129	6.71536	6.70436	7.52892	6.99728	6.89035
AFAP1L2	4.69288	4.66428	5.16272	5.1278	4.88695	4.60862	4.75668	4.72042	4.68303	4.85652	6.18706	6.27914	5.8921	5.93263	6.04247	5.76049	5.82531	5.85033	5.91338	5.77289	6.59425	6.57819	6.54851	6.39345	7.0205	6.72545	6.35909	6.39734	6.30398	6.40799	5.76294	5.8062	6.18527	5.86743	5.58152
AFF1	6.20697	6.6939	6.41094	6.57506	7.10174	6.3716	6.13863	5.96355	6.27035	6.31283	6.81462	6.97304	6.76819	6.8942	7.25722	6.60169	6.95664	6.58367	6.4934	6.91471	9.70816	9.59465	9.33295	9.34706	9.72891	9.7435	9.77829	9.72623	9.39121	9.21849	8.86561	9.11855	8.91936	8.98895	9.07449
AFF2	3.9088	4.02422	3.93101	4.11144	3.92416	3.99961	3.92035	4.14704	3.91053	4.0899	6.29789	6.37395	6.44034	6.30481	6.43806	6.71652	6.45598	6.36726	6.52061	6.66576	4.94038	4.98623	5.0295	4.81497	5.07613	5.09534	5.11898	5.10461	5.0422	5.01869	4.98381	5.04785	5.16756	4.89538	5.10152
AFF3	4.13241	4.50558	4.57924	4.63653	4.47141	4.56282	4.35515	4.30374	4.29498	3.95781	3.9893	3.93991	4.01107	3.99586	3.88763	4.04951	3.89268	4.03842	3.88254	4.05342	7.16227	7.38021	6.7767	7.16624	7.02987	7.3985	7.15097	7.59454	6.56783	6.43693	5.84641	6.92826	6.13997	6.30691	6.78292
AFF4	5.19438	5.18831	5.18084	5.2917	5.34124	5.09414	5.12735	5.10631	5.09352	5.10366	4.90837	4.88915	4.94047	4.85753	4.90252	4.78795	4.89985	4.73087	4.65717	4.85484	7.59476	7.6263	7.35281	7.52688	7.6127	7.57263	7.83376	7.758	7.34491	7.52481	7.43993	7.51364	7.59016	7.29376	7.72952
AFG3L1P	5.7475	5.745	5.80261	5.77992	5.8757	5.83561	5.80372	5.72662	5.71965	5.72126	4.22987	4.53809	4.51615	4.68265	4.44707	4.23083	4.29151	4.47364	4.40606	4.70831	6.79955	7.04127	7.06527	6.98861	6.9221	6.90275	7.23764	7.22732	7.09617	6.81871	6.62121	6.63157	6.85473	6.47046	6.94311
AFG3L2	7.31303	7.2918	7.42367	7.30753	7.42184	7.39006	7.24957	7.41529	7.32373	7.33218	5.29145	5.42918	5.82311	5.41353	5.36426	5.41106	5.41278	5.30984	5.19824	5.33317	9.03847	8.94522	9.41284	9.53321	9.04269	9.30829	9.16632	9.07716	9.18178	9.12825	8.79544	9.05909	8.88915	8.76919	8.92618
AFM	3.14098	3.18755	3.33463	3.2126	3.35661	3.46842	3.27182	3.29062	3.14385	3.26772	3.13834	3.09179	3.02559	3.12034	3.11451	3.19533	3.19224	3.15184	3.20195	3.12778	3.80092	3.67489	4.00554	3.66883	3.62362	3.7709	3.65118	3.86314	3.66464	4.01196	3.7074	3.68534	3.74446	3.79331	3.64182
AFMID	4.83125	4.8795	4.98002	4.83474	4.84937	4.89879	4.98472	4.91971	5.01857	4.88095	4.38291	4.84957	4.69985	5.23936	4.60193	3.79573	4.10674	4.58398	4.92232	5.12962	5.2546	5.17312	5.11882	5.23036	4.9743	5.23691	5.37525	5.12756	5.36431	4.87069	5.36148	5.24461	5.26867	5.45574	5.26073
AFP	4.45919	4.50661	4.70305	4.71725	4.8087	4.83289	4.48834	4.26762	4.45379	4.54371	3.62141	3.5315	3.60285	3.78246	3.79996	3.59497	3.56696	3.75107	3.75646	3.59136	5.675	5.63429	5.74457	5.57007	5.65337	5.8028	5.67114	5.96164	5.57907	5.85228	5.57694	5.4239	5.60263	5.74108	5.37566
AFTPH	7.72038	7.58612	7.49229	7.56235	7.4574	7.54141	7.67732	7.50421	7.46865	7.54324	7.87998	7.67508	7.60672	7.93094	7.41489	7.75504	8.08515	7.52791	7.85036	7.70547	8.73794	8.79903	8.67424	8.47427	8.80796	8.6949	8.66604	8.70041	8.83514	8.53267	8.92534	8.69003	8.78691	8.84991	8.77697
AGA	7.20149	7.43942	7.42786	6.9808	7.35561	7.70257	7.36868	7.47993	7.38851	7.34091	6.34945	6.44062	5.67052	6.77823	5.99795	5.87142	6.0266	6.21544	6.13589	6.59346	8.58178	8.89941	8.23217	8.14037	8.10884	8.29013	8.42107	8.42221	8.03467	8.51346	9.08639	8.54419	8.69664	8.77584	8.84692
AGAP1	5.73892	6.37639	6.37699	6.39526	6.44143	6.31905	6.06473	6.22426	6.18428	6.06702	6.64886	6.50239	6.2749	6.21899	6.33887	6.58552	6.44761	6.3087	6.26732	6.42448	7.74339	7.92654	7.72123	7.62312	7.70411	7.77714	7.81385	7.90105	7.42044	7.51439	6.70348	7.40585	7.41407	6.96101	7.40043
AGAP11	4.28774	5.24026	4.64004	4.70249	4.45545	5.13155	4.59571	4.60451	4.6353	4.43341	4.38795	4.40221	4.30341	4.60263	4.37069	4.89234	4.47033	4.49733	5.26596	4.58462	6.27785	6.82908	5.98529	5.97693	6.44851	6.06291	6.75271	6.18246	6.03202	6.03395	5.51857	5.96538	6.25478	5.73975	6.3027
AGAP2	4.24716	4.3072	4.27209	4.29439	4.44605	4.20785	4.39492	4.32631	4.31848	4.44346	4.67473	4.97132	4.493	4.79657	4.55779	5.05815	4.64084	4.76238	5.3217	4.99959	6.26905	6.11368	6.33281	6.20216	6.13227	6.31749	6.21265	6.22637	6.39129	6.26359	6.43281	6.36719	6.27193	6.40738	6.40105
AGAP2-AS1	5.09139	5.25628	5.09139	5.1853	4.67673	5.58661	5.28433	5.40532	5.88886	5.53184	7.48721	7.72656	7.06713	7.78906	7.35016	7.43842	7.47955	7.81531	7.71444	7.62989	7.60979	7.09165	7.58612	7.20155	7.19532	7.34007	6.98728	7.09617	7.44884	7.48463	6.93143	7.49389	7.52097	7.40441	7.20631
AGAP3	5.68185	5.67705	5.61721	5.72935	5.54639	5.73906	5.65635	5.70919	5.66425	5.83538	7.30791	6.75842	7.18123	7.1468	7.24362	7.44503	7.16795	7.24404	7.4081	7.35274	7.91834	7.71002	8.02528	8.12757	7.82365	8.06737	7.8741	7.98455	8.13278	8.00157	8.10838	8.10748	7.86461	8.01621	7.81368
AGAP4	5.25424	5.73533	5.78716	5.54167	5.42798	5.43632	5.88118	5.36334	5.4265	5.60501	5.13204	4.6845	4.69037	4.9051	4.75926	5.0018	4.71685	4.83107	4.73074	4.84334	5.67296	5.82255	6.50226	5.51956	5.59861	5.11387	5.74823	5.97472	5.57314	5.64538	5.71107	5.38651	5.24685	5.77229	5.51819
AGAP6	4.94919	4.89609	4.94741	4.8801	5.05098	5.11208	4.93793	5.0573	4.99042	5.11355	4.73175	5.04703	5.06413	5.08857	4.49538	4.99138	4.79647	4.86191	5.15004	5.00653	6.24716	6.44352	6.26921	6.12581	6.30352	6.10186	6.38979	6.39458	6.38428	6.43956	6.38672	6.31216	6.10847	6.2292	6.49793
AGAP9	5.0956	5.86475	5.5423	5.74541	5.40981	5.52936	5.25169	5.13717	5.37379	5.34124	3.08243	3.12817	2.83626	3.01943	2.88036	2.96305	3.09024	3.27572	3.28425	3.03944	6.06376	6.26546	5.73726	6.02752	6.00001	5.62748	6.24564	6.1696	5.76015	6.25847	5.32142	5.50602	5.93682	5.33227	5.92533
AGBL1	4.00097	3.99903	3.91626	3.9298	4.06958	4.14608	3.95067	3.70102	3.95841	3.98599	4.61998	4.32974	4.45964	3.86413	4.43932	4.67935	4.48672	4.66555	4.25752	4.31966	4.65436	4.5041	4.46019	4.67071	4.79483	4.61527	4.51403	4.53934	4.59099	4.66491	5.22066	4.55608	4.75093	4.62698	4.6317
AGBL2	4.01665	4.25244	4.23598	4.46036	4.39276	4.19251	4.59816	4.31883	4.34101	3.80869	3.0817	3.28311	3.28862	3.64621	3.01315	3.35133	3.27112	3.523	3.63258	3.27652	4.74432	5.02576	4.74237	4.94171	4.78457	4.76447	5.02753	5.16062	4.28134	4.52293	4.45742	4.41752	4.61112	4.71995	4.4934
AGBL3	3.53446	3.57826	3.69685	3.7038	3.41596	3.33293	3.40649	3.46146	3.34425	3.26041	3.46592	3.52889	3.53866	3.53335	3.67518	3.53683	3.50309	3.5047	3.40381	3.5069	3.65309	3.52249	3.71012	3.53602	3.48816	3.656	3.72098	3.98496	3.57416	3.57527	3.53149	3.26985	3.36469	3.55948	3.4554
AGBL4	3.90917	3.9178	3.89718	4.0035	3.88943	3.87954	3.82842	3.93351	3.91199	3.90254	4.43361	4.461	4.46238	4.42473	4.6719	4.61181	4.79536	4.58132	4.54764	4.49073	5.52377	5.21806	5.50565	5.54223	5.44737	5.57582	5.52769	5.59141	5.49506	4.92914	5.43269	5.64281	5.42952	5.45835	5.46734
AGBL5	5.55592	5.40904	5.36745	5.48338	5.60305	5.58722	5.48691	5.53203	5.65942	5.43142	4.29879	4.46238	4.53375	4.54679	4.32197	4.6148	4.40404	4.59999	4.51653	4.33722	6.84941	6.98082	6.93563	6.89057	6.90466	6.90179	6.86298	6.81363	6.81668	6.75795	6.65936	6.71412	6.84037	6.73215	6.67321
AGER	4.2464	4.15532	4.18751	4.46071	4.45104	4.36021	4.45581	4.40007	4.44346	4.3606	4.53375	4.5397	4.23961	4.6533	4.36661	4.38275	4.3492	4.38881	4.47072	4.53155	6.45862	6.18028	5.97403	6.41708	6.2362	6.45821	6.52883	6.47325	6.56044	6.13645	6.48201	6.4662	6.40799	6.41811	6.47558
AGFG1	6.19074	6.11	6.18631	6.45015	6.37944	6.32911	6.43318	6.15852	6.20032	6.37395	5.0606	5.14195	5.07592	5.11129	4.90446	5.41221	5.03576	5.19104	5.07509	5.01656	7.93698	8.00581	7.92241	7.76776	7.95098	7.92803	7.85904	7.86331	7.82321	7.9295	8.17494	8.05826	8.00602	8.15406	8.21432
AGFG2	4.6287	4.68561	4.67531	4.66054	4.64323	4.65964	4.58713	4.63043	4.55424	4.67317	4.90213	5.01304	5.19586	4.90489	4.86327	5.1023	5.41677	4.86648	5.3134	5.03843	6.08574	6.11016	6.2761	6.10381	6.02212	6.15526	6.18737	6.12998	6.16338	6.23263	6.04867	6.04743	6.0415	6.08403	6.1528
AGGF1	6.41588	6.53299	6.54388	6.60169	6.56917	6.43294	6.38517	6.37888	6.3629	6.55815	6.65624	6.76626	6.40773	6.55653	6.44685	6.54861	6.57852	6.5561	6.47841	6.36485	7.72991	7.77918	7.59071	7.4732	7.76302	7.66614	7.62131	7.76101	7.3409	7.71965	7.55133	7.56686	7.65507	7.71931	7.83137
AGK	5.28946	5.28913	5.42379	5.42995	5.41176	5.25385	5.46661	5.33721	5.48691	5.36581	5.473	5.17616	5.58255	5.19634	5.45487	5.13031	5.31996	5.65867	5.22204	5.4185	7.31397	7.32088	7.15203	7.01482	7.436	7.38683	7.31768	7.40707	7.19388	7.36583	6.99218	7.02803	7.32619	6.90492	7.41036
AGL	8.49394	8.58666	8.42208	8.25739	8.29468	8.11918	8.09065	8.16202	8.09507	8.12935	5.48095	5.27074	5.30284	5.22524	5.30867	4.86944	5.86535	5.05687	4.52154	4.7846	9.45968	9.25603	9.28631	9.07133	9.19315	9.03584	9.08496	9.42181	8.97826	9.15791	9.17491	9.15791	9.16078	9.2959	9.30388
AGMAT	4.00247	3.96483	3.9367	3.93616	3.82423	4.01945	3.99144	3.99494	4.01031	4.00691	3.98326	3.92765	4.11688	4.17002	4.09062	3.9631	4.0427	4.20752	4.14797	4.16117	5.29878	5.08616	5.30766	5.18007	5.22016	5.07613	5.06409	5.11259	5.05658	5.05793	5.75297	5.25847	5.1874	5.32921	5.27412
AGO1	6.08165	5.88187	5.8986	6.00849	5.93223	5.95457	5.96839	6.05443	5.89376	5.96704	5.81055	5.80168	5.77482	5.89629	5.70287	5.60786	5.78029	5.7324	5.55499	5.69348	7.63288	7.80338	7.67138	7.85283	7.65622	7.88418	7.73183	7.75084	7.72421	7.58228	7.39068	7.78036	7.49737	7.54046	7.69487
AGO2	5.46358	5.37619	5.13005	5.42194	5.92247	5.0782	5.47566	5.07211	5.11715	5.53068	5.24512	5.07259	5.14739	4.30564	5.1833	4.47965	5.08531	4.76728	4.48873	5.67471	7.46887	7.5181	7.04874	6.94943	7.34699	7.18119	7.2493	6.85456	7.0062	8.09011	6.39769	6.74309	7.01278	6.9086	7.20015
AGO3	6.31927	6.36846	6.4418	6.50684	6.42544	6.31148	6.41172	6.29745	6.36012	6.22998	4.95361	4.69929	4.73228	4.80108	4.71304	4.57261	4.72508	4.74626	4.58224	4.57053	7.15746	7.42619	7.06044	7.0559	7.30681	7.19432	7.3448	7.44354	7.09852	7.24148	6.76306	6.71981	6.97836	7.01501	7.07011
AGO4	5.60189	5.41208	5.36396	5.36095	5.43784	5.28691	5.53408	5.35293	5.37652	5.36442	4.16259	4.26567	4.46297	4.33161	4.49984	4.32456	4.5689	4.3433	4.44431	4.11995	7.07145	7.23962	7.02227	7.06206	7.06414	7.08615	7.38208	7.16332	6.90073	7.12933	6.96324	7.14424	7.19532	6.68739	7.1876
AGPAT1	6.77755	7.08415	6.82328	6.71913	7.03995	7.32612	7.0265	7.26614	7.11909	7.45505	8.93979	9.17631	8.78633	9.15038	9.03015	9.18011	9.26956	9.11841	8.85907	9.16669	8.97504	9.1322	9.47715	9.45542	8.99272	9.25766	9.10262	9.10407	9.3739	9.20197	8.69758	9.32005	8.98704	9.00302	9.00148
AGPAT2	6.12151	6.00749	6.09105	6.37395	6.44709	6.29426	6.28973	6.24453	6.29124	6.24159	7.77456	7.68504	7.74564	7.60002	8.24164	7.59898	7.93618	7.61176	7.94791	7.98459	8.03511	7.75674	8.21877	8.14905	8.13377	8.23275	8.13128	7.90639	8.22248	8.13892	8.04637	8.30276	8.01445	8.28464	8.25246
AGPAT3	6.32296	6.30958	6.20057	6.24624	6.28398	6.35957	6.37767	6.3945	6.36619	6.49842	5.72126	5.54465	5.48002	5.56416	5.73387	5.35103	5.54278	5.53499	5.3924	5.45667	7.73603	7.90026	7.92214	8.00428	7.9367	7.82655	7.87785	7.73317	8.01445	7.91573	7.48954	7.90658	7.60615	7.65483	7.95847
AGPAT4	6.02335	6.11398	6.08436	5.98541	5.98103	6.07396	6.00951	5.97232	6.18289	6.17111	3.73979	3.71535	3.61004	3.75282	3.86676	3.79625	3.62665	3.63704	3.82908	3.89392	7.23284	7.35695	7.30281	7.5024	7.29466	7.48845	7.33588	7.43344	7.31244	7.30596	7.50656	7.08256	7.23908	7.12664	7.03953
AGPAT4-IT1	5.33657	5.2453	5.3166	5.2091	5.21115	5.73418	5.30269	5.42995	5.46586	5.61721	4.93975	5.26728	4.94402	5.57498	4.72141	4.84758	4.9207	5.17991	5.40379	5.14566	6.13536	6.21636	6.49921	6.72619	6.23533	6.35222	6.49415	6.57778	6.64347	6.51884	6.69175	6.36063	6.51825	6.28331	6.26074
AGPAT5	6.33099	6.3327	6.42432	6.41628	6.32873	6.25641	6.44629	6.36485	6.47026	6.4523	5.57698	5.25748	5.41814	5.63977	5.35924	5.47885	5.37619	5.32886	5.38536	5.4525	7.59604	7.6337	7.3792	7.33326	7.47569	7.40606	7.30706	7.37076	7.3407	7.73821	7.7385	7.59849	7.81235	7.80214	7.68322
AGPAT6	5.77289	5.97521	5.9036	5.84575	5.86154	5.9264	5.82439	5.85662	5.91863	5.85292	5.29967	5.50294	5.24732	5.39573	5.27056	5.38735	5.53421	5.38105	5.50355	5.52089	7.64386	7.70097	7.99398	7.92654	7.81725	7.90719	7.87036	7.65662	8.14518	7.89715	7.41842	7.74387	7.63805	7.53946	7.70123
AGPAT9	6.67873	5.96951	5.965	7.06406	6.17854	5.15681	6.34615	5.47676	5.97588	6.45859	3.66179	4.4464	3.71954	3.82525	3.5069	3.78917	3.57519	3.74202	3.83385	4.26389	5.79608	5.66363	5.5363	5.99912	6.20411	6.00419	6.41534	5.95713	6.20503	6.6127	7.64205	6.76356	6.48419	7.38432	6.43487
AGPS	6.82127	6.79023	6.96806	6.7886	6.61995	6.99444	6.95097	6.83693	6.88399	6.93225	4.69985	4.30807	4.21748	4.47483	4.16736	4.20869	4.68889	4.12521	4.50984	4.23334	7.87067	8.05449	7.78348	7.83402	8.08367	7.8718	7.4267	7.87838	7.65797	8.23876	8.20241	7.81743	7.95799	7.90178	8.0586
AGR2	3.77373	3.99586	3.90415	3.86279	3.83419	3.9524	3.74295	3.82853	3.87223	3.90377	3.66362	3.74964	3.6764	3.7202	3.81716	3.61965	3.65317	3.71954	3.87664	3.77679	5.66398	5.57559	5.61134	5.79895	5.84285	5.64862	5.49718	5.59818	5.74002	5.6253	5.77229	5.80371	5.63527	5.68055	5.6137
AGR3	3.29141	3.30624	3.4249	3.29498	3.2065	3.25984	3.29997	3.29151	3.41165	3.189	2.94196	3.05649	2.95416	3.04957	2.97822	3.05212	2.96676	2.96535	3.02901	2.92262	3.41947	3.37415	3.53355	3.68199	3.71524	3.57416	3.80931	3.37175	3.61167	3.6163	3.5043	3.57384	3.59065	3.89887	3.45586
AGRN	5.31396	5.44305	5.45035	5.19125	5.39058	5.36354	5.39694	5.49434	5.473	5.50055	5.38222	5.78992	5.56992	5.71192	5.74406	5.49317	5.41019	5.60786	5.81214	5.71747	7.18806	7.21513	7.28286	7.30723	7.28994	7.41285	7.2562	7.13761	7.39447	7.19902	7.31884	7.56052	7.27212	7.35035	7.27883
AGRP	4.91561	4.9393	4.94979	4.92891	4.94276	4.96583	4.93083	4.93814	4.85463	4.96843	7.06179	7.55008	6.98004	7.34369	7.65431	7.24851	7.37389	7.32132	7.3549	7.62493	6.24198	6.16312	6.23141	6.40958	6.29672	6.41534	6.18171	6.3138	6.26335	6.35516	6.32943	6.35146	6.2746	6.34281	6.2335
AGT	8.24261	8.89681	9.28068	8.68035	8.96029	9.15038	8.92015	9.83203	9.50885	9.88995	8.38808	8.66675	8.19492	8.97019	8.93507	9.06877	9.20901	9.96005	9.26291	8.94506	10.939	11.1542	11.1347	10.8354	11.1817	11.0537	11.4796	11.3149	11.4612	12.1905	10.6681	11.4357	11.3062	11.2334	11.3485
AGTPBP1	6.86083	6.15808	6.35556	6.53648	6.02848	6.14737	6.50397	6.31759	6.20631	6.17062	4.1361	4.61998	4.79221	4.62026	4.06615	4.5492	4.54069	4.1887	4.52418	4.08858	7.48391	7.50922	7.43061	7.48583	7.67562	7.39904	7.55911	7.47508	7.36712	7.63198	7.72931	7.60442	7.6871	7.65383	7.75631
AGTR1	5.4256	5.10965	4.5124	4.64539	5.21684	3.875	4.20785	4.12645	4.10558	3.80536	3.83288	3.92926	3.91816	3.65655	4.34258	3.73381	3.81025	4.08565	3.75007	3.51807	5.74131	4.93764	4.77841	5.4239	5.23994	5.408	4.89002	4.97294	4.81916	4.51113	4.54754	4.56089	4.23139	4.61086	4.65602
AGTR2	3.9223	4.05825	3.84678	3.97242	3.93887	3.92584	3.85837	3.80149	3.96251	3.83151	4.42853	4.58667	4.29322	4.14307	4.10452	4.04249	4.08476	4.42382	4.21148	4.3545	4.33028	4.45897	4.33666	4.27601	4.27888	4.41639	4.13156	4.19726	4.10397	4.196	4.17322	4.16951	4.11326	4.28	4.09154
AGTRAP	6.08409	6.33796	6.07111	6.1729	6.1875	6.36958	6.47754	6.44034	6.42832	6.4459	6.09779	6.18631	6.27106	5.88886	5.62714	6.05868	6.09639	6.03833	5.67371	6.03015	7.99835	7.87036	8.09174	7.98938	8.15978	7.95477	7.98784	7.8365	7.76943	8.16749	7.99295	8.11923	8.06109	8.13914	8.09153
AGXT	3.96483	4.02837	3.97425	4.013	4.00171	3.97319	4.08125	3.99994	4.00958	4.04703	3.7576	3.63165	3.58751	3.80355	3.78924	3.89268	3.6208	3.92287	3.77485	3.71012	5.33973	5.36966	5.34924	5.29972	5.40364	5.34876	5.4019	5.29014	5.54508	5.36718	5.31634	5.41838	5.41205	5.42928	5.45235
AGXT2	3.75405	4.1204	3.96271	3.59882	3.65235	3.89252	3.71174	3.88905	4.08104	4.05557	4.30374	4.51206	4.50613	4.51747	5.2181	4.74833	4.27492	4.83207	4.40845	4.63165	4.17532	4.53554	4.25924	4.31432	4.33163	4.04683	4.35551	4.44612	4.01076	4.31286	4.30528	4.1272	4.33144	4.40562	4.1534
AHCTF1	7.36285	7.26429	7.49748	7.45505	8.0283	7.18164	7.02785	7.0022	7.07423	6.97001	6.05723	5.94884	6.08755	5.98114	6.56336	5.77227	5.86341	6.07559	5.90887	6.00086	8.44793	8.36651	8.32612	8.04147	8.16947	8.29229	8.37797	8.4182	8.00763	8.12932	7.83805	8.03511	7.90962	8.03761	8.08741
AHCY	6.99398	7.46201	7.45386	7.42741	7.80576	7.73386	7.74444	7.87365	7.69159	7.90424	5.84326	6.39661	5.95185	5.90205	5.46016	5.77549	5.40803	5.88322	5.49935	5.09966	9.10818	8.74481	9.21749	8.70896	8.82569	8.8631	8.82645	8.7673	8.86006	9.15416	9.68845	9.1196	9.35602	9.34272	9.1379
AHCYL1	6.78444	6.83486	6.6897	6.87492	6.95199	6.86083	6.8755	6.78662	6.72199	6.79557	5.97097	5.89564	5.90565	6.2518	6.33298	5.75144	6.07261	5.66824	5.86821	5.73056	10.1603	10.1291	10.2435	10.0477	10.157	10.1812	10.2526	10.197	10.0003	10.1098	9.76728	10.0364	10.0541	9.90604	10.0929
AHCYL2	5.45907	5.60241	5.52367	5.46804	5.4942	5.56876	5.47213	5.58344	5.47496	5.59806	4.42557	4.10886	4.10329	4.04646	4.32357	4.26931	4.282	4.25143	3.99414	4.1659	7.03791	7.32668	7.05019	6.9644	7.23741	7.27287	7.12188	7.26834	6.7923	6.9827	6.80831	6.94041	6.88838	6.87585	6.97203
AHDC1	4.61962	4.64576	4.62615	4.56853	4.59081	4.80957	4.5425	4.68064	4.5864	4.52747	6.75349	6.83725	6.85017	6.77519	6.99963	6.97344	6.59111	6.52481	6.79858	6.79887	6.39666	6.63611	6.60894	6.66347	6.33943	6.54356	6.52194	6.6107	6.39073	6.34724	6.25766	6.52292	6.28884	6.43717	6.39617
AHI1	5.37619	5.55909	5.57498	5.75689	5.65384	5.33703	5.4271	5.46052	5.52712	5.25994	4.51702	4.47141	4.37355	4.44605	4.5395	4.56312	4.34383	4.65586	4.34949	4.51539	7.70097	7.78376	7.75304	8.05991	7.41427	7.64295	8.24088	8.15406	8.05679	7.33864	7.57009	7.23659	7.34254	7.64827	7.31192
AHNAK	6.65689	6.75657	6.63253	6.75127	6.61005	6.85412	6.68045	6.69445	6.7321	6.55405	7.45563	7.32704	7.60874	7.58111	7.66047	7.3715	7.24192	7.58298	7.0102	7.55008	9.98974	10.2227	9.77461	10.0893	10.0939	10.1009	10.2374	10.1526	10.069	9.86034	9.2689	9.80089	9.53914	9.41788	9.96028
AHNAK2	6.66707	7.27724	7.06578	6.49523	6.38295	7.51204	7.41381	6.81998	7.12864	6.91621	4.53505	4.5324	4.41069	4.87895	4.63869	4.84668	4.92026	5.1382	4.69788	4.8845	9.20112	8.97698	8.94212	9.45115	9.00194	8.72123	9.04325	8.92618	9.09752	8.98309	8.88325	9.4197	8.80829	8.64763	9.10848
AHR	7.57235	8.09397	8.04355	7.24192	7.278	7.92823	7.69067	8.28196	8.08656	8.14554	6.95572	7.32612	6.75106	6.57993	6.12412	6.9499	7.13088	7.34695	7.38798	6.91779	9.72817	9.59813	9.18354	9.05018	9.79077	9.48252	9.46991	9.22838	9.11441	9.89428	9.34211	9.49644	9.94389	9.2689	9.67868
AHRR	4.2971	4.24974	4.33058	4.27572	4.31454	4.39974	5.02716	4.30789	4.16957	4.13658	3.85614	4.04544	4.03392	4.19541	3.89718	4.07398	4.22678	4.11474	4.19295	3.81524	5.68001	5.32543	5.29181	5.57344	5.3904	6.0915	5.45184	5.3541	6.67166	5.93842	4.85404	6.21152	6.21752	5.63312	5.86255
AHSA1	8.64398	8.85012	8.65958	8.66675	8.879	8.72736	8.52696	8.71488	8.54301	8.60556	8.47568	8.18833	8.30801	8.33912	8.11918	8.41122	8.22965	8.18833	8.17294	8.40142	10.1098	9.924	10.1546	10.0412	10.2058	10.157	10.0555	10.0343	9.81417	10.0555	9.59166	9.76277	9.88358	9.80859	9.89596
AHSA2	6.84758	6.86083	6.18095	7.1776	6.95245	7.02456	6.95282	7.00896	6.89378	6.8284	5.43284	5.71641	5.81257	5.85562	5.69513	5.74274	5.61311	5.60288	5.82475	5.72471	8.21008	8.75859	8.55116	8.70003	8.69236	8.63524	9.45423	9.20388	8.8902	8.26152	8.17649	8.46609	8.51846	7.67159	8.44649
AHSG	3.77356	3.86994	3.84662	4.02535	3.82188	3.89162	3.7875	3.96953	3.92842	3.91199	4.62714	4.88626	5.03251	4.74654	4.61444	4.52388	4.43932	4.34416	4.52956	4.561	4.73863	4.93509	4.78489	4.76447	4.65878	4.82688	4.95702	4.98859	4.97863	4.72073	4.95977	5.01499	4.95184	4.98086	4.85705
AHSP	4.58483	4.7329	4.72485	4.63671	4.90527	4.67552	4.84218	4.70569	4.68704	4.60034	7.23707	7.27395	6.98657	7.1896	7.28887	7.43283	6.67594	7.1363	7.24725	7.08516	5.17967	4.95523	5.23831	5.24944	5.01596	5.24381	5.14762	5.1641	5.47244	5.36042	5.25141	5.17736	5.20897	5.41311	5.39534
AICDA	3.3458	3.13739	3.21762	3.44014	3.25323	3.18224	3.31687	3.22835	3.4148	3.25442	3.73733	3.84636	3.73789	3.79639	3.99731	3.82046	3.72101	3.83885	3.7265	3.96021	3.83563	3.88707	3.76956	3.81601	3.79872	3.92081	3.81356	3.64894	4.12001	3.86504	3.98431	3.78124	3.78701	3.694	3.86618
AIDA	8.86727	9.23003	9.14271	9.3695	9.10645	9.14426	9.11633	9.08105	9.05467	9.07178	7.61387	7.60614	7.42274	7.69444	7.41295	6.96193	7.51077	7.22093	6.91665	6.92711	11.1516	11.115	11.1774	10.9837	11.2477	11.1752	10.9533	11.1181	10.9883	10.8802	10.6317	10.8725	10.9251	10.8242	11.0212
AIF1	7.84673	7.45697	7.37832	7.31061	7.15829	7.80467	8.0314	7.71746	7.5469	7.8693	8.82756	9.10514	8.96191	8.95216	8.71386	9.23371	9.07178	8.95728	9.47649	9.05676	8.83253	9.63813	8.93405	9.90003	9.10599	8.50318	9.62346	9.21304	10.0066	10.3481	11.5955	11.1542	10.7392	11.1226	10.5259
AIF1L	6.55956	6.31552	6.52317	6.57426	6.34501	5.90096	5.95952	6.00827	5.90205	5.75144	6.33638	6.63453	6.3543	6.94106	6.44011	6.08082	6.84415	6.56241	6.28709	6.81937	8.62498	8.03735	8.59068	9.11207	8.58081	8.69861	8.53217	9.14053	8.06846	7.6879	7.62392	8.08711	8.07882	8.21804	7.24266
AIFM1	6.79623	7.13513	6.99466	7.02231	6.87889	7.08766	6.95746	7.13513	7.06713	7.10076	7.47224	6.49734	6.48041	6.29771	6.75106	6.87837	6.98853	6.47225	6.56241	7.19501	7.82854	7.76371	7.81781	7.60118	7.97744	7.95311	7.71868	7.8922	7.42166	7.92778	7.79733	7.77441	7.92265	7.64231	7.90465
AIFM2	6.5477	6.69797	6.48304	6.63835	6.70941	6.63068	6.18289	6.52375	6.44128	6.57013	6.12621	6.07512	6.1185	6.16795	5.94436	6.45387	6.13907	5.92997	6.21788	6.18536	7.77685	7.8753	8.03034	7.98112	7.71121	8.02165	7.78062	7.7915	7.7388	7.56875	7.34402	7.76832	7.62264	7.70447	7.77384
AIFM3	4.65197	4.58573	4.67317	4.64282	4.68303	4.72887	4.64856	4.62596	4.60713	4.62384	5.01911	5.64631	3.91145	5.0102	5.51311	5.10755	5.03315	5.38269	4.90527	4.74486	6.12813	6.10202	6.21744	6.09594	5.87048	5.81705	6.10186	6.06126	6.21402	5.92369	6.07623	6.11439	6.23198	6.07829	6.00909
AIG1	6.29925	6.56984	6.44011	6.63223	6.34964	6.29478	6.10896	6.15314	6.16161	6.10277	4.48796	4.52316	4.44984	4.39953	4.31093	4.02918	4.32614	4.20686	4.0071	4.43261	8.30939	8.40775	8.39864	8.57675	8.26426	8.38691	8.14303	8.4949	8.30638	7.78218	8.70713	8.29532	8.17397	8.40033	7.98633
AIM1	7.19094	6.723	6.36318	6.47811	6.37537	7.05546	7.82792	7.4543	7.47429	7.54784	5.82492	6.81896	5.67958	5.64027	5.90734	6.80451	6.38704	6.96723	6.72223	6.86888	7.3759	7.46393	7.19247	7.53815	7.32282	7.23284	7.7388	7.25534	7.98619	8.63021	9.07881	8.80589	8.55469	8.43277	8.72801
AIM1L	4.42737	4.46516	4.47396	4.40587	4.54545	4.5621	4.63189	4.64046	4.5397	4.62754	3.96401	3.85958	4.34119	3.81917	4.20803	4.02235	4.30401	4.10431	4.39215	3.86713	5.92284	6.03395	5.795	5.83305	5.97599	6.00763	6.00476	5.94508	5.96028	6.05629	5.92012	6.13393	5.97761	5.97061	6.12813
AIM2	5.99703	5.47688	5.28053	4.61115	5.1382	5.43127	5.87957	5.33482	5.442	6.0231	4.99229	4.47127	4.5898	4.40066	4.70229	5.1406	4.88306	4.44129	4.72987	4.82096	4.62952	4.99297	4.93144	4.54521	5.05206	4.78532	4.59054	4.63136	5.66989	5.23788	6.40201	5.82966	5.52031	5.81529	6.02603
AIMP1	7.70592	7.49888	7.63214	7.52132	7.46746	7.37879	7.32612	7.45094	7.45788	7.25045	6.0143	5.75124	5.70649	5.7923	5.63961	5.55085	5.91114	5.81821	5.68347	5.68225	8.73398	8.6994	8.41116	8.4384	8.7014	8.54649	8.58115	8.59001	8.44253	8.55625	9.10711	8.60971	8.80216	8.91899	8.84079
AIMP2	7.16795	7.31268	7.34645	7.25009	7.49091	7.43324	7.33009	7.34043	7.41529	7.4862	7.94094	7.79296	8.04033	7.73826	7.73771	7.97925	7.892	7.94462	8.11105	8.07257	9.02519	8.82919	9.1166	9.04033	8.84991	8.97793	8.86729	8.77263	8.72704	9.05413	9.26683	8.85014	9.27275	9.11349	8.91639
AIP	7.1914	7.6802	7.22053	7.16983	7.51119	7.34268	7.31653	7.56965	7.65365	7.25314	6.84954	6.92971	6.59111	6.5604	6.77145	6.67122	6.57536	6.57172	6.79585	6.8353	9.20798	9.11106	9.22358	9.00412	8.93595	8.99396	8.99833	8.98792	9.22699	9.13747	9.11162	9.16914	9.13532	9.31704	8.95745
AIPL1	4.68704	4.71685	4.83324	4.75989	4.89816	4.80522	4.84703	4.81216	4.84166	4.79741	4.63027	4.95237	4.58811	4.51172	4.62914	4.76259	4.82761	4.65764	4.87125	5.10772	5.38038	5.67943	5.6904	5.63179	5.47729	5.46928	5.47369	5.58525	5.60046	5.55328	5.62318	5.4323	5.43492	5.45215	5.37065
AIRE	4.8406	4.64106	4.54417	4.57261	4.77756	4.83895	4.70522	4.73935	4.5986	4.55977	4.76092	5.05985	4.72849	4.45785	4.75632	5.09793	4.72232	4.97113	4.26815	4.67799	6.40835	6.0915	6.37697	6.25524	6.47838	6.46517	6.37744	6.64922	6.45628	6.50466	6.58371	6.418	6.66494	6.51798	6.57563
AJAP1	3.71461	3.69817	3.75928	3.68906	3.72918	3.75282	3.6672	3.73237	3.76726	3.67132	4.03861	3.98825	4.27692	4.25333	4.54271	4.34774	4.23411	4.18853	4.22346	4.22448	4.24756	4.40562	4.64004	4.47565	4.28902	4.43936	4.35893	4.28273	4.62841	4.40019	4.50349	4.35721	4.36025	4.42612	4.43524
AJUBA	5.6792	5.11534	5.11308	5.11292	4.94354	4.80598	5.16884	5.10129	5.10798	5.02061	3.8663	3.8622	3.93816	3.93558	3.74405	3.73914	4.1288	3.85501	3.68778	3.65268	6.3969	6.50358	6.6528	6.56838	6.52738	6.3102	6.48814	6.45862	6.43581	6.54769	6.08212	6.68166	6.74332	6.34817	6.81324
AK000798	4.95427	5.55046	5.56455	5.41149	5.68411	5.72699	5.21785	5.61214	5.48874	5.35341	4.6194	4.48262	4.2855	4.44191	4.65863	4.33594	4.94713	5.05803	4.47451	4.68076	6.11092	6.74332	6.52116	6.51926	6.16137	5.83479	6.98059	6.76597	5.80229	5.65881	5.55431	5.57133	6.05016	4.90663	5.6253
AK021537	6.15147	6.19171	6.26675	5.93087	5.81989	5.88505	6.17699	6.29952	6.22116	5.97682	8.95728	8.99149	8.53588	8.95916	9.14622	8.90011	8.45372	8.85573	9.68709	8.90067	7.40982	7.61706	7.32761	7.2218	7.51182	7.27422	8.06239	7.5327	7.56481	7.28662	7.17498	7.16712	7.57225	6.99598	7.28809
AK021804	9.94541	10.1913	10.1064	10.7034	10.04	10.0796	10.1859	10.3735	9.96005	9.75477	9.81844	9.94932	9.7877	9.80917	8.20378	8.97424	9.41042	9.94541	8.49616	9.34634	11.0557	11.374	10.8827	11.3617	10.8969	10.8774	11.7108	11.0633	11.3873	10.332	9.665	10.0541	10.4722	9.35053	10.4734
AK021933	3.71954	3.56614	3.65513	3.80765	3.68931	3.83522	3.7446	3.6115	3.71997	3.66158	3.5301	3.44661	3.53212	3.68759	3.786	3.53866	3.53886	3.45812	3.59346	3.63638	4.79902	5.21061	4.78247	4.69713	4.89878	4.81455	4.63609	4.9383	4.84956	4.65685	4.494	4.42209	4.65414	4.58772	4.47628
AK021977	7.4655	7.88329	7.89522	7.78307	7.94337	8.07693	7.64071	8.19239	7.87798	7.77221	7.37208	7.40465	7.47149	7.37879	7.61762	6.98004	7.52449	7.60987	7.16347	7.27496	9.16359	9.51176	9.15791	9.41744	9.20388	8.70335	9.98575	9.53962	9.65935	9.46446	8.70803	8.60442	9.33881	7.8502	8.78888
AK024936	3.71974	3.73979	3.935	3.71295	3.79852	3.61074	4.14327	3.64677	3.77188	3.70155	3.2077	3.13857	3.43445	3.11402	3.28193	3.20852	3.41193	2.96841	3.15021	3.22569	3.78176	4.13561	4.00823	4.07338	3.92788	3.73588	3.83007	3.77915	3.91958	3.82532	3.67091	3.72145	3.97193	3.76277	3.78587
AK025288	8.64638	8.51821	9.18511	9.20204	8.38366	8.4558	8.64638	8.54197	8.78385	8.29874	7.99291	7.7796	8.28502	8.78633	7.90356	7.65879	8.02094	8.71488	8.02891	8.25209	8.8461	8.76479	9.25198	9.7163	9.18354	9.00233	9.61254	9.63678	9.87371	8.34151	8.40694	8.55469	9.27787	7.62379	9.18579
AK026905	6.19096	6.0278	6.21392	5.81309	6.18135	6.21616	6.08358	5.99644	6.14328	5.89942	5.5086	5.51904	5.36611	5.53538	6.10918	5.84507	4.55977	5.79671	5.54319	5.08492	7.17074	7.44595	7.63174	7.22332	7.04127	7.24609	7.62331	7.436	7.56654	7.40678	7.26932	7.276	7.26964	6.83157	6.96655
AK054988	3.15801	3.26849	3.11451	3.55686	3.38171	3.19015	3.18478	3.25635	3.26772	3.0908	3.5412	3.41631	3.5735	3.41631	3.65929	3.79941	3.56339	3.51636	3.89438	3.56882	4.0034	3.58854	3.81265	3.91878	4.10168	4.18102	4.04653	4.03049	4.23666	4.00372	4.01267	4.17953	3.77279	4.06804	4.16164
AK055458	4.08707	4.09253	4.04249	4.21834	4.15019	3.97464	4.01894	3.97144	4.05249	3.93777	3.82319	4.10013	4.18212	3.86915	4.06275	3.98566	3.98891	3.81951	4.03498	4.19874	5.49454	5.4849	5.4282	5.57981	5.40348	5.59922	5.44434	5.33477	5.69701	5.45654	5.56587	5.59191	5.6253	5.54897	5.74131
AK055981	4.81872	4.8249	4.75909	4.91504	4.70161	4.75471	4.8123	4.88409	5.07934	4.78117	6.89223	6.68246	6.89223	6.8969	7.25861	6.94582	7.10591	6.78983	6.94527	6.53436	6.53925	6.74124	6.77866	6.64979	6.53071	6.64599	6.9263	6.77773	6.56494	6.68361	6.04965	6.64117	6.63748	6.08188	6.89015
AK056098	4.73087	4.77092	4.80192	4.89128	4.7019	4.98524	4.81816	4.91155	4.90894	4.92167	4.34119	3.90034	4.36825	4.35435	4.27365	4.31186	4.13763	4.48056	4.63298	4.33344	5.75474	5.91109	5.91264	5.65701	5.81672	5.76947	5.52696	6.1265	5.82341	5.80836	5.44569	5.81425	5.62146	5.70915	5.71569
AK056982	4.04577	3.74424	3.74991	3.71722	3.76896	3.78059	3.60532	3.80319	3.86656	3.77146	4.63461	4.82967	4.66285	4.71848	4.91697	4.45729	5.23614	4.56599	4.34445	4.61864	5.42289	5.15577	5.51325	5.28243	5.37653	5.41335	5.35585	5.34975	5.17284	5.49563	5.73205	5.46602	5.56313	5.63179	5.48645
AK074476	4.34774	4.34243	4.44302	4.6043	4.5005	4.24171	4.40121	4.41212	4.33161	4.27947	4.97472	4.43361	4.49762	4.43304	4.40828	4.45391	4.21235	4.37069	4.66555	4.3844	5.66541	5.95693	5.76414	5.87891	5.68916	5.66659	5.63966	5.61403	5.52949	5.67192	5.16564	5.37386	5.3205	5.59094	5.44182
AK090844	5.54557	5.54765	5.47033	5.49434	5.45947	5.4249	5.3237	5.53927	5.31979	5.47979	5.55609	6.23909	6.58066	6.19559	6.09524	5.86651	5.42224	6.12621	5.97468	6.04421	7.72407	7.56318	7.86536	7.9253	7.69431	7.50377	8.17145	7.79425	8.06174	7.84681	7.41589	7.33016	7.56729	7.15219	7.59673
AK091729	4.42909	4.10469	4.18333	4.22889	4.19438	4.29914	4.19662	4.22295	4.19541	4.45166	3.62221	3.36501	3.67194	3.90437	3.50008	3.58882	3.64714	3.98724	3.81886	3.28931	5.12498	5.4309	5.6137	5.02388	5.07023	5.06618	5.55357	5.18776	5.57953	5.00843	5.165	5.05762	5.09233	5.14434	5.55924
AK093205	3.29766	3.39398	3.2502	3.31591	3.25245	3.25276	3.19224	3.29526	3.41021	3.03621	3.07367	3.11357	3.07367	3.05254	2.96212	3.13632	2.99195	3.13332	3.13516	3.25577	3.79815	3.81836	3.66773	3.90041	3.90447	3.95845	4.01163	4.0893	3.67806	3.74379	3.77145	3.70431	3.60578	3.74673	3.70686
AK094644	3.37483	3.43801	3.80277	3.53645	3.3722	3.22917	3.1226	3.24287	3.38811	3.32634	2.96392	3.07728	3.01546	3.0124	3.01223	3.21057	2.99491	3.01664	3.12729	3.39225	3.82748	3.82904	4.09887	3.44381	3.58512	3.72236	3.9418	3.68493	3.59065	3.78806	3.623	3.37415	3.62395	3.61581	3.49459
AK096159	3.11208	3.7294	3.52621	3.85823	3.23273	3.35106	3.17733	3.32718	3.22125	3.12778	3.41021	3.23898	3.62712	3.47934	3.39932	3.20495	3.46167	3.50959	3.52637	3.46216	3.65161	4.15869	3.77428	4.00066	3.82218	4.19774	3.90093	4.02133	3.95128	3.55312	3.44741	3.43482	3.38351	3.73994	3.30689
AK097370	4.26873	4.47396	4.47	4.39215	4.25395	4.26362	4.20494	4.4492	4.27219	4.38126	3.19713	3.54384	3.90917	3.67132	3.6265	4.25006	3.91765	4.24716	3.66139	3.58733	6.1297	6.67806	6.32149	6.08297	6.18654	6.27507	6.29158	5.82892	5.88154	6.08376	6.08325	6.39002	5.89094	6.01865	6.29438
AK097453	4.81268	4.85515	4.87303	4.70985	4.72663	5.11157	4.89837	4.86724	4.89526	4.88592	6.90254	7.03959	6.94484	7.9568	7.02076	7.26467	6.93708	7.07899	7.05961	7.30679	5.44937	5.63732	5.80342	5.49963	5.2498	5.52798	5.55875	5.59168	5.47555	5.15883	5.13292	5.39109	5.42141	5.38378	5.32408
AK098263	3.00782	3.12817	3.07276	3.29018	3.23791	2.93423	2.99335	3.00311	3.07728	3.05736	3.0382	2.96086	2.7902	3.102	3.09825	2.94196	2.96744	3.01129	3.14896	2.97464	3.40607	3.35366	3.08451	2.98432	3.11449	3.23966	3.36697	3.09465	3.20697	3.10602	2.96471	3.07894	3.25799	3.12423	3.27835
AK1	6.20032	6.42298	6.66735	6.78378	6.44352	7.18532	6.63682	6.63588	6.59346	6.77694	8.23963	7.9259	8.18833	8.25739	7.81968	8.02891	7.95144	8.18528	8.1803	8.25156	9.58719	9.30733	9.73033	9.88166	9.7435	9.54152	9.64449	9.62726	9.6058	9.31161	9.27748	9.44386	9.43122	9.35286	9.11349
AK130486	4.58132	4.67935	4.66226	4.74357	4.57093	4.57261	4.51847	4.73037	4.66824	4.58753	7.2146	7.12194	7.03725	6.98657	7.0707	7.09065	7.27537	7.00574	6.89601	7.10314	5.74593	5.64364	5.89397	5.7228	5.69599	5.80881	5.77584	5.67077	6.13628	5.89419	5.83825	5.71239	5.82302	5.63077	5.90603
AK131021	4.03432	3.87947	3.71997	3.81367	3.77563	3.91145	3.94228	3.8409	3.79054	4.00778	3.69685	4.41885	4.16981	4.02391	3.89419	4.17763	3.73789	3.76003	3.77679	3.82204	5.21513	5.40842	5.22039	4.90631	5.34428	5.28809	5.10616	5.26073	5.25076	5.82697	4.99182	5.13581	5.26327	5.30799	5.36558
AK2	6.19919	6.58273	6.42996	6.35263	6.48398	6.42084	6.34815	6.35957	6.45478	6.38012	6.24306	5.88727	5.71618	5.88322	5.84279	5.63166	5.80145	5.77482	5.90164	5.84403	8.24412	8.14091	8.03082	7.97218	8.22362	8.08087	8.14404	8.08112	7.88297	8.25571	8.80754	8.1503	8.44164	8.40775	8.2898
AK3	7.96174	8.05037	8.32527	8.37924	8.04744	8.11006	8.01294	7.79554	7.88751	7.90156	8.6826	8.52905	8.75878	8.88519	8.65958	8.05855	8.40854	8.49004	8.31616	8.43746	10.7142	10.6474	10.3597	10.4378	10.6875	10.6381	10.6042	10.5633	10.2741	10.1665	10.52	10.2816	10.7173	10.6506	10.4943
AK5	5.5686	5.22844	6.14623	5.04728	5.26761	4.87534	5.37124	5.5944	5.35103	5.04532	6.14051	5.92308	6.35402	5.89564	5.88023	6.03996	5.99459	5.67838	6.09158	6.06702	6.56674	6.8921	6.84941	6.01054	6.45597	6.51825	6.58663	6.08524	6.2715	6.74884	7.35791	6.6318	7.17262	6.6725	6.26017
AK6	8.34684	8.1252	8.27477	8.21467	8.091	8.07385	8.10336	8.17294	7.90536	7.9259	4.43589	3.67558	3.60774	3.69987	3.64527	3.53362	3.81565	3.50265	3.58567	3.42202	9.09819	9.10793	8.94522	8.66929	9.08723	9.1139	8.95122	9.19077	8.94648	8.98845	9.18767	8.97948	9.35345	9.06233	9.09588
AK7	4.35584	4.36942	4.34416	4.26438	4.2678	4.32054	4.30374	4.35322	4.24	4.32143	5.75237	5.76224	5.37528	5.55189	5.78013	5.86211	5.76644	5.60364	5.75689	5.76492	5.31933	5.36923	5.73205	5.43562	5.52585	5.48512	5.40889	5.35775	5.35105	5.37461	5.26453	5.4532	5.38414	5.45619	5.40765
AK8	5.5452	5.70045	5.57521	5.5487	5.45365	5.71618	5.5805	5.58566	5.55955	5.61741	7.7248	7.7352	7.61583	7.77221	7.79554	7.80118	7.77853	7.76418	7.68581	7.80419	6.7166	6.6138	6.90833	6.73765	6.71442	6.78973	6.59673	6.75795	6.77046	6.79142	6.60419	6.61218	6.47989	6.72235	6.56247
AK9	4.48488	4.4667	4.63398	4.5612	4.41357	4.34383	4.2459	4.34016	4.28903	4.20686	3.80277	3.78615	3.67237	3.93012	3.72758	3.69987	3.62322	3.76214	3.83432	3.8379	5.27106	5.46798	5.22506	5.08285	5.52162	5.22134	5.39003	5.27872	5.10214	4.99505	4.79842	4.88452	5.00244	5.10681	5.06285
AKAP1	6.46488	5.92224	5.85004	5.88023	5.85292	5.81568	5.76103	5.74924	5.86364	5.67753	5.04251	5.27308	5.43216	5.24085	5.76901	5.18774	5.04101	5.17378	5.12134	4.9909	8.21045	8.09624	8.29819	8.28264	8.03434	8.23997	8.20958	8.00602	8.08765	8.09264	7.78348	8.09317	7.87202	8.0512	7.86553
AKAP10	5.96869	5.96012	6.02143	6.03002	6.01743	6.03764	6.30539	5.97124	6.00566	6.0758	4.3147	4.71598	4.5617	4.74874	4.99379	4.89609	4.39042	4.70964	4.67765	4.83786	7.34294	7.49817	7.3474	7.33039	7.43909	7.36084	7.57128	7.4999	7.276	7.94982	7.29687	6.88547	7.30325	7.35762	7.31858
AKAP11	7.21371	7.3282	7.37294	7.42184	7.32327	7.1111	7.23175	7.30324	7.2101	7.185	6.61563	6.92256	6.57477	6.71449	6.32895	6.40415	6.69314	6.74183	6.51591	6.4134	8.72297	8.96631	7.96347	8.38239	8.5798	8.53042	8.45445	8.72947	8.23307	8.82801	8.53127	8.62645	8.57046	8.66083	8.79457
AKAP12	7.2815	7.4862	7.47279	7.43984	7.56618	7.09476	6.83829	7.01937	7.02885	6.95664	7.29457	7.57484	7.40014	7.35227	7.14372	6.78203	6.95933	7.52073	6.57536	6.88933	9.8695	9.90113	9.72236	9.7173	10.0066	9.94064	9.91484	9.55362	9.47245	9.43478	8.47806	9.29006	9.28631	9.05909	9.4564
AKAP13	6.17843	6.60279	6.32978	6.47884	6.99882	6.54919	6.30976	6.42196	6.37722	6.47188	6.45645	6.41663	6.53521	6.32245	6.74787	6.26453	5.96904	6.32223	6.15593	6.29189	9.26156	9.53241	9.19729	9.24473	9.20958	9.2379	9.54724	9.20881	9.30686	9.35286	8.39174	9.09944	8.78781	8.7933	9.15031
AKAP14	3.08548	3.09731	3.04644	3.18442	3.04524	3.12593	3.04196	3.24569	3.04738	3.10166	3.08982	3.11521	3.02901	3.07115	3.03132	3.0709	3.23387	3.11707	3.09341	3.13677	3.25094	3.16616	3.22904	3.17697	3.25361	3.32425	3.15837	3.26175	3.19662	3.11352	3.40013	3.19443	3.24077	3.09802	3.18011
AKAP17A	5.65032	5.51613	5.45959	5.77166	5.71154	5.57274	5.587	5.63127	5.54319	5.6324	5.05226	5.01189	5.07408	5.25848	5.10034	5.10094	4.88482	5.01166	4.8795	5.04754	7.86007	8.09143	7.98373	8.09287	8.00277	7.9475	8.21951	8.17874	8.41561	7.80417	7.68983	7.98347	8.02165	7.70855	8.09652
AKAP3	4.50967	4.5046	4.67635	4.55155	4.54114	4.65623	4.58483	4.75755	4.61779	4.60795	4.58794	4.65919	4.87372	4.50015	4.94868	4.62428	4.66712	4.95772	4.5966	5.08492	5.63134	6.02844	5.84207	5.76555	5.59861	5.77934	5.74383	5.47369	5.71505	5.3645	5.12724	5.81017	5.4736	5.51596	5.02413
AKAP4	3.92543	3.95005	4.09145	3.96664	4.15427	4.01192	4.11688	4.16331	3.91453	4.13279	4.08293	3.90415	3.98363	4.65264	3.99189	4.08742	4.0654	3.51994	4.24115	3.99453	5.21368	5.01261	5.2955	5.22636	5.39573	5.44353	5.33695	5.29797	5.15593	5.06044	5.4323	5.25608	5.37525	5.29972	5.20736
AKAP5	4.55571	3.7393	3.75143	3.78811	3.73403	3.65723	4.00609	3.83897	3.89438	3.82319	3.63932	3.7014	3.53475	3.69722	3.89585	3.62269	3.51692	3.59882	3.77296	3.73573	5.62733	5.32067	5.68916	5.56976	5.54465	5.69675	5.61886	5.51995	5.76499	5.54465	5.84873	5.90538	5.76077	5.73707	6.00299
AKAP6	4.67622	4.28518	4.16411	4.07435	4.16981	4.05679	3.97823	4.09796	4.13193	4.18813	4.26857	4.17278	4.2661	4.32885	4.43902	4.44518	4.36036	4.33289	4.00899	4.27386	5.26947	5.25782	5.47981	5.67376	5.43519	5.43895	5.25927	5.44569	5.41166	5.37916	5.53543	5.39756	5.50184	5.41963	5.70161
AKAP7	6.21569	6.18991	6.20099	6.33796	6.2642	6.15314	6.1566	6.24234	6.2048	6.22459	6.197	6.45673	6.44788	6.46978	6.54669	6.83486	6.41365	6.4588	6.33177	6.46903	7.26181	7.16257	7.15765	7.2444	7.20501	7.12005	7.17454	7.15445	6.91553	7.00172	7.73821	7.28001	7.22754	7.54843	7.22133
AKAP8	6.88479	6.68887	6.83453	6.62851	6.8942	6.93858	6.84318	7.0015	6.9808	7.00844	6.25944	6.48229	6.35909	6.27412	6.03038	6.45971	6.53236	6.19096	6.3108	6.29061	7.94403	7.90259	8.01486	8.05679	7.91424	7.9771	8.09287	8.0289	8.1252	7.87151	8.1035	8.00703	8.07215	7.83953	8.04847
AKAP8L	5.40126	5.35746	5.27225	5.29967	5.42755	5.30001	5.4147	5.47519	5.44724	5.29667	4.78087	5.18803	5.25613	5.31306	5.02085	5.49794	5.15992	5.21115	5.14213	5.33942	6.86995	6.82874	6.89463	6.89173	6.77485	6.77485	6.87246	6.69175	6.9896	6.79036	6.60804	6.66388	6.67644	6.72147	6.80424
AKAP9	5.59675	5.76169	5.94904	5.98687	5.5743	5.93338	5.89117	5.99089	6.07605	5.69348	4.46036	4.33577	4.55298	4.61023	4.6338	4.59192	4.53338	4.4062	4.75505	4.55187	7.83626	8.26719	7.67807	7.75518	8.01621	7.72682	8.14905	8.03303	8.05802	7.95018	7.48509	7.64355	7.72501	7.24374	7.98938
AKIP1	6.80756	6.75403	6.9555	6.61632	6.56196	6.92758	6.93953	6.93858	6.86083	6.822	7.3969	7.46865	7.35112	7.24192	7.26012	7.4543	7.8723	7.26012	7.33009	7.1944	8.28372	8.22924	8.35348	8.28752	8.20449	8.25963	8.29382	8.25529	8.01891	8.33672	8.73398	8.56292	8.40062	8.63352	8.51218
AKIRIN1	6.17235	5.88023	5.88104	5.90274	6.03002	5.99888	6.01467	5.99676	6.09695	6.12333	4.43864	4.5046	4.66956	4.54099	4.65212	4.22678	4.55818	4.47896	4.56148	4.47858	7.69706	7.61746	7.64101	7.17361	7.84378	7.65645	7.47147	7.42444	7.33912	7.8045	8.09796	7.82038	8.12369	8.06348	7.86959
AKIRIN2	5.76963	5.68814	5.80046	5.73418	5.80426	5.74299	5.88995	5.86194	5.7473	5.8205	4.57285	4.54953	4.70418	4.7148	4.39183	4.38949	4.6284	4.59023	4.54189	3.98244	8.31853	8.16691	8.16112	8.20875	7.95234	8.2317	7.90038	8.03167	8.03034	8.1627	8.13539	7.99342	8.00058	8.05093	8.02594
AKNA	5.2531	4.96036	4.99824	4.9444	5.00561	4.93623	5.25807	5.08056	5.21565	5.27559	5.33773	5.63464	5.78379	5.23655	5.51661	5.31306	5.13478	5.32904	5.45157	5.31361	6.79508	6.88838	6.89331	7.08423	6.6904	6.92185	7.23511	6.96655	7.5076	7.23103	7.18038	7.48391	7.10922	7.09638	7.51182
AKNAD1	3.32634	3.31321	3.4285	3.22808	3.25442	3.33413	3.18298	3.06229	3.25353	3.29709	3.85238	4.02497	3.90866	3.92584	3.7726	4.02031	4.00982	3.79639	3.86095	3.85356	3.49897	3.47975	3.50595	3.28986	3.65494	3.74339	3.50289	3.31358	3.40355	3.32068	3.51336	3.42895	3.48891	3.36179	3.40451
AKR1A1	9.01847	9.1633	8.93838	8.92769	8.86362	9.23003	9.25716	9.26291	9.16217	9.32839	9.3406	9.47649	8.95039	9.10216	9.03684	9.35146	9.16045	9.11403	9.16217	9.17774	10.4657	10.4244	10.6228	10.5849	10.4405	10.4657	10.4181	10.4399	10.8126	10.6299	11.1792	10.783	10.8751	10.9207	10.7194
AKR1B1	9.35883	9.6231	10.0635	9.72511	9.88995	9.51153	9.76385	9.41601	9.55208	9.37678	10.1397	9.71745	10.3653	9.93758	9.42103	9.12945	9.52418	9.59644	9.48741	10.0365	11.3427	11.7789	11.4705	11.3719	11.8326	11.5095	11.534	11.3719	11.3004	10.8299	10.5916	10.6598	10.8517	10.6042	10.7158
AKR1B10	4.38352	4.58353	4.96683	5.01893	5.71192	4.48563	4.51678	4.57787	4.39256	4.6137	5.13418	5.08143	4.92954	5.27292	4.96193	5.4185	5.47855	5.29145	5.89774	5.17955	5.61886	5.82279	5.97026	5.62626	5.52769	5.80871	5.73472	5.89215	5.50535	5.58184	5.58453	5.3544	5.58966	5.49117	5.70554
AKR1C1	6.68941	7.46517	7.59196	7.7498	7.59898	7.58945	6.99827	7.09001	7.21938	6.9007	8.44452	7.83209	8.79052	8.90724	8.40623	7.99806	7.76644	8.10778	7.65544	8.62718	11.617	11.8785	11.9361	12.043	11.3873	11.8864	11.3873	11.8978	11.3947	11.0293	10.5047	11.2532	10.7728	11.2797	10.7525
AKR1C3	9.52138	10.0871	10.6856	10.1516	10.0967	9.73268	9.44409	9.86597	9.60003	9.69241	9.68477	9.68087	9.7606	9.66535	9.09346	8.85907	8.97424	8.90837	8.56666	9.18803	11.2818	11.3467	11.3518	11.4761	11.1281	11.0901	10.8336	11.3845	10.9235	10.8827	11.2433	10.7441	11.0373	11.2954	10.3793
AKR1C4	3.19075	3.40455	3.41516	3.37232	3.47795	3.29624	3.11151	3.3628	3.1987	3.14981	3.36731	3.14655	3.19099	3.26404	3.08548	3.37786	3.02422	3.3995	3.13215	3.12677	5.14777	5.31552	4.99255	4.90935	4.99071	4.98886	5.27635	4.91942	4.48642	4.7878	4.55989	4.48607	4.65245	4.82836	4.7955
AKR1C6P	4.69567	4.73383	4.80285	4.6677	4.69909	4.73087	4.71324	4.82133	4.72113	4.84862	4.9935	5.02263	5.12141	5.55592	5.20964	5.21565	5.16101	5.327	5.20632	5.341	6.08037	6.02861	6.00241	6.15552	5.91417	6.04848	6.04246	6.09835	5.92927	6.1051	6.37424	6.20606	5.96798	5.96994	6.13024
AKR1D1	3.22094	3.25221	3.09442	3.15201	2.95987	3.14816	3.07241	3.12361	3.01606	2.94429	3.55434	3.46146	3.73897	3.7614	3.60532	3.63258	3.95296	3.56614	3.85823	3.47415	3.28328	3.18051	3.08451	3.0937	3.01269	3.01012	3.42895	3.0682	3.02761	3.17071	3.07074	3.5124	3.00642	3.01647	2.93132
AKR1E2	4.48515	4.61919	4.51786	4.52296	4.95463	4.54953	4.42184	4.43047	4.47347	4.39563	5.8581	5.54539	5.31156	5.68919	5.79047	5.94161	5.67052	5.52737	5.49352	5.62315	6.42973	6.36038	6.34492	6.51053	6.3863	6.53727	6.43385	6.33202	6.5238	6.38074	6.50863	6.30242	6.24902	6.28815	6.35678
AKR7A2	7.78973	7.94033	7.9599	8.09859	8.21163	7.81776	7.89475	7.8217	7.8448	7.91772	6.60043	6.95138	6.49549	6.56567	6.38208	6.09276	6.2505	6.90993	6.32589	6.30958	9.64068	9.54823	9.93157	9.93621	9.54396	9.61917	9.46221	9.55807	9.72057	9.64828	9.66779	9.5838	9.58552	9.62588	9.27748
AKR7A3	5.83679	5.9363	6.04752	6.03471	5.98153	5.79352	5.90947	5.87824	5.90164	6.03966	6.40152	6.12259	6.24965	6.26951	6.18631	6.73408	6.25257	6.31804	6.40168	6.60077	7.61592	7.51324	7.70666	7.55564	7.54637	7.50573	7.58342	7.50512	7.55107	7.56664	7.74541	7.60459	7.67371	7.74149	7.56795
AKT1	6.40125	6.38517	6.093	6.1488	6.51185	6.85547	6.42206	6.94308	6.85261	6.85204	4.87196	5.42465	4.53325	4.94585	5.09859	4.9207	4.89279	5.0416	4.43843	4.85224	9.38765	9.43478	9.46322	9.48689	9.50094	9.64591	9.47383	9.39576	9.43729	9.58332	8.62989	9.47864	9.206	9.02519	9.47088
AKT1S1	4.69929	4.95463	4.89006	4.77581	5.02967	5.18619	4.93536	5.00429	5.07787	5.01815	3.48056	3.34726	3.43282	3.6208	3.436	3.55217	3.39312	3.49138	3.46755	3.39932	6.84557	6.70779	7.20415	6.74966	6.78412	6.53122	6.68683	6.26546	6.91685	7.14609	5.92427	6.6384	6.45762	6.64144	6.86108
AKT2	5.42325	5.39957	5.27675	5.44582	5.38222	5.39333	5.29374	5.38516	5.41606	5.1906	6.2642	6.35738	6.26373	6.39545	6.39404	6.50628	6.16206	6.35556	6.42832	6.39771	7.31919	7.22732	7.34823	7.48149	7.26387	7.44188	7.52097	7.40441	7.48282	7.10596	7.02005	7.29969	7.25253	7.09748	7.22089
AKT3	6.2048	6.4345	6.26773	6.45645	6.5033	6.33638	6.23436	6.33459	6.27274	6.01081	6.64936	6.55326	6.79258	6.59421	7.03295	6.54248	6.44629	6.84377	6.51931	6.53378	8.52163	8.62571	8.36139	8.36651	8.39623	8.42524	8.53481	8.45575	8.28227	8.44864	7.85301	8.33416	8.17192	8.14011	8.4289
AKTIP	8.00704	8.02891	7.96038	7.9599	8.15004	7.85257	7.38609	8.01012	7.7851	7.48043	7.24452	6.71105	6.73925	6.71681	6.42742	6.00682	6.39508	6.89137	6.17865	6.27862	9.76205	9.86797	9.12421	9.35345	9.41641	9.4108	9.34916	9.56219	8.94522	9.1733	8.82069	9.1547	9.42181	9.12612	9.43284
AL022341.3	4.64065	4.78676	4.8817	5.0371	5.00582	4.72329	4.82133	4.8932	4.8058	4.84736	5.81764	5.92572	5.83538	6.24306	6.06681	6.06171	6.06775	5.78084	6.14948	6.41823	6.67152	6.56125	6.70291	6.68262	6.85201	6.71568	6.63702	6.71889	6.83536	6.2748	6.96795	6.87869	6.88211	6.79267	6.71386
AL022344.5	3.37887	3.50233	3.55453	3.44063	3.43136	3.45137	3.63258	3.63277	3.30303	3.43771	3.59811	3.81065	3.85364	3.94619	4.14828	3.86983	3.87031	4.20514	3.86713	4.51904	3.49286	3.46578	3.8238	3.78701	3.28861	3.40973	3.54796	3.59618	3.47476	3.58982	3.26815	3.38628	3.43695	3.7228	3.44574
AL109706	3.3684	3.2584	3.32224	2.95987	3.20076	3.27112	3.12886	3.10825	3.17443	3.16062	2.95779	2.90745	3.08215	3.12538	3.08648	3.14355	3.17443	3.55533	3.13857	3.28957	3.96563	3.89849	3.93715	4.02778	3.91878	3.922	3.94462	3.93555	3.8858	3.76544	3.96492	3.87365	3.94069	3.91024	3.98064
AL132709.8	5.26555	5.37689	5.27156	4.80598	6.025	4.7621	4.91019	4.84197	4.07451	5.30667	3.99876	3.80107	3.79733	3.71954	3.71769	3.79661	4.12504	3.80571	3.59537	3.84949	6.97073	6.78215	7.25167	6.85076	6.77069	6.33252	7.07243	7.16522	6.49292	7.83277	5.60386	5.97574	6.3594	6.14121	6.29167
AL133493.2	3.32188	3.28438	3.34083	3.4808	3.46378	3.28004	3.54401	3.50309	3.31559	3.34774	2.81417	3.0908	3.08448	3.17087	3.37703	3.73622	3.14536	3.28261	3.28438	3.19491	3.49459	3.22686	3.28986	3.33398	3.81459	3.31083	3.57034	3.17747	3.47618	3.49106	3.46543	3.46787	3.47035	3.27233	3.61167
AL590762.11	5.34897	5.45487	5.26828	5.32224	5.43054	5.62228	5.51178	5.37672	5.35989	5.48835	4.17079	4.87801	5.12141	5.05168	4.84438	4.68064	4.39457	4.1766	4.17739	4.8065	6.90241	6.83135	6.92958	6.90179	6.69989	6.95975	6.89997	6.93988	6.98144	6.53122	6.68361	6.92185	6.64367	7.14609	6.74936
AL832163	3.12468	2.99566	2.77577	3.07982	3.00051	2.89718	2.98775	2.9991	3.00729	3.0741	3.5457	3.32231	3.28294	3.13245	3.62298	3.48674	3.36138	3.54365	3.56103	3.39165	3.38628	2.85243	3.29951	3.32232	3.33275	3.34407	3.25488	3.29172	3.5774	3.38351	3.17322	3.36249	3.32068	3.29394	3.34102
AL833181	4.17719	3.86201	3.87811	3.71783	3.94165	3.74821	4.68722	4.05679	4.05043	4.41183	5.10631	4.91155	4.92641	4.9631	4.61705	5.18495	4.66908	4.81537	4.92346	4.66378	5.06888	5.17312	5.11158	5.28986	5.04043	5.04017	5.08939	5.29377	5.41462	5.06424	5.59116	5.34298	5.59563	5.22636	6.13645
AL928742.12	4.70342	4.75148	4.71498	4.67585	4.84463	4.67962	4.3662	4.79244	4.6811	4.68663	7.32704	7.2826	7.67996	7.48767	7.70374	7.52449	7.69137	7.4648	7.88647	8.00704	6.1779	5.7535	5.91199	5.99297	6.26359	6.13722	6.08139	6.07387	6.03654	5.72715	6.11385	6.45645	6.33202	6.09653	6.23064
ALAD	6.63869	6.94965	6.73562	7.20593	7.00186	6.82516	6.70481	6.80508	6.71619	6.65547	6.00449	6.08291	5.78359	6.33431	4.98406	4.87214	5.40432	5.0504	4.66486	5.07353	9.21686	9.06666	8.79397	8.83904	8.98005	9.06666	8.99142	9.11711	8.7822	8.61731	8.03511	8.46584	8.66477	8.42021	8.88953
ALAS1	7.23045	7.34733	7.3539	7.23002	7.30037	7.43374	7.44859	7.28351	7.68504	7.69444	4.39317	3.65986	3.69817	4.17299	4.14636	3.95905	3.7726	3.83227	3.73141	3.90567	8.40559	8.36514	8.48139	8.39131	8.67593	8.6031	8.41882	8.32404	8.31899	8.44793	8.56636	8.31599	8.44766	8.17439	8.18695
ALAS2	4.13279	4.00292	4.05638	4.40545	3.98514	4.12237	4.31594	4.12965	3.96754	4.16497	4.19149	3.62426	3.97333	4.04566	4.31645	3.67432	3.71496	3.82717	3.7212	3.8883	5.28471	5.29293	5.63251	5.34924	5.3265	5.348	5.27928	5.39671	5.53737	5.85874	5.54897	5.45215	5.68292	5.31552	5.2863
ALB	3.2928	3.37072	3.27368	3.26772	3.45284	3.28649	3.28601	3.26807	3.32657	3.28425	3.5315	3.55686	3.43924	3.42805	3.41323	3.54283	3.54419	3.42227	3.63728	3.51944	3.80931	3.77867	3.65072	3.73051	3.96736	3.81182	4.05463	3.93928	3.72515	3.59184	3.67981	3.8822	3.79615	3.90188	3.81025
ALCAM	7.26429	6.20697	6.07675	5.81929	5.96525	6.11887	6.47188	6.25528	6.16459	6.02198	4.91423	5.21042	5.16239	4.81905	5.76355	5.48974	5.1795	5.28744	5.61325	5.06154	8.11834	7.86007	8.63447	8.51053	7.52223	7.75235	7.99886	7.9464	8.8096	8.71383	9.83609	9.26213	8.53944	9.40755	8.98096
ALDH16A1	5.83091	5.77107	6.07182	5.8694	6.28667	5.80096	6.1933	6.23227	6.3945	6.42344	5.12234	4.65106	4.63414	5.12107	4.2903	4.13298	4.64122	4.4667	4.93419	4.34468	7.32206	7.30471	7.75342	7.77441	7.45677	7.62664	7.42317	7.32475	8.05006	7.57504	7.38945	7.59941	7.37986	7.66692	7.54817
ALDH18A1	7.41489	7.61537	7.70592	7.67648	7.58432	7.76849	7.73226	7.57295	7.92961	7.7185	6.81763	6.8365	6.56984	6.81967	6.54028	6.71268	7.42009	7.26782	7.06499	7.24593	9.28191	9.30206	9.29406	9.00194	9.25198	8.94103	8.99951	9.19117	9.06628	9.3831	8.62889	9.15948	9.10107	8.96172	9.37781
ALDH1A1	8.20036	9.05467	7.61262	9.09346	8.54782	7.63248	8.08584	7.8051	7.75667	6.96546	6.01529	7.1293	6.82262	6.9069	5.47381	4.92204	4.84611	4.65346	4.3892	4.98973	9.93855	10.2398	8.44104	8.56164	10.2216	9.73265	9.58865	9.99047	8.44533	8.64077	8.53944	8.51218	9.01476	8.9816	9.86135
ALDH1A2	4.13418	4.2581	4.26524	4.52004	4.52371	4.47193	4.30036	4.33545	4.07417	4.30173	6.83954	6.80794	6.82902	7.47149	7.37745	6.80324	6.92863	6.35045	6.69003	6.90352	6.84346	7.13957	6.30507	6.57922	7.37316	6.90633	7.11091	6.86707	6.09711	6.7975	6.10268	6.56928	6.50329	6.64767	7.14206
ALDH1A3	5.23685	5.95384	6.02527	5.7222	5.63873	5.97817	5.68312	6.26856	5.9498	6.01225	5.7806	6.06921	5.63265	5.49074	5.46069	5.64259	6.57291	6.31905	5.8415	5.96904	9.01524	8.73521	8.3628	8.51277	8.75492	8.52277	8.58602	8.54157	8.22881	8.90147	7.73603	8.60283	8.91639	8.07642	8.45445
ALDH1B1	5.98634	4.81199	4.69909	4.87397	4.91183	4.92442	5.13542	4.91283	5.18803	4.94174	5.92598	5.76747	5.73225	5.66667	5.69968	6.11676	5.62692	5.48043	6.23067	5.80261	6.72211	6.20441	6.3373	6.82688	6.6642	6.62447	6.46329	6.58898	6.57364	6.81945	6.95195	7.36486	7.16227	7.4785	7.39093
ALDH1L1	5.84816	5.64583	5.50746	5.68268	5.93724	5.48202	5.56586	5.35962	5.3383	5.30132	4.46903	4.25477	4.32924	4.35584	4.80128	4.2907	4.58101	4.34484	4.44684	4.36506	6.96874	6.7734	6.99277	6.92272	7.08228	7.09439	7.05731	6.99356	7.03307	6.58087	6.78025	6.8247	6.37276	7.11766	6.53141
ALDH1L1-AS2	4.68465	4.63635	4.53268	4.82111	5.18723	4.44848	4.63805	4.58206	4.31528	4.6194	3.46022	3.50378	3.58501	3.78738	4.07987	3.56812	3.88551	3.43668	3.68456	3.78966	5.87229	5.80142	5.95846	5.69969	5.94508	5.74571	5.89571	5.80095	5.63134	5.8607	5.78152	5.76628	5.86255	5.81551	5.84264
ALDH1L2	5.19759	5.19858	5.07334	5.17282	5.02263	5.52904	5.41306	5.31817	5.36043	5.43359	3.911	3.92137	3.83897	3.8726	3.71029	3.85372	3.79905	3.91256	3.85372	4.05362	6.94444	6.89638	6.71901	6.63578	6.79728	7.04941	6.73138	6.8453	6.99421	6.94997	6.53873	6.97871	6.91769	6.48419	7.34233
ALDH2	10.1581	10.287	10.6067	11.0813	10.8195	9.66535	9.5435	9.73716	9.73716	9.40292	10.7305	10.6	10.6503	10.2148	10.3653	9.60911	9.89704	9.61997	9.3951	10.0143	10.9286	10.7728	11.0373	11.2306	11.2278	11.3293	10.9786	11.2659	10.9003	10.1511	9.8826	10.2539	10.0114	10.4281	10.1451
ALDH3A1	4.70229	5.27473	5.59656	5.13491	5.07171	4.93332	4.84736	5.0222	5.07536	4.77803	5.1631	4.92391	4.74357	4.80832	4.74422	4.83289	4.50673	4.84853	4.81988	4.92962	7.71775	7.49128	7.73626	7.84913	8.201	8.82131	7.50609	7.39003	7.61681	6.20297	5.92638	5.73036	6.21605	6.90094	5.82928
ALDH3A2	7.53636	8.33366	7.94094	8.53709	8.00351	8.02891	7.65992	7.70547	7.71302	7.42543	7.52357	7.59519	7.63715	7.65727	7.5496	7.15165	7.55752	7.42184	7.13792	7.52906	10.135	10.1776	9.7435	9.80426	10.3148	10.1789	9.91769	10.0296	9.67924	9.19957	9.00105	9.11	9.31704	9.13971	9.4265
ALDH3B1	5.75932	5.97817	5.8531	5.77725	5.71869	6.09597	5.93505	5.98033	5.94035	5.97923	6.88542	7.05982	6.91898	6.81562	6.965	7.11986	7.425	7.21654	6.93099	7.15378	7.66876	7.54663	7.50329	7.55939	7.69001	7.74178	7.72813	7.62476	7.51635	7.71303	7.77509	7.93784	7.69122	7.77918	7.88984
ALDH3B2	3.44363	3.45264	3.3847	3.44683	3.56281	3.48208	3.49073	3.54701	3.50551	3.46057	3.25097	3.34161	3.57967	3.42115	3.43305	3.56441	3.34366	3.48616	3.38271	3.41851	4.16822	3.95085	4.11268	3.90786	3.99096	3.96492	3.89766	3.91173	4.32071	4.08286	4.24878	4.18402	4.07503	4.04367	4.15166
ALDH4A1	5.40195	5.2558	5.15024	5.19843	5.25499	5.22524	5.18419	5.23358	5.1956	5.04703	4.62067	4.92222	4.70023	4.5612	4.63189	4.68324	4.73713	4.30249	4.71898	4.70367	6.72259	6.54808	7.00062	6.95065	6.7923	6.89191	6.84209	6.71317	7.06151	6.98716	6.59932	6.91254	6.69524	6.80047	6.80944
ALDH5A1	5.92247	5.82439	5.91879	6.03507	5.6027	5.36894	5.50107	5.39592	5.48809	4.92962	5.35133	5.34143	5.20179	5.11208	5.22367	5.27634	5.2267	4.99264	4.99978	5.14739	7.04874	7.10779	6.72692	6.98082	6.95421	7.19063	7.19902	7.28774	7.22844	6.21197	6.31573	6.80113	6.43717	6.60586	6.79291
ALDH6A1	6.12333	6.22475	6.09716	6.40882	6.32139	5.96612	6.11031	5.81821	5.76578	5.55499	5.68986	6.18192	6.01034	6.01906	6.44827	5.58592	5.86172	5.80805	5.40704	5.97282	9.02583	8.30774	8.55369	8.37229	8.92029	8.71665	8.94929	8.69302	8.38089	8.29584	7.67443	8.34651	7.84703	8.22485	8.56317
ALDH7A1	6.8999	7.02536	6.94396	7.04518	7.03004	6.90132	6.9829	7.0479	6.98562	6.74337	6.82127	6.32373	6.51894	6.78307	6.88742	6.62774	6.67068	6.73562	6.57087	6.5739	8.56437	8.4778	8.32173	8.07781	8.47464	8.4538	8.55164	8.52873	8.09522	8.2617	8.20582	8.35451	8.45175	8.34274	8.26535
ALDH8A1	5.35341	4.14654	5.60522	4.57787	3.65876	5.08794	5.37438	5.20106	5.40195	5.4845	3.19374	2.91932	3.12729	3.26657	3.10825	3.08406	3.08192	3.19134	3.07241	3.03352	5.16339	5.34106	4.68203	5.80842	4.67593	4.5264	5.70237	6.38597	5.77342	5.14777	5.40348	4.6897	4.90425	4.80335	4.3215
ALDH9A1	9.76851	9.49682	9.57731	9.62672	9.43303	9.37207	9.42103	9.44685	9.51153	9.58778	9.62672	9.58119	9.23745	9.88995	9.54974	9.50544	9.47386	9.51837	9.82185	9.32839	10.3266	10.4261	10.3492	10.405	10.4568	10.4852	10.4781	10.5641	10.3244	10.3166	10.8598	10.6828	10.5404	10.6206	10.4642
ALDOA	8.90837	8.44098	8.50355	8.34776	8.49475	8.77141	8.73125	8.84688	8.76796	9.09549	7.98095	8.16659	7.91393	8.12051	7.92823	8.31339	8.12457	8.12	8.07191	7.88186	11.2387	11.2033	11.617	11.4218	11.0826	11.3947	11.322	11.1752	11.6592	11.617	11.1542	11.4048	11.2255	11.1632	11.4612
ALDOAP2	4.09698	4.05879	3.99548	4.22228	4.11622	4.0268	4.16104	4.015	4.09615	4.04964	5.96491	6.24913	6.07379	5.79019	5.90033	5.25724	5.59828	5.66364	5.84621	5.53421	5.44393	5.20071	5.4484	5.48082	5.46104	5.62388	5.67296	5.65541	5.43803	5.31785	5.40485	5.45417	5.67643	5.47156	5.57289
ALDOB	3.85837	3.823	3.8726	3.87346	3.83995	3.89754	3.82423	3.88991	3.86039	3.83456	4.07616	4.09725	4.06756	3.91145	4.21312	4.05131	4.0899	4.03269	4.08077	4.09609	5.11576	5.06888	5.0679	5.01116	5.04785	5.10027	5.10305	5.01637	5.03812	5.13525	4.99297	5.15915	5.16646	5.1874	5.16376
ALDOC	6.67146	6.70314	6.54919	6.7321	6.86083	6.67729	6.56102	6.75217	6.61111	6.32315	6.53543	6.64617	6.62234	6.89137	6.92015	6.62157	6.3499	6.48889	6.54861	6.67383	8.79776	8.639	8.71409	8.72519	8.60944	8.49517	8.7332	8.78931	8.86081	8.41514	8.42543	8.65815	8.37742	8.87636	8.65423
ALG1	5.54482	5.8041	5.93179	5.71805	5.70387	5.89993	5.74959	6.01854	5.938	5.83051	4.25184	4.24579	4.09042	4.38126	4.15675	4.65358	4.41474	4.3892	4.62968	4.73849	7.45824	7.23018	7.57763	7.47652	7.48282	7.6331	7.36728	7.28526	7.70503	7.29687	7.76067	7.72704	7.56521	7.88194	7.51451
ALG10	4.13643	4.00115	4.05204	4.14797	4.09629	3.93439	4.18783	3.96193	3.95367	3.84302	3.31204	3.42268	3.33788	3.29131	3.22627	3.3398	3.32284	3.28161	3.50046	3.29254	4.10658	4.17877	4.14323	4.07437	4.14323	3.98642	3.91984	4.21078	4.31386	4.40338	4.43492	4.04653	4.15979	4.37132	4.31854
ALG12	5.51827	5.48338	5.42812	5.47381	5.72105	5.64583	5.67588	5.83911	5.79965	5.72514	3.97169	4.73074	4.47879	4.47941	4.17002	4.43304	4.4014	4.5945	4.48129	4.08722	7.84339	7.71393	7.78763	7.85806	7.88057	8.03106	7.80542	7.76185	8.18043	7.8502	7.8217	7.88675	7.88792	7.82795	8.10275
ALG13	6.56174	6.25611	6.53098	6.33777	6.38882	6.34964	6.39182	6.33614	6.31439	6.36701	5.56797	5.48076	5.65267	5.52918	5.60025	5.37938	5.62057	5.58369	5.18715	5.26349	8.00428	8.05679	8.03125	8.02933	8.15491	8.03034	8.2842	8.34678	8.22457	7.99536	8.6203	8.13187	8.35415	8.1837	8.09825
ALG14	5.19807	5.35561	5.46175	5.36248	5.12134	5.46016	5.35789	5.27982	5.29803	5.29095	7.35302	7.33072	7.11835	7.31553	7.34493	7.76418	7.62823	7.56376	6.88542	7.49229	7.38052	7.26987	7.21628	7.22554	7.16569	7.32552	7.174	7.15475	7.48439	7.21513	8.14692	7.54538	7.52331	7.79757	7.40163
ALG2	6.31831	6.24211	6.35131	6.37888	6.3678	6.36255	6.33887	6.33997	6.35153	6.47122	6.16683	6.42496	6.42832	6.25667	5.99555	6.19008	6.1523	6.19188	5.9849	6.31522	8.83443	8.72761	8.71704	8.59344	8.84032	8.70896	8.50076	8.6342	8.62434	8.87332	8.88361	8.72176	8.85753	8.83566	8.9651
ALG3	6.3499	6.60781	6.40833	6.31628	6.63369	6.78014	6.66946	6.73515	6.85297	6.93336	6.51516	6.54492	6.3933	6.44411	6.4876	6.5909	7.05457	6.54604	7.30648	6.43915	8.18299	8.07758	8.36165	7.85826	8.24272	8.04104	8.00298	7.87274	8.39428	8.36261	8.20304	8.29704	8.21467	8.28347	8.37575
ALG5	5.27156	5.37027	5.38375	5.47979	5.41647	5.34867	5.40981	5.30621	5.39308	5.36894	6.78176	6.72782	6.51372	6.40168	6.10024	6.55762	6.26773	6.67252	6.57477	6.55056	7.8045	7.76753	7.30471	7.43856	7.56858	7.58823	7.42271	7.51635	8.24412	7.97457	8.71704	8.12102	8.18496	8.25149	7.84931
ALG6	7.17805	6.75182	7.12451	6.99143	6.64806	6.65782	6.75454	7.01604	6.93708	7.11695	7.30753	6.87949	7.21772	6.54416	6.64406	7.60614	7.13541	7.03563	7.56448	6.62588	7.91497	8.03185	7.88324	7.66719	7.94659	7.67807	7.85757	8.12194	7.80214	7.93644	8.46635	7.75421	8.27248	8.15551	8.05802
ALG8	7.47955	7.71746	7.48767	7.42825	7.5936	7.67223	7.59779	7.72542	7.65163	7.64911	6.9911	6.75904	6.21885	6.74621	6.56493	6.91365	6.91542	6.80536	6.2528	6.89223	8.88139	8.63312	8.73486	8.90096	8.99484	8.85956	8.82372	8.87381	9.15277	8.7109	9.21406	8.86006	9.01795	9.1096	9.00302
ALG9	6.73989	6.61835	6.66271	6.75588	6.74091	6.35811	6.57901	6.52862	6.55956	6.37559	6.07833	6.33028	6.15314	6.07864	5.81886	5.67462	6.04661	6.19748	5.63544	6.23092	8.04521	8.15635	8.1136	8.02221	8.07168	8.10429	7.96309	8.08367	8.15491	7.74339	8.02803	7.91068	8.04521	7.94015	8.03873
ALK	4.30214	4.49947	4.4415	5.01712	4.18955	4.41867	4.63461	4.40108	4.24845	4.6505	5.66696	5.62315	6.31759	5.76355	5.56727	5.85152	5.72514	5.58415	5.67445	5.57899	5.6407	5.70256	5.76015	5.82966	5.53213	5.51796	5.54169	5.62447	5.81017	5.70885	5.45007	5.64656	5.33653	5.44795	5.62294
ALKBH1	5.45525	5.38288	5.41546	5.4031	5.43744	5.30359	5.42016	5.52994	5.28339	5.36116	6.12251	5.97443	5.66763	5.68312	5.90115	5.47902	5.99555	5.98541	5.4274	5.742	7.22511	7.27526	7.19532	6.93395	7.19902	7.02227	7.00412	7.19432	6.96874	7.30681	7.4604	7.27287	7.38171	7.45638	7.25877
ALKBH2	6.07721	6.23092	6.21087	6.37128	6.52989	6.22892	5.96975	6.06775	6.23664	5.99404	5.06154	5.02307	4.55634	5.03725	4.49094	4.6948	5.24166	4.90727	4.77948	5.06029	7.96206	7.95276	7.88515	8.04195	7.86223	7.91667	7.76728	7.92318	7.9464	7.93482	8.04882	7.87766	8.07813	7.99139	7.609
ALKBH3	6.85607	6.95873	7.0717	7.0265	6.97887	6.90441	6.90412	6.97816	7.03375	6.90286	3.68673	3.84412	3.6265	4.04594	3.68057	3.70293	3.50895	3.93616	4.09764	3.94557	8.10858	8.07466	8.36261	8.46723	8.14589	8.06393	8.14358	8.05006	8.13658	7.99484	8.565	8.03366	8.24782	8.38239	7.9994
ALKBH3-AS1	3.64952	3.661	3.6455	3.65483	3.62244	3.86178	3.55415	3.68893	3.68335	3.73822	4.61053	4.42216	4.60332	4.30323	4.65548	5.07489	4.72434	4.65212	4.35066	4.73254	4.74543	4.8824	4.84546	4.5537	4.68243	4.76633	4.63469	4.7343	4.77795	4.84451	4.75772	4.67517	4.71561	4.83928	4.77967
ALKBH4	5.05202	4.9517	5.16259	5.28159	5.02423	5.17004	5.29414	5.29703	5.30196	5.12944	4.7106	4.87499	4.54069	4.50912	4.55135	5.14655	4.82111	4.53829	4.37549	4.7594	6.78793	6.81422	7.08952	6.91029	6.61014	6.9348	6.67618	6.56157	6.80047	6.91274	6.72902	6.77388	6.6752	6.82322	6.7169
ALKBH5	6.16744	6.13613	6.04613	6.00182	6.13907	6.0799	6.08128	6.08627	6.06218	6.1185	7.42543	7.43374	7.51624	7.51757	7.49972	7.38798	7.59434	7.59898	7.33635	7.57714	8.71982	8.86006	8.67707	8.61976	8.72176	8.70487	8.61845	8.5952	8.64393	8.68816	8.05501	8.57206	8.4732	8.33313	8.7561
ALKBH6	6.60219	6.32939	6.5602	6.43853	6.66794	6.49086	6.77781	6.52085	6.54604	6.70425	6.27995	6.1602	6.20865	6.10437	5.88919	6.9158	6.75127	6.36198	7.44697	6.31927	7.91365	7.74502	8.16314	8.04818	7.8865	7.85267	7.99911	7.76371	8.01486	7.96227	7.86065	7.88251	7.88324	7.9297	7.8789
ALKBH7	5.50041	5.49235	5.55243	5.62425	5.73437	5.57521	5.69545	5.55853	5.65451	5.65963	5.12283	4.88863	4.97695	4.91071	4.99824	4.89362	5.06499	4.83501	4.82743	5.01036	7.75482	7.55911	7.82004	7.90026	7.48826	7.48899	7.51052	7.31155	7.62911	7.97588	8.04416	7.82816	7.8254	8.08982	7.35639
ALKBH8	5.64214	5.79599	6.06547	5.95144	5.60241	5.62057	5.77909	5.72164	5.58661	5.36745	4.808	4.69759	4.8176	4.80399	4.86032	4.62304	4.64518	5.08553	4.8867	4.53103	6.5409	6.51798	6.32929	6.29175	6.47325	6.37986	6.37332	6.26276	6.05988	6.64767	6.03578	6.27558	6.29392	6.44549	6.41749
ALLC	3.7848	3.63136	3.63544	4.21034	3.80253	3.75582	3.82853	3.6909	3.59196	3.75908	4.83631	4.81156	4.86865	4.53211	4.98916	4.80819	5.21646	4.92544	4.71258	4.94388	4.94985	4.70583	4.80276	4.84366	4.90792	4.84491	4.90935	4.95347	5.02116	5.00339	4.84395	5.19928	5.02129	4.86393	5.03156
ALMS1	7.01806	7.26539	7.29977	7.24235	7.17921	7.00443	6.82934	6.93563	6.97272	6.75813	4.48819	4.84736	4.71816	4.65418	5.2643	4.34367	4.48323	4.55187	4.38857	4.42869	7.89822	7.84913	8.2685	8.3256	7.83694	8.06829	8.21493	8.01365	8.10497	7.683	7.65575	7.64386	7.42405	7.53605	7.67159
ALMS1-IT1	4.464	4.27947	4.45016	4.24716	4.1214	4.28488	4.14054	4.20608	4.24934	3.81241	4.83125	5.07721	4.72314	4.77906	5.12652	4.77712	5.21758	4.55617	4.79494	4.93354	4.61165	4.66074	5.03137	4.72879	4.57822	4.60125	4.60061	4.66386	4.64862	4.34034	4.43582	4.63428	4.46429	4.45101	4.45968
ALMS1P	4.97789	4.86665	4.71908	4.58849	4.79244	4.8087	4.87821	4.76911	4.7846	4.88983	5.73266	5.40216	5.36842	5.65867	5.52197	5.44633	5.46733	5.7969	5.25424	5.4274	5.2661	5.08059	5.22325	5.20351	5.17022	5.36558	5.24043	5.20463	5.12448	5.24421	5.08998	5.15371	5.19892	5.29105	5.21207
ALOX12	3.61437	3.53311	3.50535	3.39974	3.4195	3.43801	3.39988	3.5717	3.53949	3.68101	3.27495	3.05399	3.36693	3.99731	3.30679	3.22917	3.54737	3.41139	3.32129	3.19661	4.2897	4.4978	4.98349	4.51113	4.55201	4.48019	4.51749	4.48177	4.59721	4.50467	4.45989	4.5737	4.49527	4.48019	4.39372
ALOX12B	3.96371	3.99205	4.05471	4.1161	4.09615	4.0058	4.12504	3.95421	3.81168	4.01894	5.1137	4.5473	5.0819	4.5986	4.60553	4.70407	4.38795	4.6533	5.08092	4.67453	5.4323	5.28986	5.42152	5.76778	5.33854	5.40134	5.30193	5.24043	5.26568	5.3629	5.3169	5.30938	5.45544	5.36218	5.29293
ALOX12P2	4.24786	4.37915	4.2638	4.20239	4.20634	4.64065	4.16165	4.23083	4.43985	4.49308	5.00736	4.83376	4.67765	5.02181	5.54061	5.4295	5.17643	4.63586	5.04049	5.09683	5.55973	5.3022	5.24895	5.50243	5.73107	5.6182	5.47935	5.46798	5.39545	5.61295	5.42743	5.62152	5.52186	5.37916	5.7007
ALOX15	3.56657	3.70584	3.63053	3.7848	3.97732	3.65465	3.73141	3.79038	3.64581	3.62169	3.83656	4.19188	3.80949	3.85473	4.14392	4.04381	3.89392	3.96483	3.75532	3.63919	3.5522	3.76488	3.65999	3.70609	3.49169	3.55887	3.63514	3.57384	3.66835	3.713	3.70271	3.47035	3.57887	3.56849	3.4826
ALOX15B	4.11804	4.04521	3.99494	4.12361	4.45016	4.10051	3.9984	4.00515	4.11219	4.11097	3.78134	3.97948	3.57984	3.68229	3.82542	3.86069	3.82704	3.72047	3.99462	3.84874	5.4835	5.26908	5.33058	5.34478	5.44272	5.24685	5.19942	5.33161	5.67552	5.72737	5.8169	5.47244	5.51481	5.50848	5.43138
ALOX5	5.87842	6.08755	5.86561	5.5352	5.95547	6.15445	6.03522	6.14328	6.1875	6.3257	4.73563	5.26863	5.10147	4.84689	5.1137	5.80296	5.44007	5.09452	5.62113	5.38978	7.48583	7.62991	6.91005	7.93784	7.62063	6.74497	8.03873	7.45404	8.42694	8.69562	9.00505	8.70487	8.5658	8.46903	9.00233
ALOX5AP	7.8488	7.83319	7.6148	7.51119	7.77634	8.03656	8.19013	7.72825	7.67648	7.57388	7.72825	7.99756	8.08888	7.48721	6.82097	7.98297	7.54625	8.00854	6.97844	7.61817	8.81255	10.1646	8.49003	9.17523	9.57563	8.84692	9.79457	9.2411	9.64799	10.4958	10.4077	10.353	10.1511	10.57	10.398
ALOXE3	4.15984	4.18768	4.14517	4.22523	4.08694	4.16016	4.11536	4.05501	4.1054	4.16057	6.05698	6.15575	6.10937	5.70961	6.04708	5.92175	5.73552	6.08021	6.15147	6.14073	5.31785	5.52254	5.47069	5.48025	5.28071	5.39003	5.63077	5.45574	5.41247	5.70104	5.43581	5.39597	5.36893	5.41717	5.44906
ALPI	3.81565	3.9631	3.7604	3.9359	3.92217	3.74315	3.94088	4.05879	3.96177	3.92217	4.22391	4.0968	4.11536	4.20038	4.0356	4.35899	4.29746	4.06834	3.98552	4.15554	5.76143	5.487	5.68391	5.74002	5.69244	5.71591	5.76778	5.6944	5.82928	5.63802	5.75194	5.81396	5.7748	5.69571	5.83623
ALPK1	5.76319	6.13365	5.97443	6.12422	6.09903	6.18925	6.27412	6.0245	6.10497	6.24934	4.98327	5.05504	5.32979	5.23851	5.24344	4.906	4.86876	5.12691	5.18774	5.02098	7.1908	7.25039	7.20847	7.28451	7.29761	7.11733	7.55174	7.32315	7.41339	7.50258	7.48013	7.30794	7.31807	7.31192	7.37184
ALPK2	3.83265	3.8762	4.53809	4.09602	3.79374	4.03498	4.19486	4.42869	4.42827	5.33926	4.33897	4.44226	4.49456	4.27492	4.28961	4.57228	4.73074	4.13404	4.83571	4.08814	5.46407	4.6317	5.38079	5.91173	5.55008	5.27004	5.78055	5.51035	5.74168	5.58939	7.24266	6.28839	7.08547	5.80162	6.24924
ALPK3	7.05487	5.34143	5.50331	5.57521	5.30235	5.85611	5.70801	5.58415	5.66955	5.79565	5.45468	5.41419	5.16208	5.31092	5.27781	5.53704	5.6178	5.84341	5.85777	5.39842	7.00331	7.25375	7.11418	7.21156	7.15203	7.08093	7.19574	7.30396	6.94497	7.129	7.06527	7.05107	7.09274	6.81491	7.16172
ALPL	4.19808	4.29914	4.48074	4.12504	4.3212	4.61223	4.19874	4.41832	4.47281	4.6496	4.00884	4.17156	4.20337	3.99486	4.0071	4.00171	4.44041	3.99414	3.98042	4.25657	6.47731	6.03632	6.6138	6.13628	6.98463	6.37677	6.82096	5.98653	6.51687	6.47196	5.42985	5.73589	5.74969	5.74457	6.09835
ALPP	3.69455	3.65655	3.56551	4.0404	3.76989	3.63809	3.71123	3.81152	3.86696	3.75301	4.81318	4.47519	4.75881	4.23796	4.47033	5.00689	4.02789	4.22244	4.36825	5.04922	5.57817	5.26498	5.63501	5.03686	5.41205	5.57953	5.39143	5.65035	5.60939	5.1164	5.12422	5.62982	5.51458	5.5167	5.59314
ALPPL2	5.22989	5.17194	5.2526	5.28498	5.24026	5.18608	5.28256	5.25972	5.25482	5.31066	5.69545	5.71262	6.17235	5.93435	5.9657	5.95792	6.18095	6.0708	5.79161	6.17626	6.70483	6.43409	6.33309	6.52853	6.71791	6.65385	6.50151	6.61669	6.71504	6.64268	6.7923	6.80293	6.7514	6.6707	6.81259
ALS2	5.49023	5.56455	5.64611	5.60826	5.58784	5.50634	5.54557	5.48274	5.47796	5.48043	4.40114	4.18384	4.37251	4.48467	4.15893	4.31333	4.45534	4.35369	4.14431	4.17482	6.90556	7.16802	6.92454	7.01248	7.02533	7.12797	7.06096	7.11233	6.81436	6.7124	6.86707	6.67492	6.89142	6.75795	6.64525
ALS2CL	5.33703	5.31578	5.39091	5.14694	5.22095	5.2345	5.20924	5.24964	5.35624	5.32759	6.55387	6.31737	6.65387	6.4916	6.59957	6.51805	6.63253	6.63588	6.51215	6.61085	7.41658	7.57949	7.54998	7.5111	7.63477	7.57827	7.62476	7.62787	7.83834	7.33228	7.32619	7.56612	7.41168	7.43167	7.32225
ALS2CR11	3.45691	3.55217	3.49033	3.62169	3.63016	3.52514	3.73462	3.63415	3.58938	3.44279	3.70821	3.66464	3.68076	3.63754	3.56379	3.64416	3.64163	3.71245	3.77818	3.64816	3.89494	4.10902	3.90254	3.82904	3.91091	3.72041	3.94619	3.8588	3.80843	4.04079	3.70898	3.78763	3.84349	3.65361	3.86552
ALS2CR12	4.29395	4.28644	4.04984	4.10594	4.03498	4.12685	4.09265	4.10184	4.09979	4.16512	4.90345	4.73037	4.79679	4.83786	5.01929	4.96959	4.56455	4.7348	4.3839	4.59571	4.54618	4.38219	4.53934	4.51277	4.75586	4.52789	4.37591	4.39179	4.63682	4.70993	4.38047	4.65317	4.54675	4.51923	4.57854
ALX1	4.94635	5.01277	4.92775	5.03725	4.8882	4.85243	4.7798	4.72271	4.66262	4.70934	5.8979	5.8675	5.90666	5.96305	5.82456	5.75932	6.48253	5.87142	5.91296	6.09553	5.73813	5.64716	5.46134	5.48552	5.56894	5.68559	5.519	5.3847	5.7175	5.31457	5.47219	5.74361	5.4151	5.86355	5.57694
ALX3	4.99363	4.87589	4.89234	5.04084	5.0636	5.13846	4.98524	5.05585	5.06769	5.00582	5.82361	5.86452	5.40484	5.4582	5.60341	5.71899	5.50513	5.32557	5.35601	5.68699	6.10973	6.13997	6.43063	6.36796	6.5238	6.40877	6.26813	6.29614	6.42746	6.40738	6.40026	6.52783	6.40991	6.51983	6.50708
ALX4	4.48015	4.58768	4.47941	4.63248	4.58101	4.56426	4.50693	4.65307	4.51427	4.57112	3.95988	4.42382	4.3232	4.47923	4.20239	4.41661	4.33087	4.51172	4.4062	4.7937	6.32713	6.35558	6.40123	6.26302	6.31047	6.35069	6.26905	6.303	6.27222	6.28436	6.40922	6.45645	6.44912	6.25092	6.19056
ALYREF	5.3994	5.58839	5.68112	5.68747	5.99446	5.38168	5.66696	5.4274	5.74924	5.4582	4.21716	4.18012	4.60133	4.30157	4.3324	4.21235	4.62638	4.11236	4.6709	4.71584	7.57128	7.44921	7.72202	7.40066	7.42296	7.66928	7.23583	7.33541	7.37236	8.14777	7.72991	7.48372	7.54173	7.92925	7.39048
AMACR	3.95472	4.01168	4.06238	4.04646	3.99311	3.90616	4.21519	3.96158	4.04915	4.01976	3.6814	3.66707	3.99511	3.77188	3.58675	3.95816	3.80355	3.52415	3.86134	4.05175	5.11712	4.9014	4.96419	5.04362	5.13075	5.08157	5.12597	5.08285	5.16729	5.13408	5.07218	5.23717	5.23036	5.11133	5.16564
AMBN	4.64745	4.51441	4.51765	4.56148	4.50661	4.67317	4.37136	4.58067	4.55779	4.78975	8.12457	7.71302	7.7625	7.72974	8.07257	7.99629	7.84988	7.93344	8.16597	7.95295	5.46543	5.49718	5.57582	5.44327	5.65655	5.53934	5.43492	5.32408	5.88433	5.54647	5.46779	5.77229	5.42479	5.4392	5.39341
AMBP	4.23737	4.16296	4.13715	4.19251	4.16754	4.1887	4.14287	4.03288	4.17496	4.23756	4.40789	4.35476	4.41372	4.38906	4.24867	4.49873	4.04323	4.40389	4.3212	4.68578	5.4337	5.54428	5.47244	5.30581	5.48123	5.52861	5.38813	5.46892	5.64643	5.64035	5.51759	5.40532	5.46579	5.54085	5.48258
AMBRA1	5.35948	5.34748	5.33613	5.2486	5.28023	5.17754	5.24732	5.30196	5.18419	5.19086	4.7333	4.76449	4.91423	4.78139	4.64084	4.94574	4.80745	4.84524	4.78548	4.82594	7.33541	7.28714	7.45714	7.44422	7.21265	7.42619	7.38581	7.30527	7.48749	7.40763	6.99277	7.28483	7.14784	6.97448	7.21414
AMD1	7.51204	7.439	7.36005	7.77267	7.84815	7.27053	7.26539	7.26285	7.3796	7.52638	4.72314	4.90034	4.52732	4.6067	4.23892	3.86095	4.5904	4.48923	3.68862	4.71776	9.39979	9.25716	9.1379	9.24315	9.30599	8.87012	8.95103	9.10599	8.9181	8.90531	9.5931	8.97698	9.36091	9.49769	9.09346
AMDHD1	4.56021	4.61779	4.72802	4.39544	4.891	4.4531	4.34666	4.58667	4.58342	4.36148	5.08236	5.21308	4.8242	5.0782	5.10524	4.34588	4.95688	4.93683	4.68762	4.98252	5.36073	5.89713	5.47048	5.63934	5.25657	5.19034	5.55357	5.37408	5.40556	5.01499	5.17764	5.15043	5.29066	4.89034	4.51277
AMELX	3.32139	3.43771	3.16951	3.49858	3.57195	3.45511	3.44661	3.45946	3.24946	3.26439	3.92137	3.73117	4.20942	3.78148	3.79639	4.01087	4.05774	3.75681	3.91677	4.032	4.94226	4.77994	4.84663	4.77925	4.87151	4.97247	4.82871	4.81004	4.90743	5.04243	4.91498	4.7966	4.69753	4.95523	4.88153
AMELY	3.61619	3.49483	3.47954	3.6782	3.60423	3.74524	3.67318	3.64055	3.60876	3.64637	3.90415	4.20038	4.2169	4.07794	4.17257	4.17236	4.1128	3.65538	4.08858	4.07496	5.45052	5.42129	5.41797	5.27522	5.29044	5.46175	5.62796	5.51481	5.53519	5.47083	5.46385	5.61295	5.52232	5.63828	5.72494
AMER1	3.6909	3.72658	3.83362	3.71496	3.88425	3.93698	3.72889	3.80672	3.80131	3.77896	4.35093	3.53886	3.8819	3.69062	3.7773	3.50786	3.78772	3.81674	3.72211	3.6367	5.52288	5.31993	5.18317	5.13487	5.52949	5.40941	5.55202	5.66968	5.67228	5.49654	5.46779	5.64716	5.58367	5.55232	5.59708
AMER2	3.98363	4.22917	4.33069	5.88407	5.18573	4.03669	4.05434	4.0649	4.12835	4.00448	4.2968	4.00631	4.48796	4.12446	4.19077	4.35131	4.09629	3.95453	4.15958	3.95005	5.25549	6.51884	5.78169	6.34517	5.06187	5.16564	5.10681	6.45573	5.12362	4.84133	4.8317	4.96498	4.81631	5.07053	5.02434
AMER3	4.19605	4.23232	4.2408	4.18252	4.319	4.1962	4.29116	4.21199	4.28176	4.28432	4.88232	4.52747	5.05963	4.63805	4.71816	4.64343	5.01838	5.00413	5.05009	5.08983	5.63004	5.62217	5.71137	5.56785	5.71505	5.77799	5.74002	5.65484	5.72849	5.6685	5.7557	5.65484	5.72776	5.74665	5.83991
AMFR	5.73814	5.72814	5.26632	5.69532	5.94947	5.88213	5.87791	5.6158	5.62315	5.82323	4.82271	4.14974	4.79923	4.01718	4.59979	4.23358	4.0124	4.56196	3.81656	4.39167	7.58676	7.37522	7.45315	7.65019	7.98159	7.62827	7.23077	7.31949	7.35226	7.00539	7.39962	7.23184	7.86135	7.50922	7.01117
AMHR2	4.78399	4.86375	4.79804	4.71612	4.82743	4.87832	4.75755	4.7723	4.72127	4.91894	6.31258	6.18289	7.02089	6.98791	7.03537	7.02231	6.56461	6.58584	7.14129	6.54843	6.93309	6.83594	6.93143	6.85473	7.10042	6.9945	6.9231	6.9618	7.20554	7.02299	6.80029	7.13333	7.02434	7.03631	7.0559
AMICA1	7.28968	6.13654	6.44612	5.88778	6.17784	6.07813	7.61128	7.07423	6.98148	6.76586	7.14876	7.52683	7.03082	7.08516	6.59111	7.14602	7.46373	7.0722	7.49729	7.16019	7.5465	6.92958	6.97736	7.47903	7.38581	7.41168	7.85498	7.34276	7.90239	7.79043	9.00056	8.76959	8.4572	8.27201	8.33094
AMIGO1	6.00631	5.93028	5.49512	6.11128	5.87142	5.42978	5.68469	5.55208	5.35156	5.29199	5.74924	5.4582	5.26331	5.51068	4.94332	4.92828	5.44384	5.76661	4.91715	5.35548	7.52366	7.50163	7.53678	7.89138	7.74762	7.61592	7.70028	7.95276	7.35379	7.0158	6.74793	7.40441	6.98838	7.27051	7.11266
AMIGO2	10.0266	9.63576	9.82668	9.29922	8.73393	9.06631	8.76926	8.88519	9.00927	8.58433	7.7295	4.96712	6.34707	7.83502	5.45284	5.61606	5.47155	6.00902	6.04485	5.88213	10.3111	10.4499	10.1307	10.0102	10.9786	10.9428	10.3647	10.1979	10.2435	9.50094	9.50971	9.63678	9.61302	9.69795	10.3428
AMMECR1	5.0049	5.48177	5.54094	5.14158	5.93408	5.40661	5.19876	5.41647	5.39777	5.52505	4.25123	4.48545	4.15683	4.02837	4.2661	4.39912	4.74037	4.38586	4.26362	4.44605	7.35049	7.17656	7.65303	7.17421	7.1264	6.94632	7.22974	6.93033	6.81793	7.22273	6.71963	6.7514	6.91487	6.83901	6.73933
AMMECR1L	8.85573	8.71716	8.70939	8.71386	8.87303	8.5816	8.30006	8.68385	8.57755	8.81023	7.7591	7.45266	6.93193	7.64396	7.36354	7.55905	7.60455	7.54797	7.34413	7.22932	8.92224	8.99602	8.89333	9.027	8.99549	9.0223	8.97826	9.0141	8.75752	8.89231	8.39677	8.75874	8.80796	8.61076	8.94598
AMN	4.65507	4.71079	4.65212	4.6751	4.68793	4.72219	4.70641	4.66501	4.71446	4.80957	5.77166	5.75518	5.9799	5.84172	5.86491	6.03892	5.92748	6.31148	6.07325	6.24326	6.43783	6.3784	6.35402	6.47923	6.41811	6.42996	6.31809	6.43335	6.46591	6.24411	6.49668	6.46017	6.43557	6.53773	6.40623
AMN1	6.56567	6.4112	6.29509	6.58066	6.51805	5.95878	6.2106	6.21585	6.39251	6.01776	6.60195	6.46349	7.01604	6.54492	6.49063	6.67651	6.55786	6.89911	6.97102	6.55174	7.42194	7.62929	7.22879	7.13406	7.58548	7.3866	7.17097	7.58477	6.73535	7.21957	7.93892	7.41736	7.4872	7.89344	7.16757
AMOT	3.8119	3.7454	4.11144	4.23942	3.84893	3.52371	3.47776	3.68654	3.71134	3.7099	5.19652	5.45419	4.8732	4.88394	4.97209	4.94595	4.78526	4.81885	5.02145	4.53915	5.52523	5.45865	5.49605	5.60776	5.39769	5.58435	5.41574	5.64269	5.34169	4.84338	5.11487	5.03939	5.25608	4.91027	5.34984
AMOTL1	6.10244	6.1537	6.24024	6.22236	6.48562	6.26392	6.08579	6.2352	6.22173	6.25837	6.78289	6.69179	6.41444	6.64992	6.60849	6.28049	6.55679	6.69413	6.44234	6.72991	8.76494	8.87676	8.85887	8.99575	8.71936	8.86561	8.72358	8.65454	8.66366	8.66987	8.03662	8.56197	8.20241	8.27358	8.51962
AMOTL2	8.56033	8.24336	8.08222	8.09659	7.87142	7.89134	8.11239	7.4862	7.97107	7.46103	7.58223	7.97311	8.25647	8.07191	8.84688	7.95473	8.08958	8.46468	8.19827	8.2684	9.59465	9.27949	9.6343	9.6542	9.91343	9.78306	10.1622	9.34859	9.80722	9.58552	8.83443	9.73667	9.28269	9.33346	10.0248
AMPD1	4.34651	4.06599	3.7875	4.05754	4.04288	3.92035	3.85915	4.1427	4.68945	4.77278	3.36948	3.46042	3.83995	3.55434	3.95867	3.67067	3.7294	3.71029	3.97062	3.69245	4.03116	4.56508	4.65366	4.5249	4.73661	4.45937	4.24801	4.38002	8.545	4.82192	6.10892	7.35881	5.85319	5.95765	7.01546
AMPD2	7.49793	7.58379	7.47002	7.41794	7.41135	7.51248	7.54586	7.59434	7.64208	7.75265	4.11134	4.32863	4.84218	4.54531	4.09229	4.64122	4.44892	4.48189	4.41451	4.28465	8.69529	8.76031	8.97284	9.07342	8.5141	8.88877	8.75686	8.80589	8.91569	8.61451	8.37162	8.63104	8.37138	8.33009	8.54933
AMPD3	7.47832	6.28883	6.35402	6.16272	6.18991	6.74953	7.27496	7.29355	7.2794	7.75065	4.86703	5.8986	4.84318	4.77183	5.25482	5.55834	5.74452	4.70985	5.69697	5.24945	6.94168	6.99515	6.27987	7.35695	7.35306	7.07904	7.45404	7.26585	7.80953	8.38434	9.08277	8.76381	8.61185	8.24384	8.69758
AMPH	5.5805	6.15834	5.7097	5.72066	6.063	6.09539	5.52367	5.88068	5.66933	5.86606	7.62353	7.17026	7.68096	7.43942	7.41135	7.38447	7.38093	7.65727	7.18563	7.66707	7.31082	7.39826	7.24315	7.80231	7.1737	7.06385	7.04979	7.66895	6.9137	6.90522	6.38322	6.67	6.76874	6.68892	6.61042
AMT	7.26087	7.18563	7.10865	7.18873	7.36514	7.39318	7.03793	6.97932	7.2002	6.72628	6.78307	7.52155	7.40133	7.30476	7.54545	7.21234	7.02141	7.73167	7.70503	7.17201	8.15457	8.48428	8.37943	8.76795	8.02199	8.32173	8.74681	8.7561	8.96061	7.94266	7.95477	8.3008	8.34814	7.54998	7.94734
AMZ1	4.99908	5.10071	5.03172	4.98252	5.11025	5.14213	5.05269	5.06819	5.06513	5.17805	6.23567	6.48698	6.66968	6.51348	6.47188	6.6689	6.5652	6.38517	6.57201	6.38934	7.01615	6.68062	6.89847	6.89496	6.97377	6.99754	6.84574	6.91099	7.06746	6.95313	6.97131	7.03738	6.89652	6.9618	7.01708
AMZ2	8.82918	8.85573	8.9366	8.83761	8.76493	8.80541	8.70789	8.98969	8.86538	8.84133	6.57046	6.33699	6.29711	6.60279	5.95523	6.45945	6.04838	6.56782	6.12001	5.53342	10.5492	10.3604	10.337	10.3052	10.3806	10.3604	10.5155	10.5444	10.2513	10.2693	10.5454	10.2313	10.6003	10.4244	10.318
AMZ2P1	6.81395	6.86744	6.92758	7.04376	6.96924	6.76454	6.83255	6.78983	6.76111	6.51068	4.4675	4.26476	3.97489	4.10886	4.04363	4.0397	3.93247	4.40587	4.21602	3.95023	8.513	8.45575	7.88748	7.96406	8.29013	8.12712	8.43905	8.53777	7.77457	8.13327	8.81062	8.21008	8.55164	8.40159	8.3202
ANAPC10	6.51441	6.38076	6.5976	6.59784	6.39182	6.26133	6.44282	6.2516	6.2305	6.06391	3.89438	3.65639	3.48848	3.54837	3.7187	3.51898	3.60361	3.46755	3.4958	3.40582	7.42523	7.39287	6.83491	7.05061	7.1955	6.89721	6.92515	7.2562	6.65442	7.37986	7.48976	7.01615	7.55721	7.46493	7.26807
ANAPC11	6.40443	6.36369	6.39204	6.34815	6.34945	6.52506	6.50512	6.44492	6.42974	6.47963	6.78593	6.60219	6.7759	6.67068	6.47811	6.71001	6.74913	6.93193	6.70425	6.76079	9.08767	8.9229	9.20798	9.36841	8.99951	9.17149	9.06354	8.85713	9.36196	9.54362	9.91102	9.58865	9.54724	9.79338	9.09038
ANAPC13	6.41365	6.34859	6.53221	6.29771	6.32614	6.3283	6.33238	6.18802	6.23295	6.39162	6.55732	6.51931	6.28338	6.32637	6.40386	6.4367	6.40187	6.82628	6.06958	6.45289	10.278	10.1183	10.1082	10.152	10.3678	10.2452	10.135	10.0837	10.3282	10.1874	10.255	10.2587	10.2526	10.3395	10.3768
ANAPC15	6.42448	6.26998	6.30539	6.17824	6.25972	6.55499	6.38592	6.36515	6.45833	6.64515	7.93279	8.05536	7.62433	7.95144	7.70869	8.54301	7.84727	7.96524	8.39843	7.96038	7.75904	7.71931	8.08344	8.09712	7.67685	7.76862	7.58477	7.62102	8.24233	8.23617	8.78059	8.31796	8.23827	8.50165	8.01016
ANAPC16	9.07954	8.69873	8.60556	8.83907	8.80541	8.58265	8.53104	8.59949	8.56401	8.57286	7.4424	7.39457	7.50492	7.20738	7.51805	7.03235	7.16744	7.27053	6.92162	7.1172	9.75424	9.7075	9.62852	9.78088	9.70636	9.56356	9.69751	9.77109	9.88628	9.64068	10.5211	9.68704	9.97924	10.1912	9.71959
ANAPC2	5.25223	5.34919	5.26249	5.07253	5.37719	5.6367	5.25223	5.32187	5.49548	5.47067	6.48082	7.06345	7.08612	7.04178	6.94552	7.01868	6.96954	7.03814	7.23652	7.07542	7.90838	7.87718	8.17113	8.43766	7.96777	8.14905	8.0558	8.07428	8.37373	7.67628	7.65899	7.83073	7.69374	7.73799	7.73457
ANAPC4	8.11239	8.29874	8.45273	8.30098	8.32439	8.2606	8.27292	8.28502	8.11239	7.96225	6.40551	6.12884	6.00827	6.6235	5.86517	5.85222	6.07162	6.08837	5.39592	5.87805	9.80722	9.89821	9.89351	9.91925	9.71141	9.94389	10.0442	10.1228	9.6948	9.49644	9.84177	9.59032	9.56052	9.6668	9.42786
ANAPC5	7.12357	7.26993	7.31851	7.34268	7.33303	7.39857	7.31268	7.45187	7.31888	7.35649	6.57607	6.66087	6.48253	6.54861	6.54003	6.5477	6.36318	6.77289	6.65256	6.64032	9.69932	9.79654	9.99641	9.83158	9.67557	9.68845	9.96028	9.89821	9.91102	9.71141	9.89776	9.61146	9.97305	9.64321	9.63154
ANAPC7	6.8974	6.77943	6.79491	6.76391	6.59684	6.74722	6.83863	6.70073	6.79734	6.66639	6.10096	6.35688	6.01854	5.64108	5.84403	5.93223	5.65346	5.91531	5.89132	5.89026	8.55945	8.55059	8.76494	8.79949	8.49661	8.64889	8.59436	8.66788	8.80829	8.4914	8.81736	8.61761	8.71543	8.68356	8.4729
ANG	7.12142	7.55905	7.21088	7.72216	7.6172	7.34163	7.26467	7.02536	7.0191	6.74464	6.6235	7.07349	6.5341	7.23372	6.4993	6.6293	6.47811	7.10631	6.56267	6.33099	9.23623	9.19898	9.03544	9.10818	9.01316	9.02644	9.05204	9.17042	9.09783	8.57521	8.98766	8.68528	8.77622	9.03847	8.58018
ANGEL1	5.45232	5.57289	5.55931	5.52965	5.58592	5.51953	5.4774	5.54133	5.48021	5.65607	6.29509	6.06199	6.46395	6.31355	6.29549	6.55234	6.03417	6.28139	6.25793	6.20241	7.51753	7.49407	7.50962	7.58767	7.5153	7.71417	7.5792	7.62424	7.54864	7.44622	7.55074	7.37201	7.56819	7.4658	7.29137
ANGEL2	5.93658	5.89879	5.99045	5.86847	5.96784	5.81462	5.7794	5.8986	5.87599	5.80593	5.62572	5.45546	5.73588	5.46427	5.37229	5.33721	5.40631	5.92026	5.71882	5.38411	8.10683	8.00628	8.13466	8.12462	8.10777	8.10683	8.17113	8.2785	8.14162	7.99746	8.23107	8.17439	8.16577	8.0696	8.03566
ANGPT1	6.55364	6.1267	5.72143	5.77146	5.84545	5.51383	6.17602	5.82918	5.40661	5.37124	5.03959	5.24085	4.81408	4.78238	5.3425	4.73888	4.79383	4.97709	4.81789	5.09352	7.04094	6.93033	6.70617	6.4708	7.13872	7.00395	7.00941	6.59436	6.63125	7.27422	7.85745	7.58718	7.5659	8.1136	8.09337
ANGPT2	5.3879	5.01166	4.60104	4.30789	4.1922	4.79977	5.39623	6.24991	5.23898	6.1421	4.96113	4.9357	5.07787	5.2761	5.22575	5.10347	5.06237	5.06819	5.41176	5.0302	6.35678	6.91351	6.46053	5.79715	5.72375	6.00241	6.40351	6.0644	7.33085	7.99911	7.3474	7.00593	8.49629	7.0136	7.39515
ANGPT4	4.8526	5.06993	4.95445	4.84779	5.06104	5.18101	4.78995	4.96062	4.98021	5.09877	4.55977	4.63901	5.03725	4.98141	5.04995	4.33387	4.87856	4.74154	5.36581	4.83571	6.30094	5.96829	6.316	6.14702	6.33186	6.14472	6.29314	6.13569	6.15552	6.05714	6.27193	6.36748	6.20984	6.29672	6.2362
ANGPTL1	7.0984	8.14187	7.439	8.13124	7.93618	7.54452	6.3108	6.77118	6.30976	5.64259	4.95808	4.36232	4.43864	4.42737	5.02014	3.93616	4.0196	3.89456	3.84678	4.16497	8.90706	9.00375	8.44766	8.26703	8.08711	8.32746	7.6871	9.32768	7.23303	7.75019	7.61086	7.42649	7.31949	7.41005	7.95397
ANGPTL2	6.36172	6.9378	6.93426	6.93442	6.39687	7.87744	6.98622	7.41794	7.55129	8.49004	7.19051	7.0495	7.12493	7.15468	6.89043	7.61176	7.66109	7.27977	7.65051	7.62867	9.97591	9.92332	9.90113	10.0762	10.0594	9.97055	9.90003	10.0526	9.98023	10.57	9.38532	9.92016	9.67309	9.32513	10.0335
ANGPTL3	3.25302	3.09219	3.07867	3.11168	3.18478	2.98226	3.22953	3.07115	3.13933	3.10781	3.44798	3.25815	3.46768	3.69772	3.36138	3.66929	3.49938	3.55922	3.51711	3.436	3.63663	3.66164	3.64008	3.65433	3.73051	3.64582	3.7532	3.66464	3.73927	3.69145	3.68534	3.65213	3.66408	3.75447	3.6474
ANGPTL4	5.72832	5.71479	5.83523	6.01381	6.48788	5.95326	5.89696	5.69474	5.679	6.31355	4.98723	4.4433	4.79784	4.74973	4.62734	4.62657	4.98544	4.67725	4.45261	4.88482	7.47824	6.99124	7.89366	7.97457	7.72766	8.40668	7.67069	7.32462	7.51894	7.75555	7.55777	7.63157	7.47994	7.53699	7.34375
ANGPTL6	4.80819	5.34078	5.40038	5.18458	5.22204	5.80145	5.2181	5.34819	5.35661	5.45566	6.41663	6.80215	6.55483	6.60481	6.69569	6.75708	6.54081	6.96054	7.12058	6.59837	6.76027	6.93395	6.62726	6.43537	6.73493	6.65248	6.6944	6.59178	6.76792	7.09307	6.87941	6.96469	6.52116	6.52042	6.74124
ANGPTL7	6.34827	7.8448	6.01828	7.95144	7.73701	6.19978	6.79887	6.95572	6.67467	4.66501	6.58664	6.5872	6.64233	6.53621	7.50384	7.00967	6.45173	5.87304	6.2723	6.01796	9.39931	9.08367	9.486	9.73309	8.56143	9.32862	7.23648	9.02614	7.6446	6.85589	6.34969	7.41842	6.23214	7.12414	6.4507
ANHX	4.97302	4.87178	4.8152	4.88284	4.78164	5.00888	4.71189	4.84736	4.93174	4.93229	7.09695	6.71001	7.05384	6.73562	7.34268	7.10076	7.1188	7.19224	7.02536	7.09108	7.16624	7.08506	6.93082	6.85001	7.18038	7.13848	7.09819	7.02846	7.02046	7.37261	6.83066	7.24718	7.18249	7.0196	7.36279
ANK1	4.39749	4.23215	4.23654	4.13857	4.17991	4.33509	4.15135	4.32908	4.23942	4.2699	5.04406	5.09375	5.21378	5.18101	5.27001	5.40484	5.08046	5.1535	5.24815	5.23194	6.04995	5.96191	6.15928	6.22457	6.20522	6.15256	6.03226	5.99178	6.46641	6.11505	6.0842	6.21494	6.25387	6.09921	6.0855
ANK2	5.25144	5.85562	5.75298	5.91052	5.73624	5.59964	5.13803	5.43883	5.30602	4.99556	5.72143	5.1795	5.56908	5.18774	4.82338	4.79125	4.80727	5.55419	4.60989	5.29032	9.52078	9.89351	9.51127	9.88517	9.42997	9.61254	9.54628	9.81046	9.27163	8.72486	8.11124	8.66399	8.47045	8.47045	8.67747
ANK3	6.74021	7.5613	7.50018	7.61176	7.98722	7.50116	7.11909	7.42684	6.92256	6.70263	7.57442	6.88948	7.36005	6.66194	6.8365	6.62902	7.30476	7.19191	6.64515	7.36514	9.78928	9.82378	10.0011	9.98765	10.0514	9.66354	10.4346	9.8868	9.6668	9.46221	8.20821	9.11106	9.36196	8.79088	9.35523
ANKAR	3.73237	3.69537	3.65876	3.75405	3.59713	3.56551	3.50786	3.68573	3.56441	3.68877	3.90437	3.89935	3.94027	3.94027	3.95806	3.79685	3.93225	3.97525	3.63876	3.8453	4.66818	4.8998	4.62882	4.63545	4.6317	4.53644	4.86159	4.97073	4.71604	4.32724	4.57206	4.3681	4.48202	4.43842	4.42346
ANKDD1A	6.27274	6.49806	6.29925	6.27678	6.42678	6.20346	5.97205	5.83707	6.21392	6.11297	5.5979	5.77517	5.64027	5.79908	5.63612	5.60804	5.65451	5.48753	5.30667	5.68611	8.19774	8.33908	8.39536	8.59152	8.24951	8.31568	8.38794	8.71008	8.1971	7.8804	7.28029	7.76943	7.9456	7.4667	7.56301
ANKEF1	3.99439	4.03801	3.97823	3.96483	3.98461	3.84781	4.13806	4.09535	4.05215	4.08006	3.56428	3.50786	3.53821	3.57924	3.69628	3.58501	3.69909	3.51817	3.58034	3.60107	5.63447	5.5641	5.49476	5.61203	5.63857	5.53609	5.48996	5.6192	5.59982	5.72974	5.63828	5.47898	5.71424	5.47917	5.73162
ANKFN1	4.40977	4.65358	4.37228	4.76682	4.82212	4.39027	4.58879	4.38541	4.41957	4.37549	5.67718	6.0143	5.59104	5.65418	5.58288	5.60558	5.30408	5.55107	5.56586	5.6158	6.41116	6.43312	6.2652	6.384	6.42655	6.41938	6.39597	6.60328	6.39976	5.94387	6.11837	6.12016	6.08906	6.11797	6.15486
ANKFY1	5.73961	5.96049	5.73404	5.87957	5.81102	5.9574	5.78716	5.86978	5.70864	5.79653	6.22116	6.48656	6.24576	6.53147	6.63835	6.5046	6.35986	6.43386	6.38046	6.06268	8.47731	8.66572	8.26719	8.39913	8.45445	8.44766	8.56238	8.50052	8.34572	8.18877	7.97963	8.17088	8.18043	8.00178	8.36139
ANKH	6.04782	6.29711	6.33843	6.59211	6.30845	6.53485	6.49464	6.32507	6.4418	6.63708	6.89043	7.25138	7.1638	6.87693	6.99242	7.06221	7.00687	6.94396	7.1188	7.02258	9.34313	9.68845	8.77922	8.97424	9.3376	9.31066	9.45255	9.49583	9.09684	9.8152	9.22172	9.47438	9.44281	9.28475	9.75924
ANKHD1	5.40972	5.57807	5.62405	5.85484	5.73867	5.55189	5.74992	5.6315	5.81324	5.46601	3.25221	3.35275	3.29325	3.23413	3.14896	3.11078	3.0908	3.11078	3.27862	3.19374	6.63157	6.99659	6.75271	7.16768	6.60225	6.61764	7.47542	7.11214	7.12777	5.92103	6.68281	6.48064	6.8364	5.95203	6.78436
ANKIB1	7.06245	7.15646	7.17573	7.2657	7.0534	7.04472	7.20476	7.17315	7.15829	7.04402	6.4487	6.52788	6.55815	6.49842	6.55815	6.20241	6.48788	6.37914	6.4433	6.31221	8.9987	9.16022	8.80754	8.72123	9.01128	8.77885	8.77922	8.75787	8.67575	9.17411	8.36225	8.59931	8.66748	8.69276	8.71936
ANKLE1	3.33098	3.4766	3.48831	3.42091	3.33586	3.24234	3.17115	3.53245	3.38341	3.38368	3.23833	2.99335	3.05995	2.95416	2.945	3.21211	3.20877	3.25549	3.64471	3.46362	4.50715	4.46715	3.91971	4.86923	4.51562	4.46247	4.81497	4.60947	4.31432	4.43744	4.72492	4.33067	4.61112	4.42783	4.43447
ANKLE2	5.71293	5.79511	5.76838	5.67244	5.75059	5.68814	5.61829	5.73604	5.68851	5.73153	4.63298	4.53464	4.6809	4.76233	4.3169	4.89116	4.53413	4.52652	4.80544	4.48262	7.51894	7.67521	7.73603	7.48543	7.59152	7.5473	7.51753	7.5034	7.47929	7.50541	7.39447	7.4598	7.60395	7.42006	7.48229
ANKMY1	4.32044	4.37513	4.40363	4.44226	4.53601	4.4566	4.41588	4.40344	4.47364	4.37614	4.21834	4.52194	4.27209	4.80095	4.80957	4.53505	4.30301	4.39075	4.34243	4.47879	6.28615	6.33349	6.57029	6.37258	6.30187	6.41167	6.47396	6.46089	6.42021	6.05846	6.26657	6.4757	6.27126	6.3586	6.3806
ANKMY2	8.60405	8.58044	8.36645	8.64823	8.16202	8.30707	8.39347	8.48554	8.34288	8.09256	8.34178	8.6284	8.50895	8.36179	7.89594	8.19656	8.28093	8.37006	8.10577	7.97476	9.31704	9.67505	9.2244	9.65034	9.14477	9.27583	9.36091	9.54436	9.17768	9.04828	9.63502	9.37781	9.19655	9.49265	9.13629
ANKRA2	7.45332	7.19809	7.33474	7.31013	7.4543	7.03563	7.1638	7.36465	7.12315	7.13182	5.22045	5.10431	4.76926	4.4649	4.92595	4.55207	5.00786	5.05098	4.22264	4.50216	8.26596	8.14242	7.70882	7.49709	8.21432	8.17266	8.16607	8.41144	8.03735	8.04637	8.61667	7.89646	8.23689	8.19013	8.37138
ANKRD1	3.82584	4.09265	5.11015	3.98532	3.82384	3.83897	4.16957	3.61965	3.70886	3.65916	3.99162	4.12237	4.14745	3.99299	4.00778	4.07058	3.96063	4.46642	4.06253	4.40175	4.15751	4.70993	4.48714	4.6233	4.80624	5.2673	4.33861	4.25879	4.64862	4.20616	4.53235	4.35576	4.53389	5.89517	4.77522
ANKRD10	6.49791	6.26044	6.28398	6.31221	6.27131	6.34889	6.24159	6.46765	6.25437	6.38046	5.25724	5.27435	5.08794	4.84937	4.60939	5.19426	5.40195	5.08884	5.01381	4.90446	8.48163	8.53777	8.31341	8.49029	8.37968	8.48139	8.84481	8.89573	8.71511	8.80284	8.58018	8.44441	8.76031	8.3957	8.45238
ANKRD10-IT1	7.8083	7.80002	7.62933	7.56686	7.65314	7.65727	7.55905	7.87077	7.57714	7.74267	5.39132	5.95762	6.03613	6.09796	5.56946	5.49697	5.05135	6.21324	5.57521	5.35367	8.32526	8.29584	8.44793	8.46584	8.24696	8.05143	8.80672	8.40062	8.48848	8.64393	7.98347	8.0023	8.2533	7.86495	8.42912
ANKRD11	6.63162	6.76548	6.64729	6.89601	6.91815	6.74091	6.69938	6.76899	6.78307	6.83036	6.52024	6.44084	6.44612	6.53128	6.58273	6.38208	6.49268	6.45673	6.49921	6.52429	7.92873	7.94377	7.83163	7.94403	7.9804	8.0396	8.04847	8.02528	8.2155	7.88355	7.63563	7.8691	7.75405	7.68886	7.98812
ANKRD12	7.3969	7.38447	7.34329	7.40224	7.26748	7.23905	7.26844	7.11183	7.24957	7.16248	6.47332	6.26539	6.57452	5.76049	6.27779	6.51288	6.3108	6.2106	6.22284	6.33007	7.76156	8.0429	7.39647	7.31608	7.8045	7.33541	7.47037	7.61563	7.20472	7.62441	7.39647	7.52688	7.46325	7.61644	7.83
ANKRD13A	7.11628	6.88974	6.76586	6.83197	6.79996	6.76899	6.74252	6.81259	6.79709	7.10491	7.46912	7.49595	7.5787	7.49494	7.36228	7.60455	7.49396	7.4862	7.52357	7.33853	8.88915	8.96921	9.10818	9.23996	8.92106	9.01223	9.16109	8.99984	9.25961	9.02917	8.82606	9.12943	9.14152	8.87125	9.22239
ANKRD13B	4.41138	4.38291	4.40632	4.5988	4.59935	4.61165	4.40108	4.41791	4.32631	4.34794	6.77823	6.60781	7.24144	7.09963	6.71001	7.03911	7.31914	7.06179	6.88237	7.15593	7.14352	7.33622	7.55419	7.53128	7.19216	7.39093	7.23695	7.23338	7.58423	6.54108	7.18931	7.16522	7.16371	7.14313	7.03193
ANKRD13C	5.42772	5.46787	5.54597	5.60622	5.58191	5.33231	5.50827	5.29592	5.47213	5.39957	4.26795	4.4853	4.52837	4.24363	4.22824	4.32092	4.35617	4.34856	4.44453	4.06005	6.98571	7.08014	6.71941	6.26884	6.98424	6.73024	6.60735	6.78614	6.2748	6.78188	6.46696	6.43511	6.69865	6.70146	6.83795
ANKRD13D	5.58745	5.59703	5.5151	5.56052	5.56052	5.74846	5.69943	5.75105	5.71006	5.83934	5.28892	5.23302	5.34058	5.23067	5.27634	5.31727	5.28141	5.42872	5.55955	5.44045	6.97226	6.83721	7.07105	7.22111	6.9564	7.12073	7.21513	6.92237	7.3375	7.03074	6.78436	7.06452	7.05155	7.06438	7.16892
ANKRD16	5.27209	5.43165	5.49719	5.5141	5.65679	5.35772	5.55361	5.31556	5.61556	5.46824	5.85753	6.07421	5.92702	6.06702	6.01408	6.0379	5.82311	5.81038	6.15502	5.9498	6.64964	6.67569	6.71743	6.60714	6.70765	6.71412	6.70199	6.63748	6.77974	6.77026	6.59598	6.62661	6.55557	6.68189	6.60115
ANKRD17	8.05786	8.00493	8.00919	7.97784	7.97236	7.92368	8.02031	7.96966	7.8191	7.93466	6.8365	6.43541	6.54111	6.62157	6.2198	6.50097	6.61607	6.61256	6.31975	6.62035	9.06525	9.34131	9.14868	9.18313	9.04561	9.05249	9.0885	8.82466	9.12714	9.34397	8.33009	8.99549	8.81369	8.72665	9.14254
ANKRD18A	3.41255	3.46216	3.48525	3.45014	3.53726	3.55987	3.54017	3.47553	3.37417	3.48575	3.85179	4.21642	4.16828	4.16002	4.09942	4.21873	4.04902	4.2249	4.1422	4.21034	3.73648	3.95717	3.80092	3.79744	3.66835	3.65561	3.70958	3.80471	4.00491	3.90093	3.74553	3.65072	3.74244	3.77193	3.92689
ANKRD18B	4.10957	4.20416	4.04148	4.34383	4.15069	4.01616	4.17002	4.10498	4.14307	4.30937	4.50708	4.95154	4.1188	4.48873	4.56828	4.9526	4.16828	4.1594	4.26762	4.40007	5.26802	5.36381	5.25999	5.4151	5.31281	5.3847	5.6842	5.22273	5.86325	5.57289	5.67408	5.35331	5.55079	5.4202	5.70104
ANKRD19P	5.36231	5.32623	5.40963	5.28798	5.58173	5.49835	5.30284	5.46502	5.5582	5.36135	6.61111	6.5872	7.06677	7.1111	7.00996	7.45697	6.89477	7.68757	7.28351	7.18405	5.67261	5.93452	5.80633	5.73472	5.5144	5.6944	5.61433	5.81396	5.80229	5.95109	5.74457	5.71262	5.57469	5.86474	5.648
ANKRD2	4.35131	4.17337	4.19421	4.11252	4.47435	4.493	4.61666	4.2971	4.3913	4.38576	4.1427	4.05501	3.73141	4.03482	4.24016	4.04665	4.36325	3.76236	5.06529	3.94027	6.10174	6.2611	6.33674	6.04837	6.01847	6.2424	6.02039	6.20984	6.27285	6.13997	6.29672	6.12285	5.99063	6.26074	5.88177
ANKRD20A11P	6.48426	6.56102	6.71769	6.74183	6.57536	6.47188	6.45478	6.6131	6.63869	6.76626	8.57558	7.9753	8.56994	8.60847	8.51466	8.77904	8.27522	8.4621	8.72321	8.43	6.8175	6.68965	6.72929	7.00193	6.6725	6.9682	7.01851	6.8254	7.38617	6.75385	6.83314	7.15537	7.0002	6.95779	7.2393
ANKRD20A12P	4.11219	4.21577	4.31431	4.18813	4.13643	4.22987	4.11252	4.28735	4.26236	4.41265	5.30961	5.20237	5.34841	5.32054	5.494	5.08983	5.24051	5.03555	5.33482	5.22387	5.70256	5.41838	5.54733	5.54983	5.93682	5.83991	5.83291	5.64862	5.7294	5.55165	5.6771	6.03839	5.76414	5.68082	5.99082
ANKRD22	5.71882	5.75643	5.10366	4.60607	5.54113	5.10553	5.56164	5.29967	5.50136	4.95592	6.29246	6.62035	6.05158	6.23932	6.21492	6.32527	6.07213	6.07965	6.21437	6.1421	6.01653	5.90993	5.93452	6.05679	5.92031	5.64364	5.69317	5.55801	5.76578	6.81363	7.37184	6.52614	6.08166	6.51157	6.1521
ANKRD23	4.97672	5.09517	5.1406	5.60804	5.30372	4.91235	5.00318	4.85463	4.93829	4.71983	4.09303	4.83107	3.71821	4.5397	4.39374	4.08874	4.40389	4.32579	4.33553	4.55513	6.31757	6.47219	6.5004	6.87447	6.50091	6.53248	6.71877	7.00077	6.68391	6.06291	6.17211	6.12034	6.45362	6.05629	6.42758
ANKRD24	4.63501	4.65264	4.51011	4.51385	4.49344	4.62648	4.49778	4.61096	4.56041	4.62734	5.46087	5.23344	5.0869	5.33119	5.21482	5.24591	5.22426	5.30602	5.23358	5.36945	6.19081	6.20664	6.05846	6.19008	6.02298	6.1624	6.1494	6.21914	6.09809	6.13846	6.18463	6.30577	6.18885	6.21591	6.18654
ANKRD26	4.55252	4.45797	4.72329	4.58483	4.51366	4.23424	4.52857	4.55424	4.48488	4.45104	6.1483	6.18949	6.08837	5.99722	6.60169	6.00902	6.00902	6.05595	5.99746	6.26773	6.14207	6.18854	5.96221	5.82843	6.25747	5.99082	5.81933	6.1624	5.68916	5.82725	5.85003	5.74998	5.83684	5.5557	5.83077
ANKRD26P3	3.91276	3.82542	3.71656	3.74085	3.80098	3.73897	3.83109	3.8622	3.57697	3.85053	6.07223	6.28799	6.65148	6.31333	6.52061	6.38882	6.53326	6.28799	6.24848	6.5652	5.39015	5.2616	5.54876	5.39783	5.50496	5.3629	5.35182	5.57817	5.72244	5.3544	5.6407	5.4735	5.49048	5.27663	5.53213
ANKRD27	8.51146	8.35185	8.19789	8.4322	8.12051	8.22122	8.02523	8.19408	8.15107	8.17013	7.89756	7.94648	8.03896	7.61615	7.37208	7.51981	7.64485	7.8083	7.66707	7.63843	9.20465	9.31393	9.35602	9.26991	9.34916	9.39657	9.2959	9.24315	9.30206	9.21717	8.95346	9.21637	9.01843	9.10857	9.20488
ANKRD28	6.58552	6.43915	6.53985	6.5976	6.68656	6.56102	6.61198	6.55529	6.57172	6.69706	5.11509	5.33679	5.43744	4.99229	6.02752	5.53883	5.30372	5.28278	5.03592	4.99446	7.98257	8.05093	7.85383	7.55396	7.63015	7.69706	7.86632	7.91497	8.24858	8.40482	8.39759	7.96542	8.1705	7.98596	8.17649
ANKRD29	6.33127	7.278	6.8709	7.08326	7.07506	6.69314	6.82667	6.53221	7.03863	6.20681	5.36396	5.5618	5.19824	5.23753	5.64741	5.10862	5.52712	5.89896	5.00541	5.64611	8.22948	8.09068	7.9283	8.14628	8.58442	7.96777	8.44591	8.38658	7.71943	7.86114	7.85984	7.77323	7.83107	7.89565	8.07428
ANKRD30A	3.6367	3.55987	3.46612	3.67962	3.45812	3.61322	3.5412	3.52595	3.25607	3.53376	3.20708	3.02559	3.30222	3.31746	3.42964	3.25378	3.19837	3.16409	3.34752	3.14588	3.618	3.58576	3.91369	3.56242	3.69901	3.70431	3.79815	3.58018	3.77145	3.49897	3.70372	3.64626	3.64894	3.42895	3.91533
ANKRD30B	3.04957	3.00502	2.96744	3.12886	3.06261	3.06403	3.19754	3.02141	3.19621	3.08243	3.3571	3.28529	3.13544	3.37951	3.44279	3.38638	3.30555	3.31108	3.45657	3.31204	4.04475	3.68223	3.57587	3.95717	4.20413	4.37733	4.19409	4.30559	4.14885	3.7271	4.07437	4.43582	4.1093	3.94234	4.32926
ANKRD30BP2	3.1226	3.32844	3.22094	3.28697	3.12343	3.11402	3.07728	3.10311	3.12538	3.17623	3.93186	3.86362	4.39008	3.88924	4.21814	4.05713	3.99414	3.79245	4.08722	3.71554	3.47775	3.57887	3.68697	3.2874	3.41807	3.43045	3.22055	3.36019	3.22354	3.66692	3.6163	3.40355	3.39237	3.38918	3.2522
ANKRD30BP3	3.44568	3.32693	3.38341	3.37388	3.33214	3.42091	3.22061	3.36059	3.40482	3.34525	4.33676	4.49873	4.09855	4.38541	4.4104	4.33664	4.32811	4.43554	4.55155	4.45379	4.67466	4.51898	4.72038	4.59991	4.72118	4.87193	4.74456	4.84133	4.87705	4.7242	4.60241	4.76537	4.7974	4.74723	4.80241
ANKRD31	3.5125	3.68076	3.61797	3.61393	3.44448	3.39165	3.5239	3.54327	3.66655	3.6493	4.84937	4.52154	4.68611	4.68212	4.71369	5.26778	4.81642	4.79441	4.78844	4.69437	4.7909	4.70905	4.79519	4.87474	4.75867	5.14747	4.91513	4.45828	4.67955	4.57927	4.61165	4.85663	4.77579	4.72232	4.66166
ANKRD32	4.23097	4.54936	4.61165	4.67473	4.79759	4.51191	4.5707	4.54341	4.57053	4.66884	3.80617	3.74171	4.08874	3.57598	3.57634	3.77434	3.76794	3.79183	3.64527	3.76467	5.86041	6.06741	5.46822	5.29656	5.83393	5.53478	5.63527	5.98883	5.1406	5.68369	5.77559	5.33854	5.67458	5.54143	5.57469
ANKRD33	3.74471	4.0654	3.75946	4.02315	3.9511	3.89392	3.91911	3.87791	3.8158	3.8726	5.26903	5.04189	5.52887	5.24708	4.86159	5.1368	4.94713	5.11775	5.68567	5.35828	4.77429	4.66104	4.60222	4.57148	4.65717	4.47191	4.57981	4.56445	4.59721	4.29553	4.81193	4.55704	4.63803	4.13993	4.60947
ANKRD33B	5.74426	6.32614	6.3031	6.32764	6.01906	5.77868	5.95309	5.78684	5.94947	5.9783	7.04439	6.25028	6.13613	6.37519	6.49268	6.3945	7.39184	6.54003	5.79878	6.66549	6.78436	7.05302	6.73933	6.48526	7.39515	6.97099	6.7124	6.64286	6.53873	6.78412	6.57423	6.35608	6.65361	6.6907	6.78383
ANKRD34A	4.95486	4.82133	4.81816	4.75359	4.53173	4.66346	4.77997	4.64875	4.82338	4.77359	7.05686	6.74337	6.45079	6.63682	6.97508	6.88933	6.9505	6.56336	6.72521	7.04291	6.53773	6.56731	6.59823	6.3102	6.42746	6.43616	6.28522	6.30577	6.52394	6.56466	6.303	6.58454	6.42746	6.13656	6.27372
ANKRD34C	5.93675	4.15667	4.12904	4.2419	4.29201	4.29395	4.12663	4.25412	4.17979	3.89812	3.30665	3.20015	3.56428	3.42443	3.64511	3.53976	3.46893	3.47458	3.47795	3.66056	3.54022	3.51927	3.86504	3.63634	3.58885	3.65361	3.69901	3.8326	3.7758	3.98107	3.64266	4.36771	3.90744	3.89343	3.96683
ANKRD35	7.03911	7.8934	7.76208	7.86121	7.95623	7.8217	7.44736	7.52906	7.59567	7.01977	6.57113	6.26998	6.02606	6.12834	5.7146	5.40849	5.81632	6.14436	5.91559	5.67471	9.41519	9.2679	9.53321	9.35875	9.23813	9.49265	9.41479	9.39121	9.18579	8.96013	8.61731	9.07963	8.55012	9.05539	8.84188
ANKRD36	5.27421	5.74568	5.43883	5.73318	5.56635	5.5955	5.40828	5.24732	5.31781	5.34346	4.10083	3.94038	4.15913	3.52575	3.61074	3.75517	3.74315	3.71187	3.5966	3.68499	6.28905	6.42603	6.04867	5.69675	6.09564	5.64576	6.09772	6.36257	5.96563	5.6546	5.32328	5.58908	5.93277	6.26546	5.93842
ANKRD36B	8.12051	8.85907	8.63293	9.03684	8.8543	8.47765	8.2907	8.19727	8.19239	8.4558	3.58689	3.61751	3.96886	3.70927	3.45386	3.86245	3.31321	3.62837	3.2794	3.85958	8.086	8.27406	7.41458	7.1911	7.82592	7.43506	8.90492	7.6259	7.75213	7.8325	5.96439	7.08116	7.61148	6.47768	7.72565
ANKRD36BP2	4.50216	3.89647	3.93053	3.8516	3.98874	4.17677	3.973	4.32256	4.89644	5.09414	3.90515	3.75468	3.68194	3.82204	3.73808	3.65876	3.59473	3.705	3.6764	3.78022	4.76034	4.96912	4.62498	4.63725	4.83068	4.74117	5.0327	4.72713	8.21467	4.98968	6.1528	6.29368	6.51719	5.85939	7.94047
ANKRD36C	4.00321	4.39912	4.48421	4.41851	4.3337	4.35515	4.34101	4.27874	4.51966	4.11513	5.01346	5.51025	4.74767	5.35002	5.62425	4.9321	5.23655	4.9654	4.99594	5.13717	5.60712	6.22215	5.75024	5.71172	5.37203	5.56148	6.65361	6.2524	5.84238	5.4676	5.17387	5.25222	5.41311	4.93109	5.22066
ANKRD37	5.2486	4.76603	4.84166	4.86554	5.28104	4.85967	4.94013	4.99708	4.83878	4.94233	4.72042	5.0018	5.38558	4.90527	4.92526	4.92663	4.84463	4.79405	5.01277	4.81963	6.52614	6.23046	6.56524	6.44888	6.4717	6.43312	6.21605	6.28884	6.48758	6.5874	7.84498	6.6944	7.01191	7.10672	6.49748
ANKRD39	6.0976	6.03471	6.05595	6.13027	6.1191	6.0379	5.95988	5.89818	6.08902	6.05317	3.79444	3.79975	4.98973	4.46847	3.9784	4.03058	3.69798	3.89476	4.56706	4.49965	7.15267	7.10291	6.98179	6.84847	6.83233	6.98887	6.68132	6.89132	7.03953	6.90299	7.28784	6.74055	7.2218	7.18781	6.95332
ANKRD40	5.62113	5.63569	5.58315	5.63464	5.606	5.58288	5.53723	5.54721	5.51739	5.48733	5.98667	5.97704	6.1389	6.06941	6.21087	6.0263	6.03124	5.99187	5.9053	5.96743	7.72931	7.74421	7.69157	7.69634	7.80777	7.86722	7.76101	7.77903	7.75747	7.60118	7.44399	7.73366	7.69047	7.64324	7.76589
ANKRD44	5.47443	5.27765	5.29056	5.38335	5.43372	5.06186	5.32412	5.10697	5.27074	5.22772	4.41552	4.39391	4.15478	4.18904	4.01048	4.03893	4.06064	4.0796	4.04521	4.0878	7.11201	7.25344	7.05431	7.0834	6.94553	7.01137	7.4559	7.32605	7.20015	7.1911	7.33016	7.35226	6.97666	7.25147	7.43856
ANKRD44-IT1	3.61175	3.59196	3.76896	3.4364	3.78568	3.27168	3.60344	3.47197	3.57097	3.60263	3.19533	3.22337	3.40649	3.39165	3.73914	3.39204	3.49554	3.3628	3.43801	3.35735	3.55103	3.54316	3.86905	3.62378	3.74051	3.44637	3.77976	3.60843	3.85493	3.28328	3.68305	3.56801	3.66955	3.3939	3.56438
ANKRD45	3.1059	4.24803	4.27587	4.91183	4.63477	3.8186	3.73528	3.68123	3.83995	3.60936	3.64055	3.55318	3.52836	3.58002	3.65751	3.43542	3.56696	3.79306	3.36773	3.309	5.15915	5.40356	5.23596	5.53066	4.71346	4.63007	5.10529	5.68001	4.80116	4.23438	4.32547	4.51403	4.17452	4.54321	4.67071
ANKRD46	7.98658	7.96804	8.11853	8.2763	8.03466	7.5613	7.6881	7.48524	7.2736	7.29457	8.32943	7.41761	7.2146	7.36179	7.72825	7.03537	7.53298	7.41295	6.74987	6.9607	8.6395	8.92511	8.84379	8.57156	8.53584	8.59561	8.1633	8.90304	8.28567	8.044	8.99365	8.51377	8.53267	9.05786	8.21997
ANKRD49	7.80188	7.57131	7.61674	7.70869	7.81699	7.62989	7.63715	7.69679	7.6698	7.58069	5.85852	4.78659	4.54856	4.57434	5.55295	4.84758	4.88141	4.34367	4.55903	4.7937	8.82246	8.8809	8.66083	8.76306	8.85372	8.60246	8.64559	8.93451	8.75859	8.65735	10.0656	9.02427	9.2441	9.31161	8.83207
ANKRD50	6.53985	6.27444	6.54574	6.39596	6.14244	6.17453	6.52107	6.43989	6.45043	6.31709	5.5359	5.4422	5.55499	5.51094	5.19348	4.88609	5.34198	5.36791	5.42358	5.35814	8.39913	8.67772	8.02803	8.08565	8.74383	8.54157	8.40668	8.54419	8.1837	8.38714	7.99209	8.31039	8.37517	8.14184	8.47018
ANKRD52	6.26569	6.31577	6.16252	6.08311	6.26241	6.455	6.39128	6.51215	6.31405	6.54326	6.02357	6.25201	6.29053	6.26539	6.18356	6.17887	6.11484	6.10096	6.25528	6.06365	7.63046	7.84986	8.17164	8.09712	7.5692	7.8932	7.86656	7.88251	8.23714	7.7831	7.4999	7.96325	7.6222	7.65645	7.68047
ANKRD53	5.00757	5.0087	4.9357	4.98736	5.1786	5.07963	4.87336	5.10008	5.0568	4.92763	6.51953	6.55213	6.30914	6.27351	6.3678	6.30135	6.5341	6.27779	6.46425	6.55029	6.56389	6.43428	6.54243	6.54769	6.6154	6.46742	6.43409	6.51884	6.54264	6.20664	6.36584	6.51053	6.34626	6.44712	6.32887
ANKRD54	5.09768	4.97187	5.13803	5.13155	5.21565	5.01462	4.95247	5.12527	4.99466	5.06552	5.2345	4.99843	4.66346	4.62936	4.81673	5.00561	4.70206	4.72098	4.66841	5.20119	7.06639	6.92806	7.39904	7.27474	7.00566	7.16987	7.09573	7.30505	7.10119	6.99124	6.97398	6.92272	7.0884	7.22111	6.83397
ANKRD55	4.0654	3.86915	4.03311	3.85238	3.86749	3.89286	3.97155	4.04095	3.9712	3.91626	4.33387	4.0862	4.01616	3.93945	4.41474	4.71392	4.18565	4.38324	4.94713	4.26744	3.95128	4.00454	4.05705	3.75164	4.00709	3.91173	4.26047	3.82835	3.71687	4.517	4.44891	3.93377	4.29098	3.96151	4.10722
ANKRD6	7.97638	7.86769	7.46238	7.46834	7.51204	7.69115	7.46746	7.72997	8.19013	7.03959	6.56622	6.1396	6.39128	6.33699	6.36888	6.58522	6.50941	6.97757	6.40187	6.47991	8.90829	8.83514	8.98275	8.95379	8.64889	8.53347	8.60789	8.79129	8.69845	8.41432	8.20081	8.69361	8.77697	8.4572	8.6031
ANKRD60	4.47676	4.58353	4.61884	4.66168	4.46903	4.52129	4.40237	4.5287	4.21946	4.71625	7.47114	7.19094	7.15722	7.42741	7.57484	7.36088	7.45598	7.38447	7.3382	7.51847	5.9382	5.76715	5.89696	6.00557	5.96798	6.00278	5.99043	5.95412	6.03989	5.70317	5.99063	6.11754	5.88402	5.74815	6.01388
ANKRD65	5.06993	5.30014	5.17455	5.30984	5.20891	5.35579	5.3068	5.36281	5.17243	5.31111	5.41208	5.48218	5.57607	5.86289	5.73075	5.9737	5.55208	5.74299	5.84403	5.77628	6.67618	6.50634	6.3969	6.58603	6.73215	6.80565	6.54536	6.68761	6.63361	6.73215	6.44785	6.81606	6.6642	6.42436	6.65176
ANKRD7	3.14981	3.19045	3.13965	3.19576	3.23929	3.23898	3.06336	3.08648	3.40694	3.03071	3.13215	3.23963	3.16234	3.27839	3.17909	3.10781	3.15427	3.10989	3.38222	3.14536	2.95749	2.96019	3.47877	3.1628	3.37114	3.28921	3.01207	3.45586	3.07113	2.98302	3.13729	3.28062	3.17017	3.13356	3.18491
ANKRD9	5.59154	5.42093	5.53946	5.58722	5.48407	5.56052	5.66256	5.64293	5.56749	5.77146	5.0819	5.08654	5.28798	4.98101	4.50298	5.10165	4.88929	4.904	5.12188	4.94122	7.46015	7.45559	8.07509	7.8427	7.76615	7.98619	7.56664	7.65899	7.9036	7.79398	7.49389	7.9056	7.56898	7.46614	7.58052
ANKS1A	8.45963	8.74137	8.71302	8.94724	8.76639	8.53495	8.36179	8.24336	8.39751	8.07026	7.6484	7.8358	7.36043	8.3028	7.68897	7.73261	7.38851	7.66433	7.26539	7.70257	9.57253	9.81112	9.67557	9.92652	9.59735	9.71436	10.0056	9.99288	9.4564	9.30775	8.77263	9.52197	8.94061	8.99182	9.52875
ANKS1B	4.28518	4.18885	4.20054	4.16656	4.19295	3.99716	4.06658	4.04729	4.08383	3.96384	3.85958	3.91335	3.97594	3.91585	4.08329	4.15893	3.91519	4.04249	4.02443	3.85197	5.66968	5.63134	5.88935	6.08685	5.53834	5.74457	5.90395	5.83359	5.75915	5.56871	5.24685	5.33832	5.21684	5.32291	5.11925
ANKS3	6.09639	6.19465	6.33401	6.52506	6.37699	6.22173	6.12957	6.12178	6.14184	6.16852	4.60088	5.26922	5.0939	5.20516	4.80009	4.64686	5.09976	4.95384	4.17236	4.60133	7.73093	7.52331	7.84931	7.77918	7.52319	7.67714	7.63393	7.68246	7.90437	7.49104	7.12005	7.48061	7.36425	7.47285	7.42077
ANKS4B	3.99863	4.02328	4.05621	4.10083	4.02328	4.07002	4.05269	4.02124	4.03842	4.23083	3.91145	4.02929	4.31929	4.08638	4.24602	4.65106	3.81966	3.6764	3.52461	4.05586	5.3022	5.19853	5.42985	5.30343	5.75739	5.31887	5.54802	5.21287	5.67228	5.22506	5.20307	5.51921	5.43194	5.24966	5.33611
ANKS6	4.60121	4.58621	4.70023	4.77115	4.83973	4.66501	4.68835	4.65863	4.72157	4.66614	4.41791	4.51427	4.5986	4.70161	4.79125	4.68428	4.50774	4.72707	4.4564	4.60607	6.80776	6.71442	7.03696	6.94117	6.73566	6.87544	6.90094	6.87136	6.92015	6.66765	6.59323	6.70808	6.69674	6.50251	6.69153
ANKUB1	3.71371	3.7212	3.74405	3.51967	3.58903	3.85837	3.71554	3.63298	3.58922	3.73979	5.16579	5.25491	5.51456	5.25005	5.3998	5.48317	5.17734	5.20707	5.2427	5.49366	4.39723	4.31799	4.36435	4.10461	4.26139	4.48858	4.26014	4.39939	4.4447	4.38934	4.28164	4.23776	4.40391	4.34165	4.53934
ANKZF1	6.3678	6.66794	6.54542	6.58127	6.61179	6.49806	6.53147	6.64515	6.62035	6.45746	8.08442	8.00704	8.13594	8.10778	8.06761	8.14348	8.03384	8.03081	8.15276	8.41416	8.47202	8.5658	8.71543	8.82299	8.6052	8.58982	8.86393	8.70306	9.12042	8.29502	8.6031	8.5847	8.6148	8.43064	8.48561
ANLN	4.13356	4.08476	4.0442	3.54384	4.01048	4.09889	4.76517	4.8403	4.8817	5.02181	3.71933	3.79539	3.56718	3.79165	3.71521	3.60973	3.97912	3.76128	3.90956	3.85899	5.96863	5.81257	5.59504	4.77579	5.40134	5.25076	5.03458	4.82944	4.50211	6.63898	6.20297	5.35153	5.82673	5.78658	5.33854
ANO1	6.16506	6.24965	6.17677	5.41192	5.733	5.97494	5.58139	6.1683	6.07396	6.0641	4.31121	4.23507	4.24867	4.83501	4.18601	4.11995	4.43421	4.24097	4.65491	4.24443	9.06912	8.61421	8.52807	8.23131	8.97863	9.1196	8.78857	8.2617	8.74855	8.97284	8.00558	8.07838	8.46409	7.95718	8.44923
ANO10	6.92791	6.83617	7.02621	7.09001	6.71478	6.75904	6.82706	6.76033	6.78829	6.965	4.56985	4.61724	4.49674	4.39027	4.82612	4.42651	4.73691	4.41661	5.20666	4.82653	8.61822	8.41944	8.76592	8.5039	8.66604	8.60097	8.36394	8.35913	8.57293	8.42359	8.53968	8.5473	8.61103	8.66337	8.61228
ANO2	4.32562	4.15815	4.47611	4.20922	4.20318	4.31431	4.27991	4.14901	4.3595	4.41919	4.18989	4.11536	4.23159	4.01336	4.17907	4.21359	4.17979	4.24363	4.32688	4.07987	5.40216	5.15117	5.19155	5.348	5.23434	5.29902	5.39305	5.26253	5.39194	5.33772	5.2117	5.17201	5.51578	5.27106	5.28243
ANO3	4.50729	5.18986	4.95361	4.28981	5.20876	3.98701	4.48238	4.06351	3.69647	3.55761	3.51673	3.79329	4.00799	4.11719	4.22308	3.86362	3.78811	4.4395	4.15478	4.28254	5.43838	5.56613	6.24706	5.37773	5.68582	5.38846	5.45488	5.33611	5.15975	4.94469	4.82987	5.48123	5.13448	5.60747	5.86815
ANO4	3.95334	4.21479	4.2404	3.99486	4.18554	4.05957	4.06509	4.14392	3.97823	4.06777	4.52538	4.2879	4.50888	4.18989	4.58828	4.47519	4.50271	4.71954	4.61071	4.55634	5.54603	5.52344	5.66806	5.0016	5.02086	5.63828	5.35086	4.87314	5.46206	4.78825	4.94738	4.66749	4.88489	4.93348	4.90993
ANO5	7.03375	5.58472	5.8415	5.5379	5.26392	4.67066	4.98265	5.13757	5.19362	4.73212	4.33087	3.82765	3.89776	3.89352	3.94535	4.03334	3.97855	4.41451	3.78459	3.92609	5.68582	6.35756	5.4676	5.75011	6.1025	6.28116	6.08659	6.45102	5.48194	5.42289	5.63527	5.48394	5.10368	5.88902	5.09577
ANO6	6.45718	6.57291	6.51516	6.56241	6.49306	6.60169	6.32025	6.45718	6.41501	6.26675	6.20536	6.00398	6.11372	6.39128	5.82104	6.30616	6.35688	5.94356	5.43632	6.05789	10.0997	9.97055	9.76033	10.0526	10.2587	10.2486	10.2227	10.1072	9.44338	9.68845	9.28375	9.4837	9.58195	9.51224	9.89691
ANO7	5.69816	5.73748	5.46385	5.58231	5.35601	5.7919	5.47474	5.48715	5.58231	5.76747	5.91468	6.16539	5.70979	5.9992	6.37469	6.07379	6.48082	6.23683	6.04371	6.30396	6.86159	6.92473	7.15445	6.92237	6.89079	6.80038	6.80066	6.82315	7.21291	7.07587	6.91744	6.94632	6.93508	7.02277	7.00251
ANO8	5.30773	5.3314	5.31111	5.42538	5.23544	5.75792	5.36562	5.37689	5.40883	5.55442	7.96456	8.35185	7.58379	7.79939	8.1656	8.2684	8.4558	7.92823	7.81003	8.03754	6.9618	7.16431	7.07833	6.95032	7.09985	6.87246	7.10291	7.01213	7.23562	6.71791	6.49687	6.98688	6.82198	6.81363	7.01982
ANO9	4.8157	4.5689	4.72219	4.64257	4.50353	4.66567	4.7658	4.83807	4.76394	4.62041	4.91715	5.31937	4.89206	4.65249	4.43824	5.0129	4.745	5.15992	5.18349	4.83751	6.38011	6.34924	6.20152	6.46012	6.48636	6.42655	6.35459	6.34021	7.09252	6.51245	6.61454	6.68573	6.663	6.60519	6.70199
ANP32A	6.89004	7.13118	7.03421	7.15414	7.08159	7.04402	7.16347	7.08855	7.13338	6.69891	6.09737	5.72529	5.69077	6.22173	5.37636	5.38073	5.71577	5.70801	5.55565	5.77125	9.54724	9.70387	9.09267	8.88565	9.6266	9.31826	9.4497	9.28961	8.9816	9.16299	8.4593	8.86765	9.09389	8.88456	9.24523
ANP32A-IT1	3.2452	3.47867	3.35759	3.32754	3.28862	3.51944	3.39179	3.35034	3.33857	3.4249	4.16557	3.68573	3.68778	3.94535	4.05825	4.27365	3.8395	3.81288	3.98341	4.01087	4.38424	4.26114	4.55704	4.43265	4.3374	4.47227	4.94985	4.36622	4.52845	4.41056	4.03488	4.2616	4.23584	3.77915	4.41788
ANP32B	9.68087	9.7877	9.7606	9.83203	9.91997	9.56523	9.50885	9.65131	9.47991	9.48741	10.26	10.1397	9.94932	10.2006	10.2546	9.52974	9.66984	9.98326	9.42103	9.93758	11.7789	11.8138	12.037	12.0774	11.7202	11.9548	11.8736	11.7177	12.0531	11.6224	11.3518	11.6948	11.4705	11.656	11.4906
ANP32C	3.55017	3.57404	3.50535	3.61697	3.79499	3.2607	3.5499	3.61458	3.56507	3.61676	4.99668	4.88689	4.50729	4.58151	4.88352	4.72367	4.73463	4.38461	4.88503	5.28551	4.13004	4.38336	4.35115	4.16431	4.23087	4.34077	4.37247	4.34165	4.2502	4.29596	4.23942	4.28575	4.23853	4.35208	4.50349
ANP32D	4.41685	4.35634	4.31373	4.47451	4.35515	4.43159	4.42539	4.167	4.4462	4.39823	5.2667	5.37365	5.56519	5.14281	5.16705	5.02628	5.13091	5.22283	5.29251	5.2486	3.8061	3.98002	3.9576	3.77403	4.04434	4.02539	3.91272	3.94508	3.81325	3.96924	4.04772	4.14061	3.87902	3.97898	3.93844
ANP32E	7.94791	7.8886	7.908	7.93996	7.9272	7.71789	7.78253	7.96675	7.97638	7.71746	7.87365	7.92823	8.11174	7.57714	7.54056	7.50995	7.62108	8.05989	7.21899	7.5781	9.53914	9.38865	9.00335	9.04828	9.42709	9.12042	9.33332	9.18274	8.87332	9.05634	8.84991	8.95788	9.16186	8.9651	9.47984
ANPEP	4.29697	4.51483	4.61115	4.16893	4.36642	4.6809	4.65586	4.57129	4.51786	4.69727	4.47331	4.60924	4.88104	4.64725	4.90303	5.36515	4.47331	4.48015	4.9976	4.74554	7.73821	6.6541	7.48637	7.39144	7.59268	7.60714	7.61786	7.71121	7.85383	8.38607	8.20707	7.83376	8.01766	8.00377	8.17676
ANTXR1	6.64729	6.41737	6.3501	6.14504	6.02606	6.5341	6.47004	6.5012	6.55815	6.67217	6.57721	6.67349	6.45441	6.39282	6.6859	6.75403	6.65985	6.75549	6.68458	6.65423	10.016	10.0241	10.0505	10.0428	9.86238	9.99833	10.0837	9.88461	10.0876	10.1269	9.66432	10.213	10.0167	9.93556	10.3914
ANTXR2	6.50941	6.62512	6.55056	6.65878	6.74987	6.68552	6.74764	6.666	6.42943	6.36012	5.77309	6.29745	5.95036	5.65087	5.87617	5.72164	5.61852	6.16873	5.47395	5.6849	9.43931	9.56409	9.03847	9.07963	9.24771	9.52567	9.55172	9.39802	9.20734	9.34859	9.30324	9.50268	9.00921	9.53431	9.51722
ANXA1	7.80644	7.79669	8.73755	8.85169	8.46897	8.4867	9.11995	7.76301	8.87649	8.02183	8.66208	7.88801	7.92113	7.92113	7.76418	8.17113	8.2154	7.81968	7.82085	8.03656	11.5095	11.6196	11.3315	11.2797	11.4667	11.4906	11.3259	11.5729	11.1281	11.272	11.4508	11.3183	11.3467	11.3467	11.4465
ANXA10	4.2661	4.37587	4.35421	4.31221	4.21255	4.23636	4.27947	4.39759	4.34016	4.33069	5.25126	4.83044	4.35689	4.99863	5.28417	4.561	4.9886	4.52769	5.03107	4.45932	4.84052	4.97294	4.79564	4.72441	4.76537	4.71836	4.61969	4.8174	4.68056	4.95806	4.66834	4.67846	4.58396	4.48443	4.72631
ANXA11	8.40336	8.08023	7.89639	8.07748	7.85257	7.96389	7.90356	7.80188	7.91323	7.93996	8.00656	8.11006	8.03754	7.9417	8.10952	7.96889	8.01542	8.22454	8.05786	8.04882	9.93264	9.95609	10.3428	10.2281	9.93971	10.1603	9.98214	9.99478	10.1979	10.0955	9.73884	10.2443	9.96366	10.0003	9.98656
ANXA13	4.00515	4.08598	3.95409	4.02497	4.17925	3.99009	3.8119	4.00448	4.16557	4.19501	4.31333	4.23985	4.28756	4.14415	4.26341	4.14636	4.45581	4.16754	4.27529	4.29467	4.90521	4.43109	4.57148	4.80195	4.88577	4.9923	4.8398	4.74641	4.83681	5.05851	4.83991	5.08323	4.94673	4.88707	4.87744
ANXA2	9.24567	9.45738	9.49936	9.55208	9.23003	9.60614	9.3561	9.33742	9.30477	9.44409	11.0521	10.8432	10.7417	10.6201	10.3975	10.8195	10.7506	10.8086	10.7669	10.8931	13.1339	13.0737	13.2218	13.0217	13.1701	13.1339	13.1235	13.0737	12.8944	13.0217	13.1235	12.972	13.0618	13.1053	12.9847
ANXA2P1	5.13279	5.26461	5.49678	5.41735	5.3568	5.40379	4.97113	5.15496	5.23358	5.29651	5.27773	4.97925	5.49548	5.35022	5.46641	5.44928	4.99466	5.17754	5.19495	5.54684	6.35281	6.21605	6.37591	5.88685	6.31785	6.31659	6.15129	6.31177	5.96146	6.32661	6.72988	6.16795	6.36455	6.56603	6.19974
ANXA2P2	10.1208	10.3653	10.5579	10.1732	10.1766	10.6503	10.1268	10.1808	10.1101	10.42	7.67444	7.66154	7.58612	7.37908	7.09937	7.66198	7.68897	7.54797	7.46238	7.42131	11.6882	11.5842	11.7141	11.4906	11.6413	11.58	11.4574	11.5652	11.3902	11.6025	11.6025	11.3984	11.5065	11.5276	11.4428
ANXA2P3	5.36745	5.41221	5.55909	5.4274	5.19541	5.78268	5.34232	5.33906	5.37719	5.44523	4.25456	4.12521	3.98552	3.78215	4.34064	4.07101	4.25006	4.1844	3.68742	4.49641	7.44595	7.06227	7.55956	7.21	7.2635	7.388	7.22243	7.38121	6.96135	7.52835	7.83107	7.39683	7.49245	7.73712	7.40462
ANXA2R	5.83952	5.60189	5.90205	5.37047	5.40597	5.70353	5.82143	5.97494	6.22827	6.31537	5.81747	5.35257	5.74555	5.47033	5.29636	5.25666	5.42872	5.67705	6.00611	5.49338	6.84446	6.7514	6.30217	6.87196	6.96605	6.72784	6.91641	6.82315	7.22511	7.0136	7.27623	6.94838	7.21446	6.99539	7.09905
ANXA3	6.87575	8.27165	8.30098	8.19727	8.07748	6.73655	6.83167	6.22827	6.77719	5.92275	6.50564	4.70175	6.3827	6.4006	4.36086	4.38881	3.9524	5.7939	4.14415	4.5689	9.26011	8.92618	8.88456	8.60586	9.03544	9.55648	8.57013	9.09346	8.22608	6.97016	7.79241	7.64119	8.1278	8.38461	7.91667
ANXA4	9.56985	10.0835	10.1732	10.1101	9.74973	9.96924	9.77265	9.80917	9.86944	9.5435	9.35883	9.3561	9.05288	9.07178	8.99603	9.06251	9.21074	9.20901	9.00623	9.23371	11.4139	11.4796	10.939	10.8647	11.2772	11.2818	11.0901	11.382	10.7368	10.8455	11.2145	10.9078	11.1347	11.1516	11.0734
ANXA5	10.4291	10.9468	10.8195	10.6612	10.4291	11.0019	10.8195	11.0325	10.6201	10.6282	9.98871	10.0143	10.0835	9.9239	9.85778	10.1349	10.0184	10.0635	9.67538	9.9645	12.139	12.1654	12.0164	11.9361	12.1822	12.26	12.1528	12.0531	11.9267	12.1528	12.0587	11.8702	12.2435	12.146	12.1953
ANXA6	5.8764	5.7245	5.38817	5.50785	5.53289	5.85054	5.76602	5.86517	5.85852	5.93116	6.39904	6.36751	5.98457	6.20865	6.37914	6.18208	6.26191	6.44352	6.28859	6.21392	9.86995	9.69863	10.2361	10.15	9.83719	9.83055	9.8826	9.6501	10.0343	10.2216	9.34997	10.039	9.86745	9.924	10.0039
ANXA7	9.12171	8.9664	9.10514	9.03853	8.9664	9.07711	9.07954	8.86099	8.93507	8.94506	9.28068	9.39056	9.32839	9.17143	9.15572	9.31102	9.27591	9.27168	9.09002	9.23157	10.7392	10.6846	10.4261	10.3539	10.7061	10.6517	10.5936	10.6381	10.2486	10.5478	10.6987	10.5564	10.6182	10.6875	10.7623
ANXA9	4.2454	4.013	4.00799	4.04845	4.0317	4.09281	4.1823	4.06899	4.04055	4.07296	4.22523	3.92064	3.9075	3.5559	3.83499	4.08655	3.92164	3.85238	3.87201	3.94945	5.47582	5.49836	5.47474	5.44407	5.40974	5.50818	5.54603	5.46206	5.54428	5.57673	5.42528	5.5336	5.44272	5.53158	5.4
AOAH	6.55134	6.27176	5.81782	5.61131	5.66977	6.00578	7.18726	6.58097	6.51348	7.02231	4.448	5.36755	4.94112	5.225	4.55383	5.14877	5.35119	4.90766	4.98893	4.8642	7.17498	6.91143	6.82038	7.14513	7.18828	6.84612	7.50066	7.17262	7.15378	7.86632	8.32076	7.94951	7.93482	7.96325	7.82655
AOC1	3.24053	3.69922	3.98451	3.54518	3.68635	5.56557	3.53799	4.14592	3.58689	3.58265	3.42311	3.60876	3.87068	3.60325	3.62298	3.56551	3.5233	3.50623	3.68635	3.89221	5.59454	6.30826	4.62203	6.71386	6.01776	6.08718	5.84459	5.0016	5.15593	4.76967	4.83137	5.83854	5.56785	5.66751	5.34984
AOC2	3.89527	3.39855	3.82135	3.8906	3.52319	3.88412	4.00778	3.72555	4.1133	4.06476	3.31039	3.56289	3.62269	3.24725	3.36791	3.2065	3.59642	3.63685	3.22356	3.47729	4.82871	5.41641	4.87633	5.30138	5.17415	5.19181	5.17489	5.19758	5.03238	5.7078	5.70737	5.62217	5.56834	5.4452	5.53089
AOC3	9.42528	6.89925	5.93068	6.85054	6.8389	6.8341	6.61607	7.06743	7.16875	7.48302	5.14178	5.04597	4.65307	5.86561	8.60688	6.07111	5.09028	5.27873	5.51887	4.83807	8.77263	8.672	9.10107	10.4365	9.26847	9.31115	9.25496	8.30857	8.7673	9.68634	9.28835	9.38022	9.72623	8.99453	9.93072
AOC4P	5.05483	5.02732	4.98916	4.90695	5.06795	5.10524	4.96274	4.98445	4.97166	5.08925	7.42994	6.64845	7.1568	6.85497	7.4655	7.43601	7.09108	7.19335	7.0022	7.45788	6.9179	6.70643	6.88453	6.92656	6.83097	6.78922	6.83066	6.88221	6.93942	6.78165	6.9325	7.01397	7.00667	6.89678	6.95975
AOX1	6.98004	7.12058	6.9677	7.04472	7.92961	6.65658	6.65658	6.41628	6.15516	6.29124	6.50194	6.44411	6.88047	6.35811	7.82577	5.68628	6.35283	6.38769	5.89546	6.29003	8.46609	8.3957	8.23275	7.70971	8.33645	8.37881	8.11076	8.47089	7.18876	7.62297	7.20394	7.57619	7.28895	7.43475	8.24907
AOX2P	4.02645	4.04915	4.14544	3.69847	4.15492	3.93798	3.74377	4.13844	4.00691	3.89664	3.47329	3.34557	3.53645	3.60726	3.41405	3.70734	3.59792	3.61111	3.67132	3.66514	5.25871	4.65835	5.13247	5.20071	5.36431	5.03549	5.04978	5.16193	5.33058	5.32557	5.0528	5.12175	5.21029	5.14629	5.34984
AP000230.1	4.91423	4.82987	4.8917	4.96193	4.88695	5.0129	4.58896	4.82188	4.74813	4.93399	6.40773	6.22998	5.97588	6.2938	6.4132	6.06218	6.93336	6.38823	6.69999	6.5173	5.77758	5.43867	5.93682	5.80842	5.74383	5.73717	5.68786	5.66541	5.97785	5.69159	5.67669	6.07737	5.96635	5.59654	5.74419
AP000253.1	3.83362	3.82801	4.03911	4.27507	4.21479	4.21661	3.94069	3.90937	3.90449	3.88043	3.02033	2.93423	3.04957	2.91201	3.04696	3.09024	3.08801	2.97909	2.98694	3.04696	4.25498	4.25735	3.96381	4.23853	4.32815	4.62127	4.40226	4.58263	4.54252	3.85926	4.4978	3.97669	3.95274	3.7532	4.01369
AP000265.1	3.36021	3.47867	3.49858	3.06905	3.61378	3.4247	3.47867	3.40098	3.54905	3.21762	2.91595	2.83863	2.95692	2.93606	2.90132	2.92796	3.05107	2.93924	3.02515	3.03242	3.8326	3.84556	3.80589	4.04621	3.73753	3.82218	4.09154	3.7631	3.82026	3.66522	4.04815	3.7532	3.80047	3.81459	3.65309
AP000347.2	5.1507	5.38424	5.27308	5.53538	5.32484	5.13786	5.27577	5.48095	5.25403	5.32005	3.58325	3.81206	3.7879	3.91493	3.74085	3.88853	3.76599	3.87142	4.16721	3.92926	5.83874	5.70641	5.80836	5.91417	5.85212	5.8302	5.89439	5.83393	6.02829	5.84584	5.74665	5.93095	5.81476	5.73589	5.83187
AP000462.1	3.83595	3.81077	3.89609	3.73141	3.7975	3.77782	3.86932	3.7975	3.83087	3.69168	4.8642	5.29821	4.92954	4.85224	5.67958	4.84145	5.07896	4.90303	5.05585	4.9482	5.23263	5.79104	5.57133	5.691	5.57469	5.38689	5.32846	5.34713	5.44205	5.59021	5.25317	5.40828	5.46928	5.43138	5.59168
AP000473.8	4.39111	4.84736	4.89449	5.05483	4.96756	4.73595	4.55859	4.62477	4.51172	4.50708	5.78515	5.82121	6.01512	5.82918	6.30364	6.06702	5.74214	5.71233	5.90704	6.00773	6.73239	6.73525	6.12947	6.42865	7.01843	6.40453	6.66977	6.5644	6.13473	6.32929	6.07623	6.13831	6.26905	5.49454	6.18854
AP000525.9	5.28141	6.46949	6.52657	5.7806	6.35273	6.73515	6.57506	7.11508	7.06578	7.8083	9.48578	10.0835	9.80125	9.44128	9.82668	10.1455	10.196	10.42	10.6201	9.80917	8.04979	8.94695	8.94561	8.53181	7.5497	7.96425	9.00878	8.5315	8.0429	9.23425	8.42285	8.74971	9.11071	8.62824	8.68911
AP000696.2	4.19965	4.20273	4.16296	4.46351	4.19702	4.39974	4.20993	3.9984	4.21199	4.22028	5.15825	4.8249	5.14838	6.00749	5.40362	6.00213	5.37803	5.44435	5.68469	5.46601	5.54679	5.62598	5.62796	5.61271	5.65337	5.64903	5.39015	5.47898	5.48194	5.73813	5.5557	5.63934	5.56871	5.65429	5.56501
AP001063.1	4.48306	4.42306	4.47281	4.31824	4.45534	4.29467	4.4014	4.36036	4.36365	4.48834	6.71738	7.32373	6.95458	7.17026	7.37832	7.52493	6.72891	7.31131	7.45505	7.38739	6.00435	5.7997	5.90809	5.99851	6.10973	5.97377	5.81907	6.05232	6.08986	6.16828	5.84339	5.9575	6.07483	6.02087	6.23001
AP001171.1	5.36426	5.2739	5.43035	5.29453	5.39899	5.65012	5.2861	5.36306	5.39623	5.37803	5.88919	5.60164	5.84474	5.93724	6.30636	5.9525	5.85271	5.53679	5.82956	6.2874	6.47791	6.13129	6.00875	6.23998	6.48467	6.37377	6.40394	6.38053	6.22686	6.53141	6.3107	6.58881	6.42382	6.26657	6.5409
AP001189.4	3.78772	3.74586	3.78887	3.76794	3.66737	3.72266	3.75681	3.71842	3.86467	3.73181	5.19928	5.08716	5.0626	5.12978	5.15046	5.00757	5.22868	5.17243	5.07536	5.14979	5.28749	4.99505	5.09801	5.38887	5.55079	5.17369	5.30067	5.01802	5.18345	4.97073	5.44182	5.20282	5.33798	5.34075	5.48082
AP001462.6	4.98141	5.12454	5.12331	5.46307	5.33317	5.16553	4.88306	5.03863	4.98945	5.0452	5.11752	5.07691	4.38126	4.68504	5.18205	3.91507	4.53211	4.54189	4.57924	4.73542	6.29158	5.93302	6.6154	7.02389	6.26387	6.48126	6.59292	6.67888	6.70617	6.16828	5.9401	5.62508	5.67572	6.01366	5.36042
AP001605.4	4.4705	4.42094	4.39183	4.43736	4.37024	4.53601	4.36376	4.31763	4.41002	4.43361	6.69498	6.84824	6.79679	6.73515	6.52375	6.61909	6.81998	6.76417	6.58309	6.88974	5.86347	5.65148	5.73057	5.69244	5.7294	5.80584	5.69599	5.58152	5.65939	6.08933	5.53452	6.0006	5.83825	5.40532	5.66686
AP001630.5	4.38183	4.46141	4.36642	4.397	4.29054	4.42023	3.98095	4.35672	4.20634	4.34484	5.9849	5.86235	5.79482	5.59154	6.31439	6.12984	6.40443	6.07261	5.90274	6.72435	6.3117	6.44096	6.40433	6.57788	6.32229	6.36944	6.45273	6.23475	6.37856	6.43841	6.49921	6.48724	6.23935	6.47768	6.56558
AP006216.10	3.60596	3.59386	3.56672	3.67067	3.6676	3.57114	3.62141	3.59792	3.49202	3.50816	5.0018	5.63748	5.26706	5.25067	5.9561	5.6311	5.39694	5.9264	5.02635	5.60804	4.22892	4.6248	4.17488	4.34782	4.20643	4.33666	4.16164	4.01546	4.41802	4.23313	4.49477	4.076	4.21598	4.17753	4.03845
AP006222.2	5.5277	5.87525	5.67004	5.89896	6.15069	6.10277	5.8282	5.58274	5.82749	5.70779	6.34294	6.0854	6.5561	6.33028	6.88683	6.4497	6.66735	6.30421	6.48507	6.43484	6.58301	6.05016	6.759	6.35678	6.11479	6.62227	6.68637	6.70507	6.83314	6.24706	5.88023	6.40267	5.98771	6.08139	6.23838
AP006547.3	5.21149	4.95486	5.0162	4.80489	5.05504	5.1805	4.93871	5.09352	5.01405	5.0869	7.19252	6.73591	7.14047	7.05837	6.90254	7.35157	7.41761	6.84077	6.64906	7.01977	6.99141	6.65773	6.78436	6.91898	7.0071	6.92125	6.98373	6.78292	7.01013	6.71317	7.04483	7.03557	7.00045	6.95078	7.00566
AP1AR	4.04148	3.98659	4.10199	4.14636	4.04227	4.12465	4.28293	4.21373	4.15403	4.10759	3.51807	3.65573	3.65017	3.8251	3.74258	3.63772	3.93186	3.68848	3.73064	3.7395	4.79519	4.97723	4.05317	4.33404	4.78215	4.34207	4.57501	4.51749	4.01462	4.91355	4.80757	4.46154	4.86663	4.75406	4.78314
AP1B1	6.45339	6.2505	6.44247	6.40361	6.47654	6.51516	6.66794	6.47286	6.42061	6.71791	7.08475	7.40224	7.49595	7.1188	7.23602	7.41858	7.61211	7.04115	7.58945	7.45874	7.86495	7.94681	7.86536	8.13892	7.86698	7.95146	8.20332	7.93458	8.31506	8.30008	8.2394	8.55522	8.11401	8.3276	8.34054
AP1G1	6.83803	6.89509	6.84601	6.90889	7.05922	6.83829	6.88809	6.89509	6.79887	6.89805	6.45146	6.76657	6.85261	6.4433	6.22521	6.27914	6.33796	6.45801	6.12121	6.22064	8.69102	8.6667	8.70456	8.81411	8.5737	8.57156	8.61536	8.60283	8.69632	8.65083	8.28637	8.3817	8.51377	8.33094	8.52696
AP1G2	5.30846	5.27056	5.26555	5.28673	5.23898	5.14877	5.39132	5.25456	5.38558	5.48095	4.46141	4.74194	5.01166	4.93419	5.33538	5.07388	4.85924	5.11962	4.97016	5.26745	7.16802	6.86592	7.20969	7.44084	7.34254	7.25769	7.48583	7.16847	7.77424	7.11295	7.53487	7.54571	7.47725	7.313	7.28598
AP1M1	6.21324	6.13111	6.11438	6.07473	6.11501	6.37493	6.29617	6.41094	6.5012	6.48609	6.618	6.77694	6.47295	6.69532	6.64078	6.64078	6.64886	6.85901	6.62735	6.93099	8.84929	8.79397	9.12943	8.95991	8.80589	9.03034	8.88877	8.79997	9.04746	8.87012	8.60377	8.93647	8.77554	8.72358	8.92832
AP1M2	4.3482	4.30759	4.26931	4.39457	4.30789	4.41885	4.35302	4.35114	4.27746	4.30528	5.66404	5.56763	5.71577	5.5352	5.73175	5.76079	5.49023	5.68385	5.78584	5.46787	5.64747	5.82213	5.79515	5.58152	5.64686	5.69244	5.50818	5.60418	5.62318	5.72189	5.47748	5.72244	5.49654	5.64643	5.57529
AP1S1	4.89685	4.85329	4.75032	4.8867	4.92414	4.92828	4.85145	5.01381	4.85063	5.00429	4.74019	4.96193	4.90623	4.94047	5.22539	5.20533	5.18495	4.82814	5.29703	5.17474	7.6388	7.61414	7.5746	7.47569	7.63198	7.24013	7.23718	7.12117	7.42271	7.76017	7.61148	7.61974	7.68886	7.77056	7.70467
AP1S2	8.5619	7.83257	8.19077	7.96038	7.77267	8.07748	8.35284	8.22386	8.17113	8.40336	7.7769	7.67996	7.62108	7.43984	7.23652	7.31587	7.678	7.38253	7.37244	7.65431	9.31393	9.42709	9.19456	8.98096	9.40755	9.206	9.15153	9.06525	9.04033	9.42786	10.0279	9.41582	9.89889	9.43879	9.40109
AP1S3	3.23387	3.29962	3.37138	3.49436	3.29202	3.23557	3.38445	3.21057	3.3009	3.37366	3.26585	3.36436	3.31529	3.31853	3.29036	3.28802	3.29084	3.28581	3.38295	3.23227	3.33982	3.52834	3.55312	3.44963	3.4225	3.44477	3.47975	3.40518	3.68447	3.43433	3.47877	3.45109	3.47692	3.45586	3.49399
AP2A1	5.03271	4.96712	4.97581	4.96659	5.05135	5.03049	4.88609	4.947	4.91715	4.91002	4.84318	5.0782	5.16579	5.36146	5.37198	5.00318	5.21468	5.31025	5.18554	5.32014	6.78953	6.85076	6.95234	6.89099	6.65984	6.77507	6.86159	6.66181	6.8264	6.89808	6.69365	6.8747	6.72299	6.82523	6.75015
AP2A2	6.91542	6.9762	6.74152	6.93531	7.2322	7.12228	7.12655	6.98441	6.91306	6.97844	6.2198	6.02198	6.59864	6.63453	5.99214	6.09553	5.97956	6.1313	6.22892	6.14113	9.09752	9.59533	9.56219	9.64799	9.19456	9.49721	9.41284	9.47035	9.45336	9.36397	9.11034	9.58907	9.07716	9.25961	9.36458
AP2B1	7.23531	7.58505	7.29273	7.32162	7.48349	7.43208	7.48481	7.52541	7.44651	7.53595	6.16309	6.01243	6.22064	6.01149	5.50877	5.47816	5.95565	5.66653	5.449	5.66026	9.72517	9.7843	9.81625	9.77357	9.81333	9.72517	9.64506	9.35813	9.64005	9.65503	8.96324	9.22754	9.31499	9.33836	9.54362
AP2M1	8.26755	9.03853	8.64823	8.26917	8.62718	9.22371	8.62458	9.32452	9.28436	9.33339	7.02742	6.75708	7.24851	6.68458	6.58465	6.8746	6.63708	6.69862	6.88742	6.68276	11.0273	10.9043	10.9612	10.9078	11.0734	10.8725	10.9235	10.759	10.7343	10.8905	10.4018	10.7101	10.8774	10.5849	10.8751
AP2S1	7.57442	7.1408	7.24851	7.20212	7.23836	8.07611	7.66557	7.9383	7.90282	8.01157	8.41571	8.51603	8.31887	8.36388	8.46897	8.88519	8.46703	8.58265	9.01847	8.56666	9.89596	9.65868	10.2805	10.2252	9.89889	9.79393	9.95054	9.72287	10.332	10.5108	10.3712	10.4117	10.4568	10.3781	10.278
AP3B1	6.0278	6.10538	6.03996	6.19658	6.03764	6.05966	6.35045	6.1579	6.15685	6.24797	5.83862	5.84964	5.32542	5.59634	5.81543	5.51739	5.80638	5.29688	5.71006	5.4147	8.43638	8.4949	7.91117	7.68279	8.56717	8.29948	8.31215	8.28666	7.87443	8.54855	7.71619	8.1649	8.35886	7.82773	8.70221
AP3B2	3.8539	3.75811	3.68123	3.76128	3.79681	3.68691	3.69835	3.63509	3.68906	3.71399	4.02645	4.41552	4.43477	4.0041	4.21102	4.23929	4.5046	3.98615	4.16754	4.27046	5.21537	4.95066	4.88904	5.10478	4.98252	5.26568	5.12624	5.10496	5.11452	4.94226	5.01869	5.07172	5.21921	4.9743	5.24919
AP3D1	7.17921	7.14199	6.87977	6.99731	7.22128	7.24052	7.25965	7.22696	7.16288	7.53066	5.13621	5.04574	5.31996	5.74763	5.14655	5.18139	5.16748	5.09507	5.38582	5.24873	8.47563	8.50346	8.51822	8.57013	8.50264	8.59099	8.60586	8.55585	8.83069	8.56683	8.26535	8.69591	8.49003	8.32326	8.77053
AP3M1	7.33957	7.35157	7.3993	7.36404	7.37908	7.31336	7.34733	7.28192	7.35302	7.37645	4.45194	4.45883	4.7849	4.30653	4.21986	4.08264	4.23598	4.49693	4.14287	4.40545	8.71704	8.78341	8.80433	8.77622	8.93647	8.83385	8.6867	8.77697	8.59068	8.68939	8.6401	8.61228	8.71579	8.64425	8.65621
AP3M2	6.56938	6.73989	6.67309	6.4367	6.53147	6.60652	6.20865	6.76785	6.55003	6.59701	6.87889	6.63682	6.3103	6.43853	6.55679	6.3464	6.71268	6.38208	6.36438	6.2642	8.0586	8.28765	8.35983	8.47563	8.14358	8.34891	8.20582	8.1138	8.22948	8.01221	7.69804	8.25436	8.07642	8.00032	7.98072
AP3S1	10.4711	10.04	10.2746	10.2746	9.98326	10.0309	10.2205	10.1859	10.3039	10.1268	11.3989	11.3735	11.3317	11.3735	11.3317	11.1066	11.3877	11.5469	11.3735	11.3877	11.3467	11.5027	11.3089	11.2358	11.3427	11.3518	11.2114	11.4242	11.3485	11.368	11.4851	11.3781	11.5955	11.4796	11.3341
AP4B1	5.12331	5.08753	5.12691	5.13883	5.16101	5.08427	5.05617	5.03592	5.11391	5.10631	5.15004	4.92144	5.24913	4.96628	4.96712	5.05159	4.80271	4.8557	4.808	4.94193	6.99867	7.18119	7.23851	7.19019	6.977	7.08384	7.20501	7.27051	7.26694	7.03269	7.62247	7.11233	7.29264	7.25015	6.9561
AP4E1	4.40205	4.40606	4.49718	4.31293	4.40606	4.43086	4.40709	4.41115	4.3897	4.50729	4.20595	4.16314	4.07496	4.17079	3.96707	4.13816	4.21556	3.9819	4.14654	4.15853	5.95555	6.08774	6.13299	5.89419	6.01033	6.0415	5.99596	5.98816	5.90202	6.0939	6.15774	6.10406	6.15799	6.0494	6.32149
AP4M1	5.39273	5.45212	5.39869	5.4176	5.50238	5.96839	5.34966	5.52283	5.37124	5.36533	5.41972	4.57731	5.11882	5.44371	5.76103	5.18382	5.32331	5.12944	6.04224	5.20424	7.48682	7.4495	7.55777	7.36948	7.45155	7.52639	7.33967	7.39755	7.36112	7.539	7.10847	7.13916	7.30931	7.47054	6.97448
AP4S1	5.96305	5.94035	5.95639	6.11932	5.88542	5.93242	5.78359	5.87373	5.84194	5.80443	4.71725	4.53786	4.72887	4.476	4.72645	4.57093	4.58151	4.49456	4.47541	4.56544	7.30856	7.29932	7.35808	7.25015	7.13916	7.27373	7.24556	7.20782	7.34514	7.1933	7.9297	7.30007	7.42428	7.67779	6.97947
AP5B1	3.72382	3.68573	3.65723	3.69613	3.76486	3.62909	3.46146	3.61175	3.61343	3.58202	4.2699	3.88885	3.84605	4.00982	3.56574	3.88221	3.89892	3.90478	3.97016	3.85554	6.26733	6.08685	6.18235	6.19703	6.01147	6.05905	6.22074	6.11522	6.69814	6.39383	5.72581	6.07091	6.14964	5.88211	5.98159
AP5M1	6.57143	6.59957	6.62805	6.5732	6.59279	6.54861	6.51781	6.60808	6.51312	6.64447	5.74452	5.58091	5.40256	5.48974	5.13757	5.312	5.63977	5.19601	5.28067	5.56012	8.23243	8.23876	8.13658	8.09011	8.33286	8.0947	8.00253	8.23898	7.84107	8.17266	8.04465	7.95887	8.24882	8.07242	8.2155
AP5S1	5.88384	5.92748	5.88353	5.79956	5.75727	5.99	5.8764	5.86136	6.05068	6.05396	6.48925	6.47354	6.68726	6.99444	7.11028	6.88948	7.07349	7.02576	6.5689	6.9476	7.73529	7.45517	7.99971	8.10097	7.66282	7.80856	7.58966	7.65483	8.08908	7.86007	7.86383	7.7831	7.84299	7.95371	7.80231
APAF1	5.47246	5.36032	5.29592	5.31156	5.26953	5.34586	5.48793	5.19086	5.25519	5.40466	5.16044	5.21187	5.60288	5.03121	5.257	5.34748	5.1807	4.92763	5.20036	5.17658	6.68222	6.94068	6.6422	6.75083	6.92125	6.68793	7.00511	6.81668	6.60419	6.84511	6.96655	6.94195	6.80066	6.91293	6.81409
APBA1	4.77803	4.65491	4.38307	4.69133	4.79657	4.64686	4.64557	4.67552	4.62952	4.56455	4.4462	4.59235	4.30605	4.35353	4.27991	4.04882	4.31747	4.19926	4.43666	4.1594	6.80621	7.00593	7.00593	7.05338	6.91872	6.98549	7.08228	7.19408	7.07493	6.96193	6.7677	7.0136	6.84144	6.86688	6.96766
APBA2	5.57114	5.62767	5.54813	5.38676	5.48043	5.79775	5.62591	5.87617	5.86886	5.99888	8.11799	8.14554	8.14187	8.10952	8.25042	8.51821	8.42087	8.13594	8.55407	8.37647	7.19445	6.90275	7.13848	7.27731	7.01248	7.25253	7.13699	6.99754	7.77918	7.74196	7.35226	7.63262	7.53441	7.45953	7.50087
APBA3	5.784	5.79019	5.68837	5.6478	6.04946	6.00631	5.98303	6.08242	6.02288	6.0854	7.26506	7.3696	7.45639	7.37008	7.44329	7.57011	7.47392	7.59479	7.7352	7.71789	7.72456	7.56521	8.09743	7.95988	7.53982	7.89847	7.66282	7.80633	8.08825	7.67521	7.81674	7.69068	7.59633	7.70261	7.48604
APBB1	5.52322	5.47688	5.61507	5.51707	5.64051	5.92275	5.25724	5.51847	5.60622	5.56635	3.705	3.69108	3.2704	3.59976	3.54935	3.50916	3.62269	3.58567	3.71156	3.49412	7.4732	7.3748	7.60615	7.42832	7.30471	7.44983	7.49261	7.29214	7.58939	7.34982	7.18781	7.37617	7.15908	7.25851	6.95265
APBB1IP	5.47885	5.3145	5.37124	5.2267	5.32449	5.53667	5.82121	5.56651	5.63722	5.68185	6.71545	6.56938	6.64755	6.59615	6.50239	6.55559	6.40168	6.47354	6.71937	6.45555	7.42248	7.75631	7.51014	7.84574	7.77457	7.72075	7.83542	7.92003	8.38193	8.46663	9.00747	8.80248	8.51555	8.48923	8.96631
APBB2	5.96904	6.04814	5.94436	6.00296	6.04767	5.90399	5.76787	5.96508	5.94109	5.80909	4.93383	4.91171	4.83929	4.88086	5.11811	4.76603	5.08143	5.17717	4.69425	4.90489	8.45238	8.4572	8.45028	8.53217	8.41561	8.15736	8.5626	8.23665	8.26152	8.20359	7.64183	7.95447	8.15406	7.88871	8.1503
APC	5.36063	5.53039	5.4957	5.50531	5.3183	5.36063	5.3799	5.3568	5.4147	5.31781	5.70896	5.46928	5.53667	5.28256	5.37283	5.16265	5.3461	5.43582	5.15992	5.22204	7.20782	7.45451	6.75483	6.68761	7.31689	6.9584	7.17146	7.09927	6.45844	7.22785	6.26165	6.71568	6.8065	6.55885	7.15708
APC2	4.66518	4.73053	4.66472	4.7333	4.75825	4.82967	4.77295	4.81601	4.75471	4.71225	5.19309	5.3387	5.55592	5.35852	5.41073	5.51585	5.39899	5.41106	5.37689	5.56288	6.80293	6.69721	6.75366	6.86108	6.85248	6.77848	6.8518	6.88933	6.94702	6.59577	6.62774	7.01341	6.8175	6.88003	6.60328
APCDD1	5.46767	8.75807	9.3951	9.17467	9.01313	8.45766	7.08733	7.99291	8.07838	7.49748	11.7259	9.88995	10.6282	10.6067	9.81638	9.10216	10.3559	10.1516	8.9056	10.4772	12.613	12.48	12.3497	12.49	12.5564	12.7613	12.5879	12.7275	12.2435	11.0389	10.293	10.8103	11.1774	10.7863	10.5305
APCDD1L	5.85852	5.90011	5.50877	5.52117	4.95361	6.73762	6.666	6.65547	6.67573	7.54141	4.27874	4.46119	4.43843	4.06064	4.0725	4.37983	4.81926	4.40421	4.33265	4.10365	7.72682	7.50633	7.51397	7.59924	7.1316	7.24148	6.91029	7.29238	7.81113	8.91709	8.21997	7.94314	7.74104	8.10236	8.98275
APCDD1L-AS1	4.47141	4.52026	4.44111	4.37773	4.45947	4.61564	4.461	4.56087	4.5395	4.60318	5.71826	5.82475	5.73355	5.92483	6.02182	6.01606	6.04353	5.88143	5.83091	5.86211	5.82479	5.77365	5.76031	5.76447	5.86167	5.82966	5.83874	5.86281	6.03547	5.98361	5.84584	5.86721	5.8393	5.79608	6.00528
APCS	4.34521	4.19912	4.38989	4.48238	4.39749	4.32334	4.27891	4.21216	4.18164	4.37005	6.01953	6.07559	6.19522	5.88827	6.02606	5.98801	6.29789	5.85447	6.55326	6.57291	5.93452	6.04345	6.01707	5.9581	6.04557	6.02929	6.09083	6.04303	6.03037	6.15129	5.75088	6.11092	6.1092	5.92953	6.0242
APEH	5.65618	5.60522	5.5739	5.60052	5.79565	5.66404	5.71479	5.74253	5.78311	5.73024	4.9729	4.55446	5.14116	5.16024	5.00235	5.36146	5.15285	5.08217	4.72887	5.51456	7.8932	7.72657	8.06393	7.92778	7.62929	7.74114	7.80417	7.69157	7.82705	7.84886	7.95574	7.91242	7.82705	8.08232	7.80883
APELA	3.78182	4.11386	4.1594	3.42979	3.73711	5.22753	6.24306	5.49999	6.5275	7.67684	3.26807	3.31894	3.16673	3.21527	3.26133	3.27921	3.4851	3.3053	3.98326	3.35199	4.30543	4.50665	4.64367	4.21981	4.27198	4.29635	4.43072	4.45067	4.8818	7.17725	7.74636	5.87133	7.20806	6.19023	5.86124
APEX1	9.15038	9.16669	9.28436	9.12766	9.37678	9.21758	9.3153	9.39056	9.48578	9.42822	7.49546	7.91034	7.31914	7.79397	7.53356	7.7408	7.83644	7.67595	7.65669	7.28934	10.8488	10.7494	10.841	10.7608	10.8488	10.8598	10.8774	10.8368	10.8336	10.9139	11.2306	10.9673	11.115	10.9448	10.9725
APEX2	6.04224	6.12651	6.07011	5.92026	5.91423	6.1087	6.21215	6.10043	6.31858	6.11739	5.60324	5.51311	5.51932	5.1447	5.39157	5.34776	5.44928	5.8257	5.23544	5.13263	7.10741	7.03884	7.5024	7.35428	6.96047	7.25205	7.11865	7.13552	7.27212	7.17262	7.20554	7.29318	7.11027	7.29547	7.14533
APH1A	5.26967	5.38315	5.30834	5.36498	5.28339	5.57534	5.65655	5.61483	5.60786	5.472	6.16993	6.32764	6.42152	6.24373	6.00773	6.03613	6.10774	6.20697	5.98203	5.92923	8.36611	8.13278	8.27961	7.94929	8.352	8.23774	8.20821	8.29856	8.23457	8.34274	8.15111	8.29918	8.33461	8.33403	8.24029
APH1B	6.69179	6.60219	6.54886	6.68633	6.81301	6.62385	6.61959	6.64214	6.49791	6.72257	7.22818	6.94893	7.0072	7.18905	7.1588	7.08855	6.88974	6.94152	7.11558	7.20663	7.96093	7.9707	7.74339	7.92898	7.94377	7.94951	8.03842	8.15004	8.00473	7.97428	8.53532	8.12856	8.10374	8.24951	8.04056
API5	5.97468	5.90853	5.93435	5.98354	5.94564	5.92888	5.99	5.92463	5.86776	6.03038	5.1704	5.45749	5.26496	5.10514	5.3717	5.26461	5.446	5.19489	5.45614	5.22844	7.96777	7.82468	7.75761	7.75829	8.03366	7.8418	7.80231	7.8249	7.7264	8.08611	8.45028	7.90178	8.14905	8.29345	8.07356
APIP	5.84131	5.8866	5.83301	5.86036	5.93919	5.68881	5.88084	5.93996	5.70403	5.63687	4.92011	5.03049	4.79759	4.82448	4.43967	4.75692	4.6137	4.63165	4.4194	4.64476	7.55489	7.86574	6.97293	7.60826	7.33967	7.05319	7.00272	7.13612	7.16657	7.46544	7.77806	7.36055	7.69183	7.47778	7.23607
APLF	3.90093	3.64852	3.71477	3.88954	3.68673	3.88726	3.81403	3.69073	3.80609	3.68057	3.70228	3.74625	4.09838	3.57851	3.72633	3.7972	3.51303	3.51854	3.56379	3.68158	5.0012	5.00192	5.10681	5.04326	4.94573	4.96557	5.06374	5.05936	4.92671	4.77429	4.71422	5.12217	5.17823	4.93436	5.02234
APLN	5.39219	5.23753	5.23045	5.17689	5.22082	5.29199	5.17734	5.97866	5.44782	5.57478	5.02423	4.53712	5.90444	5.62362	6.00974	5.78538	5.90444	5.75587	5.75318	5.55885	6.99598	6.98674	7.17074	6.78629	6.85001	7.13269	7.11123	6.7923	8.57249	8.55813	7.39683	7.58003	7.44504	7.34715	8.03061
APLNR	7.19007	7.19767	7.50176	6.77719	6.54509	6.86666	7.07651	8.10874	7.92521	8.53104	5.09352	5.8866	5.3522	5.67982	5.03462	4.70104	5.04337	5.10034	5.69588	5.34982	9.03348	8.56995	9.17624	10.2994	9.28961	8.91046	9.68475	9.49721	9.72727	9.92652	9.80971	9.55302	9.67206	9.37549	9.31951
APLP1	5.64611	5.49434	5.51827	5.51052	5.37705	5.47256	5.66089	5.42787	5.55853	5.52805	7.18652	6.5126	6.7673	6.78983	6.89896	6.90037	6.66639	7.24452	6.58796	6.53923	7.18174	7.3104	7.65866	7.51957	7.52677	7.53616	7.02313	7.23284	8.18138	7.07639	7.3122	7.32774	6.99891	7.31558	7.06949
APLP2	7.85779	7.8051	7.73339	7.79857	7.75388	8.00417	8.02451	7.89849	7.79732	7.99546	7.88271	8.23133	8.27477	8.17929	8.1492	8.51039	8.24632	8.20785	8.28502	8.23735	10.4984	10.768	10.2564	10.1812	10.5967	10.6105	10.573	10.5418	10.3428	10.6032	10.1829	10.4793	10.4499	10.4229	10.8043
APMAP	8.98098	8.73574	8.75136	8.69103	8.78093	8.83907	9.20009	9.11237	9.11403	9.29355	6.6298	6.94552	6.29053	6.85522	6.79422	6.4497	7.24641	6.89477	7.15126	6.8956	9.67206	9.71547	9.73595	9.65724	9.81905	9.96366	9.83906	9.70156	9.4678	9.85594	9.96366	10.0601	9.93013	9.90482	9.82607
APOA1	5.17582	5.56818	5.33037	7.42231	6.92904	5.51341	5.46601	5.38616	5.45774	5.41677	5.83365	5.46297	5.95685	6.01663	6.12178	6.24674	5.64388	5.8866	6.22974	6.02085	6.6642	6.43084	7.1056	6.91821	6.67714	6.81064	6.67051	6.52994	6.71463	6.19648	6.48467	6.39541	6.31876	6.75351	6.25161
APOA1BP	7.83209	7.91967	7.91323	7.79011	8.11174	8.06373	7.94941	7.93406	8.02417	7.91655	8.28025	7.87365	7.91772	8.01887	8.31029	8.02754	7.67035	7.69797	7.95295	7.91207	9.33925	9.17768	9.66825	9.62374	9.28541	9.39576	9.46371	9.29359	9.95729	9.46721	10.039	9.99203	9.64828	9.8826	9.33615
APOA2	3.70481	3.64371	3.66971	3.58053	3.75646	3.61343	3.77865	3.64912	3.6734	3.64435	3.81695	3.60046	3.83419	3.74509	3.67714	3.71104	3.83934	3.66707	4.04055	3.69406	4.87033	4.78215	4.96261	4.85333	4.85366	4.87655	4.90489	4.9138	5.00821	4.41817	4.91317	4.93385	4.99071	4.87496	5.10806
APOA4	5.20301	5.05135	4.90178	5.20354	5.26111	5.01381	4.91734	5.16538	5.054	5.00235	4.35353	4.85347	4.85692	4.79297	4.98472	5.1333	4.67488	4.62596	4.56794	4.70964	7.26527	7.02563	7.04483	7.12777	7.23338	7.31244	7.28578	7.19644	7.52591	7.03214	7.28809	7.39355	7.23789	7.31269	7.4375
APOA5	5.24815	5.28445	5.27894	5.0369	5.21496	5.36231	5.09987	5.23067	5.16342	5.27894	6.91853	6.90441	6.98928	6.97272	7.13881	7.27682	7.04402	6.93302	7.06815	7.24814	6.87676	6.46591	6.50401	6.74273	6.78922	6.80831	6.79206	6.73401	6.80481	6.73841	6.90466	7.00909	6.79996	6.82577	6.86189
APOB	4.95237	4.1322	3.86376	3.9312	3.98891	4.08161	4.27209	3.86391	3.78849	3.93906	3.55474	3.90016	3.79852	3.7848	4.29254	3.7038	3.92064	3.80319	3.9558	4.04076	4.77336	4.80782	5.02361	4.74543	4.58363	4.69077	4.72964	4.67338	4.66299	4.74641	4.4958	4.94171	4.21351	4.68523	5.0867
APOBEC1	4.00691	3.85456	3.88608	3.97933	3.8906	3.97205	3.94254	3.85026	3.77296	3.85281	5.75422	5.67393	5.95017	5.77116	5.28207	5.65768	5.5618	5.43142	5.98243	5.59368	5.082	5.11509	5.20151	5.15402	5.19685	5.41095	5.10636	5.12448	4.99989	4.95523	5.13292	4.97767	5.24587	5.22552	5.33289
APOBEC2	4.98489	4.7768	4.70752	4.84197	4.80819	4.92026	4.85723	4.73787	4.69788	5.00525	6.179	5.96869	6.28644	6.24042	6.14113	6.11768	6.21215	6.26598	6.16227	6.46371	6.00875	5.80605	5.6842	6.04172	6.03547	6.07483	5.93842	6.00021	6.21807	5.97761	6.07387	5.99791	6.18402	6.07737	6.19974
APOBEC3B	4.37875	4.20187	4.65729	4.02124	4.09602	4.6533	4.90623	4.92962	5.39899	5.55158	3.87373	3.56289	3.25815	3.16062	3.20224	3.36412	3.77975	3.36816	3.5303	3.27224	5.08285	5.34034	6.15765	5.51956	5.73036	5.46959	5.29154	4.44254	5.66806	6.52088	7.50715	5.95127	6.08188	6.4757	5.72244
APOBEC3C	5.35989	5.81	5.66445	5.64975	5.71965	5.74131	5.72514	5.66256	5.67853	5.87864	5.25925	5.51783	5.38582	5.60786	5.40056	5.16618	5.06376	5.36217	5.36281	5.34311	9.12895	9.11	9.40816	9.49523	9.19555	9.1379	9.3376	9.14099	9.38914	8.93595	9.03034	9.16746	8.84521	9.08438	8.99698
APOBEC3D	4.56794	4.23317	4.1241	4.32924	3.96918	4.26114	4.32456	4.17806	4.23796	4.25006	4.69336	4.9326	4.65901	4.99737	5.17455	5.20838	4.87557	4.76682	5.2537	4.8882	6.56335	6.47325	6.5238	6.47272	6.5769	6.54724	6.56173	6.38216	6.4801	6.69421	6.83924	6.69954	6.54253	6.70507	6.54825
APOBEC3F	5.36334	5.34966	5.442	5.45525	5.34143	5.33773	5.35042	5.45197	5.46855	5.4385	6.73376	6.6709	6.36958	6.83255	6.66271	6.56968	6.80291	6.65323	6.77618	7.08967	7.35343	6.81692	7.00225	7.39501	7.43702	7.3122	7.31082	7.35715	7.66089	6.99188	7.66719	7.60826	7.51677	7.54864	7.55265
APOBEC3G	6.53355	6.60392	6.38704	6.39204	6.24234	6.4934	6.71478	6.66855	6.57932	6.7673	6.81744	7.47279	7.41067	7.23453	7.01806	7.27437	7.174	6.94685	7.51709	6.9677	7.36209	7.41219	7.59212	7.91295	7.44128	7.66821	7.56766	7.56521	8.11105	7.85904	8.59436	8.16399	8.04786	8.31302	7.81064
APOBEC4	4.00982	4.09334	4.06741	4.02443	3.99731	3.94485	3.71933	4.0165	3.98042	3.88537	6.32175	6.40995	6.10742	6.14447	6.53738	6.37699	6.18333	6.31003	6.36255	6.13146	4.17581	4.31016	4.15054	3.90681	4.13561	4.18171	4.23584	4.4534	3.74707	4.16525	4.15507	4.06593	4.16987	4.055	4.25685
APOBR	5.08811	4.9631	4.92177	4.84145	4.98569	4.94088	5.26778	4.89626	5.09125	5.19044	3.63258	3.55017	3.46935	3.72544	3.45062	4.28123	3.50664	3.59031	3.6814	3.53949	6.28494	6.00241	6.16749	6.39887	6.12451	6.02402	6.51299	6.37095	6.4327	6.73525	6.94906	6.88232	6.74814	6.70779	6.94876
APOC1	8.017	6.74395	6.93336	7.32104	7.06051	7.56739	7.78071	7.6938	7.99546	8.33129	4.45534	6.35835	5.05902	4.92144	6.179	5.56586	5.59368	4.76031	5.27807	4.9002	8.01221	7.13638	7.24682	8.05802	7.71965	7.24821	7.69313	7.99323	8.72519	8.96553	10.7623	8.52018	8.48027	9.65868	8.92665
APOC2	4.08584	4.12987	4.13518	4.09979	4.25333	4.0295	4.13564	4.16071	4.19438	4.05376	4.26157	4.09281	3.8883	4.00336	4.38374	4.12295	4.29094	4.03432	3.95201	4.13731	5.78034	5.69629	5.62174	5.7705	5.77623	5.89274	5.8507	5.63828	5.74295	5.68942	6.19757	5.81875	5.7798	5.93484	5.81786
APOC3	4.29625	4.47193	4.35548	4.47141	4.45218	4.44431	4.33069	4.40814	4.45561	4.35286	5.8866	5.34176	5.82929	5.86802	5.56118	5.50077	5.88587	5.77022	6.01743	5.72521	5.64981	5.51073	5.6685	5.59861	5.7837	5.6885	5.79061	5.54802	5.34002	5.60776	5.7351	5.68316	5.76031	5.6266	5.74725
APOD	10.0687	6.13236	6.1185	6.60481	5.9718	5.89879	5.06169	6.05759	6.1603	4.77437	6.50849	6.97132	7.05922	6.87575	8.95551	6.44034	7.07244	8.28949	6.37225	6.62877	7.63344	7.24168	8.89866	9.7435	9.1389	10.629	8.39174	7.76278	9.63502	7.68032	7.8315	8.54649	7.57728	7.4994	7.99055
APOE	7.68166	8.14737	8.46468	8.85306	8.91623	8.50663	8.56891	8.78536	8.83761	8.72321	8.52282	10.0871	9.39304	8.34776	9.16045	8.81122	8.79052	8.10336	9.03486	8.86538	10.2013	9.58139	9.59166	10.1665	10.0296	10.2216	11.0633	10.5967	10.8774	10.4756	10.1622	10.2741	9.91343	10.7343	10.4447
APOF	3.35299	3.26708	3.33609	3.34763	3.42805	3.15823	3.37805	3.42764	3.3598	3.31529	3.31137	3.03621	3.29555	3.17775	3.08243	3.11151	3.10825	3.25662	3.17664	2.98163	3.73099	3.8013	4.00755	3.75705	3.75956	3.72313	3.67227	3.83409	3.74771	3.77242	3.84077	3.73323	3.473	3.98545	3.69087
APOH	4.23411	4.23942	4.29897	4.34101	4.19344	4.2855	4.20201	4.12814	4.20038	4.27572	4.72968	4.77373	4.44968	4.83309	5.06579	4.77092	4.52712	4.87673	4.86844	4.67622	5.08436	5.1881	5.23197	5.12269	5.07397	5.30277	5.06187	5.15157	5.28163	5.3875	4.95241	5.16529	5.28334	5.39468	5.15975
APOL1	7.21339	8.57382	7.62108	7.12735	7.07542	7.3382	7.64565	7.63576	7.23088	7.60284	8.86099	9.49682	9.91997	9.82668	8.80541	8.99449	9.58429	9.32839	9.69979	9.17631	9.15948	9.00878	9.10459	8.89155	9.2375	9.20798	9.08639	8.77738	9.21686	9.09477	9.09855	9.01943	9.03348	9.39256	8.9776
APOL2	6.32458	6.74517	6.55815	6.50152	6.278	6.41689	6.5872	6.50871	6.52134	6.59784	6.26897	6.56267	6.81462	6.1994	6.30958	6.16852	6.34689	6.47811	6.45993	6.29925	8.16215	8.14404	8.39053	8.28392	8.2342	8.22557	8.10374	8.11668	8.37601	8.25178	8.27868	8.27546	8.17626	8.23019	8.07015
APOL3	7.11385	8.42681	8.04535	7.49641	7.24765	7.64795	7.60716	7.90356	7.67508	7.4246	4.38374	4.38691	4.73053	4.25738	3.83824	3.47458	4.39198	4.13585	3.94714	4.23778	9.70085	9.35725	9.82131	9.66229	9.75538	9.74782	9.7102	9.43816	9.49962	9.24354	9.03432	9.39979	9.40992	9.30437	9.26117
APOL4	4.74422	5.15393	4.87256	4.93189	5.03725	4.78548	5.008	5.04826	4.84924	5.01873	4.56005	4.60989	4.5287	4.43916	4.37789	4.53297	4.39075	4.61962	4.57348	4.54237	6.58805	6.56813	6.29077	5.87938	6.62142	6.46847	6.10233	6.26631	6.13088	6.56906	6.60115	6.12064	6.26884	6.16453	6.22774
APOL5	4.2968	4.31326	4.15427	4.31351	4.40444	4.34904	4.14985	4.25691	4.05471	4.32747	7.01456	6.59586	6.35131	6.73408	7.27589	7.14566	6.91365	6.60011	7.01456	7.02716	5.56379	5.67724	5.48082	5.62447	5.73589	5.70047	5.49024	5.6728	5.66157	5.70137	5.71409	5.81853	5.73057	5.60848	5.61151
APOL6	5.34198	6.28973	5.56436	5.51887	5.31252	5.28551	5.40597	5.4448	5.32866	5.22035	5.00834	5.08946	5.27593	4.88141	4.98349	4.78676	4.93664	4.85014	4.7208	5.17582	7.58279	7.25534	7.28925	7.44595	7.7323	7.60025	7.36712	7.11295	7.83542	7.20177	7.13717	7.26729	7.21314	7.14109	7.54311
APOLD1	8.00656	5.5284	7.16907	5.70979	7.31851	5.96812	5.81601	7.56328	7.17805	7.52223	5.38352	3.78134	3.46104	3.42639	7.16704	3.52555	4.56794	3.88587	3.85252	4.1074	7.5728	8.07145	8.3393	8.43874	7.17939	7.80826	8.43111	7.67267	8.1831	9.81112	9.04746	8.47175	8.77407	8.13728	7.49921
APOM	4.43244	4.42958	4.47858	4.52769	4.7095	4.53173	4.49733	4.59816	4.60133	4.47923	6.0633	5.83069	6.07182	6.04543	6.1267	6.1286	5.99482	5.97733	6.01975	6.05656	6.309	6.27222	6.32454	6.12177	6.17401	6.28598	6.25996	6.31766	6.3969	6.37214	6.34838	6.37647	6.46847	6.32908	6.32958
APOO	6.2505	6.19491	6.37838	6.35153	6.29634	6.28617	6.47638	6.26284	6.30075	6.43386	6.39819	6.41501	6.21711	6.21569	6.09386	5.87116	6.50239	6.17426	6.42698	5.92224	7.32949	7.13699	7.15353	6.95454	7.60107	7.24457	7.05302	7.15173	6.97099	7.41576	7.6719	7.10596	7.54068	7.2826	7.20949
APOOL	6.74358	6.52107	6.44893	6.4794	6.38667	6.3896	6.37252	6.33725	6.28073	6.16423	5.55565	5.46152	5.55137	5.18515	5.74274	4.99824	5.2689	5.46839	5.12874	5.37198	8.07642	8.11668	7.85122	7.895	8.1252	7.98523	8.04465	7.9036	7.54843	7.71758	7.48391	7.76798	7.78841	7.74421	7.97691
APOPT1	6.4994	6.54364	6.41898	6.37616	6.42861	6.44652	6.46701	6.46138	6.37767	6.50097	6.07721	6.05723	5.96466	6.04273	6.00008	5.79544	5.96508	5.84876	6.1122	5.99588	7.95276	7.86614	8.00984	8.18403	7.88812	7.64776	7.77714	7.84628	7.89403	8.14927	8.29266	8.02623	7.96227	8.06109	7.83085
APP	8.33989	8.48882	8.33023	8.45963	8.30889	8.49214	8.09305	8.50113	8.39843	8.63491	8.05319	7.92438	8.28787	8.08281	7.91034	7.99401	8.33023	8.15342	7.82254	8.19656	10.9003	10.6659	10.5916	10.9756	10.8189	10.6459	10.7158	10.9316	10.7557	10.939	10.2841	10.6244	10.567	10.3815	10.6987
APPBP2	6.59254	6.56369	6.4493	6.58243	6.6193	6.33238	6.43853	6.49464	6.4433	6.45043	5.0504	4.77997	4.60651	4.61981	4.63078	4.67656	4.78303	4.64834	4.43554	4.36526	8.49542	8.44793	8.24056	8.43277	8.41477	8.47656	8.41088	8.48848	8.15612	8.22862	8.3222	8.23217	8.3051	8.37162	8.24199
APPL1	7.24325	7.43454	7.29233	7.56919	7.25045	7.27253	7.11808	7.09027	7.27098	7.22968	4.80377	4.45149	4.69425	4.65901	4.66999	4.89733	4.92346	4.96673	4.71392	4.3539	8.06227	8.1633	7.81725	7.62367	8.14979	7.85656	7.89264	7.94659	7.22831	8.10097	7.4437	7.72622	7.89864	7.66089	8.19811
APPL2	5.80443	5.81193	5.69348	6.3464	5.63166	6.28592	6.24991	6.01953	5.74392	5.41606	4.14768	4.04406	3.82765	4.22346	4.0199	3.83131	4.20831	4.06458	4.02235	4.30401	8.17928	8.46688	7.51324	7.11018	8.28328	7.95718	8.19686	8.26152	7.29761	7.96542	7.76101	7.42444	8.35631	7.6437	8.43197
APRT	6.97844	6.98148	7.06406	7.09963	7.33126	7.23951	7.50782	7.43712	7.4862	7.28551	6.69364	6.7543	6.59326	6.78799	6.26373	6.79823	6.43749	6.94333	6.96672	6.57536	8.74277	8.57775	8.98096	8.94283	8.64961	8.85125	8.70456	8.69758	8.97194	8.82919	9.18823	9.07673	8.92063	9.10107	8.73486
APTR	5.19501	5.15703	5.38482	5.42755	5.22868	5.14158	5.17961	5.07721	4.94488	4.74732	3.44395	3.80189	3.5084	3.46788	3.5179	3.46191	3.49014	3.31559	3.4148	3.68795	6.40686	6.30471	6.34372	6.25904	6.51798	6.53648	6.33365	6.28925	6.38074	6.35968	6.85959	6.23703	6.37332	6.62121	6.12265
APTX	5.82311	5.81324	5.91863	5.78473	5.85994	5.77248	5.73484	5.85249	5.72744	5.76963	5.04189	5.03315	4.78744	5.03227	4.69952	5.06413	4.72645	4.87125	5.07224	4.83172	7.43724	7.313	7.56628	7.4569	7.45223	7.21883	7.30794	7.33558	7.17498	7.36985	8.09522	7.57728	7.6879	7.87004	7.31608
AQP1	8.99149	8.72321	9.10216	7.1363	7.7625	8.73267	8.61084	8.44929	8.73267	8.95039	9.09754	8.59052	8.70082	8.94171	8.70789	8.74031	9.07711	9.20421	9.38678	9.26753	11.7969	11.5224	11.8503	11.4953	12.0587	11.6948	11.6858	11.368	11.4508	11.5224	10.7441	11.4242	11.4242	11.0981	11.6858
AQP10	4.24954	4.44129	4.46833	4.34521	4.33614	4.31929	4.05175	4.2699	4.30616	4.2638	5.34867	4.89837	5.284	4.68324	5.51887	5.34124	5.29007	5.24106	5.32309	5.26283	5.56556	5.79162	5.7904	5.73651	5.74083	5.94079	5.72581	5.73021	5.85374	5.74323	5.61655	5.62447	5.58908	5.6243	5.14501
AQP11	4.61686	4.67317	4.6868	4.70087	4.63003	4.60088	4.8346	4.44282	4.48954	4.54069	4.0377	4.18164	4.23032	4.21505	3.81263	4.7327	4.27529	4.00563	3.79245	4.11905	4.93788	4.97863	4.82418	5.03729	5.01637	5.07662	4.8244	4.90489	4.84847	4.73581	4.65602	4.81063	4.7689	4.89957	4.40106
AQP2	5.17336	5.4525	5.49168	6.01684	5.81715	5.75766	5.67705	5.31185	5.04356	5.2667	6.50097	6.43065	6.84728	6.86114	6.77267	6.69255	6.68887	6.61542	6.86377	6.81998	7.71121	7.37825	7.86656	7.65383	8.33378	8.18522	7.92291	7.6719	7.72682	7.05548	6.87052	7.66139	7.00251	7.24315	8.08538
AQP3	5.89232	6.13523	6.27388	5.56876	6.07242	5.98179	5.85562	5.91716	5.99	6.05421	6.17426	5.52433	5.73175	6.22197	5.74214	6.06803	6.03344	5.82311	5.91506	6.01172	8.86729	7.7375	8.90492	7.30647	8.85956	8.72761	8.83842	7.3646	9.09477	7.91165	8.13094	7.78621	8.24671	8.02319	7.74368
AQP4	3.29555	3.37433	3.33293	3.38919	3.55556	3.26807	3.25635	3.20391	3.33586	3.16987	3.56696	3.53362	3.3633	3.28832	3.29643	3.37283	3.32071	3.54737	3.40482	3.41221	4.04998	4.38713	3.79673	4.43646	3.97623	4.00604	3.82284	4.07503	3.74897	3.60217	3.87607	3.6342	3.65999	3.81325	3.79377
AQP4-AS1	3.52194	3.60374	3.53645	3.45364	3.44848	3.44507	3.52054	3.52146	3.41549	3.48806	3.29555	3.38222	3.26228	3.28986	3.22479	3.27368	3.21095	3.20195	3.17473	3.31054	3.73804	3.90539	3.84976	3.93165	3.78806	3.70786	3.74673	3.83737	3.73648	3.81428	3.62013	3.64708	3.57587	3.66773	3.71424
AQP5	5.0782	5.01546	5.0427	5.04137	5.26209	5.2689	5.09009	5.06618	5.07388	5.08734	7.10076	6.63423	7.17479	6.91029	6.98365	7.56328	7.1744	6.95395	7.62989	7.11183	6.87269	6.84557	6.98373	7.02366	6.76306	6.74055	6.73462	6.64286	6.87676	7.00077	6.83721	7.05615	6.70808	6.96135	6.99659
AQP6	4.83751	4.81931	4.66446	4.75545	5.07224	4.78173	4.74813	4.85484	4.77645	4.78267	6.30188	6.66354	6.7886	6.58974	6.51619	6.98562	6.37537	6.16482	6.80756	6.53839	6.52641	6.49023	6.65463	6.55866	6.66181	6.55215	6.49793	6.58968	6.54641	6.68011	6.75851	6.59323	6.5734	6.66326	6.44326
AQP8	4.18619	4.27507	3.96251	4.17156	4.33161	4.27026	3.92183	4.40545	4.25333	4.25787	4.5568	4.79679	4.35832	4.42345	4.88268	4.35286	4.75668	4.3913	4.38416	4.68853	5.32875	5.30277	5.46237	5.41278	5.37874	5.43975	5.44182	5.36325	5.76844	5.40162	5.26973	5.35713	5.35713	5.38245	5.40348
AQP9	6.62759	5.50847	5.08323	5.15328	5.01036	5.80486	6.58499	6.24042	6.42217	7.97107	5.95808	6.11342	5.83538	5.72782	6.10497	7.36906	5.77974	5.12909	6.78289	5.91338	5.37118	5.519	5.46798	5.01775	5.29878	5.09386	5.94469	5.31269	6.46034	7.27799	9.09783	6.64442	7.50443	7.61414	7.7369
AQPEP	4.65548	3.455	3.68952	4.44841	3.29791	3.58549	3.72832	3.36967	3.33444	3.47838	3.66917	3.89392	3.72417	4.07938	3.971	3.83048	3.82996	4.02295	3.89609	3.60706	4.33794	4.40338	4.21886	5.12646	4.06242	4.63841	4.77753	4.45101	4.05297	3.93119	4.18539	3.91024	3.73264	3.64947	3.77016
AQR	5.93557	5.91489	5.98124	6.07559	6.09961	5.87938	6.02606	5.7983	5.85292	5.85033	5.05774	4.70985	4.88946	4.72113	4.91606	4.74524	4.95067	5.03576	4.74783	4.7095	7.87221	8.03434	7.67933	7.67628	7.92291	7.71943	7.89885	7.74256	7.35881	7.73551	7.41194	7.45254	7.62787	7.34375	7.69397
AR	6.69227	6.80726	6.73037	7.02978	6.83222	6.38102	6.12806	6.01313	6.12312	5.5895	6.95458	6.68633	6.9007	6.65461	6.8105	6.22749	6.37888	6.67594	6.15069	6.56298	8.30431	8.51073	8.38055	8.70269	8.0234	8.28601	8.30909	8.69894	8.08476	7.55633	7.13792	7.69122	7.21265	7.71758	7.48772
ARAF	6.08082	5.99676	5.93116	5.78732	5.99945	5.94088	5.8568	5.95762	6.0749	5.99233	5.38461	5.18899	4.9002	4.90821	5.40216	5.36745	5.01249	5.56397	4.8651	4.93035	7.86223	7.60826	8.18825	8.05158	7.90079	7.91405	7.79889	7.7929	8.18177	8.03707	7.8249	8.08765	7.90507	8.02246	7.93599
ARAP1	6.33563	6.22564	6.127	6.13111	6.14723	6.20901	6.48925	6.40773	6.24913	6.38704	5.83538	6.20375	5.614	5.54061	6.12602	5.82311	5.81821	5.77354	5.96704	5.6904	8.01464	8.04073	8.26741	8.30658	7.95744	8.08953	8.124	7.96133	8.48923	8.42524	8.1776	8.36339	8.03925	8.07958	8.17015
ARAP3	5.88167	5.83069	6.10415	5.55853	5.51783	5.78833	5.72043	5.93505	5.80261	6.19978	6.07537	5.73714	6.24797	6.59326	5.61131	6.02039	6.03613	5.89077	6.31192	6.10469	7.54455	7.72306	7.81348	7.91068	8.07912	8.12222	8.01857	7.63262	8.10298	7.78348	7.73106	7.65662	7.9731	7.483	7.34894
ARC	3.9838	4.12749	4.10126	4.02789	4.30131	4.30421	4.15708	4.19123	3.98615	3.95679	4.41494	4.35642	3.75582	4.14921	4.44282	4.20514	4.18413	4.14974	4.17386	3.82483	6.0535	6.19703	6.49668	6.3487	6.16836	6.22532	6.05498	6.11797	6.53925	6.09941	5.87956	6.24292	5.86167	6.05963	6.26631
ARCN1	8.96523	8.89849	9.07065	8.90994	9.04365	8.95728	8.85012	8.92572	8.86464	8.97424	8.35826	8.0884	8.31801	8.42906	8.69103	8.48882	8.3995	8.57954	8.17732	8.29632	11.0459	11.0537	11.22	10.9533	11.137	11.2255	11.1575	11.1529	11.137	11.1864	10.4829	11.0212	10.9883	10.8094	11.0759
AREG	3.45896	3.29579	3.32754	3.17692	3.75143	3.25899	3.41851	3.19491	3.26807	3.354	3.34022	3.31427	3.40561	3.35617	3.62044	3.46755	3.25984	3.28777	3.42424	3.37825	3.48891	3.7512	3.67516	3.67583	3.36641	3.60342	3.56438	3.52898	3.79331	3.61748	4.16048	4.90792	3.61357	4.14025	3.49689
AREL1	4.64763	4.73977	4.77396	4.64576	4.5375	4.66518	4.84089	4.83838	4.7545	4.76238	4.37983	4.35689	4.66931	4.7004	4.6388	4.76531	4.70673	4.51808	4.70376	4.65684	6.80398	6.83511	6.77271	6.46347	6.78065	6.75366	6.86189	6.73239	6.55215	6.99141	6.499	6.75366	6.64834	6.49332	7.04745
ARF1	7.10941	7.09311	7.12451	7.02141	7.41971	7.18261	7.17285	7.32532	7.19625	7.58341	7.88423	7.65617	7.98095	7.86568	8.08748	8.24872	7.89475	7.81606	8.356	7.83934	7.59185	7.65134	7.8227	7.88324	7.72565	7.67542	8.38239	7.84055	8.40062	7.59895	7.45517	7.72046	7.68204	7.1648	7.56232
ARF3	6.90164	7.14047	6.85661	6.72724	6.95572	7.31377	7.00329	7.23905	7.15414	7.29319	7.78973	7.96966	7.8203	7.81445	7.7769	7.89277	7.95533	7.72758	7.85396	7.9218	9.60517	9.49644	9.8826	9.80089	9.76728	9.83719	9.64068	9.60283	9.87302	9.72817	9.57253	9.8826	9.57812	9.68961	9.72817
ARF4	9.23371	9.25156	9.40292	9.4312	9.24359	9.65516	9.65516	9.61747	9.71162	9.8622	9.39844	9.28068	9.12766	9.34634	8.98098	9.65516	9.68087	9.43303	9.48976	9.51837	11.4508	11.4357	11.2845	11.1205	11.4283	11.2598	11.2358	11.3365	11.1921	11.411	11.3427	11.2598	11.6592	11.3719	11.6257
ARF5	6.98791	7.01806	7.04402	6.69679	6.96847	6.95873	6.70546	7.02978	7.07784	7.2252	8.65659	8.37302	8.78536	8.63747	8.51466	9.27812	8.48171	9.05288	9.44685	8.89681	9.3944	9.31909	9.8152	9.79194	9.36458	9.31021	9.44435	9.29108	9.51021	9.71066	9.59241	9.57812	9.59465	9.7814	9.2293
ARF6	7.28466	6.99526	7.08574	6.85017	6.9374	7.12357	7.13717	7.0804	7.0914	7.15593	7.439	7.70329	7.8601	7.50421	7.14602	7.6417	7.61871	7.57334	7.58982	7.60838	9.59166	9.55532	9.66354	9.76728	9.56409	9.6821	9.55532	9.51722	9.69608	9.78801	9.46961	9.60129	9.56157	9.5165	9.86462
ARFGAP1	6.46828	6.4523	6.40967	6.31975	6.49464	6.51953	6.44128	6.71545	6.64906	6.6106	6.49403	6.12207	6.39771	6.39385	6.41969	6.31243	6.42217	6.1897	6.56196	6.81896	7.95397	7.69313	8.38239	8.37517	7.98373	8.05216	8.04342	8.0677	8.40391	8.00002	7.86201	8.1278	8.00715	8.01045	8.01704
ARFGAP2	5.94806	6.11581	5.93837	6.0758	6.18289	6.05516	6.04782	6.09877	6.10197	6.04814	5.5763	5.43419	5.55868	5.3314	5.37365	5.32285	5.32851	5.19501	5.33794	5.59388	8.30751	8.16155	8.62959	8.54298	8.28175	8.42958	8.33565	8.26916	8.65543	8.29229	8.03842	8.30751	8.12335	8.38129	8.12181
ARFGAP3	8.64254	8.57647	8.59379	8.4586	8.36179	8.6496	8.47032	8.60556	8.57848	8.70939	6.22796	6.34945	5.85611	5.60501	6.03931	6.77843	7.09027	6.4794	5.88615	6.46554	9.78088	9.62242	9.3732	9.02644	9.79457	9.5165	9.52469	9.5686	9.46111	9.73265	9.80089	9.5966	9.85293	9.68845	10.0102
ARFGEF1	6.34583	6.25083	6.21544	6.12121	6.09796	6.1501	6.0804	6.3896	6.28932	6.28215	5.62213	5.7692	6.07628	6.09716	5.54813	5.3799	5.48553	5.64565	5.77125	5.75451	8.14777	8.31817	7.94734	7.66876	8.25246	8.00663	8.21008	8.14242	7.70343	8.30658	8.074	8.08165	8.1798	7.9668	8.37283
ARFGEF2	6.15502	6.14641	6.24514	6.18237	6.06124	6.05897	6.14158	5.9799	5.94312	6.10937	6.01243	5.8513	5.95928	6.05595	6.00344	6.10918	5.86886	5.94341	5.86517	5.94296	8.33254	8.36454	7.75631	7.69461	8.65791	8.36716	8.18925	8.33461	8.13836	8.39388	7.83073	8.12821	8.10275	7.90151	8.4778
ARFIP1	6.48609	7.08272	6.73288	6.74722	6.80027	6.81763	6.99068	6.743	6.85235	6.84543	6.91306	7.09311	6.80184	6.55786	6.8389	6.90102	7.00609	7.03159	6.73128	6.76955	8.59407	8.61536	8.3024	8.07813	8.63352	8.44141	8.38002	8.54007	7.86801	8.52136	9.08204	8.53559	8.59716	8.86114	8.68462
ARFIP2	6.32764	6.23909	6.48845	6.15298	6.42061	6.86028	6.42024	6.49791	6.74152	6.93469	9.11403	8.89209	8.99449	9.21315	9.16669	9.23745	9.28624	8.86727	9.29614	8.96296	9.03093	8.86529	9.3937	9.27109	8.85411	9.13999	9.05368	9.17731	9.33615	8.80672	9.13412	9.22804	9.1733	9.05018	8.88325
ARFRP1	5.48258	5.58722	5.53437	5.55909	5.66483	5.69748	5.65438	5.76049	5.76728	5.62455	5.88505	5.68567	5.26728	5.59806	5.64418	5.43018	5.37528	5.4718	5.32038	5.55519	7.83973	7.68116	7.96753	7.84462	7.82444	7.73016	7.75187	7.62609	7.93754	8.01704	7.57583	7.77806	7.74387	7.7857	7.90259
ARG1	3.58364	3.51352	3.51569	3.60374	3.56103	3.56379	3.50309	3.52789	3.52621	3.56339	3.40048	3.33388	3.39145	3.49033	3.72353	3.50754	3.52555	3.40881	3.39145	3.34224	4.1453	4.11067	4.18171	4.22275	4.10783	4.14061	4.1325	4.25781	4.09488	3.97455	4.08789	4.22334	4.13365	4.08789	4.11864
ARG2	4.84109	4.47141	4.646	4.62448	4.87785	4.7647	5.01405	4.74524	4.81477	4.7095	5.94267	5.7925	6.05242	6.05656	5.90183	6.31333	6.0263	6.22998	6.07965	5.88111	6.17482	6.48419	6.37517	6.22014	6.20458	5.99897	6.08297	5.98718	5.8946	6.35699	6.77046	6.26054	6.25959	6.41167	6.17329
ARGLU1	7.41719	7.30835	7.24725	7.34778	7.50176	7.13037	7.24052	7.13338	7.31418	7.08112	7.19593	7.15084	7.72542	7.3549	7.071	7.46152	7.20326	7.32915	6.87492	7.17805	9.312	9.39057	9.46111	9.54202	9.43478	9.31338	9.63649	9.87064	9.43327	9.2704	9.15078	9.03544	9.3376	8.73243	8.90217
ARHGAP1	6.52349	6.50278	6.39016	6.3933	6.39844	6.54388	6.35768	6.39385	6.55529	6.56567	7.52258	7.83441	7.71444	7.31914	7.71225	7.91967	7.86412	7.90956	7.94406	7.80644	9.73945	9.75202	9.9207	9.91343	9.74435	9.85228	9.90604	9.81192	9.8695	10.0125	9.26011	10.1152	9.74435	9.73667	10.2424
ARHGAP10	7.71671	7.0408	6.81395	6.82127	7.56025	6.88848	6.8365	6.79166	6.93426	6.58499	6.75062	7.54204	7.54732	7.84127	8.63747	7.90536	7.29885	7.9259	7.61871	7.67595	8.27169	7.90658	8.45892	8.45858	7.93482	8.44902	8.20471	8.32354	8.25963	8.3885	8.31722	8.57566	8.31341	8.73068	8.40949
ARHGAP11A	3.17232	3.22683	3.48443	3.3554	3.58265	3.33098	3.92351	3.66	3.56793	3.55092	3.20276	3.27652	3.93616	3.53475	3.42805	3.42411	3.19906	3.22523	3.26255	3.31853	4.05569	4.23406	4.34517	3.93483	4.23853	3.86994	4.13946	4.10168	4.07196	4.42675	4.58594	3.95936	4.13019	3.90315	4.08824
ARHGAP12	6.74787	6.72684	6.90761	6.88809	6.47717	6.75043	6.83222	6.71889	6.6548	6.54096	5.97232	6.16913	5.81173	5.16355	5.03523	4.904	5.49054	5.39435	4.7958	4.8058	8.18177	8.3276	7.61324	7.86163	7.91871	7.80191	7.87221	8.15235	7.21164	7.8689	7.77056	7.54637	7.52529	7.836	7.70232
ARHGAP17	7.43984	7.02763	7.10967	7.01768	6.94333	7.05487	7.28054	7.07835	7.16587	7.06051	8.38366	8.73483	8.43886	8.87772	8.356	8.25209	8.58265	8.24713	8.58044	8.61266	9.35053	9.70013	9.40481	9.47146	9.4593	9.59596	9.56712	9.68028	9.76902	9.74702	9.11071	9.50841	9.5686	9.17624	9.6377
ARHGAP18	7.38093	7.15234	7.08967	7.06879	7.28226	7.28611	7.92438	7.65617	7.52073	7.63483	4.63612	4.70809	4.40404	4.54987	4.41434	4.78139	4.92332	4.72006	4.97411	4.64187	7.64119	7.93437	7.97691	7.86461	7.5655	7.51555	7.78472	7.40927	8.14303	8.61076	9.73775	8.89866	8.78341	9.14911	8.79017
ARHGAP19	5.78553	5.82289	5.83848	5.98422	5.96174	5.95503	5.96525	5.83778	5.61917	5.7969	5.49588	5.43236	5.85472	5.69563	5.55488	5.66763	5.66125	5.82323	5.46619	5.31937	6.69122	7.01529	6.83795	6.81436	6.79844	6.85704	6.9346	6.71015	6.81081	6.91769	6.74479	6.85158	6.75351	6.71604	6.86849
ARHGAP20	5.51571	4.71793	4.55135	4.58151	4.52904	4.51847	4.70456	4.40189	4.65229	4.61564	5.25385	5.52731	5.28351	5.33337	6.01707	5.4031	5.52505	5.41251	5.88542	5.62445	5.57238	5.41717	5.50166	5.67572	5.72684	5.50666	5.36859	5.46237	5.40216	5.34595	5.56297	6.07567	5.69701	5.55303	5.84059
ARHGAP21	7.28021	8.10577	7.98591	8.36797	7.98459	7.59898	7.5496	7.64396	7.69797	7.11316	8.09577	7.73261	8.10093	8.23819	7.63299	7.49204	7.61674	7.67732	6.95787	7.60172	10.4169	10.7216	10.1111	10.5826	10.2644	10.3395	10.5418	10.7534	9.74264	9.74017	9.07285	9.57186	9.47088	9.33469	9.90113
ARHGAP22	5.47474	5.55003	5.66867	5.31306	5.25482	5.75435	5.83385	5.50416	5.48382	5.51627	4.37083	4.9138	4.58294	4.67784	4.79494	4.72564	4.79944	4.69806	4.50693	4.85101	6.39458	6.47065	6.85266	6.98512	6.3542	6.72192	6.66621	6.53031	7.03671	6.87789	6.64573	6.92806	6.45422	6.67	6.40084
ARHGAP22-IT1	3.57787	3.74061	3.64816	3.32446	3.51523	3.88269	3.66929	3.55304	3.65296	3.76549	4.09204	4.1285	4.01735	4.49316	3.73159	4.12504	4.11175	4.04025	3.92656	3.96325	5.20705	4.86708	5.10121	4.99156	4.96376	5.10088	4.97294	5.14747	4.98519	5.08644	5.0422	5.06466	5.05793	4.97496	5.15117
ARHGAP23	5.36482	5.3904	5.3138	5.39555	5.3425	5.4467	5.41581	5.41892	5.50915	5.53421	6.24991	6.09087	6.55245	6.62067	6.67651	6.73625	6.73814	6.53221	6.94178	6.88874	7.52613	7.45112	7.61727	7.58317	7.61592	7.78531	7.6121	7.53946	7.79382	7.383	7.30768	7.71066	7.59558	7.39683	7.7344
ARHGAP24	6.62617	5.97856	6.00546	6.14529	6.02428	6.33431	6.31485	6.16892	6.31461	5.79482	6.07111	6.22475	6.11484	6.05465	6.03059	6.12806	6.02571	6.13805	6.04353	6.04455	7.65839	7.54817	7.5655	7.42465	7.64577	7.68414	7.64266	7.47476	7.4841	7.85122	7.83277	8.08953	7.60421	7.91691	8.23072
ARHGAP25	5.79565	5.54061	5.46767	5.18139	5.20237	5.65697	5.88525	5.84474	5.81395	5.80616	6.0278	6.02928	6.24283	5.97856	6.13523	6.49371	6.35811	6.06028	6.35201	6.16873	6.81628	6.87076	6.79206	6.93942	6.92152	6.83188	6.98838	6.79118	7.26156	7.46707	7.58151	7.47097	7.51364	7.33306	7.78786
ARHGAP26	5.24372	4.99466	5.05602	5.0694	5.68588	4.96171	5.13525	5.15004	5.02967	5.22575	4.00463	4.25266	4.37005	4.38841	4.6043	4.48819	4.07914	4.12814	4.22196	4.05043	6.30492	6.58433	6.02585	6.0949	6.7801	6.43717	6.29672	6.42946	6.2536	6.48724	6.14726	6.07686	6.2292	5.99018	6.64717
ARHGAP26-AS1	3.45364	3.32012	3.69044	3.96569	3.77563	3.6095	3.45877	3.72266	4.0071	3.62289	5.3803	5.52904	5.41333	5.51718	5.20964	5.97205	5.45614	5.59459	6.00902	5.50222	4.96459	4.50162	4.83873	4.84989	5.16529	5.13639	4.91988	4.88124	4.89002	5.26824	5.03566	4.85248	4.97944	4.66458	4.93879
ARHGAP27	4.63409	4.57657	4.63165	4.53118	4.67854	4.57908	4.6533	4.63444	4.66084	4.71598	5.00901	4.97187	5.20162	5.20723	5.16497	5.31092	5.23142	5.21088	5.29056	5.16671	6.26276	6.39561	6.27285	6.30993	6.36334	6.46329	6.60352	6.22215	6.78682	6.67569	6.57079	6.51578	6.63201	6.48156	6.84237
ARHGAP28	4.20067	4.8346	4.67923	4.66305	4.71898	4.43139	4.6043	4.86665	4.82271	4.73175	4.2661	4.25244	4.07417	4.43532	4.35407	4.33039	4.45684	4.54856	4.3924	4.53375	6.17074	6.27582	5.58966	5.80482	6.50151	5.90028	6.12881	6.34948	5.8302	5.98474	5.42668	5.58587	5.82725	5.68349	5.80672
ARHGAP29	5.20946	5.07736	5.27518	5.1956	4.96774	5.07008	4.99431	5.49935	5.28946	5.34982	5.12652	5.02947	5.05202	5.10541	4.74833	4.69108	5.06072	5.04777	4.77931	4.60318	7.84574	8.3678	7.88103	7.97106	8.35281	8.36199	8.19453	7.9785	8.0558	8.09234	8.54157	8.01391	8.49691	8.16577	8.29743
ARHGAP30	6.22749	5.97443	5.91204	5.78596	5.95716	6.14811	6.51757	6.36888	6.30453	6.56591	6.2048	6.47026	6.21663	6.55134	6.17491	6.32071	6.4487	6.28295	6.59368	6.46425	7.26629	7.49046	7.0834	7.47508	7.39267	7.24315	7.84913	7.39806	8.11891	8.28869	8.40337	8.57484	8.32275	8.23973	8.65308
ARHGAP31	4.86756	5.06963	5.31578	4.96274	4.88795	5.09813	4.84589	5.21934	5.04532	5.15591	4.45797	4.57314	4.48851	4.4956	4.36983	4.1494	4.27792	4.53118	4.56345	4.47965	7.12158	7.35473	7.28206	7.11321	7.56052	7.59941	7.48954	7.22805	7.24374	7.32265	7.14784	7.09034	7.19153	6.82734	7.04454
ARHGAP32	4.71446	5.25439	5.33734	5.57698	5.41451	5.357	5.35924	5.37652	5.6104	5.24299	4.16205	4.25519	4.06064	4.43361	4.49812	4.27641	4.40049	4.48759	4.16935	4.34716	7.0884	7.36515	6.64239	6.81722	7.14166	7.21976	7.48037	7.30977	6.72835	6.52437	6.24943	6.5068	6.50708	6.29954	6.52394
ARHGAP33	5.14397	5.14944	5.13112	5.11177	5.20376	5.30621	5.1092	5.13315	5.1333	5.25126	6.31126	6.00566	6.32911	6.12086	6.70513	6.33431	6.29003	6.27106	6.28024	6.32405	6.74309	6.78644	7.06663	6.91254	6.55959	6.72389	6.82874	6.9348	7.03177	6.74466	6.74088	6.78534	6.5207	6.68662	6.47903
ARHGAP35	5.51178	5.46951	5.43094	5.6766	5.50431	5.54151	5.49447	5.54962	5.3904	5.40803	6.68006	6.99207	6.97816	7.12194	7.09001	6.8569	6.93225	7.00942	6.7171	6.87	8.20241	8.20081	8.06109	8.5149	8.11859	8.29918	8.30884	8.13327	8.29084	8.10838	7.58187	8.2752	7.76894	7.86461	8.20792
ARHGAP36	3.31015	3.38582	3.36551	3.33586	3.3458	3.38888	3.62343	3.30323	3.09121	3.09293	3.61023	3.24931	3.31094	3.40881	3.40915	3.41452	3.49332	3.27351	3.67468	3.19986	3.14102	3.33655	3.3761	2.94748	3.20073	3.19114	3.11593	3.22904	3.28986	3.18331	3.33275	3.33542	3.00258	3.24767	3.21395
ARHGAP39	3.85356	3.92174	3.90515	3.93953	4.06387	3.90956	3.96007	4.11236	3.96007	3.87752	5.43645	4.83324	5.15552	5.07435	5.15182	5.03366	5.02307	5.55462	5.61247	4.86724	6.11202	6.34656	6.27004	6.61409	6.17502	6.45723	6.35582	6.26684	6.44032	5.99276	6.0907	5.87797	6.25043	6.12881	6.09477
ARHGAP4	5.53821	5.55478	5.48864	5.38712	5.58255	5.63947	5.81652	5.80924	5.58344	5.84749	6.03002	6.24345	6.23932	6.17922	6.14737	6.85939	6.78119	5.83365	6.40486	5.88245	7.67345	7.40833	7.66568	7.87506	7.65575	7.5181	7.87866	7.72657	8.12102	7.91424	8.18231	8.36225	8.00984	8.14518	8.03034
ARHGAP42	3.95296	4.23424	4.1083	4.07417	4.08671	3.99434	3.99079	4.14669	4.14062	4.17386	3.32844	3.38188	3.37686	3.65449	3.43373	3.4534	3.41426	3.57383	3.4726	3.39883	5.4676	5.55768	5.37461	5.19685	5.60115	5.56641	5.36218	5.29436	5.32067	5.46543	5.36558	5.22998	5.41963	5.35086	5.55202
ARHGAP44	5.58091	5.76624	5.77181	5.81821	5.50355	5.5263	5.47585	5.58801	5.4582	5.11715	5.50281	5.02461	5.62425	5.83202	5.68051	5.16044	5.13279	5.46477	5.31252	5.56651	7.42128	7.28578	7.2442	7.26874	7.24148	7.49261	7.34183	7.30681	7.50541	6.99296	6.53288	7.03377	6.97016	6.88257	7.33062
ARHGAP5	5.82804	5.66667	5.65487	5.88587	5.69762	5.44762	5.56498	5.41437	5.33575	5.23871	4.60407	4.45601	4.50271	4.38691	4.20993	4.19077	4.35476	4.61622	4.23317	4.2884	8.13011	8.26656	7.59633	7.60797	8.11952	7.79733	7.68395	8.02104	7.2393	7.72738	7.19877	7.63079	7.52835	7.55174	7.91424
ARHGAP5-AS1	5.85753	5.98219	6.08021	6.23254	6.04924	5.94356	5.80191	5.68112	5.72186	5.47134	6.49734	6.56863	6.47811	6.72435	6.60421	6.57113	6.61909	6.75588	7.16953	6.95787	7.06206	6.89496	6.74433	6.83491	7.18828	7.00656	6.92333	6.95111	6.77994	6.4905	6.65627	6.92333	6.71015	6.90522	6.83987
ARHGAP6	5.75949	5.74763	5.60147	5.57828	5.40099	5.58745	5.64293	5.61682	5.42129	5.51887	4.43451	4.78906	4.77396	4.6388	4.97187	5.10047	4.78035	4.67622	4.69567	4.72626	7.44072	7.32225	7.43084	7.39204	7.10535	7.08228	7.46325	7.41759	7.55651	7.88537	7.23789	7.54343	7.21252	7.48282	7.46223
ARHGAP9	6.50239	6.03572	6.0633	5.71106	5.74872	5.95762	7.10076	6.67122	6.79858	6.80917	6.53221	6.80144	6.73188	6.85785	6.75454	6.83371	6.82934	6.63162	7.2008	6.65287	6.8065	7.01982	6.71272	7.29849	6.82606	6.70397	7.53023	6.84066	8.00277	7.6509	8.37187	8.304	8.10807	7.92265	8.31673
ARHGDIA	5.45074	5.53362	5.28532	5.37756	5.58018	6.43123	5.71849	6.14598	5.99187	6.00062	6.93163	6.77267	7.0191	7.27146	6.76685	6.84543	6.94582	7.0015	7.2149	7.06578	8.69398	8.41514	8.99104	8.75655	8.61667	8.80322	8.66748	8.60218	9.10216	8.90977	8.54007	8.9846	8.68257	8.77206	8.83365
ARHGDIB	7.78124	7.45874	7.48043	7.1744	7.15201	8.12457	7.70503	7.84422	7.61339	7.93344	8.50789	9.18803	9.01313	8.84688	8.59779	9.22678	8.93838	9.04017	9.19197	9.07711	9.94449	10.1459	9.85594	9.63813	10.0821	9.99478	10.2303	9.89351	10.331	10.5534	10.7194	10.5082	10.8455	10.5047	10.8947
ARHGDIG	4.77052	4.6962	4.63912	4.62067	4.74129	4.67357	4.5612	4.65811	4.68982	4.71551	5.22559	4.46367	4.9496	5.05168	4.89054	5.41437	4.86126	4.66206	5.3237	5.26059	6.21129	6.10599	6.53308	6.13339	6.34281	6.19568	5.99043	6.09197	5.83305	5.917	6.00509	6.06713	5.96563	5.93424	5.92369
ARHGEF1	6.43386	6.5126	6.34245	6.20725	6.35045	6.41501	6.10497	6.4315	6.32857	6.45619	5.69294	5.96491	5.75872	6.25685	6.45699	6.05516	5.95878	5.84602	5.68837	6.38986	7.56686	7.35135	7.95071	8.11972	7.39241	7.57128	7.7537	7.52285	8.05143	7.66526	7.6388	7.54476	7.61288	7.55489	7.55467
ARHGEF10	6.69445	7.05457	6.9114	7.16209	6.7013	7.02303	6.6548	6.71913	6.81896	6.55929	6.11692	6.23932	6.32857	6.40361	6.15424	5.96904	6.23722	6.52085	6.02288	6.16185	8.55522	8.77083	8.67871	8.77	8.44104	8.613	8.93527	8.78094	8.43314	8.19901	7.82624	8.19596	8.23217	7.97612	8.32147
ARHGEF10L	7.09963	6.22301	5.9737	6.48656	6.33699	6.2176	6.07347	6.10514	5.97124	6.25972	6.24128	6.35556	6.32614	6.18612	6.33517	6.32544	6.2869	6.27914	6.31003	6.2187	7.8146	7.99273	7.95477	8.45265	7.84662	7.93726	8.09678	8.123	8.05474	7.89464	8.01191	8.15714	7.95941	7.92625	7.96309
ARHGEF11	4.69209	4.70809	4.66614	4.77245	4.72685	4.96431	4.66589	4.71657	4.75768	4.78238	5.20258	5.09644	4.81642	5.23083	5.19824	5.28673	5.07912	4.8286	4.99111	5.03071	6.62749	6.64551	6.54996	6.41853	6.65685	6.56558	6.63046	6.54356	6.44096	6.49668	6.23113	6.54296	6.48156	6.45049	6.57603
ARHGEF12	4.40486	4.54598	4.52498	4.55903	4.5933	4.44605	4.44866	4.51508	4.48262	4.40175	4.53677	4.54695	4.52498	4.52732	4.57823	4.42909	4.46297	4.55948	4.54645	4.46565	7.49695	7.72565	7.29191	7.17863	7.70261	7.59749	7.60118	7.5384	7.21861	7.42006	6.63857	7.23718	7.07564	6.90354	7.45496
ARHGEF15	5.80575	5.73153	5.8227	5.38923	5.44817	5.77725	5.45448	5.79809	5.65346	5.96466	7.5496	7.64323	7.71302	7.49972	7.86412	7.9753	7.64695	7.5584	7.72162	7.85873	7.10379	7.19445	7.3364	7.62476	7.60421	7.59558	7.37562	6.92789	7.48463	7.43288	7.25128	7.01887	7.43923	6.94728	6.85437
ARHGEF16	5.50951	5.5452	5.41073	5.3451	5.53476	5.733	5.22772	5.63634	5.44615	5.68881	6.88579	7.0403	7.0704	6.67019	7.48043	7.91839	7.4971	7.14913	7.40188	7.32969	6.83432	6.82119	7.07683	7.11214	6.89565	6.99915	6.94497	7.06253	7.69504	7.08256	7.04359	7.30706	7.06746	7.33209	7.11563
ARHGEF17	7.62558	7.17658	7.06995	6.87261	7.10631	7.25261	7.18058	7.33709	7.31303	7.19403	8.60771	9.05148	8.66337	8.83643	9.20648	9.04171	9.10216	9.12945	9.18011	9.07065	9.05204	8.96671	9.25122	9.26265	8.92246	9.0806	9.50305	9.07095	9.65764	9.3739	9.09267	9.68097	9.28411	9.246	9.45542
ARHGEF18	8.01294	7.74638	7.71503	7.80047	7.75431	7.67508	7.87911	7.87798	7.91148	8.13653	8.07983	8.66337	8.30889	8.41741	8.08442	8.18911	8.67324	8.58433	8.15925	8.12	9.00505	9.1733	9.25961	9.39505	9.09201	9.22358	9.13672	9.22358	9.56219	9.34313	8.79929	9.23996	8.91457	8.81767	9.30557
ARHGEF19	4.86191	5.75727	5.63053	5.71392	6.23312	6.05846	5.94131	5.41988	5.75518	5.75599	3.79481	4.48995	3.83265	4.24	4.02124	4.4962	4.19272	4.25311	3.89735	4.03269	7.77292	7.76728	7.84913	7.70855	7.47652	7.34794	7.60871	7.91908	7.54571	7.74149	7.44665	7.57236	7.09335	7.35135	7.51613
ARHGEF2	6.04091	6.01243	5.91296	5.88934	5.87599	6.09613	6.01081	6.07242	5.95928	6.21965	6.27106	6.40882	6.5948	6.35501	6.58367	6.74091	6.60652	6.73814	6.52317	6.41248	8.47133	8.50052	8.69861	8.7752	8.72723	8.80248	8.79875	8.48302	9.11897	8.70456	8.46219	8.73021	8.66869	8.5039	8.79248
ARHGEF25	5.69722	5.03001	4.79451	4.77396	4.7611	5.00613	4.79347	5.0583	4.94919	4.97372	6.2537	6.66419	6.6834	6.48452	6.61375	6.38046	6.19612	5.86606	6.4276	6.51312	8.61894	8.51658	9.0078	8.78606	8.41366	8.78953	8.68017	8.75401	8.87971	8.48205	8.15686	8.74541	8.66233	8.59068	8.42199
ARHGEF26	5.09497	5.7746	5.65749	5.82492	6.26215	5.64027	5.33276	5.08531	5.49835	4.59637	4.10759	3.94369	3.83432	4.23376	4.44656	3.68829	3.84184	3.60532	3.55497	4.18719	8.4407	8.59768	7.94075	7.83805	8.35523	8.39388	8.14132	8.4593	7.52393	7.36425	6.4822	7.56858	6.9618	7.92446	7.53487
ARHGEF26-AS1	4.40864	5.33814	4.98252	5.88384	6.07302	5.00541	4.95997	4.50032	4.68064	4.01322	2.99411	3.12216	3.37911	3.02767	3.29254	3.08751	3.08192	2.95064	2.99195	2.90519	6.1481	6.51265	6.63545	6.90324	6.46025	6.33048	5.93652	6.67228	5.70317	5.30541	5.41166	5.37481	4.98006	6.28471	4.92234
ARHGEF28	5.72205	5.18349	5.36083	5.23431	4.69437	5.17689	4.79319	4.95321	4.89705	4.98206	6.02143	5.85777	6.15069	5.91237	6.19171	5.96889	5.99111	6.17574	6.16694	6.00951	6.42048	6.61581	6.54641	6.33129	6.45496	6.5409	6.6776	6.59756	6.36431	6.1265	5.88506	6.28247	6.16657	6.08685	6.42334
ARHGEF3	7.76301	8.20842	8.38465	7.67291	7.30193	8.29278	8.2857	8.42087	8.4363	8.66925	8.09748	7.8808	7.50939	7.98264	6.93985	7.62629	7.29715	7.4351	7.75771	7.61442	9.56356	9.49386	9.46991	9.8152	9.51224	9.92222	9.32278	9.34313	9.59533	9.31826	9.80183	9.33041	9.46322	9.71678	9.4108
ARHGEF33	3.76613	4.06334	3.9007	4.0787	4.23616	4.04611	3.82711	3.97752	3.89585	3.76599	4.84862	4.03842	4.55584	4.46171	4.49221	5.01079	4.31247	4.31108	4.57492	5.17021	4.09733	4.52708	4.26712	4.19204	4.02855	4.37917	4.12001	4.20769	4.26229	4.29458	4.20487	4.02133	4.15902	4.17828	4.07659
ARHGEF37	6.31258	6.3945	6.43091	6.62303	6.33585	6.11692	6.28398	6.23295	5.9561	5.68455	7.19007	6.53221	7.06848	6.35787	6.18925	6.20303	6.82262	6.53521	6.6811	6.65963	7.84322	7.88773	7.92446	8.50476	7.78218	8.17821	7.87815	8.13983	7.84986	7.19675	6.80316	7.67069	7.14755	7.42884	7.43344
ARHGEF38	3.97625	4.01285	3.90733	3.74905	3.99568	4.19008	4.14054	3.95867	3.88425	3.92479	5.59042	5.42047	5.06304	5.39473	6.0278	5.87003	5.46839	5.51783	5.32331	5.53704	4.24889	4.17581	4.35721	4.39043	4.08074	4.19311	4.03946	4.20378	4.53684	4.38002	4.15236	4.35017	3.81836	4.26047	3.98972
ARHGEF39	3.94962	4.01087	4.0059	3.81025	3.90917	3.8588	3.94038	3.89664	3.92217	3.90352	5.67879	5.71078	5.79671	5.69837	6.01381	5.93675	5.88353	5.71175	5.43556	5.73552	4.92565	4.90174	5.02882	4.86134	5.10338	4.8778	5.03419	5.10478	5.0419	4.9347	4.86623	5.05878	5.01637	5.09669	5.10172
ARHGEF4	4.4215	4.35066	4.57001	4.53643	4.28293	4.5319	4.43902	4.4258	4.56148	4.58224	4.76872	4.8517	5.39333	4.9961	5.15914	5.27559	5.13245	5.18803	5.0608	5.12652	6.16204	5.87813	5.82479	6.00729	6.00653	6.04537	6.2524	6.06677	5.92196	6.01174	6.07278	6.13227	5.71569	6.13656	6.23198
ARHGEF40	5.44799	5.71154	5.71372	5.64214	5.61682	5.72433	5.49434	5.63977	5.66844	5.61214	6.2505	6.3031	6.50298	6.38371	5.66565	6.48131	6.21814	6.5689	6.278	6.47778	8.43351	8.50414	8.48521	8.81587	8.36846	8.3222	8.56964	8.7014	8.18267	7.95744	7.46223	7.95146	8.02754	7.72622	7.80111
ARHGEF5	6.21469	5.9628	6.13907	6.28528	5.79335	6.05809	5.8205	6.21469	5.90254	6.20631	5.93526	5.97311	5.82323	5.5684	5.45267	5.47921	5.74655	5.69968	5.57089	5.87304	7.10642	7.27083	7.03235	7.48209	7.26417	7.73317	7.39647	7.21	7.00941	7.28499	6.6183	7.4915	7.25461	7.12856	7.32619
ARHGEF6	9.31888	9.38412	9.28624	9.8541	9.50255	9.3561	9.43303	9.37207	9.27168	9.09754	7.15914	7.28793	7.03113	6.91665	6.56917	5.92483	6.85817	6.56721	5.69248	6.49572	10.1806	10.3395	10.0856	10.2513	10.0697	10.3387	10.3098	10.4457	10.1307	9.88932	9.75741	10.0856	9.83815	9.7075	10.0955
ARHGEF7	5.40679	5.28481	5.40548	5.42629	5.39623	5.37929	5.34897	5.57289	5.42116	5.50686	5.05545	5.1853	5.1805	5.23468	5.4422	5.33559	5.14299	5.20119	5.32866	5.33559	7.06363	7.07344	7.08686	7.07962	7.13354	7.03458	7.36187	7.17517	7.31538	7.46108	6.84419	7.18899	7.29088	6.82558	7.27083
ARHGEF7-AS2	3.32972	3.23745	3.29355	3.58826	3.26989	3.32918	3.34601	3.02185	3.31774	3.32088	4.71324	5.24193	4.95361	5.46446	5.33974	4.97747	5.34025	4.21716	5.30153	4.90416	3.71012	4.03204	3.55434	3.83104	3.78381	3.86382	3.8238	3.87664	3.94011	3.84332	3.84493	3.72515	4.19726	3.77521	3.81182
ARHGEF7-IT1	3.32162	3.15551	3.2387	3.01376	3.2594	3.24569	3.18114	3.15021	3.19134	3.40582	5.05921	5.84749	4.48147	3.96442	5.284	4.80489	4.78238	4.51263	5.00948	4.35191	3.79268	3.86028	4.08015	3.62746	3.6474	3.67013	3.43793	4.01267	3.80931	3.8911	3.5627	4.04187	3.70372	3.85732	3.5774
ARHGEF9	7.2826	6.57013	6.25766	6.30453	6.29229	6.29745	6.16506	6.38667	6.53621	6.24913	4.74813	4.89189	5.17179	4.95371	5.05668	4.83149	4.4956	4.8157	5.04777	5.13031	7.70286	7.8502	7.80883	7.7385	7.73414	7.59869	7.74636	7.71208	7.54433	8.00209	7.47702	7.95536	7.81406	7.90239	7.95071
ARID1A	5.8358	5.79956	5.7458	5.80957	5.79069	5.99367	5.82555	5.91489	5.78176	5.91087	6.9158	7.21864	7.19557	7.28054	7.15761	7.00805	7.14566	7.16248	6.96338	7.23372	8.94167	9.40755	9.07924	9.12664	9.12285	9.00815	9.38181	9.21552	9.3002	8.85615	8.67105	9.06067	8.90829	8.67707	9.24044
ARID1B	5.85249	5.81929	5.82694	5.78434	5.78553	5.74805	5.65607	5.76169	5.70367	5.57786	7.41794	7.80709	7.60614	7.49888	7.83704	7.54732	7.61387	7.58753	7.61674	7.84673	8.10004	8.13658	8.24829	8.01445	7.95941	7.98112	8.09598	7.95098	7.99398	8.2911	8.04073	8.16136	7.9314	8.1949	7.85769
ARID2	6.57087	6.41611	6.62303	6.75151	6.47811	6.4421	6.60219	6.49572	6.57113	6.36541	5.54913	5.52053	5.61325	5.53381	4.9707	4.96113	5.429	5.41696	5.10114	5.2669	8.04073	8.18952	8.03925	8.22718	7.98709	8.02443	8.29013	8.15128	8.15154	7.96791	7.87506	7.91312	7.88594	7.84199	7.91748
ARID3A	4.97166	4.63398	4.53658	4.80399	4.67357	4.79203	5.14979	4.87035	4.94302	5.02658	4.80399	5.07211	4.97957	4.72204	4.85889	4.75359	4.74399	4.91249	4.73713	4.93693	6.14357	6.46329	6.22439	6.7344	6.52153	6.48342	6.4293	6.18654	7.29111	6.57154	6.65917	6.84511	6.74378	6.62027	6.84819
ARID3B	5.92396	5.46127	5.57952	5.61815	5.45546	5.58516	5.5123	5.46343	5.55408	5.73533	5.0129	4.46811	4.16893	4.98265	4.52388	4.47098	4.40421	4.50195	4.58342	4.39508	7.20806	7.24586	7.18806	7.28083	7.42166	7.23607	7.37163	7.30135	7.75728	7.17517	7.2139	7.40366	7.4109	7.23637	7.42691
ARID4A	6.59528	6.51138	6.42861	6.56298	6.57993	6.34192	6.44709	6.35887	6.46025	6.30574	4.18601	4.17021	4.47134	4.49273	4.35421	4.15554	4.05434	4.30807	3.94008	4.10469	7.46628	7.56744	6.66494	6.71901	7.25375	7.18613	7.23254	7.14639	6.54716	7.22931	6.8535	7.04966	6.94291	7.10379	7.32915
ARID4B	5.82201	5.91716	5.83285	5.82929	5.84575	5.75216	5.75727	5.68051	5.64306	5.77422	5.78647	5.80064	5.85956	5.47796	5.72981	5.57828	5.60147	5.73714	5.62591	5.58745	8.08288	8.06302	7.8689	7.97907	8.0998	7.90979	7.98857	8.05315	7.99209	7.81725	7.94075	7.93857	7.84601	7.94157	8.03897
ARID5A	6.8569	6.61136	6.36369	6.53355	6.83693	6.80144	6.77289	6.65387	6.95831	6.64154	4.60451	5.19501	4.06018	5.19858	4.73383	4.12361	4.63286	4.66674	4.63757	4.80671	8.22044	8.28637	8.72176	8.83979	8.1136	8.31081	8.42359	8.37819	8.66693	8.27079	8.37575	8.58928	8.12889	8.42199	8.11923
ARID5B	4.83807	4.92796	4.8607	4.89234	5.08716	4.89156	4.9976	4.8557	4.88863	4.94047	5.03185	5.13279	4.89609	4.99556	5.42399	4.85714	5.01189	5.21591	5.13533	5.05815	8.69729	8.60684	8.19985	8.01045	9.01573	8.54822	8.94167	8.67772	8.5149	8.88325	8.05991	8.84929	8.48387	8.47806	9.07186
ARIH1	6.20346	6.07559	6.03632	6.07242	6.21724	6.10024	6.13202	6.09331	6.11501	6.09177	5.4265	5.71988	5.57274	5.5955	5.72384	5.5897	5.53753	5.7346	5.4261	5.35176	8.23307	8.44674	7.99273	7.81814	8.35728	8.12757	8.17164	8.13094	8.03253	8.31436	7.80973	7.93359	7.9994	7.98523	8.31817
ARIH2	6.29985	6.13216	6.14723	6.20746	6.27749	6.23456	6.20032	6.14404	6.2426	6.22776	5.27329	5.40597	5.36032	5.42116	5.53883	5.45566	5.29056	5.41504	5.42964	5.39459	7.88613	7.90038	7.88355	7.78085	7.91935	7.95682	8.01527	7.85283	7.87334	7.9056	8.02847	7.77584	8.09034	7.79382	7.90719
ARIH2OS	3.53295	3.77188	3.973	4.10452	3.94945	3.65003	4.06018	3.89957	3.96569	3.59556	3.16886	2.98901	3.19334	3.14254	3.10166	3.29817	3.18657	3.36948	3.484	3.20307	4.85018	5.20207	4.71774	4.50665	4.72879	4.90596	4.59721	4.91285	4.72346	4.69836	4.70767	4.76466	4.60534	4.65835	4.50665
ARL1	8.28093	8.58763	8.59164	8.54301	8.19077	8.52282	8.37647	8.37484	8.49305	8.22386	7.80419	7.44069	7.47521	7.70046	7.13918	7.18329	7.42741	7.46593	7.13037	7.77777	9.9257	9.80859	9.72419	9.69099	9.80905	9.69355	9.486	9.7407	9.5652	9.54249	10.214	9.80785	9.85699	9.98765	9.72517
ARL10	5.39917	5.45284	5.36723	5.43697	5.40247	5.44136	5.37528	5.36265	5.3972	5.44745	5.42358	5.22868	5.41149	5.45845	5.27267	5.53184	5.38222	5.28325	5.28744	5.33231	7.08204	7.14944	7.00097	7.03478	6.86688	6.92152	6.97513	7.03177	7.0106	7.1275	6.78898	6.93508	6.9325	6.81436	6.97685
ARL11	3.06611	3.06083	3.01782	3.06447	3.08448	3.21839	3.5925	3.29225	3.13027	3.39225	2.945	3.12001	3.18478	3.19411	3.0741	3.20307	3.10624	3.08326	3.03999	3.10457	3.43433	3.94944	3.36641	3.42428	3.37009	3.35293	3.52834	3.42296	3.56531	4.06187	4.52159	3.79615	4.04283	4.29458	4.54675
ARL13B	7.09765	7.52357	7.45598	7.44601	7.56817	7.28968	7.1261	7.33853	7.09432	7.1896	6.29392	6.00086	6.2295	6.1087	6.05566	6.22301	5.96889	5.43804	5.77227	5.94584	8.62368	8.6799	7.83953	7.94208	8.60617	8.49629	8.3687	8.52206	7.38432	8.24907	8.00494	7.91097	8.26978	8.11076	8.3297
ARL14	2.92134	2.94046	3.0741	2.91849	3.15201	3.24536	3.16449	2.97145	3.25721	3.07115	2.98118	2.87597	2.87968	2.98309	2.89994	2.80027	2.82927	2.86517	2.86331	3.05899	3.19166	2.90063	2.98825	3.08156	3.43997	3.19662	3.12334	3.08086	3.11937	2.97342	3.09802	3.05263	3.21125	3.02761	3.26702
ARL14EP	7.49926	7.49287	7.67732	7.62693	7.6786	7.63299	7.55008	7.51757	7.43069	7.31851	6.93593	6.8984	6.57869	6.9631	6.4396	6.24159	6.60685	6.8389	6.44612	6.45598	8.34433	8.55667	8.27801	8.29042	8.28788	8.12712	8.1128	8.44104	8.03511	8.25498	9.18313	8.61158	8.48731	8.4505	8.17894
ARL15	6.45574	6.38174	6.77327	6.61035	7.31061	6.37128	6.49086	6.61256	6.84868	6.96268	4.68999	4.28293	4.77566	5.40099	5.53753	4.43389	5.5739	5.09282	5.1947	4.52782	8.90608	8.77446	9.11106	9.63868	9.2859	9.09944	9.37176	9.08248	9.0223	9.38112	9.71678	9.12459	9.62726	9.09436	8.72626
ARL16	6.32589	6.40773	6.53436	6.40773	6.39869	6.49523	6.55847	6.71937	6.49437	6.46025	5.59068	5.22967	5.44582	5.45636	6.19891	5.47395	5.17658	6.04168	5.04031	5.45845	7.96706	7.62564	7.602	7.86574	7.65839	7.93437	7.78841	7.96325	7.92753	7.51347	8.36366	8.22718	8.09598	8.28765	7.58966
ARL2	7.62311	7.92271	8.0022	7.83768	7.69732	7.72656	7.75818	7.69027	7.93344	7.61095	6.84543	6.6331	6.28073	6.21929	6.49606	5.67393	6.46395	6.49036	6.75217	6.61542	9.76059	9.69932	10.1269	9.88461	9.83906	9.78579	9.65802	9.70013	9.81267	9.83055	9.47035	9.89691	9.68704	9.79654	9.52973
ARL2BP	6.68726	7.09937	7.17881	7.05058	7.1261	7.01357	6.97696	6.9808	7.03814	7.01203	8.92572	8.74978	8.71853	8.80895	8.51039	9.08105	9.00395	8.84277	9.0002	8.94071	9.49644	9.5628	8.56761	8.09396	9.49644	9.10331	9.06029	9.13672	8.27358	9.45115	8.99549	8.6867	9.39164	9.02306	9.30638
ARL3	6.13365	6.21788	6.22259	6.34314	6.22666	6.22749	6.13281	6.10774	6.16744	6.1602	7.13182	7.15593	7.11695	7.11028	7.24092	6.97208	7.12579	7.1944	7.28109	6.97887	8.30658	8.18177	8.33849	8.4289	8.09068	8.16853	8.13345	8.15714	8.35886	8.27943	8.68356	8.60029	8.22362	8.68911	8.10748
ARL4A	7.12194	7.04252	7.6512	6.75486	7.16983	6.68006	6.68941	6.81462	6.8861	7.1188	6.74878	6.1566	6.16744	7.08272	6.14911	6.21544	6.05465	5.47902	6.025	6.18165	8.61536	8.88343	8.92511	8.91679	8.7822	8.27248	8.23714	8.83318	8.03106	8.91017	9.82064	8.38089	8.79613	8.87567	7.82795
ARL4C	6.94965	6.86161	6.47577	5.92873	6.30636	7.03756	7.31131	7.46517	7.44545	7.92961	6.03683	6.41969	6.08592	5.83051	5.83069	6.92372	6.79734	6.50684	7.14566	6.15685	8.50165	8.35565	8.209	7.64635	7.93458	7.57103	8.51992	7.46279	8.37432	9.40364	8.7936	9.34753	9.25496	8.74541	9.39931
ARL4D	4.96862	5.2928	5.37229	4.91235	4.8845	4.81431	4.86433	4.78709	4.84668	4.67292	5.8692	5.91581	6.15211	6.27819	5.6904	5.86408	5.75766	6.0344	5.94056	6.00365	7.46296	7.58641	7.57142	7.46466	7.73457	7.72482	7.29746	7.39355	7.2218	7.03052	7.09513	7.07294	7.13792	7.25877	6.72835
ARL5B	5.90205	5.70111	5.73731	5.71006	5.92308	5.59675	5.65451	5.63373	5.63283	5.93047	5.05602	5.11086	5.12454	4.59554	4.68889	4.72157	5.28673	4.79903	4.3963	5.30961	7.9056	7.85156	7.64266	7.70773	7.72092	7.80084	7.59968	7.68116	7.37096	7.69255	7.758	7.53857	7.72907	7.87918	7.635
ARL5C	4.65431	4.83807	4.77052	4.54679	4.49812	4.79297	4.71042	4.71584	4.88035	4.85397	6.40168	6.04767	6.47004	6.17111	6.54843	6.40512	6.50374	6.56067	6.13613	6.68246	6.68761	6.67438	6.58371	6.62389	6.67121	6.65053	6.64327	6.58401	6.6725	6.6907	6.85201	6.78644	6.50573	6.82974	6.68581
ARL6	5.32886	5.40864	5.64741	5.68073	5.57129	5.3568	5.48733	5.16044	5.18619	5.20812	3.39145	3.39037	3.2216	3.51213	3.19303	3.31262	3.36529	3.62403	3.09024	3.31349	6.92789	7.04196	7.03021	6.86729	6.68573	6.79768	6.56587	6.97398	6.42108	6.63125	7.52075	6.79142	6.83352	7.3828	6.53322
ARL6IP1	9.43817	9.22533	9.17631	9.38412	9.37207	9.06485	9.29922	9.17143	9.12945	9.24359	7.892	7.69115	7.71053	7.80934	7.68757	7.55601	7.94941	7.37449	7.09963	7.482	10.3724	10.3914	10.039	9.94277	10.2892	10.158	10.185	10.171	9.92428	10.3815	10.628	10.318	10.4289	10.4355	10.395
ARL6IP4	7.83388	7.69067	7.66154	7.70503	7.9218	7.69444	7.72708	7.73107	7.75065	7.6148	7.81319	7.77124	7.78854	7.75431	7.9002	7.96608	7.72429	7.80188	7.93996	7.97703	9.06318	8.90977	9.32818	9.46446	8.82517	8.99514	8.97891	9.00815	9.18622	8.95166	9.33041	9.22066	9.08011	9.29736	8.80672
ARL6IP5	10.759	10.9942	10.9124	11.0521	10.6118	10.7034	10.5266	10.3559	10.2546	10.4841	9.99377	9.91997	9.34865	9.22029	9.27812	9.05467	9.22029	9.39056	8.82042	9.51153	11.9267	12.0116	11.7575	11.6996	11.8978	11.8785	11.7226	11.8821	11.5974	11.7033	11.6444	11.5436	11.7177	11.7969	11.8379
ARL6IP6	6.09087	6.22998	6.19522	6.02825	6.15476	6.19542	6.04767	6.03038	6.05656	6.02214	6.07347	6.1612	6.07347	5.92909	6.34921	6.17865	6.16328	6.02085	5.86978	6.36595	8.18522	8.33416	7.97341	7.60957	8.39388	8.08203	7.96729	8.19774	7.61903	8.09694	8.29345	7.93242	8.27466	8.24882	8.18289
ARL8A	6.09177	5.99065	5.98103	5.95792	5.95144	6.08736	5.92923	5.71988	5.92748	5.95357	8.54197	8.01294	8.2684	8.03384	8.21797	8.57558	8.22164	7.99094	8.23509	7.92521	8.34651	8.11636	8.45198	8.79795	8.46113	8.47919	8.46174	8.31673	8.63214	8.29266	8.02653	8.50658	8.35451	8.39174	8.59931
ARL8B	8.36105	8.12995	8.16288	8.25993	8.10485	8.24949	8.34366	8.40741	8.2907	8.53833	7.28934	7.57067	7.03537	7.53015	6.8746	7.48481	7.57334	7.14129	7.31227	6.97696	10.1698	10.2019	10.2398	10.0915	10.2159	10.1098	10.1362	10.1687	9.96028	10.2413	10.2919	10.1064	10.3387	10.113	10.3959
ARL9	5.16342	5.61436	5.26967	5.27873	5.02476	5.19843	5.41373	5.19451	5.17058	5.19807	4.60774	4.69506	4.91832	4.8845	4.59843	5.40432	4.92595	5.3691	4.6907	5.62554	6.32642	6.25996	6.35909	6.37399	6.37214	6.42865	6.22416	6.14321	6.52824	6.28784	6.38569	6.3594	6.366	6.697	6.31918
ARMC1	7.89722	7.6402	7.81606	7.92772	7.8217	7.6698	7.55558	7.48721	7.50116	7.65921	7.3392	7.43454	7.43374	7.05521	6.52971	6.666	7.01246	7.05741	6.87575	6.77843	9.25241	9.19686	9.2689	9.22239	9.13165	8.89231	9.13125	9.0989	8.98204	9.4069	9.5153	9.09099	9.21153	9.47941	9.18823
ARMC10	7.34733	7.37527	7.38569	7.4246	7.23707	7.33394	7.39318	7.29932	7.26782	7.2141	5.95503	6.05488	5.42172	5.71618	5.50136	5.48618	5.94829	6.11083	5.63265	5.79113	9.04033	8.87899	8.89573	8.80589	8.83731	8.92618	8.5737	8.90186	8.88167	8.89765	9.31291	9.01355	8.94561	9.24354	8.86529
ARMC12	4.15019	4.10498	4.50315	4.15492	4.38066	4.26815	4.26236	3.95435	4.10199	4.1823	5.16538	5.38168	5.75216	5.90316	5.98012	6.10366	6.40947	5.59634	6.31148	6.1656	5.8559	5.72608	5.75824	5.77665	5.95487	6.05179	5.86934	5.95466	5.89439	5.58216	5.73589	5.65628	5.53867	5.87099	6.03001
ARMC2	4.46417	4.53103	4.35899	4.60318	4.14341	4.41089	4.81178	4.57053	4.49488	4.45964	4.58041	4.99042	5.47317	4.79707	4.84542	5.42629	4.85607	4.46238	4.66749	4.81905	5.85955	5.87145	5.80633	5.79416	6.1478	5.97092	6.12159	6.17236	5.74998	5.70582	5.91024	5.99866	5.66526	5.80605	5.917
ARMC3	3.52966	3.28581	3.47458	3.51542	3.24108	3.41964	3.38146	3.36295	3.12443	3.53726	3.13027	3.18478	3.10311	3.08982	3.19334	3.07367	3.22314	3.14944	3.27412	3.25759	4.80276	4.7878	5.18976	4.68904	4.77117	5.003	4.89096	4.71395	4.68829	4.83028	4.71305	4.87655	4.47672	4.64096	4.27046
ARMC4	4.348	4.14544	4.11936	4.08182	4.03669	4.05269	4.0059	3.8673	4.06777	4.14032	5.05135	5.04728	5.2986	5.46951	5.05741	5.09052	5.14261	5.23655	5.17554	5.13907	4.83969	4.86329	4.91754	4.89195	4.79932	5.03975	4.9082	4.95284	4.97569	4.90382	4.91084	5.14909	4.90993	4.94143	4.98488
ARMC5	6.08501	6.02752	6.05868	6.14184	6.16812	5.92205	6.20004	6.22259	6.19891	6.07747	6.58367	6.46623	6.74776	7.05249	6.88155	6.74492	6.9876	6.5948	7.00078	6.73655	7.99484	7.89864	8.01766	8.22686	8.04656	8.22718	8.24272	8.20652	8.48693	8.00715	8.38508	8.4182	8.39717	8.33156	8.27079
ARMC6	5.9264	6.06702	6.01929	5.92729	6.08328	6.07747	5.93408	6.17808	6.14384	6.1921	5.87373	6.00664	5.81886	6.11083	6.0266	5.95952	5.92535	5.69789	5.91863	5.83778	7.27489	7.36279	7.59591	7.49668	7.38171	7.49076	7.27373	7.14609	7.72261	7.39355	7.58548	7.51582	7.39586	7.60979	7.30951
ARMC7	5.74274	5.88727	5.88864	5.62669	5.74231	5.89026	5.74675	5.94631	5.85611	5.88104	5.86211	5.93324	5.94237	6.12806	6.17542	6.38592	6.29925	6.11189	5.80261	6.29903	7.52809	7.18899	7.44983	7.6388	7.61389	7.57009	7.41736	7.32576	7.64324	7.46736	7.38347	7.54092	7.46825	7.56501	7.6372
ARMC8	6.16594	6.04838	6.21683	6.11484	6.62212	5.88587	5.86289	5.88167	5.95185	5.97311	3.8728	3.907	3.82534	3.8777	3.9288	3.84147	3.90733	3.7912	3.75047	3.84432	7.18072	7.23103	7.27012	7.20368	7.14812	7.07811	7.21652	7.03141	6.95359	7.18472	7.11418	6.83045	7.16172	6.95065	7.05875
ARMC9	4.82471	5.22344	5.11607	5.41622	5.24284	5.17243	5.15959	5.1368	5.22261	5.18588	4.10899	4.19077	4.37293	4.25533	4.18289	4.22783	4.22869	4.2903	4.35617	4.28094	7.1344	7.15537	7.35737	7.36604	6.77902	6.86849	6.97836	7.19601	6.85201	7.07546	6.83352	6.99494	6.77902	6.81628	6.85659
ARMCX1	9.28624	9.47079	9.38678	9.65933	9.1937	9.09967	8.86727	9.07954	8.99277	8.62983	8.79601	8.98614	8.72523	8.77904	8.5816	8.12	8.99449	8.79458	8.03984	8.35284	10.1887	10.0606	9.88358	9.87064	9.955	10.2019	9.86238	10.2424	9.42238	9.62242	9.49721	9.54202	9.66229	9.61962	9.55807
ARMCX2	8.51413	8.36711	8.55776	8.52696	8.06828	8.23882	8.45963	8.53235	8.42681	8.28196	6.6071	6.23148	6.23494	6.82428	5.5693	6.2187	7.35561	6.63423	5.93738	5.73337	10.4852	10.5463	9.93556	9.67987	10.783	10.3166	10.3815	10.4181	10.0907	10.2013	9.53547	10.0534	10.2001	9.88097	10.3123
ARMCX3	8.36711	8.60688	8.82595	8.78633	8.4135	8.52807	8.47661	8.65129	8.54517	8.55134	6.49572	6.08436	6.03683	6.14623	5.62057	5.86802	6.46308	6.32436	5.65307	6.20196	10.1058	10.0466	10.214	10.2899	10.1546	10.0364	9.93621	10.0305	10.0241	10.1228	9.51588	10.0431	9.66876	9.82378	9.90533
ARMCX4	5.04777	5.08946	5.17194	5.26987	4.98814	4.98916	4.83661	4.91085	4.93623	4.81408	3.99716	4.23911	3.85122	4.06615	3.96976	3.83916	3.97333	4.06311	4.02153	3.96553	6.93789	7.18302	6.86828	6.84612	6.82038	6.94818	7.23303	7.20531	6.81692	6.45796	5.93206	6.42564	6.44785	6.06397	6.54641
ARMCX5	6.4418	6.26392	6.33931	6.4252	6.29528	6.14404	6.278	6.29003	6.24738	6.03298	4.76771	4.60622	4.46199	4.5739	4.57689	4.27845	4.62304	4.52212	5.1368	4.68047	7.08449	7.09422	7.13092	6.92534	7.05469	7.03307	6.90833	7.00667	6.90179	7.06746	7.51635	7.02209	7.21976	7.48336	6.94444
ARMCX6	6.77481	6.55529	6.6193	6.64966	6.3827	6.6298	6.60244	6.67692	6.71738	6.61375	7.53688	7.52294	7.24814	7.2322	6.90761	7.41241	7.33254	7.32876	7.20476	7.28999	9.98656	9.7181	10.2627	10.451	9.73667	9.85853	9.93971	10.0134	10.2603	9.76154	10.5031	10.3387	10.0625	10.2673	9.58907
ARNT	5.73141	5.83345	5.76901	5.77007	5.76192	5.74158	5.67244	5.61068	5.68986	5.65384	6.23382	6.42698	6.47392	6.25718	6.267	6.34217	6.23494	6.3554	6.18428	6.4171	7.76039	7.76393	7.43702	7.44489	7.74178	7.7957	7.64851	7.60615	7.40982	7.67413	7.27489	7.67874	7.18149	7.50541	7.61525
ARNT2	6.1537	6.11558	5.95058	6.96954	6.53903	6.00398	6.06028	5.94617	5.97017	5.89673	5.18182	6.01529	5.04425	4.50116	4.78055	4.86467	4.28774	5.0276	4.69769	5.41353	7.33164	7.52522	7.32332	7.99911	7.31109	7.37105	7.61681	7.72931	6.82577	7.30906	6.58511	7.12005	6.10018	6.75822	6.76244
ARNTL	6.40234	5.14261	5.17357	6.05049	6.68218	4.98695	5.88299	6.31003	5.38848	5.5374	5.89077	5.58369	5.69019	5.76644	5.95988	4.4983	5.04189	5.6678	4.81318	4.92697	6.04206	6.16	6.17624	6.09464	6.05629	5.86907	6.18202	6.12482	6.4672	7.00789	6.99167	6.26242	6.84721	6.43157	6.93416
ARNTL2	5.08012	4.73992	4.85081	4.61096	4.53028	5.06596	5.20334	5.17243	5.31131	5.49235	4.31015	4.70418	4.21345	4.20102	4.21275	4.35093	4.53768	4.63737	4.74572	4.64152	6.43385	6.43979	6.4822	5.94404	6.45422	6.36567	5.86022	5.96191	5.98412	6.76477	7.22653	6.38597	6.82816	7.04673	6.65854
ARNTL2-AS1	3.11151	3.14355	3.1531	2.96456	3.06721	3.15533	3.11976	3.17338	2.99411	3.21306	4.06238	3.52019	3.83885	3.59697	3.9593	3.87731	3.9088	3.71419	3.89419	3.67022	3.21546	3.28092	3.11794	2.92314	3.27429	3.11937	3.19662	3.20314	3.18091	3.20351	3.12092	3.29112	3.40872	3.26523	3.29815
ARPC1A	7.76849	7.40649	7.63532	7.41295	7.62629	7.61817	7.57757	7.78906	7.80467	7.59628	7.86636	7.65992	8.08656	7.908	7.59045	8.05678	7.79064	7.91512	8.07257	8.03322	10.1743	10.1105	10.0732	9.47864	10.3299	9.96109	10.1874	10.0708	9.50036	10.2374	10.2181	10.0647	10.5754	10.4447	10.3387
ARPC1B	9.31998	9.15169	9.32599	8.91766	9.07065	9.41042	9.89268	9.61321	9.62672	9.99968	6.70197	7.69269	7.08855	6.9762	7.37489	7.63843	7.65775	7.18123	7.73041	7.44575	10.9235	10.8725	11.3845	11.1281	10.992	11.0843	11.1281	10.8802	11.3984	11.5764	11.195	11.6444	11.3902	11.4465	11.5127
ARPC2	10.3735	10.1148	10.1688	9.96924	9.90886	10.2746	10.3231	10.3167	10.3289	10.4053	9.31888	9.63089	9.02265	9.32839	9.07954	9.62672	9.61321	9.44925	9.61997	9.21537	11.6759	11.628	11.8563	11.7756	11.6818	11.4705	11.6224	11.4388	11.7532	11.8326	12.0774	11.8943	11.9923	11.8379	11.9651
ARPC3	9.16443	8.82595	8.95216	8.63747	8.67755	9.16045	9.29614	9.15572	9.14759	9.35146	7.47677	7.73701	7.38025	7.8309	7.13433	8.09748	7.93406	7.81135	7.62629	7.45639	10.7283	10.5891	10.7194	10.8667	10.7494	10.5836	10.7247	10.6942	10.8725	11.2845	11.7756	11.4178	11.411	11.3947	11.1347
ARPC4	6.78289	6.72132	6.71415	6.68218	6.7886	6.743	6.89623	6.69706	6.64058	6.84212	8.25916	8.34089	8.32527	8.41853	8.33749	8.52391	8.20916	8.41853	9.08648	8.56033	8.57566	8.48066	9.29684	9.11071	8.30476	8.52561	8.57607	8.59814	9.38112	9.70013	9.23936	8.98096	9.05909	9.36549	8.8773
ARPC5	7.00996	7.07306	6.98995	7.1534	6.93985	7.17354	7.06626	7.09811	7.17315	7.26782	8.30801	8.48301	8.48171	8.34891	8.29468	8.62009	8.55666	8.5678	8.51964	8.50789	10.0638	10.0867	9.66876	9.54516	10.016	9.58015	9.92016	9.77785	9.57759	10.2759	10.4499	10.0241	10.4216	10.2704	10.4018
ARPC5L	7.59087	7.05189	7.26614	7.15513	7.22226	7.21673	7.5241	7.52791	7.56424	7.74186	5.98012	6.22142	5.81632	5.96105	5.93435	5.98243	6.04708	5.98033	6.3315	5.78783	8.08344	7.9456	8.28752	8.25009	8.2685	8.1971	8.24654	7.9771	8.68229	8.43814	8.59996	8.38413	8.64425	8.42755	8.58928
ARPIN	5.78901	5.80191	5.77079	5.69816	5.62172	5.78992	5.70555	5.70157	5.66297	5.57828	4.9978	5.64454	5.35624	5.1704	5.44418	5.28576	5.5689	5.46052	5.00966	5.52433	7.94929	7.81625	7.44901	7.65431	7.70587	7.71275	7.85204	7.69336	7.43111	7.70773	7.25534	7.54253	7.57619	7.38877	7.78988
ARPP19	7.67444	7.61176	7.55637	7.56574	7.48407	7.38177	7.35649	7.35764	7.45146	7.3265	6.18612	5.75689	5.80261	5.71747	5.66696	5.33589	5.44321	5.41546	5.09414	5.39132	9.57517	9.63868	9.49386	9.46863	9.57517	9.60341	9.44238	9.62938	9.17867	9.57759	9.67136	9.4678	9.72419	9.61553	9.60455
ARPP21	3.52415	3.29202	3.29917	3.39708	3.34987	3.31153	3.34453	3.48016	3.2549	3.31795	3.40261	3.48865	3.44124	3.47553	3.60659	3.59298	3.42548	3.53976	3.50008	3.5559	3.52124	3.58722	3.55676	3.49841	3.48116	3.49576	3.56765	3.53774	3.50464	3.46971	3.4861	3.49534	3.45804	3.34807	3.37368
ARR3	5.06769	5.11651	5.08036	5.13774	5.10514	5.10937	5.14128	5.19125	5.1552	5.31252	5.14041	5.14433	5.4418	5.38204	5.48149	4.78437	5.79429	5.40247	5.6047	5.44762	6.54934	6.3707	6.38216	6.4717	6.59633	6.56326	6.62168	6.56758	6.54536	6.39734	6.58571	6.66064	6.58925	6.69382	6.59598
ARRB1	6.22862	6.22544	6.57143	6.03488	5.88757	6.04291	6.26103	6.30895	6.27749	6.51652	5.58231	5.60409	5.57676	5.85994	5.52053	5.57068	5.53056	5.52259	5.81675	5.73024	7.76832	7.8187	8.02911	8.05826	8.1876	8.3837	7.97373	7.7725	8.20985	8.07097	8.0998	7.93001	8.02824	7.86331	7.96821
ARRB2	6.03702	5.59173	5.33522	5.37528	5.80466	5.97017	6.2094	5.93459	5.89077	6.07851	4.34064	4.49234	4.97319	4.55571	4.74669	4.46565	4.69311	4.55336	3.84695	4.26389	7.19979	7.51397	7.27287	7.49226	7.25755	6.92734	7.6355	7.43061	7.67628	7.9629	8.06551	8.07066	8.02139	8.05656	8.14381
ARRDC1	4.75768	4.88232	4.91484	4.8065	4.88374	4.87154	5.08363	4.96431	5.07194	4.9281	4.79944	4.86771	4.68542	4.599	4.67905	4.70229	4.7985	4.78906	5.39256	4.55155	6.22095	6.39129	6.70168	6.51437	6.50329	6.52572	6.53533	6.34238	6.59489	6.59807	6.52783	6.41333	6.45995	6.46517	6.34679
ARRDC2	7.28054	7.26657	7.29319	7.40538	8.41122	7.27395	7.21371	7.2794	7.24641	7.30377	5.62113	5.9954	5.81395	5.86898	6.26928	5.22082	6.07559	6.15282	5.71618	6.17198	8.78974	8.90706	9.41519	8.85014	8.4726	8.71116	8.92787	9.46261	8.75223	9.18159	8.88738	9.55532	8.90344	8.91457	8.48302
ARRDC3	7.57484	7.07806	7.31512	7.25361	7.76644	6.90548	6.99444	7.24235	7.11069	7.22722	6.54542	5.92026	6.45387	5.93526	6.28558	6.11581	5.69837	5.77289	5.01669	5.87142	9.04368	8.81936	8.58442	8.41384	8.88167	9.18823	8.69562	9.23996	8.33849	9.18622	9.87371	9.02883	9.23127	9.18394	8.90772
ARRDC3-AS1	4.63612	4.64407	4.65264	4.4905	4.71106	4.64202	4.49456	4.56407	4.54167	4.68148	4.42397	4.7193	4.34047	4.40864	5.02394	5	4.48342	4.50768	4.60173	4.68191	5.97045	5.88881	5.9753	5.67296	5.99659	5.87891	5.93037	5.8389	5.83542	6.18416	5.78658	6.19568	6.2118	5.86963	6.11368
ARRDC4	8.32051	6.96415	7.19094	7.53837	7.63299	7.3796	7.71053	7.67412	7.07461	8.01499	7.31888	6.09737	6.41565	6.28954	5.8216	6.37436	5.91423	5.96612	5.94884	5.87708	7.78763	8.36514	8.0182	7.96014	8.00951	8.4729	8.02296	7.98138	7.73457	8.69845	8.90638	8.8998	8.96172	8.93527	9.20426
ARSA	5.09703	5.37496	5.09621	5.3461	5.43898	5.23505	5.5423	5.3134	5.2667	5.35514	5.27577	5.53056	4.88863	5.0973	5.19086	5.25994	5.51427	5.1092	5.01249	5.18399	7.30681	7.27161	7.64424	7.69001	7.21957	7.47242	7.39048	7.14967	7.86519	7.28686	7.27832	7.42044	7.12216	7.41821	7.17421
ARSB	4.81656	4.74554	4.84979	4.80327	4.60044	5.02911	5.04754	4.80934	4.89221	5.07123	4.1017	4.28611	4.52067	4.49516	4.1887	4.54167	4.448	4.35174	4.5124	4.3749	5.75107	5.88361	5.90483	5.68082	5.84116	5.88402	5.71239	5.85239	5.6928	6.35919	5.94756	6.06999	5.90104	5.76628	6.38894
ARSD	5.55003	5.70367	5.63722	5.66805	5.72529	5.74329	5.77572	5.62362	5.70501	5.6493	5.92419	6.27372	6.06455	6.33066	6.24345	6.20267	6.03171	6.06729	6.35131	6.3354	8.40434	8.44864	8.17266	8.65543	8.36687	8.15004	8.48521	8.38819	8.19453	8.01464	8.21748	8.30361	8.02443	7.99253	8.31341
ARSE	5.20696	5.78084	5.69207	6.03945	6.36438	5.88044	5.8947	5.95457	5.65849	5.8341	5.06769	5.38854	5.62057	5.19807	5.30867	5.19824	5.32557	5.28417	5.1452	5.22591	6.64144	7.43724	7.42753	7.41516	6.98861	7.18828	7.24266	7.02227	7.02488	6.29131	6.9325	6.78233	5.91072	6.33463	6.58087
ARSF	4.38857	4.4194	4.49984	4.32143	4.62111	4.69665	4.60133	4.54598	4.36438	4.63843	4.71106	4.23538	4.19063	4.33722	4.78321	5.05963	4.94713	5.1452	4.43824	4.42322	6.47315	6.54384	6.42279	6.33842	6.21197	6.35196	6.31687	6.41372	6.4701	6.46167	6.58433	6.57524	6.51739	6.66765	6.30507
ARSG	5.32851	5.42208	5.87997	5.75599	5.62251	4.9528	5.24051	5.49719	5.53821	5.40056	4.97429	5.32309	5.01783	4.75989	5.18182	4.58313	4.97806	4.71106	5.05226	4.5588	6.7069	6.68381	6.80481	6.78562	6.79118	6.82688	6.63678	6.72235	6.89277	6.68091	6.7673	6.49332	6.72042	6.54696	6.62943
ARSI	4.80438	4.96326	4.83149	5.0302	4.74891	5.10677	5.03824	5.07509	5.26475	5.70353	4.0679	3.87013	4.08814	4.07543	4.13069	3.907	3.97608	4.03519	4.4705	4.10808	6.40433	6.00451	6.47196	6.6707	6.16338	6.21914	6.2132	6.04877	6.24016	6.62227	6.18202	6.41998	6.54566	6.26578	6.33483
ARSJ	6.20631	6.0245	6.20661	6.08592	5.7146	6.16657	6.28024	6.23494	6.12086	5.84131	3.68557	3.73381	3.7842	3.7875	3.67621	3.69943	3.78628	3.91519	3.72197	3.68476	7.11381	7.17976	6.90202	6.30826	7.26749	6.95195	6.77516	6.59577	6.64268	7.27933	6.19404	6.68793	7.04736	6.50519	7.19445
ARSK	4.71766	4.94276	4.80145	4.94556	4.84268	4.85029	4.82921	4.85607	4.83289	4.80108	5.22387	5.00707	5.25067	5.20162	5.20119	5.33974	5.20376	5.01462	5.23392	5.20162	6.27193	6.1194	6.18576	6.17771	6.15509	6.06482	6.10018	6.05179	6.09896	6.32341	6.01147	6.22457	6.08604	6.2611	6.15983
ART1	4.25533	4.32924	4.22211	4.28916	4.24097	4.14544	4.15069	4.11348	4.18528	4.23114	5.23992	5.82247	5.40617	5.42465	5.36498	5.67331	5.45979	5.55158	5.47355	5.60442	6.14373	6.1589	6.07387	6.02542	6.11554	6.23001	6.06973	6.09653	5.96106	5.95347	6.04517	6.2092	6.14056	6.24149	6.13227
ART3	3.55434	3.44945	3.43924	3.42892	3.41165	3.2124	3.2808	3.26913	3.04031	3.62322	3.22835	3.26499	3.26404	3.21762	3.28957	3.44124	3.14816	3.3598	3.21762	3.45062	3.01605	3.30137	3.29899	3.59708	3.07254	3.01429	3.20073	3.23788	3.07815	3.40248	3.36697	3.14026	3.20608	3.36019	3.17747
ART4	7.2101	8.36	8.53104	8.17472	8.54517	7.90872	7.71556	7.64565	7.81069	6.60849	5.9548	5.54852	5.19104	5.63356	5.61214	4.52154	5.25546	5.78241	4.68578	5.22927	9.91102	9.6658	9.80785	9.28411	9.93157	9.79194	10.0666	9.91484	8.87289	9.3944	9.10216	9.32996	9.20465	9.60014	9.47781
ART5	4.84721	4.87372	4.83501	4.75359	4.66817	4.90856	4.70915	4.7556	4.90575	4.90226	6.21469	5.80318	6.16636	6.16892	6.29509	6.06199	6.09041	6.06489	6.04782	5.78647	6.51211	6.18321	6.48814	6.38871	6.33417	6.35968	6.37035	6.36944	6.46249	6.37053	6.28146	6.64367	6.5129	6.47838	6.54875
ARTN	4.56334	4.50673	4.63043	4.55298	4.70437	4.78508	4.60229	4.70384	4.7146	4.63409	5.03032	5.05336	4.97847	5.18748	5.17887	5.38536	5.27037	5.35989	5.6792	5.60147	6.14685	5.70137	5.78152	5.98502	6.1194	6.23935	6.07889	6.1032	6.17464	5.76131	6.25559	6.2097	6.19333	6.1196	6.29614
ARV1	5.72328	5.57352	5.6521	5.62387	5.60722	5.53996	5.56397	5.64975	5.53946	5.64565	5.39273	5.69748	5.60847	5.3618	5.41278	5.58274	5.48242	5.41606	5.25765	5.28892	7.64167	7.81814	7.37184	7.16332	7.62367	7.50541	7.49226	7.55396	7.25461	7.64635	8.32035	7.65969	7.97907	7.9283	7.81625
ARVCF	6.13523	5.99816	5.90334	5.82615	6.01381	6.01884	5.96032	5.9498	5.94436	5.9382	6.27722	6.89601	6.61542	6.62759	6.91702	6.53098	6.53738	6.64418	6.92133	6.92256	7.81849	7.64794	7.73712	7.94996	7.58247	7.87363	7.78621	7.64205	8.09569	7.9179	7.92753	7.92559	7.79498	7.91023	7.95988
ARX	4.14608	4.25412	4.12786	4.22062	4.37714	4.2922	4.16181	4.28774	4.27421	4.22171	5.85975	5.77248	6.01061	5.95357	6.17699	6.06751	5.94211	5.98153	5.88951	6.15732	6.9698	6.34	6.53053	6.85929	7.07216	6.90227	6.84118	6.75186	6.8921	6.697	6.8474	7.02055	7.06414	6.90633	7.20829
AS3MT	3.65976	3.8728	5.11752	4.00463	5.02118	4.43304	4.34987	3.98244	4.11669	3.91182	3.60302	3.54801	4.02443	3.69044	3.51427	3.32844	3.61642	3.81716	3.39708	3.13027	7.50462	7.3826	7.8252	7.38845	6.93725	7.29176	7.35097	7.09098	6.69382	6.90115	6.25879	5.83623	7.10596	6.36334	7.15746
ASAH1	8.37813	8.03656	7.93279	8.12	7.86636	8.09305	8.20842	8.07838	8.03202	8.24336	8.12051	8.53833	8.50024	8.14492	8.13429	8.29563	8.28403	7.76015	8.32657	7.72708	10.1082	10.193	9.73775	10.1622	10.2013	10.0582	10.0571	10.1058	10.1072	10.3291	10.6244	10.2227	10.4077	10.2327	10.5797
ASAH2B	4.24097	4.28735	4.27109	4.29116	4.57246	4.09796	4.20981	4.19501	4.32477	4.23695	3.59136	3.53376	3.58223	3.47902	3.50916	3.49729	3.39807	3.43214	3.49073	3.64435	5.61655	5.69303	5.86167	5.66225	5.56018	5.26299	5.58325	5.59532	5.11759	5.67077	5.33358	5.48959	5.41375	5.66466	5.46308
ASAP1	6.72017	6.62157	6.6992	6.53032	6.70289	6.83768	7.04472	6.91779	6.95977	7.00531	6.8341	7.23415	6.94264	7.06713	7.0265	7.39616	7.4502	7.4101	7.47061	6.93193	8.44295	9.21951	8.88783	8.52018	9.19775	8.89155	9.50164	8.82372	8.99396	9.50415	8.96863	9.33725	9.19839	9.01573	9.71518
ASAP1-IT1	5.95599	5.85368	5.88951	5.71277	5.75144	6.05989	6.2347	6.09041	6.00796	6.12251	5.28123	5.45468	6.11501	5.26873	6.1579	6.39251	5.89696	5.94602	6.93827	5.93361	6.29419	6.26346	6.98424	6.98424	6.56066	6.46591	6.6944	6.2335	6.95234	7.453	6.82816	6.40394	6.95528	6.50738	6.46167
ASAP1-IT2	4.76673	5.00757	5.03959	4.75193	5.02145	4.92232	5.18764	5.30014	5.32266	5.23992	4.60533	4.01537	4.46776	4.33405	4.76771	4.82612	5.02513	4.47141	4.55408	4.41451	6.41914	6.59476	6.57699	6.59616	6.39002	6.35723	6.83455	6.4426	6.62285	6.57603	6.54108	6.44079	6.73535	5.7819	6.69312
ASAP2	9.26956	9.68477	9.72099	9.54974	9.71528	9.44925	9.04769	9.27591	9.2602	9.00927	7.79857	7.22476	7.40674	7.59628	7.02189	7.1896	7.24496	7.52258	7.13754	6.76657	11.0759	11.2145	10.6898	10.7963	10.8802	11.1921	11.0779	11.1575	10.5094	10.5418	9.49769	10.3906	10.2031	9.96168	10.6749
ASAP3	6.17145	6.31628	6.4192	6.34707	6.06958	6.67183	6.38541	6.3168	6.4426	6.51108	6.43616	6.63369	6.52232	6.77922	6.5346	6.68144	6.56382	6.6146	6.49842	6.56758	8.39174	8.3462	8.51962	8.6203	8.33094	8.50537	8.57293	8.51465	8.61228	8.67216	8.07882	8.51658	8.24594	8.1095	8.35153
ASB1	5.19426	4.84979	4.8801	5.01598	4.86887	4.89858	4.82814	4.91909	4.78139	4.73913	4.57053	4.61002	4.68793	4.83647	4.99978	4.60495	4.5324	4.81216	4.57581	4.74357	7.1316	7.15497	7.36136	7.55606	6.83924	7.23982	7.16431	7.21265	7.38945	6.92571	6.90376	7.28308	6.78562	6.99218	6.98348
ASB10	4.32456	4.4464	4.3475	4.30094	4.43361	4.54936	4.41069	4.40283	4.39374	4.40091	6.3327	6.49133	6.05966	6.18118	6.38541	6.49036	6.43318	6.2514	6.36268	6.37838	6.04764	5.94174	6.1624	6.00143	6.01653	6.0842	6.05721	6.01446	6.3487	6.13536	6.06482	6.27678	6.04674	6.02665	6.22074
ASB11	3.72266	3.58089	3.73711	3.661	3.68594	3.74625	3.58308	3.71917	3.53082	3.59117	3.823	3.76941	3.76079	3.53475	3.75454	3.85169	3.6312	3.4579	3.69391	3.69188	4.63941	4.33004	4.29945	4.37719	4.5317	4.32127	4.29284	4.36266	4.4973	4.2383	4.33666	4.23711	4.37837	4.42675	4.43129
ASB12	5.26013	5.16863	5.28656	5.39623	5.18764	5.31006	5.11989	5.22261	5.36723	5.23851	8.01223	8.00351	8.07191	7.87365	8.13709	8.13653	8.28502	7.9599	7.88934	8.10191	6.70463	6.1159	6.74309	6.79955	6.87896	6.71963	6.72692	6.26218	6.61783	6.01507	6.40639	6.4972	6.68702	6.57402	6.63594
ASB13	7.75388	7.95738	7.96608	7.7769	8.5678	8.16447	7.85557	8.01157	8.16523	8.17193	7.38851	7.12315	7.74373	7.5995	7.53505	8.0369	7.40884	7.43942	7.64071	7.77879	8.64327	8.61822	8.97931	8.70965	8.43905	8.70946	8.7752	8.76065	8.78407	8.7822	9.02029	8.81587	8.64153	8.7446	8.53061
ASB14	4.05155	4.00235	4.03669	4.02256	4.09796	4.06131	4.11633	4.14921	4.0299	4.09085	5.71641	5.76027	5.70045	5.5886	5.82237	5.65319	5.4957	5.7296	5.6409	5.83643	5.39692	5.25736	5.62247	5.3814	5.62139	5.52558	5.36796	5.44434	5.41699	5.41992	5.39937	5.40657	5.4375	5.41166	5.35963
ASB15	4.19486	4.17386	4.24311	4.24906	4.11841	4.07025	4.17496	4.11804	4.23872	4.22869	4.21735	5.1047	5.49835	5.23271	5.59774	5.11909	5.225	5.23045	4.99391	5.18986	5.37508	4.85333	5.33653	5.13761	5.32204	5.46385	5.57606	5.23617	5.27575	5.32122	5.11025	5.31552	5.22529	5.19628	5.37093
ASB16	5.94341	5.91803	5.69294	5.8041	5.60865	6.11263	5.63464	5.74182	5.73906	5.89961	7.1209	7.28226	7.2826	7.19925	7.35609	7.05058	7.56618	6.77922	7.15468	6.90548	6.97666	6.73733	7.04316	6.79206	6.9584	6.88948	6.79595	6.7166	6.69421	7.08228	6.66879	6.90492	6.87076	6.67644	7.09017
ASB16-AS1	3.82263	3.80558	3.80838	3.94786	3.74509	3.88868	4.07818	3.89718	3.91626	3.72979	4.20038	4.00336	4.17139	3.7539	3.88943	3.65896	3.61894	3.90495	4.09855	4.00743	5.96515	6.29529	6.11092	5.89292	5.96663	6.05409	6.27939	6.17236	5.94174	5.90165	5.59191	6.11318	5.95487	5.79741	6.0735
ASB17	3.31137	3.20276	3.18114	3.19602	3.17692	2.98775	3.11208	3.23489	3.02974	3.05555	4.1214	3.75166	3.62441	3.57536	3.77121	3.82068	3.85473	3.73489	3.74221	3.92035	3.58982	3.73051	3.4906	3.64509	3.64008	3.42359	3.57233	3.58623	3.35505	3.44963	3.40307	3.58512	3.49106	3.46787	3.33081
ASB2	5.56569	4.51765	4.2433	4.42071	4.40221	4.50761	4.45479	4.51597	4.57261	4.61793	3.57312	3.6676	3.66568	3.66204	3.6842	3.82853	3.52637	3.74762	3.70194	3.65976	6.1161	5.92606	6.31573	7.14755	6.25624	5.9544	6.17348	6.03501	6.15645	6.40877	6.31324	6.70463	6.66233	6.6608	6.57317
ASB4	3.52889	3.50147	3.55514	3.57945	3.58922	3.51427	3.52176	3.53949	3.50895	3.51374	3.63638	3.68174	3.66422	3.51898	3.67295	3.71521	3.61717	3.64494	3.69875	3.63415	3.67712	3.83355	3.73753	3.7296	3.61748	3.69557	3.70151	3.65213	3.71012	3.756	3.74771	3.62131	3.65744	3.6127	3.59351
ASB5	3.07454	3.02185	3.00385	3.04696	3.12958	3.05254	3.01664	3.01175	2.90745	2.99411	2.84331	3.0346	3.10501	2.89934	2.82693	2.88312	2.93606	2.99566	2.89934	2.97822	2.67865	3.01707	2.82151	2.8095	3.05471	2.6894	2.87238	2.75989	2.75476	3.02475	2.93288	2.94429	2.78351	2.79196	2.87238
ASB6	6.3179	6.25008	6.11581	6.38076	6.22998	6.27944	6.20631	6.14948	6.1185	6.10024	5.78154	5.66933	5.8672	5.74675	5.89732	5.87842	5.6478	5.728	5.587	6.02551	7.59362	7.57482	7.86351	7.78283	7.68531	7.86461	7.68583	7.77128	7.81651	7.60262	7.52366	7.71525	7.5671	7.55777	7.61362
ASB7	5.71034	5.50238	5.55316	5.58255	5.60679	5.42047	5.44745	5.4265	5.43018	5.33628	4.20434	3.84662	3.77221	3.75566	3.55628	3.84989	3.95663	4.15786	3.92765	3.99033	7.19532	7.18522	7.22303	7.22526	7.22588	7.16732	6.90073	7.13205	6.88629	7.1557	7.05183	6.92515	6.97947	7.25685	7.04116
ASB8	6.76758	6.68552	6.6982	6.75784	6.62851	6.30976	6.39904	6.25555	6.19542	6.42122	6.63835	6.78289	6.3026	6.49437	6.17084	6.48788	6.42592	6.52657	6.14113	6.11398	8.49691	8.38658	8.54239	8.50876	8.54887	8.55813	8.53097	8.49297	8.32173	8.39053	8.44766	8.46676	8.44044	8.50796	8.47202
ASB9	4.58224	4.47396	4.76789	4.70418	4.68744	4.55408	4.52296	4.61762	4.61227	4.84392	3.65279	3.63102	3.68573	3.79941	3.82704	3.52814	3.83034	4.45746	3.56495	3.69	5.13761	5.59798	5.49048	5.53712	5.65337	5.4545	5.26389	5.5641	5.36431	5.32875	6.60352	5.50818	5.79334	5.48194	5.22892
ASCC1	6.73785	6.8755	7.02335	6.81259	7.14534	6.91171	6.83013	6.90132	6.78014	6.90132	5.56622	5.70461	5.53985	5.5286	5.5298	5.69248	5.77506	5.5141	5.53609	5.60558	8.58678	8.57013	8.14468	8.03338	8.46047	8.27943	8.27248	8.40573	7.74681	8.35631	8.77	8.2234	8.50264	8.62889	8.43456
ASCC2	6.09276	6.23494	6.35308	6.47332	6.43787	6.21663	6.44548	6.15547	6.26976	6.1612	5.3383	4.54494	4.43495	4.36076	3.84605	4.81673	4.11622	4.40237	4.23756	4.51191	8.2436	8.23533	8.56011	8.34225	8.3435	8.53061	8.39864	8.26018	8.55707	8.2681	7.95979	8.28601	8.20761	8.09287	8.1095
ASCC3	7.04879	6.76255	6.95482	6.71937	6.53068	6.85627	6.86814	6.72858	6.75708	6.66707	4.37313	4.70655	4.29151	4.36325	4.1085	4.33112	4.79784	4.32774	4.38691	4.33773	7.97428	7.86088	7.48954	7.27551	8.02019	7.89277	7.71667	7.6496	7.31082	7.79733	7.49318	7.81982	7.77155	7.57009	8.33009
ASCL1	3.90956	3.91081	3.98615	3.81335	3.94823	3.89555	3.81304	3.85179	3.85488	3.89718	5.05985	4.99594	4.84668	4.96862	5.03071	5.05061	5.0761	4.86347	4.92796	5.12735	4.98519	4.92914	5.04126	4.90743	4.89418	4.99563	4.95612	4.89235	5.11925	4.77681	4.99626	5.01562	4.86002	4.92119	4.93679
ASCL2	4.04703	4.16016	4.032	4.1149	4.06078	4.05713	4.3398	4.2884	4.2266	4.18061	3.63053	3.50026	3.57873	3.52621	3.58567	3.68355	3.56121	3.63617	3.41241	3.62269	5.43109	5.22572	5.10266	5.57907	5.41717	5.43017	5.46543	5.17866	5.49668	5.54759	5.66398	5.52186	5.48394	5.57885	5.72189
ASCL3	4.39075	4.37637	4.25161	4.44057	4.4962	4.627	4.37097	4.2701	4.47777	4.40814	6.43749	6.48845	6.52971	6.54526	6.68887	6.38823	6.33563	6.33208	6.75842	6.84868	5.61743	5.55855	5.68021	5.63983	5.53591	5.47781	5.49627	5.4835	5.92196	5.78545	5.34361	5.59861	5.57445	5.6207	5.55959
ASCL5	3.74721	3.71769	3.71974	3.63704	3.75437	3.63901	3.87553	3.93569	3.85122	3.49807	4.58294	4.51172	4.43648	5.26536	4.30036	4.6681	4.69769	4.63145	5.30586	4.51747	4.4665	4.66676	4.52057	4.34595	4.50505	4.50455	4.75332	4.3065	4.82192	4.40939	4.74372	4.56295	4.44494	4.4958	4.42946
ASF1A	7.15234	7.28551	7.23563	7.31131	7.07965	7.14297	7.15305	7.22851	7.14566	7.04921	4.59755	4.03959	4.01253	4.36942	3.83109	3.81206	4.16343	4.19421	3.89908	3.80009	8.39973	8.47845	7.81743	7.49197	8.28291	7.97122	7.72975	8.02733	7.07105	8.02393	8.31918	7.85478	8.36995	8.27406	8.11046
ASF1B	4.7869	4.50824	4.74767	4.493	4.74874	5.0427	4.73622	4.80819	4.81289	4.81289	6.87	6.6859	6.92328	6.65658	7.31888	7.278	7.29932	7.01057	6.86413	7.09311	6.22774	6.2118	6.34838	6.36944	6.40531	6.29672	6.19984	6.13666	6.36631	7.01673	6.61764	6.5079	6.46012	6.60005	6.54911
ASGR1	4.57708	4.07582	4.3539	4.14816	4.32303	4.17002	4.83647	4.70539	4.48099	4.67747	4.27817	4.32579	4.52212	3.89532	4.15019	4.56828	4.28939	3.95255	4.50298	4.24602	6.04537	5.6522	5.77413	5.77934	5.66058	5.87725	5.80342	5.8002	6.14207	5.67096	6.07245	6.01446	6.26546	6.06955	6.21605
ASGR2	5.82011	5.64631	5.48407	5.28067	5.58315	5.80708	5.69138	5.82439	5.96231	6.26856	6.17517	5.83862	5.91961	5.76787	5.49273	5.36426	5.79753	5.51094	5.03523	5.63772	6.36584	6.29692	6.43132	6.31987	6.58129	6.53412	6.55609	6.47396	6.5207	6.54653	6.91578	6.72235	6.54653	6.63095	6.50519
ASH1L	7.13182	7.21754	7.185	7.36514	7.11628	7.15165	7.01161	7.06245	7.00609	6.97405	6.59864	6.67902	6.60195	6.41565	6.70686	6.04708	6.55239	6.51827	5.93263	6.29124	9.16555	9.30291	8.97504	9.12856	9.08329	9.2689	9.52197	9.28475	9.23346	8.77106	8.41724	8.90531	8.73521	8.59494	8.9436
ASH1L-AS1	6.08902	6.01564	6.16011	6.10706	5.95588	5.84448	6.00722	5.82323	6.09177	5.8921	8.17604	8.51964	8.18633	8.17385	8.21229	8.13429	8.18833	8.43746	7.88501	8.32328	6.84786	6.79036	7.11845	7.10847	6.57052	6.96368	6.86606	6.70397	6.71149	6.96243	6.82338	6.9377	6.53727	6.9325	6.51149
ASH2L	8.81023	9.19019	9.07178	8.97968	8.99449	9.05996	8.77282	9.0107	9.08457	8.7779	7.57757	7.41616	7.66784	7.68757	7.65365	7.45146	7.68237	7.57442	7.64975	7.52638	10.0033	9.98397	9.76085	9.72727	10.1451	10.0647	10.0412	9.84994	9.55532	9.76033	9.72891	9.59735	9.90201	9.78801	9.88628
ASIC1	4.45359	4.52747	4.52634	4.54466	4.56873	4.55948	4.45841	4.52296	4.49965	4.47858	7.47774	7.66665	7.53796	7.46201	7.50902	7.52683	7.62433	7.64277	7.54389	7.65617	6.27749	6.3684	6.53383	6.67618	6.50125	6.59463	6.58129	6.5296	6.64922	6.36206	6.3678	6.39597	6.2997	6.3269	6.26657
ASIC2	4.26581	4.12397	4.11175	4.15635	4.04303	4.05155	4.14352	4.10469	4.17719	3.99994	5.10008	4.57896	4.16205	4.82743	4.99649	4.63027	4.68869	4.88306	4.88126	4.8653	5.88114	5.73813	6.25657	5.87874	5.78017	5.96314	5.66363	5.816	6.13945	5.55597	5.691	5.64319	5.52031	5.68468	5.65197
ASIC4	4.11536	4.31077	3.98974	4.2855	4.30374	4.0774	4.01633	4.33016	4.16411	4.05879	4.52388	4.23526	4.86588	4.71605	4.67488	4.71584	5.07947	4.53786	4.67317	4.43021	6.11219	6.19959	6.31348	6.06741	5.8589	6.2029	6.20152	6.15955	6.22269	6.17035	6.18654	6.12613	6.14745	6.20726	6.27428
ASIC5	3.46057	3.57697	3.7344	3.62694	3.74509	3.7747	3.69021	3.48651	3.59915	3.60596	6.06455	5.78948	6.71308	6.20241	6.4426	6.27606	5.98916	6.19978	6.39568	6.1378	4.06567	4.04243	3.77722	4.1225	3.83488	4.12487	4.01042	4.01311	3.82585	3.92372	3.90744	4.05705	4.04434	3.97669	3.9576
ASIP	4.06171	4.15834	4.16736	4.34774	4.33058	4.08829	4.15403	4.1149	4.14669	4.19874	4.48904	3.84005	4.01065	4.29395	4.02153	3.60833	3.92783	4.78928	3.91535	4.07794	5.15423	5.11898	4.81129	5.32557	4.89459	5.22095	5.00244	5.21796	5.05316	5.07218	5.03487	5.25871	4.88707	5.34765	5.12646
ASL	6.82389	6.77454	6.95028	7.23652	7.16179	6.85261	7.14199	6.94928	7.19224	7.09221	4.33577	4.45343	4.17519	4.62278	4.2879	4.15427	3.95499	4.06148	4.13418	4.17278	8.48521	8.19292	9.00972	8.73564	8.37097	8.57461	8.52696	8.44965	8.6401	8.55269	9.1096	8.60716	8.59068	8.80284	8.34274
ASMT	3.76432	3.84695	3.87553	4.00821	4.04148	3.86696	3.85238	3.87921	4.05269	3.81716	4.24147	4.14592	4.28054	4.1182	4.57974	4.32495	4.06857	4.40444	4.24343	4.39301	4.63766	4.92466	4.72804	4.74025	4.8581	4.97792	4.91639	4.86045	4.87578	4.60831	4.96376	4.83969	4.91285	4.73739	4.95678
ASMTL	7.5781	7.67508	7.5613	7.74564	7.73458	7.46593	7.52179	7.55182	7.8934	7.40959	8.48069	8.55407	8.49305	8.63182	8.70082	8.44335	8.53336	8.52199	7.98722	8.79318	9.5966	9.53962	9.89196	9.94634	9.60455	9.8405	9.85699	9.77026	9.78392	9.47146	8.83904	9.52033	9.31393	9.22358	9.22982
ASMTL-AS1	4.8065	4.84268	4.78055	4.81872	4.87196	5.03665	4.85209	4.76133	4.7539	4.8342	5.69275	5.8257	5.7969	5.87717	5.87938	6.05566	5.95017	5.76504	5.86235	5.99423	6.06244	6.07916	6.2613	6.24964	6.17966	6.14903	6.23475	6.14373	6.11248	6.11638	6.19362	6.2292	6.16312	6.16727	6.19008
ASNA1	6.567	7.02855	6.86589	6.90612	7.04518	7.18366	6.96891	7.19833	7.24725	7.14047	6.64729	6.48189	6.58436	6.63655	6.4047	6.52107	6.38739	5.93919	6.94233	6.30135	8.71511	8.72448	8.70269	8.3113	8.5608	8.31635	8.39477	8.34274	8.35366	8.74796	8.9001	8.67105	8.82099	8.84929	8.5954
ASNS	5.43784	5.50986	5.37496	5.49638	5.44136	5.53312	5.25748	5.45133	5.34039	5.24166	4.02586	3.85026	3.53169	3.7724	3.71064	3.5878	3.48319	3.5687	3.51542	3.69593	7.72565	7.59869	7.84055	7.77424	7.47754	7.52688	7.60025	8.02139	8.11668	7.32475	7.49563	7.34183	7.51014	7.58718	7.13294
ASNSD1	9.11633	9.42103	9.3537	9.15169	9.29922	9.24359	9.08843	9.41358	9.08648	9.04017	7.70645	7.87472	7.4574	7.44036	7.00942	7.03814	7.30377	7.88934	7.02046	6.78307	9.87231	9.85335	10.0799	9.71339	9.98302	9.96635	9.59241	9.61454	9.70583	9.83719	10.533	9.83815	10.2067	10.5378	9.64882
ASPA	5.81715	6.79205	6.10562	6.62067	6.82262	6.43541	6.61763	5.88322	6.01854	5.96384	6.36438	6.1656	5.83345	5.87256	6.14963	5.50168	6.08949	5.79809	5.52521	5.88886	6.59271	7.50541	7.75967	7.89519	7.79665	8.07543	7.42016	7.62991	7.46518	6.78292	7.06723	6.75271	7.19019	6.81227	6.84557
ASPDH	5.33794	5.2505	5.21684	5.39737	5.35661	5.39206	5.30473	5.48113	5.24964	5.33575	5.65223	5.65398	5.77309	5.7313	5.37124	5.48571	5.80979	5.71321	6.09126	5.45458	7.27083	7.13612	7.21314	7.39429	7.42248	7.35135	7.35157	7.08384	7.22323	7.08923	7.67662	7.5671	7.47949	7.4569	7.41147
ASPG	4.30019	4.29254	4.11367	4.20869	4.19326	4.31594	4.18012	4.12465	4.30849	4.31351	5.24166	4.98039	5.14017	5.52737	5.31492	5.58326	5.21425	5.24955	5.37825	5.46427	6.19928	6.13419	6.24084	6.12813	6.17196	6.24444	5.98285	6.0216	6.15865	6.33812	6.2997	6.52554	6.41938	6.53308	6.54001
ASPH	6.06245	6.00449	5.88778	6.02967	6.01172	6.00611	5.97494	6.05868	5.97633	6.16001	5.53289	5.75435	5.5302	5.48916	5.77888	5.67753	5.61763	5.68023	5.51585	5.64975	8.14037	8.12601	7.70524	7.73551	8.2138	8.05315	7.99365	8.14875	7.39501	8.17785	8.31369	7.98092	8.1136	8.16011	8.32659
ASPHD1	4.40587	4.39317	4.21577	4.19605	4.40925	4.55498	4.56252	4.62657	4.4956	4.90178	4.23669	4.10608	4.17806	4.20883	4.05424	4.0724	4.11097	4.15913	4.05175	4.28488	5.90871	5.84177	5.97574	5.74049	5.8062	5.8078	5.65035	5.63386	5.8589	6.32255	6.2118	6.04719	5.96164	6.13928	6.07387
ASPHD2	5.42538	5.36803	5.24415	5.18101	5.13803	5.49054	5.77125	5.34728	5.58288	6.12086	5.87272	5.74452	6.26773	5.85004	5.96951	6.07864	6.46701	5.67576	6.28973	6.24159	6.33573	6.22792	6.4279	6.02439	6.80095	6.58106	6.3373	6.13693	6.78436	6.69928	6.57581	6.84099	6.61142	6.45219	6.80578
ASPM	3.71899	3.74085	3.91796	3.65133	4.02372	3.91702	4.4025	4.25962	4.2955	4.36732	3.80905	3.9075	3.92267	3.87884	4.06924	4.00247	4.15611	4.01871	4.16957	4.05713	4.95241	5.09133	5.01116	4.34376	4.57854	4.72672	4.43582	4.38336	4.44494	5.51596	5.21368	4.57927	4.91084	4.80353	4.64334
ASPN	9.54639	9.17631	9.33066	9.37207	8.54676	9.79589	9.40637	9.38134	9.57731	9.72511	9.71745	8.51146	8.49214	8.61084	9.42528	9.69688	9.74973	9.89704	9.65933	9.89268	12.037	12.1754	11.9451	12.0164	11.9697	11.6882	11.8654	12.0829	11.559	12.3075	11.8461	11.8326	12.1156	11.8654	12.3075
ASPRV1	5.89716	5.99555	6.10197	6.07778	5.91716	5.51271	5.87304	5.52126	5.72593	5.71908	6.72334	6.96244	6.88399	7.01246	7.50782	6.85661	7.01409	7.1408	6.94106	6.66131	7.01341	6.97513	7.03591	7.06901	7.09927	7.40496	7.23389	7.26585	7.23741	7.14944	6.74022	7.20782	6.6268	6.9263	7.11964
ASPSCR1	5.39782	5.57121	5.47213	5.44654	5.60069	5.33887	5.51783	5.55868	5.64906	5.52541	3.66917	3.63211	3.95806	3.807	3.64692	3.73345	3.7539	3.85044	4.59081	3.53128	7.32774	7.19247	7.72852	7.42884	7.2119	7.32505	7.16943	7.15085	7.38499	7.33354	7.20829	7.29625	7.3203	7.39826	7.07925
ASRGL1	6.28119	5.88443	6.25793	5.68051	5.82201	5.83755	6.27722	6.32614	6.38541	6.53771	6.34615	6.34217	6.50397	6.20267	6.42943	6.4523	6.70351	6.21295	6.66194	6.51288	7.11563	7.11512	7.36112	7.31722	7.39219	7.14062	7.2602	7.2834	7.47379	7.50989	7.56338	7.4785	8.04213	7.64119	7.76753
ASS1	7.88329	8.17385	8.52533	8.12215	8.29787	8.67857	8.62983	8.14554	8.79179	8.48554	8.73574	9.04979	8.57558	8.97776	8.90724	8.31887	8.81675	8.89341	9.02452	9.54974	10.6182	10.308	10.5155	10.2495	10.8024	10.2792	10.3742	10.3806	10.1221	10.0989	10.6042	10.4472	10.2476	10.8043	9.90482
ASTE1	6.72348	6.73855	6.70618	6.86708	6.89337	6.68831	6.84868	6.67252	6.56267	6.68759	5.77572	5.83104	5.95457	6.05049	6.01549	5.79047	5.98124	5.96869	5.73648	5.73513	7.66895	7.79977	7.7651	7.6867	7.70937	7.80577	7.61389	7.71619	7.4267	7.67049	7.76258	7.29578	7.70666	7.72952	7.40548
ASTN1	3.19157	3.7766	3.46768	3.63824	3.66888	3.16781	2.93764	3.25378	3.38319	3.1952	3.93325	3.4766	3.52853	3.32754	3.60624	3.29498	3.34726	3.39883	3.7875	3.46945	5.03686	6.70416	5.05878	6.04246	5.20946	5.13272	5.19544	6.06482	4.72346	4.93243	4.73138	4.56425	4.7233	4.55952	4.80891
ASTN2	4.66361	4.79614	4.80035	5.02359	5.07721	4.43515	4.81018	4.60044	4.55697	4.39585	4.82633	4.81268	4.74813	4.98306	4.93189	4.73733	4.97847	4.95045	5.06579	4.71625	6.51265	6.36334	6.51308	6.79626	6.31128	6.46866	6.37986	6.55897	6.44001	5.92849	6.06555	6.37161	6.09532	6.33888	6.08954
ASUN	8.16022	8.10399	8.32869	8.03754	7.97638	8.16659	8.08958	8.26755	8.19408	8.21723	6.23811	5.92702	6.1254	5.81601	5.80064	5.50584	5.90764	6.03059	5.8559	5.94211	9.14622	9.06128	9.28228	8.89111	9.20465	8.92522	8.9001	9.07601	8.81902	9.12421	9.23853	9.03221	9.14911	8.95122	9.20845
ASXL1	6.48642	6.4497	6.55134	6.4916	6.7247	6.52971	6.57172	6.52948	6.57506	6.61403	6.29549	6.51894	6.45362	6.40152	6.60313	6.37944	6.23028	6.28096	6.36827	6.29271	7.97194	8.12578	7.84781	7.95345	8.09396	7.95552	8.27327	7.98112	8.0574	7.95234	7.67959	7.79314	7.92291	7.49921	7.86591
ASXL2	5.55408	5.5689	5.66933	5.60381	5.58801	5.6664	5.66445	5.64793	5.56709	5.74846	5.13533	5.37528	5.14158	5.31111	5.08407	5.39869	5.39573	5.24415	5.37456	5.24815	8.19672	8.57178	8.04894	8.03707	8.19945	8.14404	8.30751	8.21402	8.02681	8.22881	7.98159	8.14518	8.12856	7.75518	8.21922
ASXL3	5.32014	5.00633	4.87458	5.29007	5.17792	4.80163	4.99156	4.91752	4.91463	4.45359	5.4245	5.43697	5.49151	5.34982	5.16579	5.30169	5.28339	5.59224	5.19948	5.4249	6.44235	6.52572	6.62107	6.85659	6.61629	6.37298	6.58371	6.58327	6.67644	6.05104	5.94875	6.08212	5.95588	5.99897	6.16
ASZ1	2.945	2.96922	2.79395	2.98163	2.88599	2.72029	2.98694	2.74963	2.99238	2.86331	3.39883	3.40955	3.24029	3.29709	3.20528	3.24363	3.26608	3.22897	3.16781	3.33878	2.87703	2.90822	2.89724	2.90063	2.89312	2.97342	2.93755	2.96132	2.89629	2.87028	3.03031	2.90822	2.83286	3.0668	2.98825
ATAD1	7.33394	7.33126	7.28494	7.44329	7.29233	7.14003	6.98492	7.13037	7.21173	6.96847	6.93708	6.50941	6.59346	6.56267	6.25611	5.75469	6.51757	6.4112	6.23182	6.12947	8.94648	8.93848	8.5798	8.38965	9.02583	8.84521	8.84836	8.81297	8.38658	8.58153	8.47045	8.61731	8.79723	8.69632	9.04828
ATAD2	5.36842	5.24645	4.98285	4.96453	5.36482	4.94835	5.06396	5.13621	5.14897	5.07912	3.41039	3.48913	3.47032	3.32162	3.5735	3.54518	3.42839	3.48242	3.49987	3.3394	6.57681	6.59728	6.32118	6.18553	6.59338	6.48374	6.46151	6.33417	6.03773	6.87296	6.16563	6.29193	6.42436	6.49531	6.57006
ATAD2B	4.75505	4.76756	4.77295	4.84721	4.7869	4.71881	4.79994	4.78181	4.70161	4.67488	4.4985	4.60476	4.62638	4.5395	3.98903	4.54516	4.55446	4.36076	4.52232	4.36494	6.13569	6.60804	5.88211	6.00177	6.30376	6.00047	6.33463	6.30846	5.73726	6.25408	5.99219	5.91637	6.07854	5.85453	6.16749
ATAD3A	6.55405	6.51652	6.45197	6.19612	6.51108	6.42464	6.50068	6.49549	6.52232	6.60354	7.44601	6.59684	7.75597	7.61128	7.678	7.6802	7.77051	7.59519	7.92056	7.73386	7.94982	7.8552	8.36586	8.17711	7.76204	7.9803	7.91573	7.97691	8.31506	8.31163	8.07066	8.09502	8.04437	8.01191	8.05041
ATAD3B	5.93596	5.81764	5.78901	5.71641	5.90296	5.98947	5.80779	5.80345	5.91903	5.99446	7.28402	7.21058	7.19224	7.11343	7.20557	7.50492	7.19767	7.3096	7.29807	7.30155	7.40528	7.44687	7.76728	7.59042	7.43409	7.50258	7.50633	7.44016	7.86722	7.72565	7.63942	7.61086	7.48799	7.60096	7.5384
ATAD3C	4.58768	4.65811	4.48973	4.6091	4.68465	4.6028	4.83558	4.3986	4.67269	4.57708	5.18619	4.93853	5.38375	4.90323	4.73306	4.64187	4.83004	4.49488	4.80881	5.008	6.83536	6.84118	7.02055	7.20227	6.70436	6.8328	6.72545	6.74814	7.15727	6.70626	6.77507	6.76097	6.72016	6.96072	6.72453
ATAD5	4.46617	4.60485	4.52459	4.43666	4.56066	4.63544	4.67622	4.65729	4.53413	4.61463	5.63304	5.644	4.92954	5.09352	5.15778	4.72023	5.07293	5.1938	4.91682	5.13786	5.54585	5.71441	5.29513	5.29719	5.08285	5.10413	5.20927	5.36893	5.05458	5.23788	5.35105	5.0475	5.09455	5.1466	5.32737
ATAT1	5.08468	5.12172	5.02635	5.05242	5.17792	5.30449	5.13315	5.09052	5.20036	5.08586	5.80426	5.81974	5.82804	5.5093	6.11057	5.60879	5.16863	5.73404	5.60679	5.66583	6.80528	6.95065	6.98571	7.10691	6.76067	6.88152	7.00763	7.02112	7.12005	6.92073	6.68106	6.86238	6.8921	6.75572	6.5129
ATCAY	5.5534	5.65697	5.68094	5.43236	5.50951	5.70132	5.36146	5.5286	5.67718	5.92153	9.52418	9.14622	9.53343	9.5435	9.6231	9.87341	9.7877	9.76851	9.85778	10.04	6.49748	6.37937	6.51849	6.51884	6.25138	6.52505	6.67228	6.41372	6.34176	6.51825	6.40047	6.51687	6.5478	6.47634	6.56466
ATE1	4.94835	4.96928	5.0573	4.98945	4.96882	4.96211	4.83542	4.87125	4.81156	4.84894	6.23067	6.01582	6.1206	6.21135	6.02848	6.13216	6.17677	6.06365	5.88384	6.00449	7.14313	6.89808	7.04941	6.72453	6.99827	6.92287	6.7975	6.99713	6.3863	6.74793	6.59489	6.78412	6.59463	6.71272	6.99539
ATF1	7.08893	7.10076	7.10529	7.32001	7.01577	6.95482	6.95664	6.92133	6.88272	6.78158	5.04425	5.24945	5.24216	5.20237	4.91249	5.08236	5.00318	5.29032	4.6234	4.76911	8.67331	8.74541	8.2254	8.02733	8.51053	8.31399	8.23275	8.513	7.84299	8.14746	8.78691	8.21922	8.46318	8.29084	8.57775
ATF2	5.27982	5.31709	5.34919	5.46274	5.33559	5.22235	5.27367	5.31066	5.25033	5.28053	4.17386	4.09961	4.11298	4.15984	3.97996	3.96193	4.33304	4.02552	3.82801	3.92506	8.48387	8.1949	8.10028	7.97588	8.30799	8.15612	8.06522	8.21692	8.06499	8.13864	8.26152	8.04268	8.17266	8.24088	8.19412
ATF3	6.28709	5.32463	5.20334	5.20598	5.4361	5.47412	5.1933	5.16424	5.21425	5.40099	6.11804	5.90224	6.19718	5.8513	6.70751	6.19542	6.14023	6.04838	6.18271	6.12151	6.85929	6.32044	6.77297	6.68662	6.937	6.76918	7.36559	6.69195	6.9066	7.49197	8.4834	7.91471	7.69019	8.3113	7.68204
ATF4	10.6856	10.2264	10.1148	10.0835	10.6503	10.5266	10.1766	10.55	10.42	10.3858	9.43817	9.41902	8.85012	9.26753	9.49936	9.07536	9.1407	9.1533	9.12766	9.32208	11.4796	11.4139	11.7756	11.7849	11.482	11.7177	11.6118	11.59	11.7493	11.4428	11.4906	11.5764	11.6948	11.628	11.7448
ATF5	5.03803	4.91268	4.88915	4.95517	5.11862	4.91085	5.08794	5.13292	4.99195	4.95932	6.07675	5.95523	6.3945	6.23456	6.29576	6.23855	6.17016	6.23295	6.3269	6.30731	7.40958	7.24073	7.35157	7.7369	7.47168	7.61769	7.49921	7.4064	8.0693	7.44983	7.88076	7.79398	7.65839	7.96821	7.74149
ATF6	6.77327	6.91171	6.96954	6.93099	6.97272	7.02141	7.03457	6.91754	6.90584	6.84629	7.05303	6.92133	7.11028	6.94031	7.05982	6.91962	6.72042	7.02621	7.0704	6.85588	8.65791	8.84929	8.5626	8.55116	8.78002	8.7232	8.65056	8.54628	8.83873	8.7713	8.42815	8.68257	8.52926	8.59976	8.80638
ATF6B	5.06072	5.13221	4.95788	5.096	5.17078	5.14077	5.09206	5.23284	5.20498	5.23898	5.60487	5.63544	5.77725	5.85662	5.69762	5.73696	5.6488	5.70309	5.84214	5.70403	6.61354	6.66233	6.60971	6.60086	6.53308	6.68588	6.58638	6.73112	6.69025	6.94311	6.82181	7.00967	6.6725	6.83267	6.71149
ATF7	5.3707	5.41353	5.39787	5.68866	5.47284	5.42016	5.45437	5.34124	5.40597	5.42812	5.03251	5.08363	4.89762	5.18006	5.37512	5.32038	5.21021	5.21738	5.22868	5.06867	7.40562	7.65189	7.35576	7.29687	7.28895	7.5076	7.29597	7.51876	7.50715	7.37693	7.33847	7.43327	7.14387	7.31171	7.39468
ATF7IP	6.87164	7.06051	6.92863	7	6.88193	7.00574	6.9007	6.99569	6.91091	6.97132	6.12582	6.14504	5.8531	6.02551	5.89376	5.80191	6.01118	5.98947	5.96305	5.90683	9.10669	9.27583	9.23176	9.40481	9.0247	9.07543	9.42458	9.17797	9.36978	9.27163	8.88877	8.97021	8.89471	8.85493	9.0573
ATF7IP2	6.04524	6.11932	6.27722	6.53567	6.34583	6.29189	6.13523	6.24738	6.32223	6.08291	6.2347	6.43421	6.28295	5.96491	5.7842	5.7324	5.97754	5.91784	6.21215	5.97972	7.13528	7.38171	7.26612	7.48125	7.22554	7.10868	7.54068	7.40253	7.32969	7.01887	7.34145	7.17052	7.29214	7.33933	7.16227
ATG10	4.83338	4.92089	4.73622	4.78948	4.89858	4.74973	4.77756	4.93189	4.81673	4.67041	4.63078	4.646	4.61285	4.49406	4.57314	4.66472	4.46017	4.44226	4.70305	4.51886	5.7175	6.28229	5.83648	5.7136	5.93358	5.92216	5.96106	6.02603	5.73909	5.94812	6.36871	5.88154	5.77854	6.13202	5.80186
ATG101	7.39497	7.3539	7.31418	7.31789	7.47729	7.29118	7.43283	7.411	7.49641	7.28793	7.03509	6.52232	6.82097	6.57636	6.47161	6.91621	6.71652	6.79709	6.69445	6.94452	8.68054	8.5734	9.17683	8.85868	8.61783	8.80874	8.6268	8.74383	8.80618	8.70833	8.83069	8.84799	8.86432	8.8461	8.66531
ATG12	6.77823	6.7016	6.6602	6.65124	6.75549	6.68365	6.63588	6.6193	6.55029	6.70618	4.97672	5.08811	5.08416	5.09859	4.56973	4.99156	5.06513	5.18427	5.08416	4.66361	8.4949	8.66889	8.4534	8.43197	8.34174	8.1252	8.3297	8.26087	8.15686	8.73486	8.77622	8.18198	8.64273	8.76521	8.43559
ATG13	6.36701	6.5877	6.45146	6.48229	6.69862	6.95028	6.40715	6.6834	6.56546	6.80726	7.46026	7.42131	7.73771	7.54732	7.58016	7.64323	7.58684	7.48821	7.37294	7.70696	8.72761	8.57836	8.76838	8.66422	8.82893	8.75819	8.70109	8.53297	8.9229	8.74034	8.25178	8.68328	8.49542	8.47427	8.74354
ATG14	7.36545	7.09476	7.14199	7.0804	7.05487	6.9677	7.0076	7.13225	7.01409	6.86234	8.13937	8.49394	8.16288	8.33366	8.36302	8.37732	8.09748	8.54301	8.49475	8.29787	8.74759	8.7984	8.58717	9.08888	8.68982	8.76031	8.78805	8.93263	8.45575	8.396	8.66748	8.47938	8.72551	8.58711	8.49003
ATG16L1	5.0761	4.9649	5.15496	4.96673	5.13883	4.97411	4.87534	5.07171	5.20258	5.0775	4.08858	3.97642	4.12323	3.96343	3.90316	4.05028	3.92085	3.82088	4.18528	3.92183	7.18093	7.25128	7.25039	7.10922	7.25769	7.14967	7.24879	7.21252	7.1908	7.08615	7.05225	7.14812	7.27859	7.15475	7.03257
ATG16L2	5.90683	5.74158	5.6104	5.86452	5.88167	5.89546	6.00419	5.8559	5.85721	5.98563	4.44493	4.83542	4.43261	4.63419	5.33405	4.62137	4.75786	4.82436	4.62714	4.71128	6.88232	7.07639	7.09513	7.22064	6.80865	6.87814	7.20203	7.00941	7.62861	7.2139	7.14	7.09357	7.2493	6.88885	7.0062
ATG2A	6.51675	6.48398	6.60614	6.70232	6.83036	6.25718	6.44143	6.43939	6.34074	6.32527	9.09346	9.52974	9.44925	9.55503	9.50885	9.07363	9.09549	9.13268	9.23745	9.50885	8.35886	8.27868	8.66454	8.90829	8.40775	8.59457	8.65715	8.60246	8.99272	8.2197	8.19125	8.55116	8.29653	8.21432	8.31111
ATG2B	6.18991	6.11319	6.1198	6.26645	6.18271	6.14529	5.99691	6.04708	5.99644	6.00526	4.33748	4.56438	4.6148	4.34278	4.7193	4.53155	4.544	4.56364	4.27149	4.89449	7.57103	7.94328	7.58521	7.5792	7.68771	7.83	7.83676	7.90323	7.61706	7.61974	7.35306	7.37875	7.51635	7.1911	7.66637
ATG3	6.96546	6.88933	6.822	7.14335	6.90164	6.95787	7.09397	6.9374	6.94685	7.09695	6.47638	6.85412	6.73376	6.53923	6.5689	6.58499	6.78921	6.41565	6.94893	6.09737	9.03034	9.01296	8.56836	8.58442	9.05163	8.79875	8.90531	8.88814	8.71704	8.99104	9.47657	9.05286	9.31161	9.20388	9.12098
ATG4A	6.9758	6.9631	7.16149	6.94842	7.04402	7.0722	6.97545	7.26012	7.13961	7.2736	5.57807	5.6275	4.91849	4.96113	5.14411	5.77404	5.25499	5.37779	5.2761	5.07334	7.82145	7.94015	8.01365	7.78448	8.05343	8.02528	7.8436	7.98567	8.12152	8.10399	9.03884	8.16427	8.54015	8.60013	8.14242
ATG4B	6.59399	6.65099	6.67383	6.48062	6.6426	6.52375	6.44893	6.67349	6.73655	6.55056	7.23045	7.52002	7.53222	7.50995	7.39724	7.34905	7.15305	7.49316	7.64742	7.32743	8.23457	8.22124	8.57063	8.54603	8.30909	8.39717	8.46779	8.39864	8.41366	8.41882	8.201	8.38739	8.31979	8.32584	8.23997
ATG4C	7.49396	7.35921	7.49888	7.3674	7.33635	7.20964	7.51298	7.28793	7.08893	7.18164	6.4252	5.77605	5.99555	6.13907	5.49273	5.99137	5.91338	6.06877	5.90906	5.88261	7.90128	8.03626	7.89464	7.68231	7.77176	7.75967	7.42589	7.89771	7.6127	7.8922	7.78595	7.86614	7.99679	8.1705	7.80515
ATG4D	5.96211	5.71618	5.87599	5.85873	6.05617	5.77482	5.92748	5.87188	5.89696	5.96346	4.6982	5.17496	5.32836	5.46796	5.27209	5.68776	5.46446	5.4427	5.55252	5.90426	7.35105	7.28308	7.61551	7.54945	7.12933	7.40944	7.33085	7.10119	7.66058	7.54119	7.39025	7.48749	7.26834	7.45472	7.27832
ATG5	6.71619	6.46903	6.62774	6.58522	6.50174	6.46949	6.59304	6.47392	6.46138	6.52527	5.5151	5.85894	5.32656	4.94979	5.38091	4.9631	5.36426	5.76192	5.3994	5.02932	8.11332	8.18996	7.94266	7.86863	8.03735	7.82754	7.74892	7.94898	7.82975	8.09337	9.04946	8.21134	8.35281	8.74988	8.14905
ATG7	5.98354	5.83179	5.8767	5.76555	5.73648	5.97232	6.05698	6.04894	6.02812	5.86802	6.1198	6.67146	6.13633	6.06877	5.95326	6.37722	6.24704	6.35153	5.98582	5.96105	7.39241	7.61148	7.47799	7.53628	7.47725	7.50066	7.35452	7.29761	7.46296	7.7448	8.14979	7.62021	7.66189	7.7668	7.63608
ATG9A	6.73762	7.13717	7.11028	7.07132	7.15084	7.24725	7.09065	7.12315	7.174	7.38569	5.8023	5.69105	6.11708	5.88757	6.025	6.17753	5.58034	5.76859	6.10415	6.02182	8.08797	8.10028	8.52887	8.51346	8.09107	8.56836	8.28372	8.24272	8.52206	8.43929	7.72482	8.22806	7.8684	8.04437	7.97793
ATG9B	3.86049	3.98514	3.84108	3.99278	4.03597	3.87553	4.03214	3.92718	3.95453	3.98225	4.01107	4.06111	3.875	3.62601	3.93485	3.97608	4.06756	3.80388	3.82046	4.05114	5.05851	5.11851	5.25682	5.02728	5.28243	5.43562	5.22984	5.37723	5.15821	4.99255	5.17967	5.34896	5.21564	5.12131	5.0153
ATHL1	6.5046	6.45043	6.69227	6.69255	6.76819	6.35835	6.6235	6.78396	6.67846	6.53236	7.20778	7.18652	6.81603	7.00108	6.92256	7.02885	6.94729	6.79351	7.24404	6.8569	8.01045	7.7651	8.02165	8.23997	7.98658	8.06251	8.36012	8.22286	8.94809	7.60636	8.02754	8.24488	7.99353	7.53441	7.78621
ATIC	7.99353	8.17688	8.17534	8.18361	8.15513	8.02754	8.17193	8.16772	8.25466	8.10577	8.15342	8.28865	7.62046	8.02891	7.41241	7.59628	7.74793	7.38609	7.86682	8.01157	9.79194	9.61638	10.0039	9.90113	9.58552	9.91343	9.80377	9.89267	9.89942	9.75538	9.6343	9.72236	9.77177	9.93264	9.66354
ATL1	7.21844	7.61095	7.51204	7.49169	7.2522	7.61928	7.29319	7.39006	7.40319	7.2401	4.60014	4.44204	4.94488	3.66405	4.68663	4.40957	4.18486	4.24228	3.66387	4.20318	8.28666	8.16555	8.12222	8.10999	7.94989	8.20875	7.93644	8.37742	7.67148	7.88297	8.39019	8.02258	8.04962	8.41088	7.90605
ATL2	4.85484	4.56939	5.09987	4.75755	4.91734	4.66731	4.90345	4.73563	4.77906	4.61919	4.12295	3.99334	4.20595	4.34034	4.01855	4.18989	4.05944	4.06741	4.18164	4.11057	7.47411	7.73776	7.23487	7.01633	7.98999	7.48543	7.58423	7.64167	7.09819	7.52319	8.11233	7.2058	7.56338	7.87866	7.37851
ATL3	6.61607	6.32405	6.40415	6.38882	6.31333	6.55299	6.4372	6.45173	6.41565	6.60685	6.2328	6.22749	6.0344	6.09553	6.32458	6.04193	6.05671	6.13613	5.99608	6.18991	9.93556	10.0033	9.94192	9.86745	10.1009	10.1152	9.90201	9.95922	9.77829	9.88318	10.0033	10.0837	10.0196	10.0782	10.2181
ATM	5.32412	5.43359	5.35237	5.35852	5.27694	5.3243	5.3073	5.3924	5.30029	5.34482	5.33037	5.47395	5.54293	5.43165	5.18291	5.07224	5.20475	5.5061	5.4718	5.29432	7.60655	7.787	7.13252	7.05945	7.71854	7.44228	7.66507	7.5708	7.30173	7.66371	7.51182	7.28578	7.70214	7.32949	7.86801
ATMIN	6.64058	6.634	6.52578	6.81668	6.6689	6.60279	6.5739	6.51516	6.57761	6.51516	6.27201	6.31858	6.36268	6.42698	6.23683	6.24887	6.24822	6.22374	5.91695	6.16771	8.39211	8.30751	8.28443	8.21292	8.40098	8.48107	8.31568	8.33876	8.20499	8.34015	8.06616	8.37862	8.2452	8.08565	8.38794
ATN1	5.28417	5.3051	5.20876	5.26392	5.22463	5.51762	5.16705	5.25111	5.27765	5.2479	7.1914	7.09432	7.37527	7.35157	7.35178	7.47774	6.9829	7.14447	7.34905	7.3696	7.1018	7.0127	7.04673	7.04056	7.15246	7.17962	7.11295	7.09061	7.23487	6.82455	6.81896	7.05061	7.02076	7.01482	7.18551
ATOH1	4.28275	4.29237	4.38586	4.47435	4.16361	4.55275	4.53712	4.28054	4.44177	4.46225	5.36265	5.17336	5.41073	5.51178	5.472	5.48673	5.03779	5.0583	5.23773	4.88609	5.06516	5.05589	4.93144	4.98546	5.01371	5.07856	4.86393	4.86663	5.28038	5.1881	4.94302	4.85457	5.01405	4.94469	5.07088
ATOH7	3.35919	3.46042	3.5239	3.46378	3.42202	3.48555	3.54365	3.51854	3.48939	3.46167	4.46187	4.65521	4.27792	4.56148	4.57246	4.67891	4.39791	4.32614	4.27728	4.4956	4.47862	4.5342	4.38186	4.49447	4.45897	4.43744	4.46064	4.47938	4.30735	4.33004	4.38454	4.45371	4.49554	4.36394	4.37394
ATOH8	6.00499	6.28049	5.81632	6.4372	6.50027	5.63961	5.50686	5.55029	5.48274	5.30647	6.60781	6.45146	6.65624	6.65597	6.67729	6.15393	6.31628	6.34074	6.11484	6.49606	7.71002	7.57163	8.02246	8.53604	7.62424	7.9767	8.04979	7.76133	7.97392	7.23018	6.77199	7.56094	7.18828	7.26527	7.16929
ATOX1	7.64485	7.5481	7.63812	7.57235	7.52733	7.74483	7.90472	7.77905	7.7468	7.96274	7.54784	7.01409	6.70656	7.47729	6.75517	7.01537	7.12529	7.21673	7.18682	6.56174	10.0364	9.62588	10.3052	10.3015	9.88868	9.94525	9.77544	9.92938	10.3111	10.2682	10.9207	10.5094	10.398	10.6999	9.90949
ATP10A	6.00146	5.78553	5.6453	5.45109	5.98457	5.76079	5.60847	5.60522	5.75373	5.73	7.98658	7.94033	8.00564	7.86121	8.46703	8.36869	8.25824	8.01887	8.18153	8.33828	7.66507	7.48037	8.24029	7.72975	7.65797	7.89715	7.39267	7.60332	7.94734	7.70629	7.81287	8.00522	7.78036	7.86201	7.89864
ATP10B	4.22869	4.11788	3.96664	3.92703	4.04249	4.12814	3.88747	4.0199	4.04566	4.15185	5.96384	5.72699	5.98103	5.7458	6.2426	6.19891	6.07747	5.61625	5.71553	6.08931	5.37436	5.59116	5.52894	5.55132	5.49087	5.42326	5.43519	5.23897	7.35135	5.56379	5.53426	5.69484	5.6036	5.691	5.92427
ATP10D	9.1533	9.24744	9.43501	9.41601	9.52974	9.10645	8.95916	8.91144	8.73871	8.61084	8.07693	7.93094	8.11713	8.09577	8.67425	7.63532	7.70503	8.19239	7.08243	8.14438	9.56052	10.0856	9.81046	9.38352	10.1162	9.97924	10.0003	10.1603	9.48753	9.98765	9.32568	9.60196	9.40539	9.52396	10.143
ATP11A	4.70161	4.68282	4.68076	4.77539	4.71042	4.72271	4.65548	4.74399	4.72645	4.78399	4.65397	4.83439	4.88253	4.78744	4.53768	5.13907	4.76568	4.72042	4.77198	4.76673	6.85456	6.88232	6.61811	6.64004	6.84163	6.76455	7.00077	6.83208	6.68262	6.96687	6.51476	6.67824	6.80095	6.28229	6.9844
ATP11A-AS1	4.32197	4.33039	4.25773	4.2459	4.32974	4.36339	4.35066	4.28567	4.28375	4.28094	4.2201	4.07435	4.42434	4.42942	4.10977	4.17316	3.96158	4.23756	4.32703	4.12814	5.10585	5.29775	5.30974	5.2271	5.16684	5.08915	5.13272	5.05186	5.18938	5.04978	5.11971	5.2247	5.15311	5.27635	5.08547
ATP11B	5.433	5.47424	5.3659	5.40147	5.52936	5.30602	5.25482	5.1351	5.15825	5.46641	5.15142	5.00525	5.0694	4.93399	5.05288	4.91249	5.05634	4.98425	4.8066	5.14069	7.472	7.36985	7.24344	7.45171	7.57786	7.33228	7.23284	7.3992	7.18472	7.43029	7.31082	7.14352	7.39647	7.22342	7.49966
ATP11C	5.75621	5.67223	5.68672	5.5618	5.68881	5.53132	5.62213	5.66824	5.69077	5.67122	3.79103	3.81474	3.66387	3.95679	3.81152	3.6718	3.98207	3.91053	4.0065	3.60046	8.28146	8.34572	7.98455	7.98373	8.47731	8.38658	8.32326	8.31081	8.01333	8.37862	8.42312	8.28919	8.32375	8.27664	8.33032
ATP12A	5.11108	4.89933	4.88609	4.9051	5.06396	4.90837	4.71412	4.92763	5.01532	4.94793	6.45387	7.08243	6.21616	6.36485	6.40361	6.14132	6.33238	6.30539	6.56938	6.33659	5.71239	5.81313	6.07994	5.87229	5.77841	5.69004	5.81114	5.73057	5.6904	5.82798	5.6685	5.73083	5.79835	5.76015	5.67738
ATP13A1	6.04291	6.4367	6.28371	6.06149	6.45801	6.60743	6.73288	6.61763	6.71913	6.70869	6.24097	6.50596	6.5909	6.56067	6.65547	6.56591	6.57721	6.68458	6.71135	6.60614	8.46688	8.38317	8.47222	8.4398	8.35666	8.3638	8.60097	8.37716	9.11349	8.63675	8.41279	8.85454	8.34383	8.42488	8.85229
ATP13A2	4.92089	5.16671	5.05336	5.15976	5.22132	5.42995	5.35237	5.42433	5.48592	5.89295	5.40167	5.52601	5.56606	5.77701	5.52936	5.52657	5.25643	5.55592	5.83848	5.56992	7.08175	6.93309	7.22931	7.27623	7.36232	7.3422	7.14755	7.10763	7.53326	7.30152	6.90094	7.2474	7.26527	7.15114	7.37617
ATP13A3	7.34858	7.34905	7.61583	7.00329	6.8341	7.16623	7.28297	7.46746	7.53066	7.48659	7.4599	6.89168	7.04376	7.29118	6.20327	7.20778	7.47114	7.2146	7.43942	7.18612	9.75006	9.69215	10.0085	10.0266	10.1111	9.5387	10.0547	9.74147	10.0466	9.76205	9.42741	9.74631	9.84118	9.52078	9.7122
ATP13A4	3.71477	3.58178	3.61175	3.59516	3.57425	3.61393	3.52687	3.51994	3.51711	3.34726	4.66674	4.61705	4.52563	4.75881	4.66658	4.75521	4.96351	4.97429	4.94064	4.92267	4.55103	4.26047	4.65526	4.49806	4.54074	4.56536	4.48274	4.48941	4.46926	4.43798	4.5564	4.55737	4.30041	4.46954	4.46488
ATP13A4-AS1	2.91595	3.01782	2.95136	2.90271	2.82177	2.85706	2.88002	2.805	2.89718	2.84958	3.81524	3.84989	3.74964	3.83803	3.75593	3.99414	3.73733	3.73733	3.70684	3.78738	3.42868	3.56531	3.44068	3.4151	3.59708	3.74244	3.38974	3.52659	3.31488	3.27685	3.52834	3.31291	3.41026	3.62601	3.78701
ATP13A5	3.92035	4.08898	4.01606	4.21148	4.10483	4.13004	4.19077	4.04964	3.96767	4.12559	5.14961	4.78215	4.63929	4.76192	5.13949	4.78374	5.01209	5.0869	4.58206	4.85848	4.63469	4.77336	4.85457	4.73176	4.81211	4.76984	4.91902	4.74581	4.76238	4.68829	4.74686	4.67195	4.69144	4.61138	4.65274
ATP1A1	8.64543	9.21758	9.32208	8.65958	9.58429	9.07065	8.96029	9.18242	9.14622	9.33742	8.86464	8.99449	8.7563	9.47991	9.57381	9.09754	9.34348	9.1937	9.33339	9.37853	10.2622	10.398	10.6075	10.2572	10.5641	10.4711	10.4632	10.3688	10.2199	10.3629	9.75875	10.1776	9.94277	9.99399	10.1939
ATP1A1-AS1	5.11177	5.00525	5.1368	5.32773	5.13598	4.89279	4.92906	4.87336	4.97016	4.90975	5.70825	6.03702	6.19748	6.00722	5.98447	6.09796	6.07302	5.71786	5.74329	6.05335	6.80996	6.63266	6.55754	6.59965	6.79887	6.80066	6.77582	6.84419	6.66541	6.53383	6.82889	6.85111	6.76477	6.87769	6.69989
ATP1A2	6.75021	6.15343	6.25685	6.85547	8.07191	5.33942	5.07105	5.433	5.83797	5.13542	6.1267	5.91204	6.29925	6.58155	7.51168	5.31131	5.10883	4.98695	5.22909	5.66667	8.62922	8.50951	8.71613	9.40949	7.77292	8.48769	8.75752	9.68961	7.14784	6.14121	6.50656	6.60328	6.29438	6.9377	5.95127
ATP1A4	3.53198	3.56253	3.57804	3.65554	3.58751	3.66017	3.51054	3.6676	3.51994	3.60659	3.96504	3.88143	4.03288	4.06275	4.03984	4.14662	4.02897	4.25381	3.7495	4.11804	4.23254	3.98909	4.03344	4.18102	4.25125	4.1896	4.15507	4.19409	4.08286	4.26888	4.10902	4.14799	4.10902	4.24982	4.16551
ATP1B1	8.68972	8.90268	8.42824	8.95216	8.75807	8.29632	8.46807	7.93231	8.16772	7.25824	10.2205	10.1913	10.4772	10.7828	9.51153	9.52138	9.19019	9.38851	8.19492	9.84636	10.5516	10.8914	10.8024	10.5836	10.2704	10.0946	10.1589	10.6749	9.79393	10.193	9.69215	9.75981	9.52973	10.213	9.7407
ATP1B2	5.29741	5.4051	5.47752	5.64368	5.60341	5.44399	5.27209	5.34403	5.33589	5.34165	4.92775	4.79221	4.27641	4.80145	4.40545	4.35817	4.54311	5.17991	4.67606	4.73306	6.96605	7.05449	6.82716	7.011	6.47807	6.72642	6.89678	6.85456	6.89191	6.30691	6.4279	6.3207	6.53727	6.45723	6.3678
ATP1B3	5.86776	5.79527	5.85033	5.76425	5.8692	5.78873	5.74392	5.90764	5.7146	5.8757	6.90441	6.85174	6.67536	6.9242	6.16795	6.82601	6.68552	6.66829	7.14876	6.86302	9.98397	9.97382	10.0547	9.87302	10.0902	10.0519	10.1009	9.87139	10.0033	9.90949	10.1767	9.76457	10.1485	9.99478	9.97836
ATP1B4	3.3545	3.2306	3.32259	3.34889	3.36185	3.42424	3.3009	3.39511	3.30345	3.21124	3.16271	3.24287	3.07454	3.2704	3.28832	3.29018	3.36791	3.15021	3.131	3.18657	3.61995	3.67806	3.6166	3.60578	3.44527	3.67981	3.40872	3.48315	3.59184	3.51336	3.53537	3.656	3.63733	3.64409	3.53806
ATP2A1	3.81951	3.73867	3.82801	3.88059	3.99256	3.87031	3.95829	3.821	3.85263	3.89935	4.1905	3.63824	3.63876	3.68009	3.67927	3.9223	3.72144	3.78556	4.42023	4.2529	4.9823	5.09669	5.23976	5.22273	4.98455	5.27768	5.15063	5.0144	5.06744	5.25736	5.26389	5.16339	5.07986	5.15652	5.04043
ATP2A2	7.11316	6.79166	6.72069	6.54111	6.76955	7.05457	6.87575	6.91853	6.92927	7.11909	8.1597	8.32121	8.51964	8.3955	8.73574	8.80217	8.65414	8.42681	8.84688	8.39142	8.8298	9.02111	8.85649	8.81062	9.12566	8.99796	9.02917	8.80638	9.09725	9.22327	8.89729	9.25961	9.15116	8.78059	9.53666
ATP2A3	4.63027	4.6287	4.68611	4.43589	4.42134	4.65139	4.62278	4.74813	4.6927	4.73961	4.92544	4.54801	4.3595	5.00888	4.90047	4.67814	4.53268	4.52538	4.98678	4.70437	6.99373	6.9564	7.23637	7.40273	7.26062	7.23659	7.22001	6.96747	8.01094	7.25147	7.00077	7.39093	7.05765	6.95886	7.2139
ATP2B1	6.76222	6.16942	6.41588	6.32962	6.1267	6.35909	6.72684	6.58796	6.48144	6.91055	4.27465	4.5851	4.45621	4.34651	4.27093	4.53658	4.49583	4.50116	4.60229	4.35407	7.42405	7.60242	7.21265	7.25446	7.47379	7.57763	7.52591	7.28451	7.36728	8.3119	8.30909	8.02019	7.91192	7.97194	8.16644
ATP2B2	4.0439	4.13658	4.12814	4.07041	4.08858	4.07137	4.0968	4.13857	4.20088	3.9984	4.25143	4.23942	4.21235	4.43589	4.54645	4.43021	4.57722	4.30483	4.59258	4.46171	5.44047	5.43397	5.40162	5.62318	5.58908	5.55902	5.4893	5.5209	5.58587	5.46602	5.7599	5.49506	5.54085	5.5495	5.49751
ATP2B3	3.68209	3.74603	3.79038	3.85179	3.83656	3.80253	3.87954	3.89488	3.80795	3.79592	4.85924	4.61039	4.93436	4.70673	4.8559	4.80301	4.5571	4.67552	4.7545	4.69909	4.91593	4.95331	4.98519	4.93022	4.99439	4.84989	4.84956	4.91355	5.15327	4.84077	4.90174	4.93022	4.909	4.96788	4.88288
ATP2B4	6.93131	7.17842	7.08159	6.84077	6.72758	7.06677	6.73802	6.90199	7.01319	6.90231	7.52602	7.27146	7.50018	7.32532	7.16347	7.44901	7.61583	7.51168	7.41203	7.31553	9.9721	10.0534	9.55648	9.40992	10.1317	9.93476	9.99399	9.90274	9.50529	10.0196	9.0247	9.41423	9.60684	9.30082	9.84549
ATP2C1	7.04439	6.89378	7.07765	6.94264	6.93375	6.94371	7.01409	6.90164	6.9607	7.1194	4.60064	4.745	4.49359	4.5904	4.47281	4.34949	4.47923	4.45278	4.33634	4.45764	8.1128	8.00032	8.13706	7.9785	8.05158	8.07758	7.84781	8.01572	7.79015	8.13128	8.23533	7.96753	7.99209	7.99723	8.00825
ATP2C2	4.13715	4.22196	4.39823	4.16957	4.20102	4.26341	4.12484	4.32721	4.15683	4.31883	4.37428	4.01336	4.38307	4.49028	4.33039	4.18554	4.23215	4.0993	4.08403	3.98566	6.21037	6.12928	6.1648	6.28857	6.18962	6.17098	6.4021	6.20262	6.32454	6.11318	6.26091	6.21475	6.16563	6.21914	6.12195
ATP4A	4.47127	4.364	4.32764	4.42987	4.4675	4.59258	4.23358	4.19758	4.26931	4.49473	3.6619	4.21814	4.09602	3.76467	3.87752	3.84764	3.77765	4.14431	3.76687	3.93816	6.04418	5.66511	5.77774	5.93842	5.83221	5.94921	5.74295	6.03578	5.99512	6.02844	5.98171	5.82142	6.01758	5.87195	6.01475
ATP4B	4.09376	4.22678	4.27284	4.07058	4.17103	4.26637	4.08219	4.11474	4.10642	4.20817	4.65796	4.3595	4.97823	4.71272	4.6288	5.23169	4.79882	4.53809	4.65684	4.94174	6.05905	5.95956	6.07943	5.97045	6.06649	6.06555	6.06649	5.94539	6.10537	6.01446	5.91417	6.0659	5.96146	5.94606	6.19541
ATP5A1	7.45639	7.36325	7.44773	7.50732	7.34558	7.52449	7.18563	7.30155	7.25261	7.39775	8.53235	8.52807	8.59164	8.46571	8.37302	8.40336	8.4135	8.28865	8.20692	8.30707	11.3648	11.4636	11.4283	11.311	11.3548	11.4048	11.4357	11.322	11.272	11.2969	11.411	11.2433	11.3845	11.374	11.3584
ATP5B	9.71745	9.91464	9.9645	9.65131	10.0921	9.89268	9.80503	10.0921	10.0835	10.1148	9.76851	9.45251	9.63089	9.93405	9.93758	9.63953	9.87709	9.98871	9.89268	9.76385	11.5155	11.5402	11.6759	11.3259	11.5155	11.617	11.5528	11.5224	11.2954	11.4508	11.4242	11.3004	11.5608	11.3648	11.4178
ATP5C1	9.42103	9.22029	9.33742	9.39844	9.23157	9.24567	9.24744	9.38412	9.28899	9.39304	9.11633	8.59379	8.64254	8.44452	8.58433	8.72007	8.73871	8.65659	8.7223	8.52533	10.7814	10.779	10.6206	10.6075	10.6165	10.6343	10.5826	10.6265	10.5797	10.9428	11.2532	10.9251	11.0714	11.1774	10.7312
ATP5D	6.51554	6.48452	6.48121	6.47026	6.86814	6.88974	6.77755	6.95787	6.82262	6.97696	6.82097	6.48304	6.90254	6.76079	6.78203	6.87792	6.89378	6.76012	7.05189	6.61959	8.58711	8.32375	9.14585	9.23425	8.44965	8.87526	8.64425	8.6113	9.12505	8.63214	8.70064	8.86081	8.67707	8.8735	8.39677
ATP5E	7.52957	7.37331	7.57714	7.51584	8.35907	7.58223	7.52683	7.49046	7.43641	7.61583	7.33126	7.0804	6.86345	7.14241	7.07876	7.03113	7.02403	6.99624	7.11808	6.66639	11.4218	11.3183	11.764	11.9548	11.4218	11.5276	11.5383	11.5608	12.0055	11.6257	12.0707	11.8138	11.86	11.9203	11.4953
ATP5F1	8.30801	8.2763	8.25916	8.41416	8.21229	8.1803	8.09953	8.06068	7.96889	7.79669	6.89655	6.86137	6.46025	6.68726	6.45801	6.39304	6.66392	6.79225	6.49667	6.50941	10.5594	10.5378	10.3906	10.6423	10.4419	10.4006	10.4325	10.3969	10.5391	10.6846	11.3947	10.9351	10.8986	11.0423	10.5594
ATP5G1	8.62983	8.64823	8.76493	8.72126	8.80356	8.89849	8.78633	8.62009	8.77904	8.77141	9.42822	9.33339	9.2602	9.56985	9.08457	9.09967	9.16443	9.22029	9.56985	9.09203	9.2991	9.13715	9.63868	9.70583	9.22895	9.31777	9.31499	9.1844	9.66779	9.38914	9.94634	9.56409	9.60196	9.73595	9.03989
ATP5G2	6.39526	6.48144	6.33887	6.38295	6.54202	6.60392	6.51805	6.52892	6.65256	6.59528	6.34391	6.42344	6.49901	6.34827	6.38823	6.17738	6.33977	6.39204	6.4588	6.56461	9.95054	10.0173	9.81112	9.69608	9.72817	9.69863	9.90949	9.82529	10.1269	10.2159	10.318	10.0782	10.3604	10.204	10.0477
ATP5G3	8.31339	7.9568	8.19914	8.24524	8.04078	8.13429	8.30098	8.12353	8.11105	8.19077	7.56965	7.36088	7.32876	7.47341	7.2149	7.2149	7.54861	7.41529	7.3539	7.29585	9.90604	9.80478	10.0033	9.96949	9.79958	9.89942	9.77177	9.76902	9.95008	10.2313	10.6598	10.2526	10.2644	10.2853	9.91034
ATP5H	7.04618	7.03082	7.03256	6.93593	6.99827	7.09185	6.90814	6.97673	6.91987	7.1172	8.69389	8.67755	8.53336	8.66675	8.39347	8.62174	8.57157	8.70082	8.57382	8.74816	10.6474	10.5492	10.4568	10.4289	10.6032	10.4667	10.4499	10.395	10.5653	10.8058	11.2079	10.7525	10.9095	10.9182	10.6145
ATP5I	8.70502	8.47661	8.70341	8.83078	8.77141	8.7563	8.81675	8.68558	8.62174	8.71488	9.30274	9.01534	8.91496	9.14426	9.04979	8.94724	8.93156	9.10514	8.94875	8.71853	10.3895	10.3098	10.7048	10.9673	10.1776	10.6042	10.5516	10.6343	11.1257	10.6987	11.2772	10.9272	10.6729	10.9639	10.2173
ATP5J	9.99377	9.76851	9.99377	9.87341	9.73716	9.7606	9.72099	9.73268	9.68709	9.82668	9.67749	9.44409	9.16217	9.30274	9.32208	9.21537	9.49682	9.4312	8.88365	9.43501	11.0998	10.7142	10.8751	11.2278	10.9936	10.9139	10.7117	10.9653	10.9837	10.9492	11.7448	11.1604	11.2002	11.534	10.8859
ATP5J2	4.21834	4.30514	4.20803	4.2618	4.24625	4.20187	4.29409	4.30759	4.24668	4.32378	4.90575	5.20598	5.37903	5.37756	4.72485	5.1833	4.87256	5.14105	5.25519	5.81764	5.41412	5.89215	5.65404	5.77904	5.48258	5.65337	5.89015	5.77112	5.6944	5.71591	5.71699	5.67834	5.65655	5.56535	5.52288
ATP5L	9.84636	9.36409	9.71162	9.7835	9.66261	9.54974	9.72511	9.5435	9.42528	9.61997	9.76385	9.69241	9.38134	9.57731	9.34865	9.14622	9.30477	9.47991	9.39056	9.44128	10.487	10.5418	10.4584	10.6561	10.3571	10.4632	10.4744	10.5352	10.9286	10.9182	11.2508	10.939	10.9492	11.0144	10.5826
ATP5O	7.65879	7.6417	7.6342	7.56965	7.60172	7.67648	7.55455	7.68757	7.5781	7.73771	8.29874	8.31339	8.08958	8.21797	8.14796	7.87002	8.07301	8.27092	8.02451	8.14348	9.99203	9.91034	10.0287	10.255	9.79194	9.80574	9.97443	10.0102	10.098	10.1022	10.6032	10.1459	10.3793	10.414	9.70583
ATP5S	5.05803	5.1619	5.22795	5.28576	5.20696	5.02243	5.21072	5.19616	5.1023	5.03779	5.03366	5.19125	5.39573	5.08074	5.11435	5.10326	4.98609	5.22909	5.04292	5.1507	6.88681	6.8285	6.68714	6.66879	6.71743	6.6608	6.70089	6.69365	6.41653	6.69294	7.16149	6.68515	6.79168	6.84574	6.71463
ATP5SL	6.19434	6.43294	6.45673	6.21437	6.4364	6.3315	6.20375	6.2602	6.31333	6.39204	5.83029	5.85404	5.86651	5.87938	5.82289	5.83661	5.56436	5.78619	5.96355	5.73892	8.44498	8.25866	8.57607	8.48963	8.59902	8.64716	8.46017	8.3957	8.58243	8.33583	8.40573	8.31673	8.48825	8.39759	8.32612
ATP6	8.83761	9.07536	8.83078	9.03486	8.72472	8.98969	8.88519	9.09346	8.93156	9.00147	9.19019	9.31998	9.44128	9.30477	10.1349	9.56744	9.75477	9.41358	9.61321	9.39844	13.0618	12.972	13.0044	13.0044	13.3163	13.1701	13.2218	13.0618	13.1339	12.9847	12.8467	12.9372	13.0841	12.8647	13.1885
ATP6AP1	8.55666	8.56666	8.46897	8.33279	8.40539	8.71606	8.69709	8.65795	8.86099	8.76639	8.63293	9.22029	8.68665	8.82595	8.97968	8.75492	8.83078	8.84845	8.99149	9.05467	10.6381	10.5142	10.6118	10.5641	10.5404	10.7194	10.7411	10.6816	10.9811	10.8126	10.573	10.7283	10.581	10.5478	10.9159
ATP6AP1L	5.72662	5.15959	5.27821	5.15591	5.11251	4.93174	5.05202	5.06867	5.16863	5.11479	6.00365	6.0641	6.11263	6.42886	6.38986	6.2352	6.29549	6.46635	6.28139	6.27444	7.01887	7.30931	7.1868	6.96637	6.74738	7.03052	7.18993	7.22323	6.64896	7.08014	6.92515	7.11941	7.09726	6.87246	6.72515
ATP6AP2	7.29885	7.28887	7.31336	7.29319	7.15165	7.39616	7.4242	7.33126	7.32743	7.439	8.49727	8.72007	8.75283	8.49214	8.50355	9.14271	8.7563	8.75283	8.59052	8.87068	10.8947	10.8043	10.5653	10.7216	10.9725	10.774	10.7557	10.9024	10.6729	11.0144	11.1257	10.8627	10.9588	11.0048	11.0389
ATP6V0A1	6.22776	6.04661	6.13757	5.96211	6.01796	6.36485	6.04613	6.22521	6.14623	6.24211	6.29576	6.66271	6.65423	7.04879	6.98883	7.32251	6.7543	6.94928	6.90322	7.0914	7.99536	8.21897	8.19686	8.39818	8.11233	8.17554	8.31302	8.32584	8.42021	8.09132	8.06302	8.39211	8.07066	8.17145	8.2562
ATP6V0A2	5.32656	5.38881	5.37862	5.46876	5.39592	5.37719	5.40341	5.43372	5.52015	5.45365	4.10917	4.40845	4.51747	4.10013	4.18904	4.14921	4.2618	4.2294	4.28447	4.22678	6.40519	6.34429	6.24964	6.36235	6.28731	6.4672	6.44096	6.51798	6.21744	6.39156	6.39046	6.20083	6.54441	6.17329	6.25138
ATP6V0A4	3.54593	3.53423	3.50895	3.67908	3.51503	3.43542	3.28468	3.59275	3.31349	3.36649	4.22738	4.06092	4.482	3.97509	4.09629	4.27728	4.25395	4.46545	3.88665	4.52336	4.63648	4.35893	4.46879	4.92772	4.70683	4.72146	4.58134	4.61291	4.68082	4.47778	4.816	4.77994	4.79602	4.33699	4.55246
ATP6V0B	7.97703	7.84815	7.84364	7.69608	8.14737	8.336	8.57051	8.54069	8.58532	8.86538	7.65992	8.09748	8.04289	7.77606	7.42645	8.54989	7.97107	7.84166	8.64638	7.6402	9.0885	9.00453	9.08124	9.24044	9.06485	8.89191	9.04509	8.8735	9.55109	9.96028	11.0442	9.97055	9.9711	10.2792	9.58332
ATP6V0C	7.14843	7.18532	7.09397	7.02076	7.07835	7.69207	7.22722	7.29851	7.35274	7.55637	9.72898	9.8622	9.84636	9.81844	9.92871	10.0365	9.83832	9.69979	10.0635	9.71745	10.405	10.4086	10.628	10.4405	10.461	10.5967	10.4399	10.3926	10.7702	10.5826	10.4597	10.555	10.555	10.5272	10.7392
ATP6V0D1	7.22128	7.3382	6.90132	6.88237	7.11183	7.57235	7.46373	7.8424	8.00296	7.76418	7.26429	7.43208	7.41569	7.41295	7.04713	7.65775	7.29319	6.88155	7.75597	7.21206	10.255	10.1656	10.4389	10.2919	10.3236	10.1183	10.3052	9.9766	10.3815	10.7247	10.2495	10.3506	10.5066	10.2526	10.4584
ATP6V0D2	4.43197	4.42502	4.38722	4.37875	4.3882	4.35407	4.23576	4.37336	4.59411	4.64686	6.58339	6.51706	6.64544	6.35084	6.70464	6.69657	6.51781	6.58273	6.72132	6.83135	5.29513	5.29719	5.32484	5.18028	5.34361	5.1338	5.33383	5.41205	5.1958	6.89523	7.40366	5.70237	6.29009	5.75194	5.62139
ATP6V0E1	7.30877	7.24851	7.278	7.35609	7.27887	7.25606	7.44036	7.32132	7.29042	7.49134	8.35907	8.22537	8.44452	8.04882	7.72302	8.52199	8.33366	8.28787	8.32051	8.17809	10.2486	10.1111	10.2587	10.3688	10.2266	10.2617	10.1754	10.1362	10.3859	10.4667	10.7368	10.3895	10.6118	10.5019	10.4378
ATP6V0E2	7.278	7.38851	7.44155	7.30915	7.04195	7.34043	6.78289	7.52957	7.27856	7.00805	9.11995	8.79458	9.13514	9.31998	8.88877	8.49214	9.14759	8.48377	8.73871	8.98969	8.64247	8.44029	9.33673	9.57388	8.5392	8.81392	8.45752	8.93559	8.43751	8.26451	8.04882	8.27619	8.16399	8.25774	8.28845
ATP6V0E2-AS1	4.68504	4.81656	4.99195	5.08056	4.72367	4.77712	4.65863	4.61525	4.6848	4.5904	4.73406	5.05364	5.04337	4.88915	4.97153	4.96036	5.02545	5.17844	5.5805	4.94595	5.51596	5.56767	6.29721	5.81056	5.67096	5.76715	5.41166	5.60454	5.52894	5.33565	5.07845	5.00339	5.24895	5.23298	5.33477
ATP6V1A	6.52375	6.527	6.53873	6.42464	6.30338	6.69762	6.77976	6.82152	6.92216	7.04518	6.54463	6.70314	6.64	6.46308	6.71619	6.73723	6.88193	6.52621	6.77877	6.63502	9.51356	9.41045	9.39855	9.28631	9.65764	9.51297	9.30829	9.46371	9.41519	9.99153	10.2717	9.66825	9.94525	9.56712	10.1307
ATP6V1B1	4.39953	4.33594	4.366	4.43648	4.48238	4.38558	4.46154	4.33676	4.45194	4.35917	5.5534	5.58882	5.73892	5.32266	5.51117	5.77628	5.47412	5.51427	5.62315	6.06941	5.61058	5.56061	5.40067	5.62911	5.61655	5.70915	5.60181	5.60668	5.77882	5.48425	5.68119	5.67943	5.72715	5.63057	5.61952
ATP6V1B2	8.84688	8.50663	8.3955	8.24164	8.47568	8.98098	8.82457	8.99449	9.01847	9.05676	7.53772	8.09507	7.65992	7.50116	7.32277	7.7796	7.95083	7.72093	8.12123	7.17921	9.57388	9.7173	9.20315	9.14053	9.55532	9.37457	9.71419	9.57759	9.31704	10.3571	10.5305	9.91343	10.2627	10.2067	10.2861
ATP6V1C1	6.3994	6.33127	6.32025	6.22008	6.35636	6.32098	6.31522	6.40331	6.37469	6.55274	5.28053	5.46767	5.24815	5.18458	5.20179	5.507	5.46406	5.257	5.15825	4.88427	8.10884	8.20582	7.88984	7.67604	8.19732	7.90741	7.92778	8.0512	7.63966	8.31635	8.59383	8.06348	8.40559	8.2785	8.41303
ATP6V1C2	3.85061	3.7645	3.58202	3.77531	3.69044	3.70971	3.82402	3.67752	3.77273	3.74377	4.34101	4.44684	4.48262	4.38066	4.77069	4.43824	4.5986	4.36879	4.51818	4.64237	4.64521	4.64962	4.90425	4.4958	4.51154	4.55216	4.62248	4.62584	4.70281	4.84877	4.59653	4.60623	4.63043	4.76575	4.51591
ATP6V1D	6.53236	6.56591	6.51675	6.35787	6.51781	6.60947	6.4876	6.59904	6.70656	6.71545	6.32507	5.98972	6.29509	6.22862	6.23811	6.28215	6.2048	5.88694	6.23586	6.01512	8.6268	8.59622	8.75709	8.49629	8.66422	8.56995	8.16112	8.53692	8.47497	8.97964	9.31338	8.59768	8.91222	9.11162	8.92361
ATP6V1E1	9.66261	9.54639	9.66535	9.40637	9.56177	9.40292	9.27812	9.28436	9.17631	9.32599	9.44128	9.27591	9.35883	9.24137	9.64371	9.23003	9.42822	9.20204	9.4948	9.16443	10.912	10.8078	11.0485	10.9653	10.8905	11.0101	10.7479	10.9095	10.9078	10.7507	11.0459	10.9653	10.9561	11.0611	10.9411
ATP6V1E2	5.72471	5.4361	5.16671	5.3895	5.22885	5.32014	5.47979	5.28433	5.30252	5.30252	6.36827	6.42265	6.34769	5.91545	6.53596	6.42152	6.50899	6.39404	6.63098	6.93266	6.57547	6.67438	6.84301	6.77238	6.94444	6.52738	6.47615	6.47373	6.47903	6.74332	6.54875	6.52641	6.52415	6.54243	6.52718
ATP6V1G1	7.78307	7.62233	7.53837	7.84315	7.76301	7.62179	7.88329	7.47832	7.70046	8.07257	7.43773	7.33126	7.7796	7.36514	7.26285	7.84315	7.52179	7.21234	7.72429	7.29932	9.35813	9.27163	8.85274	8.83659	9.28228	8.95443	9.13008	9.02852	9.18676	9.80574	10.0844	9.40992	9.75741	10.1589	9.36599
ATP6V1G2	4.54893	4.64257	4.57965	4.37069	4.90178	4.56924	4.55097	4.6234	4.68561	4.6507	6.23456	6.14094	6.24128	5.70426	5.84474	6.4811	6.41769	6.3168	5.93047	6.05989	5.514	5.94287	5.66606	5.17369	5.58229	5.57445	5.27316	5.59682	5.40627	5.59654	4.98682	5.55103	5.62146	5.33832	4.91565
ATP6V1G3	3.49897	3.38099	3.38976	3.39826	3.42639	3.45591	3.54447	3.49466	3.25662	3.52555	6.30914	5.81495	5.97395	5.83707	5.45687	6.51516	5.86561	5.87327	6.20375	6.39385	4.81179	4.62525	4.53309	4.30528	4.56536	4.77243	4.8935	4.56445	4.82619	4.68082	5.02846	4.83585	4.84847	4.83068	4.79874
ATP6V1H	5.81782	5.78596	5.84507	5.81764	5.91237	5.90296	5.80575	5.86321	5.80832	5.88167	6.48609	6.72069	6.70971	6.7422	6.78505	6.78289	6.67467	6.56407	6.39128	6.59649	8.07781	8.03106	8.04764	8.00002	8.04268	8.07882	7.95071	8.03587	7.76393	8.1118	8.54765	8.07191	8.18789	8.19901	7.99122
ATP7A	6.27819	6.19658	6.65853	6.40598	6.28215	6.17865	6.4364	6.5046	6.68941	6.45417	7.05417	6.65012	6.99731	6.84954	6.6011	6.61607	6.7333	6.71449	6.89223	6.62555	8.66083	8.07215	7.91667	8.42728	8.41172	8.28081	7.65685	7.77424	7.84886	7.87744	7.74387	7.8146	7.59092	7.96753	7.75187
[truncated: 20,259 more rows]
