# Supplementary material for: Bioinformatics and Machine Learning Methods to Identify FN1 as a Novel Biomarker of Aortic Valve Calcification
Source: Front Cardiovasc Med. 2022 Feb 28;9:832591. doi: 10.3389/fcvm.2022.832591 (PMC8918776; doi:10.3389/fcvm.2022.832591)
Supplement: Supplementary file 3 [file Table_3.XLSX]

## Sheet: Sheet1
The combined gene expression data matrix(GSE12644 and GSE51472) after removing batch effects.
geneNames	GSE12644_GSM317342	GSE12644_GSM317343	GSE12644_GSM317344	GSE12644_GSM317345	GSE12644_GSM317346	GSE12644_GSM317347	GSE12644_GSM317348	GSE12644_GSM317349	GSE12644_GSM317350	GSE12644_GSM317351	GSE12644_GSM377368	GSE12644_GSM377369	GSE12644_GSM377370	GSE12644_GSM377371	GSE12644_GSM377372	GSE12644_GSM377373	GSE12644_GSM377374	GSE12644_GSM377375	GSE12644_GSM377376	GSE12644_GSM377377	GSE51472_GSM1246204	GSE51472_GSM1246205	GSE51472_GSM1246206	GSE51472_GSM1246207	GSE51472_GSM1246208	GSE51472_GSM1246209	GSE51472_GSM1246210	GSE51472_GSM1246211	GSE51472_GSM1246212	GSE51472_GSM1246213	GSE51472_GSM1246214	GSE51472_GSM1246215	GSE51472_GSM1246216	GSE51472_GSM1246217	GSE51472_GSM1246218
A1BG	6.42012	6.29672	6.48191	6.49235	6.5046	6.59013	6.56041	6.52956	6.61509	6.45343	4.66693	4.79441	4.65198	4.68193	4.62911	4.75452	4.62709	4.87682	5.21702	4.97923	4.7146	5.03053	5.48015	5.29941	4.74032	5.02745	4.97238	5.398	6.33104	5.86855	6.5003	6.48309	6.19383	6.87663	5.49928
A1BG-AS1	5.80767	5.89303	5.9308	5.6983	6.06476	5.8407	5.9547	6.09042	5.86342	5.71028	5.56413	5.51804	5.83566	6.00174	5.82237	5.69175	6.28889	5.76427	6.06379	5.78221	5.72815	5.48535	5.98298	5.97877	5.59998	5.82293	5.88935	5.81893	6.24903	5.78483	5.83845	6.1011	6.17207	6.03366	5.83765
A1CF	4.20169	4.27656	4.18739	4.13018	4.1278	4.28181	4.10338	4.12586	4.10741	4.22361	4.31201	4.25948	4.25049	4.46752	4.26681	4.81838	4.68473	4.30364	4.45159	4.44225	4.21953	4.27065	4.55069	4.54612	4.48416	4.11855	4.32326	4.30843	4.33882	4.26112	3.995	4.17629	4.14772	4.6313	4.03737
A2M	9.15369	8.5764	8.41262	8.59958	8.55685	8.71215	8.66017	8.58938	8.57181	8.7665	8.75542	9.44649	9.40976	9.06394	9.41119	9.638	9.4125	9.52538	9.64722	8.96737	8.44744	8.32122	8.62103	8.90686	8.50447	8.82299	9.35111	8.18585	9.16742	9.50441	9.25957	9.64962	9.28637	9.47494	9.72721
A2M-AS1	6.51835	6.68081	6.47831	6.95056	6.45109	6.54306	6.82759	6.55999	6.97488	6.52652	4.66724	5.07587	5.03632	4.63145	4.73486	5.29794	4.95872	5.01046	5.05898	5.02076	5.70567	6.99609	5.90833	6.21664	5.86206	5.30191	6.21617	7.04728	5.596	5.87895	5.04498	5.14371	5.20474	5.48352	5.07555
A2ML1	3.90593	4.02119	3.80041	4.09866	3.90294	3.95202	4.06945	3.97596	3.82627	3.98511	3.90142	4.02657	3.92574	3.73231	3.97414	3.87349	3.91473	3.99437	3.89567	3.87671	3.94547	3.8412	4.17867	3.95568	3.78558	3.93825	3.81023	4.13956	3.93786	3.85338	3.9939	3.99502	3.96074	3.93604	3.83729
A2MP1	4.13835	4.17047	3.85391	3.95314	3.92945	4.11052	4.17666	4.11734	4.23832	4.61222	5.94356	6.07157	5.84059	5.99544	6.12438	6.10944	6.05133	5.71672	5.8857	6.00228	4.12895	4.72486	4.80866	4.52409	5.48141	5.49289	4.9324	4.92883	4.90624	5.54153	5.53206	5.15904	5.04012	4.85	4.86529
A4GALT	6.44294	6.54918	6.4885	6.47128	6.48978	6.63957	6.63	6.68532	6.6187	6.56268	8.33987	8.28972	8.29024	8.50769	8.57566	8.46247	8.44067	8.23615	8.44695	8.43531	7.17414	6.96982	7.18734	7.77917	7.42538	7.93147	7.22582	7.22503	7.87845	7.15805	7.56089	7.59334	7.25198	7.39183	7.95192
A4GNT	4.56067	4.45612	4.49859	4.41499	4.49921	4.43704	4.34308	4.45046	4.31159	4.40666	4.29986	4.28729	4.62459	4.22459	4.65165	4.31265	4.58903	4.20688	4.50755	4.88386	4.14284	4.70924	4.47743	4.53674	4.22401	4.53568	4.41304	4.34516	4.64279	4.36732	4.72149	4.41773	4.60505	4.56239	4.08646
AA06	5.20601	5.25787	5.26155	5.41107	5.3404	5.35981	5.30965	5.38539	5.32315	5.23837	4.49586	4.6424	4.5588	4.33722	4.67968	4.51486	4.8339	4.50234	4.40298	4.54253	5.22489	4.83875	5.03704	4.76383	4.44837	4.95896	4.80573	4.32662	5.28086	5.28281	5.21154	4.94463	5.0754	5.10023	4.80097
AAAS	7.03168	7.02977	6.97492	7.04728	6.9734	7.2419	7.13053	7.17103	7.08873	7.19428	6.25363	5.7883	5.99637	6.20149	6.00344	6.02574	5.81583	5.90495	5.81498	5.9545	6.44471	6.55767	7.00384	6.26417	6.29047	6.2809	6.73417	6.72995	7.0117	6.71697	6.13961	6.60186	6.61923	6.1725	6.4777
AACS	7.64568	7.34641	7.54118	7.61735	7.54397	7.52676	7.58465	7.53372	7.54688	7.59966	5.98025	6.46552	5.77907	5.73065	5.59244	5.59398	6.07868	5.93729	6.09389	5.88211	6.83045	6.39644	7.09548	6.59791	5.89351	6.8062	6.18697	6.9004	7.12245	6.77492	7.04144	6.76643	6.63303	6.555	7.1547
AACSP1	3.6424	3.67388	3.54125	3.5728	3.51727	3.5643	3.72903	3.63347	3.5813	3.42365	3.78584	3.6567	3.84538	3.86517	3.92226	3.73477	3.93098	3.57203	3.75632	3.94351	3.78937	3.62038	3.42217	3.51662	3.70928	3.69104	4.04183	3.77567	3.65916	3.77734	3.99703	3.55455	3.58653	3.63999	3.73346
AADAC	4.62902	4.6972	4.77249	5.30374	4.7637	4.81351	4.64407	4.91161	4.61796	4.89685	4.21052	3.99554	3.95887	3.7512	3.93138	3.80178	3.98577	3.99477	4.04131	3.93931	4.56561	4.54791	4.93707	4.34032	4.20733	4.66901	3.8068	5.28029	4.26408	4.42135	4.48772	3.85421	3.72773	4.27656	4.35294
AADACL2	3.65645	3.46707	3.55833	3.50856	3.67755	3.51425	3.53243	3.577	3.58091	3.4956	3.01133	3.06537	3.07849	2.90455	3.05476	3.25685	3.03281	3.0311	3.06153	2.95885	3.64917	3.27789	3.04981	3.93964	3.24097	3.67329	3.41665	3.24867	3.14028	3.14368	3.00819	3.16877	3.1078	2.99685	3.21419
AADACP1	3.86425	4.55657	4.10518	4.8733	4.29442	4.89229	3.75252	3.80114	4.22711	4.13091	4.25291	3.63263	3.81748	3.76702	3.61926	3.75791	3.82626	3.63041	3.65551	3.65211	3.93326	4.66856	4.21679	3.95446	3.93617	4.00779	3.48574	4.8425	3.38409	3.66929	4.2716	4.10671	3.73063	4.09795	3.40828
AADAT	5.92534	6.21892	6.19796	6.25742	6.1879	6.31359	5.96119	6.02836	5.90986	5.67861	6.42709	7.07987	6.26807	6.16915	6.4898	6.81229	6.88112	6.44762	6.34115	6.53736	6.88175	6.90134	6.29787	6.1391	6.48239	6.67589	6.60469	6.79011	6.09882	6.21969	5.45962	5.80449	6.1905	6.00443	5.8522
AAED1	7.92695	7.94039	7.72259	7.85138	8.08681	7.96756	7.82477	7.82861	7.78336	8.04833	5.61112	4.89535	5.57243	5.48558	5.42126	5.42955	5.27195	5.45004	5.1337	5.62395	6.93223	6.85727	5.88704	5.47359	6.41999	6.3293	5.54042	6.46557	5.15998	7.06781	8.55144	6.68568	7.6576	7.12817	6.86967
AAGAB	6.30085	6.31246	6.26886	6.30761	6.36062	6.19988	6.22757	6.12015	6.04402	6.18514	6.01192	6.03061	6.21086	6.04166	5.85751	6.03076	5.73858	6.25537	6.10945	5.93866	6.0256	6.02598	6.49865	6.28476	5.98961	6.12049	6.00368	6.05517	6.15812	6.14021	6.61619	6.04806	6.1974	6.36551	5.76501
AAK1	6.6847	6.63806	6.60151	6.65041	6.58078	6.67274	6.57167	6.59086	6.5533	6.7653	6.32059	6.39403	6.23771	6.41156	6.32273	6.2935	6.55571	6.39281	6.23739	6.28239	6.17368	6.34742	6.47907	6.74082	6.49057	6.43329	6.79332	6.42255	6.94893	6.58013	6.48604	6.60513	6.49604	6.3032	6.54053
AAMDC	7.02461	7.09132	7.1577	7.15719	7.0193	7.00939	6.95943	6.97281	6.96753	6.8784	7.4449	7.4499	7.02198	7.21479	7.19575	6.83388	7.2275	7.3736	7.03187	7.0321	7.20308	7.26552	7.45373	7.4702	7.0633	7.27615	7.14736	7.31004	7.24021	6.82404	7.02825	7.0273	6.92883	7.17849	6.4497
AAMP	7.57241	7.83826	7.70088	7.69735	7.90329	7.49949	7.659	7.75177	7.90667	7.61366	9.52304	9.87025	10.1844	10.0986	9.9719	10.1685	9.78822	10.0159	10.1593	10.206	9.00559	9.04399	9.19174	8.8074	9.26574	9.06153	9.20784	8.74238	9.16719	8.70859	8.09346	8.41222	8.19992	8.21317	8.80211
AANAT	4.10289	4.19198	4.23567	4.19181	4.23056	4.0893	4.05856	4.30304	4.1429	4.01857	4.18525	4.08254	4.00638	4.08573	3.8793	4.01158	3.97115	4.17814	4.79725	3.95121	4.37634	3.75729	3.9884	4.14949	3.71794	4.17153	4.20922	4.22338	4.16898	4.17611	4.15063	4.38561	4.21835	4.27846	4.14146
AAR2	8.04244	8.00059	7.90627	7.93405	8.08003	8.02712	7.89721	7.87903	7.98306	7.99856	8.09039	8.01843	7.80356	8.15888	7.95979	8.17225	8.26078	7.90592	7.86953	8.09323	8.05104	7.73505	8.08178	8.05445	8.0093	8.23507	7.95113	7.98957	8.00718	8.0659	7.88936	8.04027	7.98624	7.92803	8.1523
AARS	8.927	9.0868	9.04062	8.89972	9.06867	9.06332	8.94243	9.08608	9.12887	8.98731	9.45249	9.2514	9.33947	9.35023	9.57955	9.46208	9.41562	9.36704	9.38934	9.27883	9.24491	9.27645	9.47566	9.20724	9.24975	9.44002	9.26885	9.25885	9.61532	9.14821	8.73679	9.22485	8.95261	8.83654	9.18634
AARS2	6.85726	6.8228	6.82528	6.86762	6.93865	6.88819	6.83618	6.8303	6.89428	6.82375	6.98241	7.27406	7.38935	7.23965	7.32035	7.73939	7.45573	7.43861	7.41664	7.6451	6.9286	6.84372	7.49519	7.53899	7.02023	6.97685	7.38158	7.03679	7.55867	6.93267	7.00837	7.35115	6.99269	6.79237	6.94826
AASDH	7.19976	7.19136	7.24254	7.29296	7.26226	7.25102	7.40425	7.36785	7.28281	7.14633	5.84664	5.74236	5.38518	5.48072	5.53028	5.41163	5.56291	5.74852	5.38194	5.63563	6.52162	7.06777	6.31332	6.18957	6.70922	6.40734	6.53025	6.9021	6.30388	5.82218	6.64774	5.51042	6.3409	6.50538	6.11206
AASDHPPT	7.1437	7.18002	7.14328	7.17294	7.20297	7.09157	7.07837	7.06763	7.04598	7.31139	6.67343	6.57824	6.57717	6.40889	6.37686	6.52853	6.61264	6.45288	6.24424	6.48064	7.07983	6.93589	6.56029	6.15014	7.23107	6.60151	6.96867	6.68498	6.1321	6.99587	6.95056	6.53445	7.33889	7.03244	7.17277
AASS	6.00713	6.0643	6.03091	6.37671	6.62508	5.95182	5.9969	5.8543	5.96035	5.47995	5.21683	5.151	4.98164	4.83215	5.92322	4.85596	4.95154	5.10748	4.60354	4.97675	5.89617	6.49959	5.53034	5.53797	5.83162	5.67772	6.19423	6.43406	5.20037	5.14926	4.66287	5.09841	5.10001	4.87342	5.29024
AATF	8.26509	8.41255	8.23615	8.34799	8.45217	8.33779	8.32174	8.51869	8.41981	8.28514	7.22375	7.41361	7.44959	7.01306	7.40909	7.55667	6.89876	7.02391	7.31487	7.02157	7.7438	8.05529	8.21091	7.87999	7.89207	8.41185	8.3779	7.62214	8.24302	7.69076	6.64274	7.75432	7.27626	7.32258	7.78472
AATK	6.79488	6.78203	6.71223	6.66996	6.60475	7.05391	6.78521	6.91564	6.68049	7.07816	8.41187	8.45714	8.84025	8.60794	8.68943	8.99943	8.84472	8.57532	9.24154	8.71353	7.03773	7.57759	7.92223	8.21936	7.00872	7.30456	7.30063	7.36887	8.28303	8.35469	7.84394	8.10841	8.06006	7.34855	7.88414
AB488780	6.33918	6.07871	6.1958	6.42814	6.03119	5.93332	5.98084	5.98873	5.84345	5.83076	7.4581	7.99263	8.01049	7.38244	7.79996	8.03091	7.75211	8.00986	7.89794	7.95935	7.36457	7.67762	7.09095	7.16675	6.8156	7.33258	7.59052	7.6849	6.83717	6.26922	5.39679	6.6656	6.55239	6.22925	6.89642
ABAT	7.19827	7.01872	6.92543	7.33264	7.28746	6.93704	7.01545	6.91878	6.90753	6.84965	5.674	6.14207	5.89597	5.94949	6.10149	5.89974	5.71376	5.94874	5.85374	5.7372	6.51818	6.59056	5.99039	6.05048	6.86449	6.65139	7.42541	7.05743	6.06417	6.35539	6.32733	6.44731	5.52874	5.97649	6.95789
ABCA1	6.51057	6.36207	6.30646	6.45263	6.29086	6.40635	6.46578	6.39205	6.44833	6.62555	7.39357	7.79367	7.83292	7.16771	7.55665	7.73384	7.73458	7.29547	7.49972	7.77403	7.2489	7.14684	6.20664	6.37155	7.11064	6.38135	7.56389	7.38346	6.00564	7.56836	7.44756	6.52896	7.1502	7.09656	7.63394
ABCA11P	6.48872	6.72239	6.94859	7.06606	6.5367	6.36197	6.21815	6.52182	6.51167	6.1527	5.96919	6.24897	5.76454	6.03205	6.51591	6.03184	6.18823	5.87603	5.97782	5.96948	6.70584	6.15441	5.72532	6.23634	6.79081	6.47623	6.89087	6.93717	6.01426	6.18921	5.97105	5.80687	6.35266	6.18842	5.95217
ABCA12	3.24476	3.32583	3.24028	3.19317	3.27834	3.13713	3.42571	3.26664	3.30637	3.23288	3.42328	3.12571	3.32179	3.16055	3.07322	3.19738	3.27036	3.07322	3.30346	3.2575	3.31587	2.99296	3.18741	3.00581	3.30262	3.25246	3.13632	3.15923	3.47165	3.30397	3.26411	3.27251	3.40524	3.26196	3.30423
ABCA13	2.94715	2.93396	2.97086	3.07129	2.97142	3.00098	2.98883	2.97956	2.92706	2.97142	3.00414	2.85147	2.99807	2.93748	2.90415	2.86915	2.95418	2.79423	2.88609	2.88428	2.86475	3.03057	2.99649	2.85511	2.91086	2.92541	2.89408	2.85691	2.9621	3.00677	2.89658	3.06798	2.99019	2.86778	2.95165
ABCA17P	4.9954	4.98002	5.31769	5.32634	5.04841	4.97582	4.78203	5.04312	4.86907	4.77968	4.32674	4.46915	4.36235	4.22728	4.33025	4.11996	4.53195	4.39637	4.54926	4.24223	4.86785	4.48629	4.43857	5.03368	4.0608	4.71673	5.13807	5.49182	4.5917	4.44988	5.03388	4.60611	4.4674	4.26699	4.42384
ABCA2	5.56132	5.5131	5.65387	5.72659	5.66858	5.67049	5.66553	5.64518	5.6755	5.57927	5.62752	5.7374	5.87455	5.50608	5.81574	5.80254	5.57927	5.60621	5.75956	5.66259	5.72141	5.78621	5.81426	5.66166	5.72503	5.76382	5.70506	5.82327	5.87479	5.50809	5.43777	5.74832	5.59203	5.55857	5.59337
ABCA3	6.77553	6.80933	6.96334	6.93548	6.92258	6.79739	6.68609	6.6992	6.78169	6.40175	7.24492	7.08297	7.57522	7.27431	7.56688	7.04489	7.41568	7.4203	7.22242	7.58062	7.15144	7.10336	7.47899	7.63655	7.15932	7.6243	7.16092	7.4058	7.46056	6.7194	6.23146	6.83806	6.67138	6.61563	6.65012
ABCA4	4.73277	4.6837	4.64915	4.58406	4.71278	4.64897	4.67354	4.73848	4.70466	4.82854	4.53243	4.86928	4.7201	4.82648	4.9277	4.95494	4.83432	4.82429	4.90115	4.80596	4.7774	4.39386	4.61926	4.64249	4.93119	4.79866	4.76035	4.678	4.84888	4.93303	4.90854	4.8689	4.82217	4.70934	4.83712
ABCA5	5.87041	5.95394	6.05377	6.30501	6.09031	5.74813	5.82885	5.72763	5.60378	5.54088	7.3448	7.41128	7.8728	7.64475	7.71902	7.07319	6.86955	7.14921	6.51603	7.2475	6.84297	7.55477	6.38721	6.70462	6.49151	6.93262	7.08791	7.90863	7.12208	5.56218	6.23508	5.52169	5.6753	6.22903	5.95967
ABCA6	7.44404	8.57585	8.2537	8.76121	8.85184	8.4463	8.18817	8.27473	7.79136	7.51443	5.89961	6.1283	5.96545	6.26668	6.29328	5.66821	5.96066	6.02953	5.75976	6.28912	7.65282	8.2312	6.13915	6.45871	7.79274	8.14471	8.1701	8.35007	6.51112	6.50031	6.06253	6.42801	6.35901	6.86684	6.76941
ABCA7	6.0794	6.01241	6.18702	5.85564	6.09761	6.21279	6.37027	6.42564	6.31569	6.43822	5.77275	5.78567	6.15699	5.7381	6.01413	6.03141	5.76175	5.98526	6.39833	5.36448	6.06049	5.70011	5.95651	5.98162	6.12931	6.03858	6.07881	6.01545	7.05544	5.95651	5.94297	6.20054	5.94864	6.1614	5.74043
ABCA8	7.29841	8.1657	7.96051	8.45452	8.28284	7.8603	7.64885	7.65446	7.70786	7.45695	8.76364	8.37358	8.72026	8.49392	8.19616	7.93904	8.22553	8.42654	7.4393	8.11395	8.45689	8.79061	8.34927	8.65139	8.50169	8.63716	8.50893	8.82752	8.13612	7.60159	6.83534	7.47916	7.45177	7.251	7.65011
ABCA9	5.92793	6.82084	6.23896	6.45525	6.38535	5.79064	5.95085	5.87089	5.77485	5.67232	5.42834	5.8853	5.5885	5.38013	5.92615	5.42424	5.50057	5.72653	5.25333	5.38408	6.29191	6.44492	5.62808	5.82789	6.39065	6.32631	6.61851	6.04898	5.76074	5.7176	4.61085	5.20697	5.39361	5.09987	5.84018
ABCB1	4.6873	4.31169	4.63321	4.06611	4.18379	4.11411	4.57542	4.32546	4.61398	4.88527	4.37175	4.37108	4.5208	4.51047	4.8581	4.60554	4.39504	4.51582	4.36461	4.31774	4.26068	4.19895	4.31631	4.37122	4.07938	4.31783	4.3793	4.05334	4.35376	4.62787	4.95245	4.55031	4.93512	4.51384	4.81278
ABCB10	7.89518	7.52194	7.73093	7.67402	7.58664	7.7245	7.55353	7.61713	7.49391	7.70753	6.68186	6.32094	6.34707	6.05599	6.51515	6.24063	6.47686	6.75951	6.44553	6.34618	7.43548	7.25321	6.51322	5.96613	7.30111	7.37806	7.01233	7.49733	5.99189	7.15101	7.22489	6.72578	7.33676	6.88398	7.53729
ABCB11	4.43416	4.38822	4.3467	4.39673	4.30783	4.33471	4.37386	4.33207	4.25592	4.40063	4.63309	4.62945	4.50531	4.41169	5.03464	4.79846	4.53664	4.57409	4.74253	4.72506	4.48783	4.19381	4.62038	4.3837	4.54699	4.42941	4.50027	4.4001	5.00241	4.48089	4.57452	4.38015	4.74931	4.37439	4.58346
ABCB4	5.04627	5.05175	4.62418	4.74134	4.62208	5.03308	4.96775	4.78878	4.86396	4.98647	4.16118	3.98053	4.14932	4.02492	4.1607	4.15678	4.07852	4.12243	4.32572	4.12812	4.47533	4.92179	4.4307	4.42721	4.09231	4.16213	4.22487	3.80799	4.26056	4.78486	5.15673	4.35072	4.92115	4.57246	4.75635
ABCB5	4.54481	4.12701	4.13095	4.21711	4.00333	4.23276	4.1777	4.24242	4.33165	4.66273	4.24018	4.2854	4.21055	4.11492	4.28943	4.20748	4.19684	4.28104	4.14411	4.30377	4.20473	4.31292	4.17961	4.03774	4.135	4.18417	4.13956	4.31462	4.09062	4.49273	4.53689	4.41989	4.15716	4.21887	4.29061
ABCB6	6.47349	6.42623	6.43419	6.53575	6.61377	6.46855	6.36592	6.50394	6.46551	6.43862	6.11729	6.21192	5.78416	5.73027	5.84881	5.95282	5.93374	5.77428	5.89028	5.88364	6.05904	5.92926	6.29872	6.40851	6.02132	6.76249	6.16501	6.21069	6.59949	5.72343	6.23791	6.25419	6.18756	6.06265	6.17058
ABCB7	7.7925	7.86169	7.87419	7.8619	7.91701	7.76584	7.88926	8.11877	7.96408	7.84402	5.58583	5.70091	5.66794	5.60705	5.51311	5.43339	5.57764	5.46596	5.34874	5.1405	6.77432	7.02951	6.84616	5.70471	6.75491	6.62656	6.43273	6.76494	6.20181	6.71273	7.25509	6.64992	6.92802	7.18994	6.13935
ABCB8	5.485	5.52894	5.55683	5.40663	5.4971	5.6473	5.43703	5.60181	5.54308	5.65347	5.25833	5.23815	5.39076	5.7178	5.18072	5.42474	5.4145	5.62897	5.54516	5.48639	5.44794	5.54452	5.795	5.7175	5.47327	5.46704	5.35343	5.47707	5.5503	5.2935	5.46271	5.60396	5.36704	5.40323	5.53506
ABCB9	5.52531	5.46257	5.41614	5.50862	5.50218	5.54747	5.55053	5.50507	5.49499	5.46152	6.44647	6.37144	6.19725	6.25629	6.02632	6.14075	6.43159	6.18765	6.07199	6.27206	5.8604	5.31519	6.0445	5.90138	5.44549	6.11845	6.17805	5.62439	6.3911	5.58863	5.77481	5.86212	6.02481	5.99219	5.84705
ABCC1	7.1799	7.01065	7.28388	7.2215	7.19323	6.97083	7.07936	6.97135	7.02359	7.14849	7.34894	7.80379	7.53765	7.52534	7.43681	7.6657	7.34158	7.40615	7.39637	7.32864	7.32549	7.52358	7.46216	7.42327	7.46393	7.77118	7.43725	7.62526	7.2184	7.25736	6.67604	7.11279	7.07248	6.91442	7.40243
ABCC10	7.17279	7.11799	7.20877	7.10928	7.09175	7.25015	7.23439	7.31466	7.35456	7.40759	7.19127	7.37309	6.98359	7.0582	6.95357	7.41163	7.35566	7.43462	7.15019	7.23692	7.19413	7.1486	7.23323	7.4361	7.06639	7.27013	7.51402	7.12503	7.46808	7.20224	7.1828	7.20643	7.25167	6.98361	7.28754
ABCC11	4.23436	4.32456	4.20839	4.06395	4.1862	4.15693	4.15847	4.20028	4.09432	4.23053	5.31034	5.10379	5.03915	5.20619	5.30127	5.45971	5.30901	5.24182	5.09149	5.03487	4.95085	4.30899	4.74839	4.6419	4.72944	4.28921	4.81207	5.15419	4.57392	4.75206	4.34492	5.13437	4.61472	4.33628	4.75795
ABCC12	3.90556	4.0279	3.96464	4.03094	4.27271	3.89645	3.69521	3.84071	3.92276	3.94264	3.89979	3.90493	3.85727	4.01868	3.86253	3.96559	3.81991	3.80555	3.8284	3.81897	4.0208	4.05267	4.1923	4.04634	3.51247	3.99662	4.07643	4.10217	3.89156	3.7806	3.89653	3.82493	3.8072	3.87562	3.69997
ABCC13	3.6981	3.6701	3.58377	3.66588	3.60365	3.70022	3.60317	3.66798	3.62258	3.67996	4.03	3.95534	4.00148	4.15718	4.07155	3.99031	3.84486	4.02108	4.0324	3.86478	3.69029	4.01936	3.61358	3.80835	3.71802	3.9009	3.8329	3.75238	3.66043	3.79223	4.06101	3.92275	4.03428	3.59189	3.83859
ABCC2	4.14966	4.21	3.98937	4.0785	4.14656	4.14822	4.23488	4.25929	4.12921	4.29885	4.46055	4.2499	3.97917	3.96047	3.78913	3.83243	4.03845	3.9657	4.26624	3.85262	4.14792	3.98342	3.85701	4.11705	4.3221	4.10186	4.18969	4.14912	3.76628	4.42894	4.22093	3.80347	4.088	4.13382	4.29496
ABCC3	6.95237	6.76455	6.95675	6.85723	6.80139	7.11331	7.17427	7.02556	7.03688	7.14588	6.69933	7.14556	6.8271	6.85845	6.68621	7.11407	7.03945	6.99339	6.85384	7.15804	6.79879	6.80546	6.60772	7.20711	7.00201	6.62388	7.20662	6.94624	7.32519	6.88686	7.10637	6.9814	7.10496	6.86974	7.1933
ABCC4	5.1723	5.19	5.2438	5.41064	5.23611	5.34947	5.39481	5.2536	5.29771	5.40612	4.7838	4.81956	4.84778	4.84739	4.89011	4.80102	4.91123	5.02076	4.87866	4.83542	5.00868	5.26631	4.56092	4.84683	4.79967	5.55592	4.82223	5.85988	5.17599	4.96086	5.14512	4.88075	5.13983	5.09237	5.26919
ABCC5	7.12282	6.83669	6.7763	6.90146	6.70368	6.82732	7.13855	6.8705	6.79821	6.91522	6.29209	6.75369	6.66711	6.57098	6.49551	6.84872	6.63056	6.82289	6.81776	6.91484	6.50691	6.93556	6.78105	6.81544	6.62541	6.6064	7.02051	6.89173	7.04529	6.68725	7.14279	6.83837	6.96218	6.43164	6.61892
ABCC6P1	3.16373	3.17221	3.2324	3.22473	3.07334	3.22314	3.19206	3.29691	3.19161	3.37965	3.67521	3.45721	3.6736	3.66537	3.77026	3.58482	3.72088	3.68031	3.98499	3.54181	3.21708	3.87841	3.44066	3.59377	3.46484	3.18408	3.50976	3.48095	3.64416	3.62681	3.30115	3.51159	3.4336	2.89724	3.22353
ABCC8	5.17495	5.21007	5.16065	5.29878	4.91701	5.12325	5.01918	5.1868	5.16371	5.13783	5.63159	5.67341	5.83029	5.69954	5.98663	6.08969	5.71712	5.74286	6.09107	5.66627	5.63926	4.79787	5.00689	5.12917	5.72177	5.65307	5.72177	5.48643	5.29953	5.30247	5.56319	5.90982	5.52844	5.53201	5.78309
ABCC9	4.42861	4.33164	4.25333	4.43929	4.27223	4.03318	4.23662	4.49607	4.23103	4.40398	4.78022	4.86927	4.63284	4.61469	4.75183	4.72477	4.56511	4.61906	4.79988	4.73114	4.20257	4.8345	4.26014	4.42669	4.26421	4.41025	4.49668	4.74997	4.62515	4.61706	4.50032	4.40513	5.04617	4.27944	4.34695
ABCD1	5.84147	5.91735	5.78664	5.90793	5.95789	6.11029	6.00669	5.98147	5.87981	5.94696	7.15817	6.67299	7.24654	6.97717	7.14579	7.58003	6.81178	7.02918	7.24881	7.22077	6.4836	6.31804	6.88916	7.0533	6.19539	6.13322	6.34285	6.13439	7.23552	6.5668	5.73911	6.79091	6.35462	6.56454	6.76455
ABCD2	3.004	3.06843	3.10391	3.46517	3.0047	3.02578	2.84782	2.82164	2.97025	2.9376	3.10459	3.27505	3.22704	3.09857	3.24773	3.22612	3.38021	3.25473	3.17872	3.12077	3.40871	3.41106	2.78093	3.06977	3.07629	3.3664	3.10643	3.07885	3.00502	3.14758	3.22432	3.04004	3.01258	2.82079	3.036
ABCD3	7.85095	7.53881	7.60719	7.73718	7.64908	7.58273	7.518	7.60368	7.81611	7.58192	6.23269	6.1	6.15647	6.02784	5.62379	6.08554	5.96766	6.01748	5.83102	5.77129	6.97266	7.76578	6.79069	6.79589	7.00694	6.22985	6.657	7.34743	5.84753	7.01524	6.87796	6.52162	6.71065	7.04081	6.64454
ABCD4	6.74845	6.61877	6.71775	6.74589	6.65805	6.67174	6.72141	6.67108	6.67884	6.77125	5.30396	5.24014	5.38958	5.5325	5.28394	5.10411	5.36702	5.14139	5.33378	5.43844	5.84776	5.96129	5.69306	6.06843	6.19968	6.02985	6.14304	6.19627	5.98439	5.98193	6.49413	5.62822	6.35997	5.75012	5.68046
ABCE1	8.31242	8.09699	8.29509	8.21024	8.26187	8.10931	8.18704	8.2797	8.16399	8.24751	7.251	7.21297	6.54817	6.84602	6.29222	6.76426	6.79781	6.55855	6.62241	6.63933	7.6896	7.56074	7.16066	6.63352	7.7478	6.92359	6.91284	7.16673	6.65051	7.78957	8.49023	7.33114	8.35636	7.75555	7.90092
ABCF1	8.39073	8.51684	8.28525	8.1163	8.38304	8.19617	8.34339	8.542	8.66867	8.47034	7.78998	7.78071	7.88649	8.04622	7.89516	7.70906	7.97086	7.92103	8.07597	7.80049	8.09099	8.19794	8.39562	8.49139	8.10229	8.16633	8.12623	7.94137	8.58747	8.13408	7.44436	8.19652	8.13082	7.75544	8.39072
ABCF2	6.76089	6.76868	6.87353	6.68422	6.86499	6.78753	6.67656	6.68526	6.7726	6.68815	6.16716	5.99398	6.31303	6.24938	6.0695	6.34393	6.1421	6.32046	6.28523	6.26461	6.71087	6.31309	6.91174	6.44118	6.65019	6.67307	6.55029	6.39755	6.28074	6.39755	6.116	6.35583	6.66873	6.41244	6.56619
ABCF3	6.81133	6.84502	6.87008	6.7987	7.02013	6.83836	6.87157	6.91611	6.99513	6.8105	8.11731	8.376	7.91598	8.22505	7.99665	8.50741	8.37463	8.21794	8.50085	8.38874	7.57828	7.59884	8.00671	7.96589	7.18144	7.78936	7.64001	7.59618	8.3147	7.4979	6.89802	7.85651	7.07806	7.31084	6.83161
ABCG1	6.74058	5.93467	6.34584	5.87088	5.93283	6.37957	6.43908	6.27104	6.55451	6.79781	5.63876	5.79753	5.59411	5.51988	5.62728	5.81365	5.79279	5.66178	5.78182	5.57672	5.96584	5.58715	5.06531	5.69219	6.02741	5.67575	6.16191	6.18023	5.63854	6.41981	6.91591	6.07672	6.13562	6.30574	6.18607
ABCG2	6.22413	6.1991	6.50611	6.75285	6.33871	6.1637	6.22743	6.8557	6.65612	6.6831	5.97748	5.80908	5.6281	5.51759	5.5027	5.308	5.73556	5.4912	5.57253	5.66991	5.88612	6.13349	5.51704	5.15433	5.63732	5.56345	5.53874	5.85817	5.44319	6.27754	7.47784	6.09177	6.59663	6.81038	6.27963
ABCG4	5.58546	5.57011	5.54045	5.63774	5.46374	5.69083	5.62334	5.82879	5.76492	5.82563	6.87292	6.54679	6.55404	7.02496	6.87003	6.78838	6.70573	6.75349	6.5285	6.78101	6.21537	5.68517	5.64972	6.40599	6.04148	6.03221	6.32806	6.04729	6.3527	5.92322	6.10073	7.27118	6.1426	6.21073	6.19692
ABCG5	4.08525	4.24046	4.18289	4.11362	4.21401	4.15739	4.28545	4.17297	4.15517	4.24636	5.09119	5.5643	5.1739	5.16477	5.16018	5.24813	5.2857	4.96709	5.13613	5.45809	4.7365	4.33417	4.07505	4.30623	4.25687	4.57321	4.57195	4.66506	4.53314	4.76548	5.15412	5.44967	4.58057	5.4753	4.75285
ABCG8	4.41585	4.33773	4.30367	4.23119	4.34038	4.38412	4.39168	4.22532	4.41783	4.30725	4.8075	4.99257	4.96145	5.07547	5.00719	5.29277	4.84493	5.32266	5.07066	4.89779	5.00669	4.72356	5.06325	4.6007	4.54613	4.69073	4.24205	4.16632	4.76601	5.30736	4.583	4.587	4.66194	4.60189	4.46156
ABHD1	4.68809	4.70036	4.61148	4.67515	4.57742	4.68703	4.58831	4.67321	4.71441	4.68099	6.42247	6.24731	6.02941	6.01153	6.25493	6.42445	6.2505	6.10959	5.97565	6.02201	5.19206	5.36045	5.81138	5.73848	5.48688	5.46965	5.4408	5.42738	5.41718	5.31517	5.30352	4.96238	5.34464	5.44383	4.95955
ABHD10	7.60747	7.90443	7.90919	7.9841	7.84016	7.74935	7.82089	7.81429	7.85398	7.64922	6.65599	6.25906	6.50218	6.30725	6.52814	6.45117	6.5571	6.45939	6.0259	6.51778	7.38693	7.50104	7.18528	7.45334	7.2983	6.90142	6.70518	7.22408	7.08948	6.36936	7.66209	6.62085	6.93632	7.62877	6.70359
ABHD11	5.70365	5.71313	5.74557	5.78091	5.7493	5.84004	5.72668	5.71363	5.77201	5.73936	6.45249	6.32644	6.41428	6.34625	6.16823	6.39149	6.3623	6.41172	6.51683	6.55717	6.19448	6.25553	6.30833	6.06631	5.77213	5.99348	5.7022	5.89098	5.82803	6.02068	6.19854	6.21895	6.11516	6.38914	6.11785
ABHD12	7.64594	7.33931	7.36137	7.48829	7.85699	7.59953	7.65034	7.90447	7.753	7.81815	6.32306	6.35897	6.47982	6.49134	6.40072	6.41941	6.36352	6.3135	6.50134	6.37395	6.93167	6.58279	6.74797	6.85741	6.94388	6.66875	6.73181	7.06586	7.15491	7.4884	7.21592	7.53599	6.8819	6.87391	7.68936
ABHD13	6.71291	6.64086	6.79707	6.90206	6.69	6.66562	6.588	6.47312	6.70235	6.36659	4.73678	4.74847	4.77929	4.68935	4.97449	4.65007	4.79238	4.69693	4.67005	4.62066	6.29905	6.22454	4.89274	4.9921	5.94472	5.79517	5.33731	5.56044	4.64827	5.24564	5.72362	5.11302	5.99151	6.85458	6.2741
ABHD14B	7.20981	7.1802	7.04619	7.0384	7.44711	7.28922	7.23445	7.56495	7.33558	7.19431	7.91002	7.41164	6.97572	7.46071	7.58444	7.04696	7.56599	7.42539	6.70992	7.18457	7.15371	7.0383	7.68053	7.7618	7.11153	7.53526	7.32969	7.2834	7.86058	7.07762	6.99658	7.59345	6.92823	7.47899	6.92799
ABHD15	6.51607	6.71221	6.87836	6.95763	6.85504	6.79394	6.95902	6.80767	6.77385	6.65453	4.76084	4.90238	4.81742	4.88013	4.76982	4.8451	4.91369	4.83825	4.77001	4.91143	5.73242	6.00884	5.1209	4.79255	6.1969	6.36024	5.97578	6.36605	5.21077	6.31877	5.05321	6.33125	5.7007	5.09883	6.73566
ABHD16A	6.73325	6.69709	6.70687	6.74409	6.86576	6.60552	6.77284	6.75668	6.72298	6.70835	5.80941	5.85091	5.80031	5.92189	5.90955	5.64789	5.58632	5.8318	6.00642	5.54805	6.15412	5.82314	6.38383	5.92692	6.41769	6.55494	6.42593	6.06298	6.63492	6.23925	5.99869	6.4683	6.35913	6.18124	6.44002
ABHD16B	5.05388	5.08973	5.13569	4.9545	5.20128	4.96362	5.07706	5.16902	5.08255	5.17258	4.62859	4.48417	4.25035	4.74035	4.47147	4.84279	4.74819	4.54208	4.44397	4.46944	4.63395	5.2358	4.76367	4.74331	4.38304	4.63335	4.74031	4.88684	5.02903	4.85231	4.96182	4.92961	4.8901	5.34949	4.58358
ABHD17A	8.24503	8.29051	8.18972	8.26744	8.50464	8.70876	8.43026	8.49451	8.85956	8.55643	9.13827	8.7299	8.87179	8.94055	9.05108	9.11847	9.03184	9.03758	9.21713	8.81341	8.6672	8.40386	9.18648	8.80141	8.7911	8.82877	8.92892	8.7771	9.1154	8.90407	8.03456	8.75146	9.00339	8.45964	8.48693
ABHD17B	6.44954	6.33424	6.43565	6.36308	6.31364	6.33522	6.20545	6.37879	6.37641	6.48815	5.88832	5.62558	6.23088	5.82724	6.22782	5.81956	6.14153	6.01706	5.84094	6.07922	6.20587	5.96438	6.18757	5.97092	6.3342	6.24459	5.96596	6.03726	6.14083	6.22234	5.80341	6.34625	6.53656	6.11491	6.64845
ABHD17C	5.97406	6.02538	6.02	6.3374	5.62242	6.34859	6.48529	6.32974	6.28171	6.48857	5.95121	5.65665	6.05744	5.75509	5.47817	5.48551	5.9615	5.29274	4.73183	5.79451	6.41211	5.90177	5.49526	5.61626	6.25871	6.17113	5.95559	5.37077	5.53624	6.5773	5.74984	5.34758	5.84932	5.63834	6.53128
ABHD2	7.1229	7.16671	7.08956	7.04723	7.06229	7.07793	6.97658	6.85262	6.93334	7.2801	6.12585	6.19416	6.39902	6.39705	6.10961	6.21434	6.12987	6.10001	6.29787	6.19501	6.69948	7.04356	6.48442	6.72799	7.03688	6.92681	6.77564	6.31302	6.64878	7.3876	6.04251	6.42473	6.04989	6.25346	6.87341
ABHD3	7.94826	7.5341	7.4734	7.76035	7.7274	7.73817	8.05514	7.80505	7.60623	7.7784	7.16507	7.47559	7.22622	6.96883	7.11837	7.4696	7.39643	7.17889	7.31422	7.20452	7.36073	7.38694	6.90621	6.94862	7.40507	7.06737	7.4589	7.31325	7.40535	7.49967	8.25974	7.57676	7.89956	7.87692	8.01134
ABHD4	7.21649	7.11612	7.03625	6.97324	6.81886	7.16459	7.02646	7.14172	7.11018	7.1153	6.46649	6.66441	6.68087	6.77712	6.39055	6.79871	6.98428	6.94976	6.7399	6.66833	6.88265	6.91982	7.25671	6.76599	7.08661	6.74348	6.73489	6.71128	7.16059	7.10668	6.60007	7.0952	6.57152	6.95539	7.04636
ABHD5	5.62192	5.52494	5.49012	5.5827	5.801	5.56705	5.55537	5.66612	5.65678	5.70808	5.00252	4.81239	5.06299	4.90989	4.87268	5.05527	4.99401	4.94962	4.90131	4.86812	5.56526	5.66341	5.14738	4.92299	5.63563	5.36303	5.29746	5.11727	4.72438	5.4467	5.52451	4.90739	5.26179	5.12068	5.54151
ABHD6	6.15395	6.17826	6.15099	6.13645	5.99541	6.21633	6.2792	6.05487	6.01278	6.10488	5.44049	5.20988	5.38051	5.47108	5.15036	5.27163	5.14492	5.16453	5.15415	5.12988	5.27816	5.69455	5.64876	5.08522	6.24194	5.97946	5.90964	5.74695	5.56618	5.31685	6.16489	5.46553	5.97989	5.68283	5.66808
ABHD8	5.63229	5.61574	5.71194	5.60495	5.63486	5.62328	5.59848	5.72664	5.75424	5.70029	6.65453	6.50039	6.61766	6.5254	6.69787	6.71012	6.63168	6.50613	6.8189	6.71601	6.30263	6.6341	6.80711	6.32285	6.15475	6.5249	6.27365	5.99186	6.45498	5.52894	5.67583	5.658	5.81801	5.77464	6.11711
ABI1	7.50868	7.26794	7.37777	7.43502	7.13948	7.26148	7.3107	7.29663	7.35559	7.36394	7.03282	6.90647	6.87276	6.77564	6.58529	6.89086	6.91782	6.91144	6.76436	6.97065	7.22292	7.29458	6.64076	6.5305	7.16467	6.95782	7.04416	7.15362	6.47426	7.24052	7.69774	7.07816	7.48764	7.28909	7.4313
ABI2	7.30544	7.35557	7.28196	7.34047	7.29252	7.32318	7.22677	7.30875	7.35527	7.30156	8.73823	8.75025	8.79546	8.72215	8.71331	8.81622	8.71331	8.82358	8.75809	8.76487	8.30449	8.31438	7.91906	8.19958	8.39409	8.32943	8.37114	8.09661	7.8243	8.2525	6.92025	7.71092	7.76067	7.77864	7.91375
ABI3	6.49483	6.50907	6.57724	6.2706	6.52656	6.39388	6.56291	6.61376	6.59557	6.79049	8.59274	8.19994	8.45667	8.59883	8.58198	8.59994	8.54235	8.29603	8.66331	8.72364	7.15321	6.32801	7.9033	7.34278	7.63456	7.76865	6.9541	6.69378	7.7641	7.55354	8.04881	7.45646	8.12444	7.69676	7.81229
ABI3BP	7.29304	8.23714	8.20463	8.31385	7.84712	8.19904	8.00207	7.93	7.87171	7.50669	7.96339	7.96075	8.04295	7.80255	7.84	7.7504	7.46307	7.76439	7.47052	7.88085	8.19399	8.47829	8.05244	8.28617	7.80781	8.06867	7.75768	8.47048	7.85894	7.6616	7.24601	7.62943	7.46837	7.69802	7.84762
ABL1	8.12818	8.36607	8.29352	8.45549	8.49456	8.38333	8.18215	8.33637	8.40844	8.41734	9.72531	9.89291	10.0541	9.90126	9.91651	9.89012	9.6717	9.69238	9.83377	9.92909	9.63746	9.73003	8.92467	9.38731	9.56312	9.50269	9.64448	9.4	9.05666	9.52562	7.14116	8.84349	8.44476	8.14333	8.92111
ABL2	6.86438	6.68976	6.75096	6.625	6.63229	6.83453	6.80715	6.9565	6.90812	6.93923	7.00206	7.23694	7.0225	7.20957	7.15705	7.37126	7.20316	7.3376	7.30726	7.14521	6.82891	7.03283	6.88789	6.71078	6.82256	6.67931	7.05084	6.72272	6.91755	7.62987	7.01972	7.25133	7.13229	6.90131	7.48485
ABLIM1	8.86863	9.7918	9.87485	9.86073	9.66355	9.37482	9.03331	9.34578	9.23177	8.89283	8.40164	8.35223	8.38431	8.88903	8.16239	7.68824	8.15129	7.96631	7.8134	8.20804	9.00768	9.42946	9.30216	9.74254	9.26743	9.49043	9.43524	9.31017	9.09909	8.37776	7.18562	8.27108	8.13019	7.7662	7.90254
ABLIM2	5.56775	5.47289	5.48387	5.35984	5.54352	5.4419	5.39237	5.46339	5.44783	5.58411	6.36097	6.4628	6.44359	6.30525	6.39367	6.40735	6.31974	6.28073	6.40136	6.51615	6.05093	4.99194	5.6236	5.79914	6.22367	6.06808	5.94028	5.97459	5.77911	5.68536	5.85701	6.15208	6.02286	6.08892	6.55123
ABLIM3	7.78218	7.66551	7.52839	7.63826	7.60139	7.82898	7.58071	7.92331	7.38243	7.57865	9.38922	9.31011	9.21424	9.3693	9.67536	8.98189	9.32462	9.412	9.14642	9.54231	8.11937	8.28533	8.81175	9.41344	9.11444	9.15373	8.97944	7.91187	8.87024	8.44141	7.03773	8.71622	8.08445	8.01798	8.04125
ABO	5.49707	5.45619	5.46536	5.42399	5.56448	5.57401	5.4536	5.62452	5.50848	5.50682	7.52946	7.29685	7.59508	7.43356	7.65202	7.92702	7.67379	7.59889	7.64203	7.79154	6.16805	6.08647	6.17089	5.93527	6.92045	6.78183	6.32937	6.03478	7.33881	5.9987	6.93134	7.05719	6.38831	6.82972	6.64689
ABR	7.71384	7.53589	7.54888	7.50089	7.39757	7.47216	7.37193	7.41947	7.50825	7.46043	8.26704	8.08823	8.33996	8.52906	8.32755	8.24254	8.1428	8.15878	8.22397	8.26234	8.09434	7.98206	8.07954	8.25438	7.8928	8.37256	8.16179	8.30217	8.08239	7.73555	7.01736	7.73062	7.33853	7.41839	7.731
ABRA	3.91016	3.67581	3.86178	3.56725	3.57644	3.65175	3.64263	3.74401	3.62279	3.73163	3.33338	3.42179	3.36173	3.351	3.34318	3.38649	3.45612	3.40706	3.35363	3.32972	3.59995	3.24724	3.65007	3.813	3.56602	3.56479	3.70212	3.31431	3.19113	3.61763	3.16369	3.67435	3.41972	3.82988	3.68664
ABRACL	8.76518	8.70739	9.05734	8.40009	8.18989	8.62755	8.90013	8.95945	8.86297	9.15064	5.85127	5.62627	5.29144	5.8168	5.49054	5.39716	5.75154	5.42518	6.23889	5.44396	6.65288	6.00359	6.20763	6.44927	6.78902	6.09701	6.04624	6.30549	6.56109	8.0597	10.3414	7.62664	8.52316	8.12132	7.38464
ABT1	7.42082	7.47887	7.44511	7.27244	7.53542	7.36496	7.19721	7.29546	7.32332	7.46185	6.01177	6.51279	5.66141	6.13195	5.96926	6.15807	5.95268	6.39431	6.04694	6.08488	6.9798	6.48697	6.32838	6.08277	6.69594	6.36308	6.48626	6.5325	5.91475	7.09449	7.49235	6.90892	7.14566	7.52806	6.79556
ABTB1	5.57992	5.59056	5.62206	5.64608	5.61142	5.67471	5.60733	5.64775	5.66902	5.58905	5.45467	5.52134	5.80485	5.70735	5.73014	5.39567	5.56023	5.51283	5.65204	5.5436	5.66738	5.50328	5.80461	5.74262	5.59837	5.75885	5.59802	5.54837	5.75856	5.59068	5.42193	5.67905	5.63645	5.70019	5.5622
ABTB2	6.08604	6.34078	6.17055	6.17265	6.39303	6.33964	6.0779	5.9605	6.01843	6.05433	6.28326	5.81121	5.80414	5.73746	5.56539	5.99642	5.70515	5.7877	6.17633	5.94927	6.38016	6.29302	6.437	6.15503	6.11061	6.12804	6.28895	6.26252	6.04129	5.96667	5.51034	5.84837	5.5496	5.64758	5.81386
AC000111.3	2.87093	2.82966	2.80804	3.03654	2.722	2.83318	2.76222	2.76222	2.86469	3.05912	2.98992	2.92615	3.07482	3.11013	3.06976	3.11782	3.05998	3.07146	3.15237	3.02958	3.03339	3.01385	2.97487	2.91374	2.75176	2.90419	3.02826	2.75945	2.9701	2.96948	2.75945	2.99498	3.04301	2.90509	3.22515
AC002059.10	5.65028	5.59543	5.59926	5.76183	5.46821	5.81801	5.58433	5.58317	5.61431	5.5676	7.50065	7.38499	7.18714	7.42842	8.04449	7.53123	7.81024	7.46947	7.45196	7.542	5.92045	5.62653	6.28744	6.64957	6.9431	6.16709	6.70412	6.58591	6.11683	6.20389	6.2444	7.09096	7.32196	6.95505	7.14927
AC002064.5	3.6958	3.54152	3.60774	3.53683	3.61204	3.77693	3.53118	3.58056	3.7795	3.68401	4.89546	4.73007	3.90924	4.37989	4.85424	4.78885	4.09971	4.46645	4.24651	4.40353	4.31481	3.97121	3.33335	3.48931	4.94977	4.22408	4.38753	4.02468	4.08148	3.69616	3.59791	3.91534	4.15834	4.3162	3.98787
AC003973.4	3.68253	3.6212	3.68918	3.37052	3.59586	3.65073	3.43394	3.66361	3.57517	3.70817	3.26539	3.07751	3.28956	3.44858	3.28605	3.34143	3.34143	3.58709	3.52398	3.32897	3.67449	3.50294	3.51758	3.34809	3.14876	3.48869	3.71498	3.54065	3.39476	3.57337	3.42829	3.63871	3.49577	3.16279	3.40466
AC003989.4	5.30304	5.48902	5.44581	5.30349	5.45018	5.47115	5.52073	5.48067	5.39098	5.37074	6.02592	6.10335	6.20803	6.13093	5.94334	6.51859	6.1371	6.1281	6.21042	6.08323	5.8493	5.61698	5.53276	5.36416	5.70361	5.89822	5.71069	5.9337	5.47557	6.2746	5.72839	5.95414	5.71449	6.38617	5.68861
AC004692.5	7.31095	7.02869	7.12402	7.13236	7.20308	7.15782	7.20919	7.1447	7.16793	7.23305	6.74077	6.71906	6.82654	6.52443	6.73083	6.80818	6.86901	6.7579	6.84084	6.96018	7.0948	6.67213	6.84147	6.75566	6.87981	6.54578	6.79986	6.81156	6.9529	7.23068	7.58605	7.11852	7.11273	7.34089	6.88671
AC004941.5	6.7671	6.88698	6.93378	6.7467	6.8312	6.89312	6.99257	6.89893	6.83401	7.0063	5.05804	5.0531	5.15116	5.04634	5.05792	5.2897	5.04948	5.03383	5.06632	5.14572	6.34879	6.3788	5.67086	5.46225	6.16438	6.06089	6.343	6.05264	5.18569	7.02618	5.12231	5.7103	5.43459	5.95111	6.59562
AC005162.4	4.91596	4.87062	4.76484	4.93236	4.93853	5.13788	4.69839	4.97403	4.93816	5.07551	4.38797	4.53969	4.51886	4.41721	4.42899	4.52202	4.67572	4.47691	4.52122	4.62882	4.76731	4.45251	4.40169	4.70559	5.28232	4.6944	4.74986	4.74405	4.45281	4.82656	4.42518	4.98532	4.8118	4.56059	4.9581
AC005224.2	4.07507	3.90203	4.04343	4.03959	3.87386	3.9411	3.82316	3.97855	3.89805	3.80415	5.25394	4.92087	4.96034	5.15891	5.30912	4.70991	5.12469	4.43759	5.14795	4.87989	3.7864	4.47967	4.87394	5.56978	4.34213	3.90473	4.81768	4.40017	5.19468	4.2033	4.26846	4.06232	4.20531	4.10146	4.15533
AC005256.1	5.45482	5.29538	5.30914	5.23525	5.40277	5.543	5.12592	5.36857	5.36224	5.40757	7.96902	7.82479	7.5682	7.65177	7.91169	8.07847	8.19684	7.9997	7.86582	8.10656	6.52226	5.5373	6.16798	6.48282	6.12571	6.69064	6.47666	6.82967	6.40548	6.71832	6.83159	7.39916	6.49526	7.23853	6.44205
AC005306.3	6.02038	5.96395	5.99923	6.07978	6.11878	5.85287	6.00612	6.0069	5.96592	6.02709	7.28307	7.47837	7.32547	7.23098	7.32307	7.46047	6.98968	7.25931	7.18916	7.52558	6.14742	6.65781	6.6535	6.62993	6.39181	6.61058	7.14314	6.67029	7.66126	6.50293	6.6535	6.37331	6.7243	6.18819	6.47305
AC005498.3	4.49031	4.55925	4.52245	4.71922	4.71789	4.47838	4.63971	4.51169	4.49154	4.54082	4.82672	4.80874	5.22571	5.17056	5.29814	5.08877	4.88315	5.28384	5.27856	4.87041	4.88422	5.08299	4.75473	5.1106	4.25071	4.67749	4.47279	4.77508	4.89312	5.22652	4.81508	5.20309	4.39688	5.16197	4.46426
AC005523.2	5.76793	5.63884	5.55231	5.79724	5.99101	5.50948	5.52957	5.60399	5.98353	5.31976	5.77414	5.75569	6.29495	5.71929	5.83111	5.84922	6.0413	6.06479	5.10737	5.7696	5.74388	6.62814	6.07063	5.42729	5.88192	5.4453	5.95471	5.61999	5.3788	5.95587	5.32021	5.53658	5.63512	5.53396	5.85561
AC005523.3	5.25948	5.42388	5.30479	5.26439	5.41651	5.46607	5.35802	5.33469	5.30323	5.3013	5.65059	5.24447	5.71077	5.27762	5.57919	5.56234	5.35598	5.47279	5.17949	5.31363	5.29798	5.71999	5.615	5.32036	5.21892	5.40285	5.25305	5.34642	5.63247	5.40265	5.15717	5.56018	5.20638	5.42546	5.39194
AC005537.2	3.56933	3.57265	3.53575	3.49738	3.4909	3.57649	3.48429	3.47657	3.29854	3.50049	4.67912	4.67387	4.54877	4.16767	4.41797	4.72563	5.02414	4.42989	4.43216	4.38601	3.68112	4.59657	3.64333	3.50642	4.30376	3.99602	3.50852	4.3186	4.23035	4.63108	3.45605	4.2774	3.81123	4.16961	3.76387
AC005592.3	3.40762	3.40072	3.52	3.65773	3.71622	3.54879	3.5259	3.49428	3.45086	3.48933	4.42279	4.63725	4.76855	4.16982	4.2624	4.22699	4.25553	4.4622	4.5908	4.21772	3.91616	4.10429	4.26912	4.28268	3.90435	3.86787	4.02752	3.99796	3.20845	4.17256	3.77886	4.10339	4.02408	3.29889	3.97253
AC005606.14	4.00475	4.2081	4.0628	4.01692	4.13888	4.19623	4.33215	4.06602	4.06707	4.24057	3.87783	3.71538	4.08131	3.99047	4.03528	3.71207	3.70436	3.92654	4.11886	3.86783	4.0798	3.82854	4.15849	4.12356	3.75307	3.99575	3.89782	3.94804	4.04458	4.37587	3.81037	4.4148	3.94133	4.04202	3.90678
AC005785.2	4.9054	4.72718	4.79908	4.694	4.71976	5.00145	4.80957	4.89279	5.02086	4.88115	5.22709	5.12611	5.34493	5.51766	5.4275	5.53803	5.48298	5.43625	5.63504	5.64688	5.33668	4.81998	5.43746	5.11204	5.25571	5.30573	4.88474	5.34373	5.04912	4.68294	4.75051	5.15969	5.53185	5.00327	5.41792
AC005838.2	3.75361	3.81427	3.67337	3.90615	3.6448	3.73792	3.77015	3.99347	3.77517	3.6341	4.34565	4.28779	4.47765	4.36253	4.48791	4.37031	4.41343	4.19612	4.27329	4.49504	4.08471	3.58919	4.50617	4.39491	3.89106	4.01958	3.92597	3.94444	3.85131	4.58247	3.66794	3.75166	4.28295	3.82266	4.41881
AC006026.13	4.22582	4.39359	4.20807	4.60214	4.39803	4.29229	4.34909	4.26628	4.35398	4.32126	4.97494	5.24881	5.33838	5.17496	5.0094	5.21974	4.83729	5.08118	5.27669	5.17353	4.31465	5.25193	4.15719	4.91215	5.32488	4.8741	4.5867	4.51147	5.37174	4.05061	5.06503	4.51744	4.73247	4.85536	4.21085
AC006129.2	3.34251	3.1927	3.23284	3.25159	3.08558	3.38298	3.36365	3.24323	3.43978	3.29991	3.57944	3.4413	3.51653	3.5702	3.48197	4.10615	3.62085	3.406	3.54412	3.48177	3.33759	3.46332	3.41659	3.15821	3.28649	3.09231	3.21795	3.27399	3.78082	3.50242	3.61808	3.43559	3.53981	3.35533	3.78179
AC006538.1	3.89253	3.95799	4.00293	4.02349	4.18209	3.84486	3.80203	4.13128	3.88244	3.92896	4.02805	3.99605	3.73916	4.20401	4.83691	4.29904	4.39113	3.99763	4.02337	4.32486	4.23401	3.64218	4.20725	4.09691	3.81318	4.22487	4.22487	3.80599	4.41999	4.10654	4.14877	4.31806	3.72907	3.85324	4.2406
AC007292.3	5.55836	5.50149	5.47988	5.56954	5.5555	5.44196	5.54475	5.58692	5.52785	5.60606	6.01601	5.79155	6.43627	6.2649	6.2987	6.15138	6.09637	6.14737	6.28692	5.72354	5.90788	5.8827	6.2285	6.6124	5.49044	5.7308	6.19954	5.83645	5.92398	5.76501	5.60107	5.67295	5.67732	5.34436	5.60452
AC007349.5	3.53887	3.49019	3.58142	3.59289	3.55783	3.45887	3.50342	3.44903	3.66413	3.61946	3.78902	3.89602	3.75365	3.5532	3.75497	3.71865	3.89958	3.60235	3.68253	3.76182	3.8284	3.51658	3.80845	3.66189	3.55457	3.82569	3.60289	4.01979	3.56236	3.51918	3.60806	3.42437	3.59258	3.65238	3.53248
AC007362.3	4.01278	3.96724	4.01153	3.98593	4.0619	3.97224	4.03597	4.01121	3.95438	3.99427	4.5451	4.56138	5.06009	4.85504	4.55995	5.00858	4.61673	4.70904	4.51767	4.62017	4.5369	4.0551	3.9125	4.28311	4.34578	4.30009	4.31169	4.46346	4.42098	4.22095	4.23068	4.57925	4.6428	4.22011	4.49343
AC007365.3	5.41019	5.32376	5.37246	5.45466	5.51633	5.4863	5.30725	5.47167	5.41481	5.48339	7.36896	7.23203	7.5253	7.33912	7.68838	7.5706	7.53509	7.21615	7.56796	7.61885	6.52871	5.83718	5.7454	5.81662	6.48508	6.77729	6.52069	6.62924	6.74196	6.00244	6.1609	6.41338	6.20944	6.92633	6.9177
AC007389.3	4.8334	4.95642	4.79634	4.77258	4.73646	4.79944	4.85402	4.84328	4.82535	4.84217	7.36066	7.16529	7.55265	7.64063	7.47809	7.42676	7.59091	7.46359	7.43469	7.42532	5.88237	5.22106	5.67152	5.86061	6.88413	6.02566	5.98737	5.82768	6.09572	6.45079	5.59446	6.1278	6.78592	6.32161	6.31581
AC007401.2	4.34546	4.17927	4.41683	4.3048	4.10342	4.36445	4.54254	4.41195	4.40935	4.38405	5.93689	5.40815	6.00437	5.73778	5.8678	5.97895	5.8732	5.99787	5.89832	5.98509	5.28308	5.27179	4.45561	4.82154	5.00128	5.26006	5.66768	5.21279	5.51405	5.21066	4.53031	5.19018	5.17342	4.38605	4.99472
AC007680.2	4.50655	4.26145	3.94273	4.21576	3.9978	4.13011	4.09294	4.13318	4.14191	4.4092	4.2145	3.99933	3.95506	3.95375	3.95707	4.02855	3.99437	4.07463	3.94825	4.11781	4.3047	3.92362	3.75958	3.90818	4.33418	4.01128	3.89691	4.20016	4.11242	4.03859	4.10148	4.13368	4.40983	4.28155	4.29846
AC007787.2	4.46123	4.59785	4.68777	4.48826	4.55543	4.68248	4.50796	4.56257	4.44702	4.54058	4.45538	4.19028	4.47834	4.69081	4.63027	4.78967	4.4777	4.87877	4.40869	4.31057	4.43826	4.63529	4.38224	4.55471	4.51454	4.45554	4.49397	4.36655	4.24322	4.88953	4.58788	4.80656	4.60613	4.83614	4.50668
AC008088.4	4.24189	4.27573	4.4349	4.26146	4.41015	4.33182	4.51819	4.24029	4.33094	4.33535	4.5226	4.76194	4.49307	4.44588	4.49751	4.23228	4.57689	4.6415	4.5972	4.42782	4.53184	4.81757	4.53649	4.54386	4.32444	4.39612	4.5481	4.55283	4.40776	4.26271	4.55184	4.38927	4.18386	4.40776	4.19446
AC008746.12	5.1987	5.03169	4.82217	5.11995	4.92074	4.9705	4.71139	4.85049	4.87246	4.83707	4.65273	4.60166	5.13353	4.9539	5.16557	4.48991	5.18299	5.17685	4.85453	5.19661	5.0569	5.03379	4.99123	5.34095	4.8217	4.88233	4.7446	5.53105	5.35335	5.0746	4.8664	4.50849	4.52863	4.80247	4.51694
AC008753.4	6.11812	6.05919	6.08844	6.10742	6.21311	6.07805	6.19796	6.10509	6.03495	6.11584	4.39689	4.52851	4.49298	4.4283	4.52542	4.508	4.48167	4.50885	4.39435	4.51313	5.17907	5.38989	5.35473	4.77799	4.39788	5.25971	5.11728	5.53194	5.87251	5.03648	5.78317	5.46538	5.22886	5.40296	5.32959
AC009120.6	6.58091	6.60417	6.69325	6.77519	6.66352	6.57045	6.78522	6.65017	6.58091	6.63758	7.40303	7.12693	7.31257	7.28698	7.36544	7.38829	7.09324	7.22434	7.12526	7.39492	6.90357	7.10208	7.06353	7.28688	6.96263	7.00241	7.56769	7.30042	7.30078	6.89009	6.70012	6.6361	6.68046	6.33152	6.5142
AC009133.15	5.11055	5.19765	5.26036	5.10194	5.24841	5.25525	5.17451	5.4139	5.23093	5.40301	5.38282	5.03447	4.98354	5.30401	5.12377	5.50257	5.49747	5.2936	5.14774	5.28289	5.09088	5.10753	5.34945	5.15382	5.22679	5.12278	5.26259	4.82727	5.48285	5.32459	5.73532	5.34282	5.33078	5.51268	4.9286
AC009502.4	4.59806	4.67448	4.65504	4.51816	4.35305	4.76744	4.59084	4.65209	4.52397	4.54814	6.22872	6.28537	6.0388	6.2454	6.54712	6.29598	6.33649	5.95905	6.08077	6.21937	5.49512	5.05212	5.28764	4.75963	5.86594	5.50277	5.29666	4.90763	5.80649	5.25132	4.93014	5.86041	5.14995	5.70096	5.60047
AC010145.4	4.64351	4.55463	4.62543	4.76486	4.51011	4.85657	4.44194	4.37678	4.59827	4.53141	6.01816	5.97634	5.81307	5.74149	6.24085	6.52444	6.35198	6.03718	6.03885	5.94634	5.29085	4.76836	5.06389	5.7093	5.23569	5.8179	5.30075	5.10274	6.11584	5.69746	4.37298	5.28942	5.39196	4.97366	5.33782
AC010524.4	4.94854	4.74374	4.81852	4.68638	4.64608	4.66968	4.73682	4.69234	4.5692	4.88535	4.99592	4.50475	4.70065	4.45069	4.65102	4.67352	4.71343	4.58122	4.24071	4.69294	4.7316	4.4354	4.93161	4.75084	4.58543	4.75391	4.60464	4.60965	5.06826	4.72598	4.492	4.90644	4.53338	4.71585	4.45483
AC012065.7	8.21228	7.05842	7.28638	7.34265	6.62547	7.07828	7.93456	6.75421	7.40579	5.81892	7.32147	7.26642	7.52975	7.66612	7.29803	7.50115	7.65053	7.61814	7.68167	7.64061	6.10469	6.93946	6.94652	7.03995	7.80681	7.36881	7.85408	7.17161	7.4454	7.42127	6.65257	8.41009	6.97371	7.28869	8.17904
AC012360.6	4.5917	4.71936	4.68191	4.6062	4.47132	4.64177	4.46277	4.623	4.62492	4.53949	6.343	6.37881	6.29709	6.35737	6.74138	6.67075	6.56037	6.20835	6.8592	6.52895	6.0988	4.64367	4.9121	5.89295	6.36623	6.06607	4.96518	5.35704	5.04967	4.53102	5.72653	5.19443	6.02115	5.54672	5.98482
AC012499.1	3.63057	3.67306	3.5262	3.49728	3.70425	3.48986	3.54206	3.42758	3.55647	3.60729	5.55522	5.58319	5.43889	5.48403	5.6226	5.80538	5.58674	5.58688	5.31064	5.45151	4.52975	4.03018	4.95712	4.35669	4.58867	4.23443	4.15057	4.43365	3.93423	5.13047	4.47357	4.24925	5.29389	4.66005	4.16733
AC012531.25	4.79873	4.70155	4.62223	4.63324	4.56961	4.57888	4.66008	4.63592	4.64165	4.82126	7.31581	7.12053	6.89649	6.8103	6.84488	6.75832	6.73962	6.82064	6.71843	6.96624	6.03418	5.27438	5.51388	5.71045	6.24509	5.701	5.55224	5.43651	5.84447	5.4804	5.3186	5.81306	6.03366	5.88393	5.97175
AC013463.2	4.01628	4.05779	4.1537	4.11493	4.06819	3.89458	4.08647	4.1155	4.23325	4.00754	3.82046	4.12183	4.24675	4.36852	4.1416	4.30552	3.98141	3.78455	4.09664	3.93851	4.00928	3.84081	3.93354	3.76302	4.23149	4.18408	4.14363	4.09049	3.90036	3.94862	4.12179	4.43391	4.25583	4.24004	4.00828
AC013733.4	3.43562	3.43229	3.47162	3.58971	3.43326	3.34114	3.35827	3.43357	3.45009	3.51897	3.6462	3.63722	3.44826	3.64371	3.61481	3.46148	3.5313	3.53032	3.62231	3.43391	3.51384	3.50035	3.85311	3.3931	3.50641	3.47842	3.37004	3.44635	3.5166	3.55069	3.33631	3.57596	3.51283	3.49265	3.41009
AC016831.7	4.21424	4.26853	3.99596	4.01573	4.16988	4.10755	4.14434	4.10322	4.03471	4.17154	5.71639	4.24583	4.72401	4.60302	4.85815	4.53525	4.55257	4.65231	4.58759	4.62	4.82109	4.66393	4.2837	4.06347	4.76571	4.28996	4.48714	4.22398	4.92455	4.01992	4.04985	4.63436	3.97876	4.5226	4.36482
AC016999.2	4.15351	4.38518	4.42681	4.4409	4.51393	4.44802	4.55896	4.43991	4.48903	4.49723	5.27827	4.96417	5.27666	5.16282	5.48299	5.24967	5.30002	5.05474	5.1947	5.52728	4.93513	4.42	3.98465	4.84441	4.34375	5.00909	4.93248	4.90063	4.55013	4.76753	5.2298	5.17659	5.0609	5.2353	5.01877
AC017002.2	6.36519	6.19013	5.8977	5.71881	5.20205	5.96469	6.14641	6.17863	6.16323	6.45177	4.23531	4.46783	4.77453	4.5076	4.28894	4.33128	4.88526	4.29242	4.4387	4.39084	5.09409	4.26318	4.80494	5.2107	5.27512	5.43474	5.16986	4.97045	5.60916	5.10915	5.04068	5.76389	5.32131	5.50043	5.36223
AC017104.6	6.49484	6.3663	6.40499	6.55029	6.38297	6.5808	6.31261	6.42435	6.47675	6.50461	9.01484	9.10043	9.40857	9.25862	9.34	9.67492	9.57154	9.27237	9.41944	9.60866	7.92352	6.72772	7.31635	7.99598	8.45501	7.59809	7.95016	7.82485	7.55519	8.01816	7.42189	8.06896	8.45857	7.76237	8.29927
AC018755.16	6.12186	5.91366	6.01514	6.07487	5.9866	5.95358	6.2177	6.2455	6.16277	6.20228	8.19483	8.15878	8.14948	8.16423	8.3622	8.30758	8.25675	8.22852	8.03651	8.3425	6.87069	5.51117	6.97572	7.59636	7.23707	7.18577	6.706	6.94894	7.79415	7.07336	7.05939	7.48723	7.28976	7.40841	7.34596
AC018755.17	3.07889	3.30323	3.3529	3.2139	3.14927	3.50313	3.4817	3.06437	3.21554	3.47206	3.67762	3.5576	3.76059	3.8059	3.60138	3.92452	3.80973	3.63395	3.89718	3.48583	3.6071	3.19616	3.14971	3.45703	3.67593	3.99106	3.59589	3.69857	3.56296	3.11014	3.28327	3.62865	3.22799	3.54969	3.53988
AC018766.6	4.17606	4.25304	4.2406	4.20362	4.2825	4.18296	4.16085	4.29252	4.16609	4.38372	4.33335	4.34421	4.83771	4.59419	4.58236	5.42486	4.50129	4.77185	4.79166	4.61439	4.35099	4.48155	4.73209	4.45278	4.16572	4.56673	4.24951	4.04379	4.74286	4.84709	4.33256	4.43684	4.42138	4.33956	4.47721
AC018816.3	5.57142	5.41296	5.68865	5.47346	5.37563	5.59021	5.49528	5.46554	5.42523	5.45894	6.92328	7.06634	7.06166	7.14101	7.20936	7.15686	7.05503	6.92328	7.17626	7.27326	7.11103	5.70481	7.15089	6.56834	6.17641	5.84096	5.57879	6.72224	5.49277	6.19632	7.0895	6.15634	6.33311	6.01802	5.65383
AC024560.2	5.19505	5.19614	5.71858	5.03755	5.28163	5.54476	5.0044	5.40747	5.20996	5.23391	5.54957	5.27074	5.42781	5.29664	5.32862	5.26815	5.21178	5.43997	5.4963	5.19795	5.06561	5.49321	5.53198	5.69299	5.20665	5.73759	4.85032	5.09042	5.73351	4.93281	5.32923	5.14134	5.20125	5.28056	5.25406
AC025442.3	5.08856	5.01332	5.02325	5.07102	5.07218	5.08371	5.01167	5.1345	5.05721	5.22755	5.62422	5.37773	5.32577	5.13241	5.65633	4.93344	5.16342	5.22792	5.74903	5.34981	5.31684	5.46331	5.07433	5.28484	4.86955	5.21302	5.15408	5.16653	5.41001	4.95908	5.64293	5.20085	5.21796	5.40292	4.84671
AC064852.4	3.46577	3.51523	3.39014	3.50728	3.54186	3.37221	3.29592	3.64555	3.46393	3.44739	3.66558	3.65822	3.76324	3.64703	3.78429	3.59314	3.5622	3.56105	3.61066	3.67612	3.6107	3.48722	3.56809	3.81159	3.51064	3.83823	3.41104	3.56484	3.51719	3.59184	3.36828	3.67358	3.32108	3.56877	3.65823
AC067956.1	3.38738	3.22302	3.34382	3.30833	3.25225	3.18866	3.37673	3.21953	3.32807	3.29255	5.418	5.24328	5.19869	5.33975	5.11488	4.86062	5.17351	5.39361	5.26879	5.17082	3.92077	3.81535	4.62195	4.24958	4.14733	4.61369	3.74521	4.49517	3.76824	4.03621	4.61511	4.32694	4.34603	4.04122	4.1922
AC068039.4	6.04441	6.08452	6.27109	6.20375	6.16212	6.21121	5.96189	5.9025	6.27332	5.81464	4.55711	4.47682	4.54815	4.85781	4.51086	4.74639	4.62245	4.30129	4.37188	4.57887	5.52099	5.51305	5.43333	6.56161	4.4195	5.25381	6.67742	6.18168	5.33899	5.57825	4.95018	4.50033	5.41677	4.0435	4.13847
AC068138.1	4.17775	4.26001	4.14601	4.20298	4.26878	4.30673	4.21186	4.22831	4.28812	4.32561	5.48485	5.1675	4.68911	5.0955	5.14232	5.04482	5.43854	5.05657	4.41288	5.13361	4.70989	4.85664	3.97443	4.13739	4.76269	5.00053	4.98844	4.71297	4.56202	3.96784	4.49928	4.49928	4.89216	4.95835	4.88132
AC068831.3	5.14343	5.21331	5.11301	5.17476	5.22257	5.24811	5.35193	5.18459	5.17334	5.04063	4.99469	4.69273	5.37488	4.9161	5.10723	5.80689	4.88318	4.86225	5.1476	5.26279	4.80421	5.30304	5.1729	5.05048	5.36312	5.27299	5.34484	5.09863	5.34198	4.99508	4.84214	5.20313	5.17834	5.07222	5.32356
AC073283.7	5.68003	5.68026	5.59605	5.63943	5.60701	5.79166	5.6843	5.62366	5.63816	5.78798	6.29477	5.92088	6.28309	5.88812	6.13862	6.36183	6.0787	6.53163	6.27966	6.3384	5.74856	6.1253	6.15414	6.14626	5.78674	5.73659	6.23744	6.14056	6.38738	5.57248	5.70524	6.06476	5.98715	5.59329	5.73964
AC073321.4	4.43311	4.74642	4.40167	4.51977	4.38589	4.54691	4.46315	4.53185	4.50274	4.58175	4.79298	4.14554	4.83966	3.98533	4.49836	4.36017	4.36642	4.13195	4.35691	4.40381	4.28105	4.66551	4.73624	4.24089	4.01634	4.64215	4.44344	4.41077	4.35818	4.95738	4.32045	4.50756	4.44116	4.39254	4.27481
AC074212.6	5.15197	5.1713	5.22248	5.12947	5.25127	5.27956	5.16314	5.25888	5.29665	5.13083	5.1432	5.01663	5.04	5.16902	4.94262	5.23697	5.02972	5.19517	5.16919	5.11985	5.15666	5.02523	5.16882	5.21113	5.02483	5.23449	5.08626	5.171	5.35111	5.11079	5.30675	5.2264	5.11106	5.37692	5.16435
AC079305.10	4.67114	4.76712	4.91507	4.87269	4.80693	4.65696	4.7479	4.84391	4.77199	4.71111	4.80086	4.55687	4.3482	4.32751	4.44581	4.48993	4.61235	4.70622	4.51581	4.62769	4.6504	4.45998	4.78339	4.84129	4.48476	5.1371	4.71452	4.86482	4.64489	4.67458	4.44875	4.77729	4.35884	4.61356	4.63675
AC079741.2	3.43744	3.19862	3.3569	3.31938	3.06231	3.39501	3.12763	3.14343	3.20927	3.41745	3.23164	3.22036	3.06863	3.11303	3.20437	3.12456	3.22564	3.13402	3.15865	3.23205	3.3265	3.28932	3.18208	3.22189	3.07855	3.21419	3.19705	3.1221	3.27102	3.39754	3.1785	3.13496	2.96356	3.4171	3.09716
AC079767.4	4.44741	4.05557	3.95826	4.27115	4.23566	4.52101	4.29693	4.32525	4.27011	4.62114	4.19108	4.50317	3.9655	4.41671	4.19475	4.12333	4.16645	4.14148	3.99241	3.8492	3.91371	3.81204	3.82772	3.88241	3.81405	3.70911	3.93071	4.08964	3.99919	4.15612	5.90634	4.11745	5.14383	4.4255	4.46253
AC079807.4	3.47232	3.43219	3.45128	3.17967	3.40994	3.43756	3.2044	3.46791	3.32912	3.40522	5.00419	4.47096	4.64807	4.35444	4.62929	4.68331	4.75121	4.51749	4.58463	5.16277	3.76523	2.80602	4.23935	4.05289	4.00719	4.05289	4.29112	4.24634	3.77735	3.90934	4.2455	4.22233	3.70532	4.99009	3.47644
AC083843.1	6.07963	5.61312	5.52357	5.92735	5.81526	5.48946	5.57342	5.6177	5.38283	5.61021	5.026	4.98305	5.03932	4.95162	5.0475	4.94682	5.00811	5.20892	5.01349	4.91673	5.32613	5.61346	5.46702	5.27766	5.29349	5.23101	5.76603	5.54137	5.41505	5.54427	5.0119	5.61035	5.17828	4.97305	4.8468
AC083949.1	4.5318	4.78069	4.6731	4.67184	4.5908	4.60908	4.6534	4.62363	4.61614	4.64874	6.51007	6.33632	6.56951	6.58027	6.26148	6.73225	6.03235	6.40355	6.57933	5.96581	4.95934	5.80489	5.60407	6.70286	5.83959	4.79062	5.21033	4.77882	6.10088	6.06482	5.09315	4.94533	5.34934	5.44138	5.42859
AC084219.3	4.16753	4.1965	4.29112	4.45171	4.23488	4.05377	4.15794	4.19161	4.29797	4.40882	4.2557	4.59792	4.95236	4.85568	4.66941	4.6169	4.31782	4.47829	4.53538	4.423	4.47458	3.98669	4.00633	4.56655	4.52724	4.33493	4.29151	4.56041	4.35129	4.36809	4.6701	4.5076	4.18553	4.87785	4.40116
AC087501.1	3.29164	3.47854	3.32471	3.41641	3.3559	3.38417	3.37109	3.54471	3.42044	3.3559	4.21553	4.22361	4.23791	4.26462	4.35376	4.4133	4.36135	4.33106	4.06027	4.30561	3.85181	3.31752	3.42164	3.52684	4.00953	3.84567	3.97501	3.85009	4.22284	3.66351	3.59421	4.34123	4.00429	3.43263	4.19095
AC090627.1	3.42616	3.26921	3.25059	3.61637	3.34738	3.26965	3.18232	3.3482	3.37835	3.29329	3.82941	3.531	3.84828	3.86115	3.69786	3.85523	3.63873	3.64108	3.75615	3.5933	3.58026	3.37084	3.52946	3.60628	3.53309	3.53381	3.38084	3.80349	3.78617	3.09501	3.07746	3.42742	3.57935	3.81388	3.63791
AC091133.1	7.6866	7.46304	7.63048	7.64319	7.51813	7.43056	7.41003	7.44063	7.45939	7.41834	6.41185	6.68778	6.7492	6.99166	6.48549	6.46636	6.42136	6.57344	6.16273	6.36652	7.35298	7.1488	7.31566	7.81628	7.02312	7.73118	7.32138	6.98564	7.21382	6.38087	6.45639	6.64675	6.39428	6.87461	6.47391
AC091633.3	3.10914	3.07049	3.12737	3.14294	3.10822	2.95432	3.08311	3.12852	3.26647	3.03419	3.50119	3.4412	3.63203	3.59478	3.44068	3.58791	3.55607	3.41994	3.69338	3.54973	3.6009	2.95309	3.3965	3.60345	3.09629	3.41432	3.45199	2.9883	3.33031	3.27943	3.13854	3.18985	3.01745	3.3618	3.77771
AC092192.1	3.28751	3.32911	3.28844	3.5159	3.36649	3.30962	3.37341	3.1229	3.31616	3.37275	3.19579	3.29906	3.22716	3.38606	3.23214	3.23512	3.26441	3.25556	3.35424	3.28222	3.17856	3.24421	3.08838	3.57416	3.25355	3.20832	3.27437	3.25383	3.22496	3.68963	3.28891	3.39365	3.20238	3.32841	3.27266
AC092620.2	6.5845	6.85101	6.90528	7.06975	6.95469	7.06591	7.1673	6.9044	6.89114	6.56083	5.33773	5.23443	5.43294	5.38338	5.35424	5.10886	5.49938	5.18303	5.33398	5.34698	5.70225	6.20516	5.96183	7.29358	5.93161	6.31286	7.18146	6.65695	7.21518	5.6295	5.32118	5.58999	6.0765	4.91085	5.29363
AC092660.1	4.99036	5.06164	4.92671	4.81729	4.95102	4.89478	4.76157	4.92025	4.69298	5.00765	5.54426	5.79876	6.00099	5.77177	5.56185	5.63417	5.66794	5.64448	5.26113	5.32826	5.17979	5.61789	5.84717	5.42815	5.13264	5.22647	5.50738	5.44614	5.07651	5.15941	5.08149	5.10712	4.89933	4.91605	5.10766
AC092667.2	3.96012	4.13834	4.16161	4.03865	4.17061	3.98135	4.02906	3.90152	3.95125	3.95089	5.06593	4.87892	4.76241	4.77867	4.51556	5.23288	5.00075	5.04217	5.1446	4.75344	4.204	5.09016	4.32051	4.32565	4.77116	4.5191	4.88763	4.83735	4.44747	4.6269	4.32476	3.7222	4.49524	4.09703	4.05567
AC100830.4	4.19315	4.09681	4.01616	3.93376	3.92586	4.10164	3.98237	4.11441	4.05207	4.13326	5.73854	5.91451	5.94132	6.01061	5.95379	5.91069	5.71848	5.82692	5.72221	5.9858	4.36126	5.09389	5.20179	4.24587	5.60105	4.4751	5.36836	4.12106	5.84811	5.4263	4.68414	4.61521	4.97607	4.97495	4.7392
AC104667.3	5.83817	5.77609	5.73436	5.7805	5.79129	6.14926	5.69862	5.7527	5.80857	6.01174	5.19429	5.36759	5.47695	5.27686	5.25193	5.45117	5.42494	5.33606	5.47636	5.34303	5.707	5.49839	5.36559	5.35286	5.17483	5.63978	5.74415	5.48659	5.94974	5.64887	5.57155	5.96093	5.62246	5.61056	5.65113
AC106801.1	5.46728	5.40936	5.18526	5.25172	5.10329	5.41929	5.2194	5.21027	5.38989	5.52526	7.79082	7.40585	7.22239	7.10006	7.84578	7.23046	7.64402	7.51534	7.50876	7.50057	5.95962	6.20204	6.57634	6.33539	6.52707	6.62249	5.88617	5.95106	5.9881	6.37173	6.43659	6.3491	6.66206	6.28788	7.01854
AC108056.1	3.15541	3.23393	3.28115	3.29316	3.21286	3.33806	3.26502	3.35516	3.16592	3.30115	4.30194	4.34765	4.35155	4.3087	4.18854	4.64421	4.30816	4.3766	4.89374	4.31299	3.45388	4.49216	4.11132	3.49135	3.7672	4.11132	3.67026	3.84134	3.25363	4.46196	3.66234	3.73277	3.86786	3.65715	3.3127
AC112198.1	4.35581	4.41397	4.47683	4.2819	4.4274	4.39933	4.32855	4.4088	4.51566	4.62098	5.24776	5.15082	5.17807	5.26088	5.18888	6.12402	5.42109	5.2812	4.88125	5.24332	4.92923	3.88166	4.40705	4.64244	4.84946	5.08038	4.85202	4.61349	4.7721	4.76661	4.91159	5.44624	5.21857	4.74137	5.38025
AC114730.11	3.66511	3.80329	3.64534	3.65465	3.59428	3.72148	3.72533	3.43515	3.68741	3.69183	4.5184	4.43365	3.76332	4.1996	4.40132	4.15585	4.14199	4.4383	3.76442	4.17141	3.99989	4.49905	3.78644	4.04739	3.44864	3.96289	3.54313	3.91659	4.07658	3.94982	4.33033	3.5001	4.07314	3.85973	3.68223
AC114752.3	3.73181	3.48396	3.55902	3.37813	3.63865	3.61016	3.55882	3.50076	3.57026	3.50296	4.54657	4.36154	4.54337	4.70116	4.41255	4.56485	4.70541	4.44402	4.83998	4.67699	4.15496	4.35029	4.14339	4.27078	4.37105	4.045	3.46145	4.22878	4.2006	4.0387	4.23665	3.99532	3.64096	3.32207	4.07785
AC124997.1	3.41868	3.37326	3.37428	3.30501	3.36431	3.25246	3.2896	3.38975	3.33071	3.2009	3.20662	3.20796	3.28098	3.31101	3.12322	3.17327	3.26548	3.25821	3.16437	3.25332	3.18573	3.14828	3.36494	3.43589	3.29654	3.3541	3.22674	3.209	3.29719	3.29654	3.44297	3.17917	3.23453	3.10883	3.37503
AC136289.1	3.87612	3.90993	3.67902	3.86916	3.59025	3.80997	3.82985	3.86033	3.6166	3.58019	3.63337	3.49913	3.53593	3.52252	3.56556	3.69219	3.70893	3.89544	3.65043	3.58409	3.45684	3.7575	3.41093	3.5088	3.76389	3.86967	3.78873	3.7452	4.05416	3.66822	3.74282	3.67066	3.83472	3.62191	3.72714
AC139100.3	3.63469	3.68919	3.63781	3.85818	3.69723	3.57153	3.69831	3.5525	3.68002	3.84798	4.26656	4.22426	3.94403	4.39958	4.37559	4.22848	4.26718	4.0533	4.30081	4.63877	3.79812	3.2988	3.8115	3.98384	4.29869	4.17046	3.84668	3.7599	4.34359	4.51714	3.82532	4.05597	3.92271	3.67773	4.09827
AC141928.1	5.56235	5.41581	5.3973	5.38108	5.44069	5.41348	5.33842	5.38382	5.38676	5.30733	5.7078	5.91696	5.6311	5.99496	5.51764	5.8258	5.85284	5.69912	5.52699	5.86163	5.60337	5.48085	5.4578	5.51109	5.63404	5.38798	5.6218	5.48964	5.54971	5.50661	5.49412	5.99195	5.52317	5.60337	5.92212
AC144652.1	5.45674	5.56778	5.68833	5.63514	5.65634	5.55186	5.62009	5.53736	5.58611	5.40185	5.44986	5.8082	5.94751	5.70899	5.911	5.78298	5.85376	5.89382	6.46575	6.0075	5.95094	6.12146	5.71007	5.68802	5.75023	5.9916	5.36167	5.62266	5.964	5.683	5.68191	5.62126	5.6993	5.6211	5.39446
AC145343.2	4.70666	4.71591	4.71603	4.85949	4.69963	4.87738	4.78667	4.80816	4.69733	4.78046	4.21718	4.31195	4.19862	4.3874	4.30293	4.23322	4.2868	4.26317	4.51524	4.31985	4.0431	4.80074	4.58517	4.52796	4.57542	4.52986	4.82009	4.83436	4.54828	4.36931	4.84203	4.42033	4.45011	4.51074	4.20148
ACAA1	8.39205	8.41566	8.44932	8.45813	8.58372	8.25162	8.48436	8.46064	8.3341	8.38427	7.67135	7.96346	7.80047	7.43414	7.78073	7.79223	7.59889	7.75754	7.48306	7.85607	7.91901	7.54404	8.0722	8.27761	8.02993	7.93814	7.97381	8.10235	8.57664	7.63947	8.70626	8.22528	7.93056	8.25722	7.93739
ACAA2	7.06802	7.02835	7.01811	7.1799	7.17182	7.13238	7.08581	7.00211	6.98967	7.10336	7.34352	7.01853	7.45296	7.12837	7.24325	7.14006	7.23466	7.1581	7.22035	7.25412	7.174	7.30812	7.08088	7.21819	7.11962	7.2706	7.01254	7.11962	6.98248	7.08201	7.46433	7.11196	7.34792	7.14625	7.11818
ACACA	6.64897	6.71432	6.68483	6.70045	6.69262	6.74656	6.65903	6.6768	6.68483	6.81079	6.71824	6.47474	6.42585	6.59783	6.65363	6.56255	6.37235	6.44038	6.79404	6.7589	6.83261	6.66462	6.88972	6.82664	6.74257	6.93661	6.85369	6.68597	6.75457	6.4963	6.33976	6.56587	6.48613	6.39023	6.50959
ACACB	7.15257	6.98631	6.87363	7.13217	7.53216	6.88087	6.64871	6.81294	6.7244	6.71927	7.13867	7.22341	7.25	7.0526	8.10755	7.07209	7.20666	7.13299	6.9919	7.34449	7.14512	6.99017	7.11883	7.94154	7.22559	7.56415	7.62642	7.30276	7.50831	6.66755	6.74929	6.81567	6.54543	6.66255	6.66821
ACAD10	5.21895	5.33823	5.33006	5.35902	5.40435	5.33673	5.38985	5.33181	5.31674	5.27588	4.85055	5.05746	5.03317	5.42563	5.29816	5.39758	4.97693	5.17851	5.18199	5.00059	5.24036	5.23704	5.26626	5.27077	5.23961	5.3851	5.41689	5.11505	5.62536	5.28082	4.95422	5.20501	5.29777	5.09649	5.14317
ACAD8	6.89591	6.90988	7.0166	6.9016	7.05106	6.76542	6.93493	6.94703	6.8433	6.74898	5.82527	6.05381	5.53168	5.46789	5.19124	5.69241	5.46133	5.50418	5.46776	5.86008	6.67446	6.50733	5.90534	5.63789	6.36857	6.74621	6.68876	6.92518	5.55528	6.26766	5.9547	5.55701	6.78046	5.81945	6.33095
ACAD9	7.76425	7.96769	7.92614	7.79121	7.9489	7.7173	7.62716	7.71787	7.71176	7.94522	7.00643	7.12956	7.50209	7.20167	7.21356	7.12997	6.94182	7.00578	6.85151	7.06798	7.50185	7.17183	7.99533	8.01463	7.5345	7.83742	7.54967	7.52507	7.27964	7.25129	7.29468	7.43776	7.17158	7.27897	7.08754
ACADL	7.59508	7.49257	7.15799	7.96334	7.86127	6.87532	6.62369	6.38067	6.58873	5.38918	5.40067	5.20992	5.33231	5.33755	5.70348	4.87145	4.8973	4.83028	4.78654	5.14957	7.22413	7.40565	6.61936	6.69095	6.54374	6.23796	7.01393	7.71099	5.60691	4.52686	4.05095	4.79403	5.10106	5.67738	5.15774
ACADM	8.65142	8.74975	8.88831	8.76827	8.5864	8.59965	8.46602	8.51158	8.65305	8.49266	7.86261	7.40657	7.51351	7.28398	7.21967	7.06133	7.012	7.40239	6.68248	7.33144	8.47622	8.00182	7.24817	7.96217	8.09334	7.73023	7.53496	8.34648	7.47086	7.34768	8.52183	7.44318	8.50146	8.34352	8.11185
ACADS	6.59957	6.70349	6.72015	6.83832	6.82001	6.54857	6.61907	6.65421	6.65695	6.53973	8.11548	8.16093	8.35152	8.32181	8.10722	8.53059	8.27336	8.46298	8.51661	8.32311	7.41406	6.71882	7.70144	8.57011	7.23249	7.63942	7.15561	7.25012	7.89471	6.3689	7.79001	7.49965	7.52125	7.89331	7.20914
ACADSB	6.67177	6.59242	6.63004	6.63569	6.55637	6.47778	6.38471	6.44925	6.50256	6.29748	5.93822	5.71651	6.0306	5.88124	5.83218	5.76379	5.49419	5.59153	5.5253	5.44014	6.52022	6.62047	5.8393	6.10108	6.2058	6.49256	6.24057	6.61207	5.30375	5.58773	6.41724	5.85033	5.63514	6.30469	6.1422
ACADVL	9.51963	9.73582	9.85833	9.83342	9.87776	9.5252	9.7952	9.68008	9.82434	9.71902	8.24682	8.63088	8.55193	8.93465	8.62824	8.42749	8.27577	8.39765	8.26175	8.75261	8.96225	9.2495	9.72407	9.75339	9.4507	10.1105	9.30593	9.57811	9.94135	8.33187	8.06976	8.58956	8.85235	8.73542	8.37989
ACAN	6.01741	5.87275	5.90462	5.95217	5.8443	6.43461	6.98804	6.53461	6.74677	6.17256	6.69739	6.68076	6.58525	6.56003	6.71314	7.01288	6.75592	6.85807	7.15866	6.91052	6.43301	5.91804	6.75442	6.03419	5.9414	5.75265	6.16124	6.2168	6.45506	7.4316	6.76157	7.54842	6.54151	6.58856	7.08435
ACAP1	6.0797	6.01192	6.03302	5.98929	6.09398	6.04044	6.29206	6.23873	6.25475	6.26756	4.7523	4.73649	4.85472	4.85655	4.86442	5.06098	4.96303	4.83719	4.88103	4.84828	4.92208	4.92946	5.0873	5.56271	5.01949	4.95548	5.20018	5.04579	6.53654	5.48751	5.89526	5.71503	6.11706	5.96678	6.00328
ACAP2	6.88859	7.04227	7.05429	6.97382	6.81035	6.88085	7.00533	6.83817	6.84291	6.88455	6.13041	6.39824	6.62791	6.37544	6.21711	6.65885	6.42476	6.27667	6.1327	6.06876	6.92322	6.69188	6.16107	6.24953	6.6175	6.47164	6.29923	6.76735	6.03262	6.76412	7.1375	6.84076	6.81289	6.91592	7.01175
ACAP3	5.82298	5.95817	5.9326	6.05578	6.02617	6.06959	5.87749	5.97285	6.00799	6.10597	6.27668	6.34959	6.53222	6.16818	6.32155	6.35974	6.64143	6.51386	6.50857	6.85885	6.01271	5.96121	6.59559	6.53487	6.19355	6.26241	6.45892	6.34658	6.72791	6.1864	5.69734	6.42825	6.17031	5.89306	5.91089
ACAT1	6.73606	6.82003	6.76586	6.93383	6.74361	6.67679	6.64099	6.65029	6.5999	6.52948	7.70056	7.31209	7.42227	7.37928	7.63431	7.07268	7.06021	7.24038	7.2673	7.60823	7.57791	7.54756	7.0677	7.06463	7.25529	7.54125	6.8058	7.15757	6.62576	6.60685	7.07526	6.67121	6.98645	7.34606	6.55477
ACAT2	7.27051	7.37403	7.63424	7.45342	7.35588	7.31315	7.27501	7.54759	7.36305	7.19298	7.82652	8.1199	7.90623	8.19014	8.0722	8.27541	8.12316	8.20739	8.57929	8.48833	8.24303	8.08228	7.89203	7.65957	7.18151	7.34773	7.38905	7.69437	7.4137	7.679	8.59921	7.45762	8.27303	8.02332	7.54773
ACBD3	8.32441	8.7546	8.28211	8.52565	8.64938	8.5905	8.43604	8.06941	8.45461	8.56338	8.24516	7.98648	8.26834	7.96619	7.86759	7.85048	8.02799	8.40484	7.97107	8.31213	8.28022	8.19467	8.32652	8.5072	8.06779	8.26027	7.92725	8.21397	8.68998	8.49015	8.19722	8.51586	8.06065	8.07837	8.47046
ACBD4	6.41556	6.63249	6.57851	6.67151	6.64052	6.64502	6.55732	6.58212	6.4578	6.55457	7.25838	7.22102	7.38929	7.48187	7.44246	7.4621	7.46407	7.31909	7.52739	7.55437	6.74581	6.84006	7.46009	7.35534	6.97409	7.07529	7.08898	6.95882	7.80003	6.65941	6.74244	6.4358	6.72108	6.78741	7.08458
ACBD5	7.7814	7.76098	7.81947	7.79827	7.54413	7.60505	7.55515	7.53892	7.42361	7.68052	6.85868	6.45723	6.84445	6.54742	6.63443	6.96517	6.97083	6.60486	6.63166	6.82372	7.57072	7.33794	7.05772	7.16536	7.126	7.44569	7.20505	7.25424	6.20537	6.86905	7.71446	7.11135	7.34552	7.17016	7.41275
ACBD6	7.68318	7.73646	7.72508	7.74635	7.65742	7.64548	7.69212	7.78977	7.8366	7.64175	7.07454	7.4917	7.10156	7.26779	7.4447	6.80302	7.139	7.34818	6.98892	6.96983	7.54994	7.28673	7.8697	7.73784	7.00948	7.55046	7.4836	7.28798	7.49205	7.71323	7.54377	7.7229	7.4525	7.25845	6.6967
ACCS	7.8675	8.00064	7.63172	7.81399	7.50288	7.64796	7.69754	7.52117	7.71802	7.91214	6.576	6.84089	7.45007	6.92521	6.85139	6.61616	7.13166	6.87139	7.0612	7.04717	7.19047	7.79311	7.31836	7.76543	6.97342	7.6186	8.26488	7.70363	7.70141	6.65961	7.02355	7.54666	7.01627	6.5852	6.63325
ACD	7.59232	7.60606	7.57444	7.59953	7.85835	7.71307	7.53433	7.71758	7.68395	7.60503	6.59706	6.53268	6.58869	7.22468	6.20473	6.52839	6.57722	6.39959	6.85285	6.47632	7.12405	7.39531	8.01109	7.48665	6.99862	7.50193	7.39393	7.21743	7.76537	6.5955	6.29238	7.10142	6.85294	6.83846	6.39507
ACE	5.1471	4.91651	4.91773	5.03654	5.09281	5.12887	5.24707	5.13879	5.19065	5.51667	4.39171	4.56029	4.3966	4.46267	4.68221	4.64773	4.38767	4.56047	4.80488	4.68836	4.54954	4.66176	4.24642	4.63213	4.64649	4.72388	4.58546	4.50507	5.40852	5.37971	5.21914	5.02563	5.34356	4.86052	4.97302
ACE2	4.01434	4.12825	4.19322	4.44692	4.09095	4.10723	4.15523	3.98934	3.93281	4.07177	4.50032	4.2096	4.36178	4.5496	4.42682	4.29271	4.45053	4.30508	4.58013	4.39304	4.30509	4.31199	4.55318	4.61235	4.27928	4.65849	4.38102	4.37574	4.05599	3.95823	3.90692	4.10929	4.008	4.29073	4.00842
ACER1	5.00804	5.16307	5.12785	5.00415	5.05426	5.18108	4.98528	5.01279	5.19137	5.13603	4.97737	4.58473	4.87972	4.37139	4.37539	4.62038	4.55751	4.72821	4.39651	4.54253	4.95104	4.92729	4.88356	4.74931	4.41722	4.87448	4.958	4.97825	4.0787	4.9944	5.09316	4.88856	4.86962	5.13216	5.08372
ACER3	6.75412	6.69594	6.71723	6.82697	6.74793	6.62748	6.84345	6.62351	6.74462	6.70855	6.44571	6.59851	6.4311	6.30251	6.04897	6.29235	6.25487	6.10654	6.50855	5.94388	6.37131	6.59672	6.48607	6.52786	6.80587	6.43589	6.73912	6.44313	5.97129	6.80907	6.86688	6.08852	6.70361	6.27239	6.77459
ACHE	4.98016	4.97889	4.93192	4.93979	4.95931	4.96811	4.93024	4.99865	4.93715	4.93837	5.33203	5.57401	5.5028	5.48312	5.46432	5.50576	5.54783	5.54972	5.55476	5.69896	5.22061	5.14285	5.38193	5.23318	4.7801	5.49105	5.28253	5.28809	5.38619	4.96057	5.51735	5.35363	5.26033	5.1981	5.05739
ACIN1	6.99735	7.53299	7.16805	7.07445	7.5293	7.45717	7.46397	7.59243	7.52011	7.55987	5.49707	5.48938	5.33077	5.34865	5.51191	5.20136	5.4149	5.12403	5.45628	5.32287	6.32392	6.73252	6.20344	6.52578	6.46102	6.43244	7.01305	6.67583	7.2661	5.75054	5.25701	6.3914	6.09298	5.7466	6.57082
ACKR1	8.06347	6.34862	7.22135	6.18137	6.80643	7.51207	7.09256	7.11641	8.58103	9.48631	6.03715	6.47349	6.29695	6.18879	6.70675	6.20156	7.00912	6.10824	6.92432	6.5572	6.67191	5.22989	7.10081	7.1362	6.57204	6.79559	6.7385	5.8866	5.66183	7.04792	9.02191	7.57806	8.0659	7.64367	6.65437
ACKR2	4.7999	5.03757	4.99402	5.0561	4.86461	4.91856	4.83564	4.67751	4.82319	4.83451	5.49355	5.69701	5.8822	5.77504	6.06686	5.85526	5.91102	5.69155	6.09343	5.78199	4.67422	5.07799	5.79455	5.46126	5.83425	5.32982	5.62967	5.37363	5.06401	5.52087	5.29188	5.23786	5.42515	5.34645	4.98283
ACKR3	7.6887	7.64739	8.07841	7.63587	7.47481	7.54902	7.40571	7.57209	7.54992	7.80446	8.93684	8.10935	8.82724	8.50992	7.45614	7.70479	8.34808	8.11741	8.38456	8.60883	8.48963	8.06999	8.11188	7.95722	8.82587	8.91889	8.41726	8.26653	8.03544	7.48646	7.37488	7.12623	7.85342	7.46871	7.19738
ACKR4	7.3218	8.00564	8.59778	8.03783	6.52835	8.2157	7.86138	7.886	7.692	7.59967	6.69301	6.3812	6.43164	6.70517	6.6481	6.75249	6.72689	7.95767	6.19581	7.06502	7.6384	7.83289	7.19213	7.81732	8.30643	8.19326	6.98073	7.12113	6.44124	6.82021	6.79652	7.48503	7.04745	6.86242	6.2197
ACLY	8.02278	8.15403	8.19601	7.92098	7.98577	8.1216	8.15986	8.13107	8.17511	8.13832	8.30313	8.1596	8.14854	8.45597	8.02526	8.19887	8.33759	8.11327	8.3202	8.48731	8.27983	8.27032	8.12025	8.15148	8.38401	8.38692	8.25248	8.24226	8.22871	8.3375	7.94928	8.07504	8.14899	7.83067	8.49314
ACMSD	3.48418	3.37165	3.47083	3.39589	3.45851	3.39697	3.49976	3.61947	3.54891	3.35225	3.51305	3.93364	4.15657	3.80967	3.65788	3.98557	3.56723	3.99458	3.94413	3.68099	3.27964	3.43339	3.87103	3.28076	3.61685	3.6104	3.64717	3.53958	3.99811	4.17026	3.57765	3.66213	3.6131	3.45285	3.63358
ACN9	6.15153	6.10624	6.29922	6.39845	6.26336	6.136	6.12667	6.15262	6.24525	6.2273	4.52393	4.41253	4.32132	4.54868	4.40033	4.53715	4.55813	4.48023	4.2565	4.42431	5.76382	5.33634	4.99113	4.99999	5.30205	4.80885	4.37054	5.14202	4.08694	5.63886	6.98164	4.99131	6.09294	6.03672	4.8824
ACO1	6.65124	7.12723	6.57839	6.8293	6.80288	6.62784	7.31949	6.63922	6.69263	6.75936	7.02174	7.11747	7.02025	7.33661	7.39469	6.88694	7.1402	6.89719	6.74842	7.01962	7.47013	6.73535	7.1677	7.01685	6.94555	7.30678	6.91749	6.92613	6.55609	7.04084	6.72755	6.68642	6.75323	7.04369	6.86437
ACO2	7.37712	7.27289	7.35161	7.36635	7.36003	7.28088	7.23146	7.13169	7.31604	7.33889	6.58496	6.62325	6.59392	6.84066	6.67802	6.60219	6.59804	6.70807	6.67097	6.68766	6.66774	6.9186	7.0122	6.91611	7.02884	7.10037	7.26642	6.88358	7.36606	7.16562	6.48398	7.14154	6.93473	6.86883	7.30155
ACOT11	5.33963	5.27825	5.30231	5.28727	5.28281	5.3472	5.2429	5.28727	5.2915	5.26594	6.32072	6.12016	6.45987	6.02056	6.34806	6.30397	6.20882	6.08313	6.26875	6.34806	6.05371	5.39596	5.71764	5.89256	5.5796	5.79347	5.92847	5.96253	5.818	5.70666	5.85757	5.67255	5.54786	5.66244	5.76105
ACOT12	3.12061	3.44352	3.24374	3.0492	3.25965	3.22891	3.21729	3.10178	3.27051	3.38857	3.44539	3.53212	3.50686	3.48784	3.39941	3.66272	3.80174	3.45708	3.49529	3.34203	3.07322	3.45743	3.56533	3.31524	3.322	2.99195	3.47504	3.3117	3.24074	3.54242	3.45373	3.30018	3.57442	3.31307	3.48791
ACOT13	7.20474	7.00544	7.23584	7.24716	6.98099	7.33385	7.28794	7.20048	6.85575	7.30915	6.80249	6.88386	6.87583	6.98984	6.25136	6.99917	6.77347	6.41354	7.05879	6.49028	6.94672	7.13241	6.34894	6.69107	6.82075	6.44092	6.48009	6.91643	7.02399	7.1712	7.78854	7.01312	7.46412	7.19207	6.78979
ACOT4	5.80661	5.88107	6.20116	6.40314	6.07565	6.45148	6.75714	6.56827	6.2489	6.50697	4.60175	4.7629	4.72596	4.66005	4.44691	4.45289	4.77773	4.65593	4.46783	4.8223	5.37009	5.45626	5.29602	4.55248	5.00929	5.56098	5.0738	5.1612	4.86112	5.416	6.97664	5.86528	5.39521	6.7557	4.87157
ACOT6	3.91366	4.01483	3.81365	3.92053	3.93212	4.16517	3.89269	4.04755	3.68917	3.91186	4.46787	4.39163	4.87131	4.52359	4.77102	4.62508	4.62707	4.61926	4.5189	4.47516	4.00734	3.72617	3.66069	4.25556	4.23413	4.32137	4.36119	4.58233	4.0468	4.01219	4.7303	4.54945	4.05352	4.86626	4.27319
ACOT7	7.23797	7.58556	7.60757	7.52429	7.66188	7.62208	7.63946	7.63455	7.75572	7.69277	6.80518	6.61536	7.0367	6.84208	6.36192	6.87829	6.73624	6.58806	6.83795	7.02212	7.04668	7.09172	7.257	7.06899	7.47536	8.28601	6.80664	6.7566	7.2457	7.22389	7.14173	7.11947	7.0675	7.15157	7.23971
ACOT8	6.02021	6.01335	5.95157	5.92632	5.97311	5.9519	6.04309	6.05194	5.96605	6.20087	6.00176	5.86266	5.59244	5.91284	5.90596	6.1039	5.74577	5.9294	6.09663	5.83223	5.90157	5.96626	6.22066	5.88694	5.91376	5.80112	5.75458	5.72048	6.00014	6.25272	6.12752	5.90631	5.98187	6.27845	5.73695
ACOT9	9.0949	9.33471	9.25353	9.07759	9.17987	9.30736	9.09628	9.31351	9.46168	9.28261	8.97867	8.68873	8.9072	8.9778	8.93776	8.8343	8.98962	9.0333	8.6866	8.87144	9.15992	8.83112	9.11063	8.93568	9.01959	8.76498	9.02937	9.02111	8.84102	8.92025	9.56382	9.00741	9.45597	9.24443	9.11939
ACOX1	6.31458	6.30107	6.32314	6.34468	6.38973	6.24442	6.31522	6.18576	6.21859	6.29052	6.05668	5.94764	6.14838	6.14079	5.9705	6.07743	5.81309	6.11237	5.81492	5.77038	6.36642	6.26967	6.22988	6.23665	6.47047	6.22708	6.12871	6.10628	6.03243	6.20072	5.73472	6.09219	5.96451	6.25783	5.98662
ACOX2	7.52151	7.76914	7.69254	7.90653	7.91402	7.81679	7.66123	7.71017	7.8108	7.51105	6.32562	6.41136	6.61816	6.83371	5.90471	5.91632	6.13491	6.3537	5.85557	6.20449	7.69002	7.6226	7.51062	7.25798	7.39123	7.33652	7.62575	7.78512	7.00959	6.42223	5.71516	6.46005	6.70258	5.95962	6.10452
ACOX3	7.1726	6.47627	6.40776	6.45938	6.42736	6.53117	6.7402	6.51515	6.7756	6.53117	6.20792	6.47839	6.66322	6.68143	6.59229	6.58879	6.62129	6.66093	6.77611	6.46119	6.67514	6.49357	6.6118	6.82986	6.46526	6.44464	6.43754	6.39422	6.91201	6.59086	6.44497	6.88088	6.21717	6.69054	6.83395
ACOXL	3.98239	3.76573	3.8759	3.91958	4.03937	3.83334	3.92112	3.88477	3.93532	3.90439	3.95205	3.87531	4.13471	4.05553	3.94176	3.87531	3.99608	3.95286	4.01974	4.0184	3.97175	3.9581	4.00782	3.95718	3.94462	3.81584	3.82682	3.92495	4.2856	3.83057	3.99956	3.88718	4.03845	4.01177	3.95688
ACP1	7.35328	7.54499	7.48117	7.4749	7.48026	7.52518	7.52498	7.69008	7.51205	7.55227	7.35818	7.19197	7.28125	7.27178	7.23782	7.18547	7.26512	7.45818	7.24541	7.38365	7.57639	7.5877	7.11005	7.0519	7.49037	7.22581	7.34829	7.42201	7.15132	7.50379	7.58697	7.40669	7.733	7.46647	7.68235
ACP2	7.88791	7.93347	7.71234	7.46212	7.76035	7.40421	7.60683	7.67148	7.6457	8.14069	9.11888	9.06727	9.30031	8.95762	9.21383	9.5983	9.2097	9.11659	9.18509	9.27715	8.07796	7.49672	7.99997	8.60433	8.22415	8.39182	7.97291	7.84841	8.8157	8.77008	8.64231	8.95289	8.50672	8.64866	9.55054
ACP5	8.46146	7.35465	7.70062	8.08439	7.4868	7.85817	8.35104	8.40817	9.2166	9.42347	7.02709	8.1003	8.44906	6.94198	7.37967	8.8381	7.73252	7.10417	9.42245	7.09759	7.07102	7.21637	7.05244	6.78941	7.75078	7.5297	7.79597	6.68389	7.8599	9.63413	9.6708	8.00966	9.34765	8.73572	8.65851
ACP6	6.83554	6.46186	6.62874	6.48281	6.43119	6.47207	6.32755	6.11379	6.42399	6.38826	6.1298	6.24343	6.41353	6.19124	5.96192	6.17873	5.99906	6.23697	5.99991	6.3351	6.39362	6.42078	6.60673	6.38186	5.92622	6.5493	5.74179	6.3628	6.69078	6.37933	6.52549	6.25043	6.33192	6.22461	6.07847
ACPP	4.19594	4.05651	4.11001	4.15099	4.01694	4.08177	4.14012	3.8839	4.20779	4.2041	4.18251	4.29694	4.13159	4.18883	4.48162	4.17578	4.12831	4.32427	4.12791	4.32526	4.11354	4.10566	4.29577	3.93273	4.19821	4.05197	3.95713	4.08114	4.05807	4.16366	4.27906	4.27019	4.17234	4.45957	4.41072
ACPT	6.15003	6.0694	6.15882	6.04913	6.11037	6.31709	5.88232	6.14197	5.94773	6.24995	7.94868	8.04231	8.1636	8.2604	7.9764	8.37583	7.82229	7.9684	8.04362	8.6169	6.79985	6.3523	6.36062	7.25714	7.7673	7.22822	7.02368	7.27179	7.39324	6.43762	7.5585	7.03914	7.23359	6.74828	7.47047
ACR	5.82134	5.8718	5.87326	5.93345	5.98192	5.99146	5.90994	5.98705	5.89394	5.94936	4.79493	4.7965	4.61944	4.92766	4.59249	4.74415	4.54129	4.71818	4.55569	4.73487	5.14304	4.88599	5.50914	5.42493	5.18493	5.42284	5.61118	5.09487	6.08774	5.08141	5.03568	5.4049	5.29398	5.09642	5.23252
ACRBP	5.42506	5.44702	5.37782	5.24139	5.44316	5.30416	5.69921	5.42604	5.49427	5.44656	5.67147	5.96471	5.66726	6.01082	5.78596	6.12132	5.69968	5.79219	5.94469	5.63532	5.65208	5.21076	5.35319	5.53847	5.57146	5.69884	5.61387	5.35076	5.68764	5.4907	5.90433	5.94408	5.69401	6.04547	5.76582
ACRC	6.52897	6.95025	6.82305	6.77049	6.90619	6.781	6.56588	6.92355	6.50119	6.63155	4.22396	4.27557	4.49939	4.34761	4.35226	4.39984	4.49916	4.70482	4.28335	4.16565	5.47905	6.22245	5.57103	5.91248	5.54881	5.67456	6.06389	6.80928	6.20525	4.85777	5.69923	5.02996	4.78373	4.41955	4.37902
ACRV1	4.04267	4.08127	4.08115	4.11914	4.03282	4.03869	4.04324	4.04008	4.12313	4.06887	5.05495	5.23136	5.40142	5.23745	5.22111	5.72283	5.33343	5.31647	5.25854	5.46938	4.47447	4.74037	4.91016	4.38686	4.93736	4.37742	4.38623	4.47304	4.83026	5.27633	4.59922	5.01659	4.35218	4.51444	4.73078
ACSBG1	4.03445	3.89608	3.9426	3.94747	3.97524	3.90458	4.0349	3.95213	3.91703	3.86833	4.63735	4.79498	4.96238	5.10297	4.83373	4.76265	4.64983	4.63243	4.60563	4.82663	4.48818	4.90095	4.67091	4.11801	4.34039	4.30977	4.40887	4.37247	4.05242	3.89703	4.09179	4.34039	4.21	4.75444	4.16039
ACSBG2	4.97269	4.80758	4.7134	4.9161	4.67721	5.01947	4.83401	4.78405	4.88179	4.87022	4.78666	4.71466	4.55284	4.76339	4.31289	4.5156	4.66606	4.44493	4.48394	4.44179	4.73114	4.63764	4.69378	4.8729	4.66314	4.67627	4.41905	4.54594	4.45655	4.69285	5.05833	4.7947	4.64378	5.1069	4.58792
ACSF2	6.92815	7.24964	7.07061	7.50542	7.13242	7.238	7.13896	7.22422	7.18675	6.95101	5.58656	5.23456	5.56682	5.60361	5.91701	5.47218	5.26688	5.25256	5.71266	5.58565	6.06589	5.99125	6.95949	7.11543	5.9692	6.63394	6.50086	6.37405	7.08959	5.21023	7.05591	6.49997	6.2241	6.42566	4.9439
ACSF3	5.37487	5.35397	5.2992	5.31147	5.35634	5.43485	5.31329	5.39186	5.31408	5.44661	5.80292	5.56868	5.70149	5.8429	5.73155	5.6162	5.85993	5.75656	5.71871	5.97961	5.71799	5.15832	5.46303	5.44219	5.69136	5.75733	5.60325	5.73584	5.58139	5.30154	5.48075	5.58871	5.89396	5.50953	5.55904
ACSL1	9.13138	8.43687	8.43627	8.66203	9.51678	8.94243	8.72981	8.62372	8.61323	9.14236	7.05839	8.0581	7.31914	7.54265	8.70544	7.83598	7.75618	7.49994	7.79194	7.44304	8.35021	7.67609	7.53717	7.18829	8.55242	8.6621	8.83304	8.03504	7.16831	8.97303	8.75681	8.32505	8.42953	8.1919	8.96821
ACSL3	9.33864	8.99744	9.2091	9.14561	9.07076	9.02924	8.85475	9.04597	8.98785	9.12763	7.90931	7.58594	7.55007	7.69663	7.52398	7.22194	7.42828	7.34888	7.12241	7.42755	8.70334	8.70968	8.61739	8.97771	8.19238	8.61381	8.406	8.3107	8.19631	8.01024	7.70898	8.04627	7.60772	8.0989	7.76784
ACSL4	6.72353	6.74219	6.63744	6.47404	6.4878	6.67684	6.53156	6.50824	6.61932	6.8134	4.89965	4.95447	4.92491	4.9899	4.94105	4.93817	4.81917	4.96811	5.09048	4.76722	5.81468	5.32759	5.77362	4.49692	5.28347	5.61021	5.49371	5.73871	5.57638	6.13049	6.69496	5.3538	6.26148	6.38202	6.34668
ACSL5	7.2386	7.26236	7.40896	6.91842	6.90806	6.85209	7.28653	7.14914	7.2112	7.5051	6.34286	5.88972	5.836	5.76598	5.65959	5.53672	6.01406	5.71524	5.90061	5.61663	5.9508	6.19116	5.85675	5.81935	7.67603	6.5712	6.49479	5.9385	6.23084	6.51298	7.65316	6.28061	6.88538	6.68674	6.58839
ACSL6	4.06967	4.00621	4.07368	3.98488	3.95211	4.07869	4.31099	4.13547	4.10372	4.24707	3.88094	3.94543	4.1248	3.95404	3.82049	4.08092	3.88004	3.95665	4.04701	3.91214	3.95442	3.83937	3.90367	3.85493	3.82636	3.89742	3.83907	3.9418	3.93868	4.21688	4.74208	4.0603	4.10173	4.08009	4.07739
ACSM1	4.66638	4.60813	4.62525	4.54498	4.58294	4.63338	4.54128	4.56389	4.61771	4.57768	5.29982	5.13375	5.45984	5.36562	5.13208	5.36299	5.40807	5.43405	5.47058	5.23743	4.73416	5.14938	5.06601	4.97537	5.35402	5.06601	4.64432	5.40093	5.16492	4.29255	4.61185	5.18475	4.72681	4.81754	5.11391
ACSM2A	3.32396	3.40297	3.41716	3.40487	3.53134	3.44777	3.43574	3.44692	3.51378	3.3988	3.28229	3.30936	3.53327	3.45015	3.54	3.49826	3.51101	3.53085	3.43722	3.63188	3.48523	3.37789	3.25301	3.61561	3.3601	3.53777	3.54531	3.42728	3.55408	3.3984	3.45282	3.40208	3.36054	3.41127	3.57079
ACSM2B	3.40027	3.39874	3.45265	3.47296	3.523	3.39796	3.43363	3.51697	3.61769	3.39491	3.79167	3.83239	3.70437	4.08114	4.35056	4.08742	4.02248	3.93599	3.93767	3.90609	3.5059	3.85494	3.64204	4.10102	3.34906	3.77221	3.72376	3.51321	3.59029	3.41214	3.90767	3.55892	3.61	4.08124	3.75852
ACSM3	4.82965	5.28904	5.23572	5.26367	5.91026	4.9643	5.23546	4.91926	5.03161	4.81342	4.41957	4.29797	4.40403	4.22267	4.17007	4.27501	4.12016	4.18624	4.28605	4.29925	5.10513	5.00315	5.11829	4.2378	5.12586	5.04426	5.42687	5.57624	4.25033	4.57097	4.01906	3.88722	4.24961	4.18558	4.68036
ACSM5	5.95761	6.47261	6.39109	6.60693	6.47803	6.18628	6.69043	6.43704	6.01797	5.65751	6.71284	6.55947	6.92175	6.61903	6.76608	6.51738	6.43365	6.77115	6.73331	6.58528	6.73582	6.59804	6.77691	6.37721	6.32198	7.03817	6.35575	6.83577	6.78594	6.11121	5.62473	6.48565	5.75169	6.69441	6.48565
ACSS1	6.06735	6.06121	5.97638	6.13008	6.02456	6.0584	6.11044	6.04472	6.05738	5.93669	5.86138	5.86036	6.11556	6.14439	6.09039	5.97709	6.03286	6.12836	5.98622	6.3268	6.01811	5.95042	6.14707	6.28864	6.00378	6.08937	6.33019	6.13594	6.28746	5.94958	5.82483	6.19991	5.89971	6.00401	5.93659
ACSS2	7.92037	7.77686	7.57136	7.89512	7.89684	7.85072	7.67368	7.70276	7.73975	7.68722	7.9547	7.9526	7.9237	7.97136	8.18083	8.08139	7.75557	7.96765	7.75458	7.78391	7.79828	7.69955	8.10167	8.19682	7.90119	8.09397	8.03109	7.78055	8.11773	7.52227	7.6605	7.78433	7.68394	7.79535	7.84213
ACSS3	7.12724	7.41372	7.30978	7.62234	7.61027	7.27182	7.29008	7.27683	7.09235	6.775	6.12249	6.21595	6.00155	6.28655	6.4898	5.74864	6.43413	6.39797	5.79051	6.31126	7.27559	7.39111	6.49998	6.41227	7.22132	7.33424	7.46565	7.23288	6.10376	6.54196	6.0243	6.22935	6.03177	6.51691	6.46692
ACTA1	4.88753	4.52626	4.87001	4.83373	4.7099	4.71096	4.76911	4.88965	4.88809	4.56117	4.30881	4.1737	5.74749	4.19686	4.03594	4.05512	4.18902	4.12191	4.26021	4.04836	4.38994	4.67327	4.69201	4.67481	4.21113	4.5165	4.29363	4.2633	4.17498	4.37017	5.12424	4.32099	4.51236	5.79894	4.14771
ACTA2	9.73774	9.41622	9.30363	9.25475	9.18017	9.40673	9.32152	9.20013	9.57624	9.32683	9.39396	10.3026	9.4392	9.3761	11.4933	10.7863	10.6281	11.1723	11.4528	10.3808	9.38694	8.6094	10.5042	10.1125	9.78907	8.40269	10.1743	9.51283	9.85943	10.2199	9.57855	10.5531	10.7224	10.6223	10.7484
ACTA2-AS1	5.35002	5.13795	5.00736	4.93361	4.91548	5.17471	5.01273	5.06206	5.06772	5.05055	6.68286	6.93951	6.76772	6.44841	7.62761	7.36005	7.15388	7.73867	8.11182	7.33505	6.29712	5.36534	6.43505	5.96694	5.49873	6.14361	6.12108	5.89983	6.09479	6.17015	5.41919	6.34247	6.32557	6.19521	6.80435
ACTB	11.4006	11.3061	11.1513	10.9287	11.1028	11.489	11.4006	11.5216	11.6564	11.6564	13.1882	13.2073	13.1882	13.2588	13.2073	13.4502	13.3796	13.319	13.4502	13.2588	12.1653	12.1653	12.2288	12.112	12.444	12.343	12.343	12.1653	12.1653	12.7441	11.5506	12.444	12.343	12.343	12.9273
ACTC1	9.91654	8.0276	7.98544	7.96784	7.46742	8.79977	7.44249	8.08979	9.23622	7.93415	5.42469	5.44535	9.39015	5.22836	7.26567	5.72181	5.71677	5.83553	6.36878	5.39048	6.67615	5.37864	6.75319	8.3298	5.57105	5.04742	6.53664	6.28734	6.47832	8.05042	7.22628	8.2481	9.1037	9.80594	8.01005
ACTG2	7.6546	6.8532	6.7011	6.04	6.74082	7.34153	6.76996	6.97938	7.43528	7.19626	5.81972	5.9096	6.11288	5.79495	7.21521	6.1502	6.02695	6.48243	7.22683	6.30045	6.10954	5.25147	6.48777	7.91464	6.02949	5.48515	6.17094	5.76771	6.37949	6.83391	6.82237	7.30435	7.83285	7.92552	6.9244
ACTL10	5.75534	5.82579	5.77888	5.66781	5.84619	5.65481	5.80804	5.82391	5.83017	5.68667	6.6823	6.86151	7.13783	6.87149	7.09605	6.49689	6.88253	6.7499	7.34253	6.84595	6.32788	6.12785	6.12725	6.1491	6.50434	6.49816	6.12313	6.39837	6.76885	5.70279	6.26821	6.65952	6.28619	6.35584	6.42568
ACTL6A	7.94291	7.9594	8.17678	7.96096	7.87605	7.96917	7.88966	7.90674	7.80938	7.93938	6.02446	5.92304	5.74819	6.17426	5.35354	5.88546	6.20204	6.09889	5.85048	5.95095	7.29453	6.52225	6.51199	6.47691	7.15278	6.5292	5.53358	6.83813	5.72362	7.30104	8.35809	7.00537	7.82776	7.44194	7.07988
ACTL6B	4.78041	4.79354	4.82763	4.81977	4.82192	4.85888	4.78493	4.92012	4.76031	4.81092	5.17852	4.80898	4.70825	4.92239	4.66944	4.94687	5.03511	4.95541	4.83845	5.08333	4.90641	4.56206	4.79303	4.76083	4.72667	4.85226	4.77368	4.99099	4.98173	4.53713	4.99348	5.12208	5.06728	5.08174	5.05706
ACTL7A	4.80782	4.77637	4.79517	4.64015	4.71121	4.71758	4.79796	4.6557	4.72176	4.82059	5.64588	5.75251	6.14394	5.85278	6.07909	5.96405	5.78535	5.92176	6.06113	6.09594	5.46213	4.91079	5.86119	5.29127	4.65533	5.19629	5.00579	5.3011	5.68327	5.60732	5.57559	5.20053	4.99606	5.50078	5.36572
ACTL7B	5.21794	5.19223	5.25168	5.25245	5.22332	5.0829	5.21613	5.21276	5.25437	5.23717	4.67548	4.58096	4.42692	4.61068	4.56702	4.68081	4.39868	4.54835	4.44281	4.60229	4.8584	4.40298	4.95712	4.47423	4.87233	5.08686	4.70506	4.85396	4.46265	5.18281	5.21926	5.00143	4.80193	5.0599	5.4122
ACTL8	5.66459	5.43307	5.45577	5.47712	5.44171	5.48884	5.46074	5.50293	5.33347	5.39775	5.73947	6.30551	5.36884	5.59753	6.26231	5.59161	5.97348	5.99262	6.305	6.02658	5.66131	5.62388	5.71349	5.81373	5.02535	5.75833	5.65425	5.68682	5.90109	5.90109	6.03614	5.67612	5.79978	5.73668	5.35587
ACTL9	3.87063	3.95685	3.96567	3.90551	4.011	3.68389	3.92088	4.05483	3.81915	4.05023	4.25325	4.03254	3.89136	3.86726	4.02142	4.02626	3.90734	4.01672	4.09022	3.85311	3.90415	4.15683	3.95919	3.94575	3.87258	4.0599	3.82044	3.7758	4.04272	3.766	4.24472	4.05479	3.87423	3.98234	3.93457
ACTN1	9.51893	9.16521	9.16343	8.92248	8.98668	9.3783	9.21017	9.27423	9.49405	9.4748	9.6174	9.50157	9.52487	9.56419	9.54875	9.78536	9.72842	9.74383	9.98572	9.71705	9.65412	9.46407	9.9895	9.89272	9.65895	9.42754	9.61696	9.4997	9.55364	9.62865	8.60142	9.44834	9.25105	9.3161	9.45895
ACTN2	6.94206	7.05654	6.69484	7.29594	6.88985	6.68828	6.85399	6.78107	6.83279	6.54349	6.63631	6.6957	6.91523	6.67565	6.74575	6.67094	6.60053	6.58698	6.45381	6.6772	7.07341	6.70967	6.66435	6.98548	6.91705	6.8385	6.66793	6.87492	6.77112	6.28071	6.97308	6.95559	6.70946	6.78454	6.42722
ACTN3	5.32574	5.31132	5.20802	5.25796	5.3253	5.37414	5.1807	5.20853	5.44544	5.46017	5.73655	5.31448	5.85982	5.7467	5.83065	6.04101	6.01331	5.62911	5.46169	5.63323	5.40983	5.31934	5.50566	5.62736	5.57059	5.49552	5.04597	5.51029	5.86574	6.05178	5.20422	5.43668	5.41849	5.52093	5.87978
ACTN4	8.58802	8.01632	7.92262	7.96037	7.95414	8.73258	8.24582	8.40078	8.4599	8.29721	8.87838	8.72523	9.01931	9.0088	9.66909	9.42264	8.98838	9.17457	9.5392	9.10474	8.40431	8.20736	9.57904	9.48253	7.99926	8.71145	8.85956	8.28812	8.92159	8.74122	7.76237	9.25158	8.46521	9.04052	8.96029
ACTR10	10.2038	10.1155	10.3238	10.3615	10.0521	10.0596	10.0878	10.0496	9.91779	9.92023	10.0119	9.72621	9.65519	9.93948	9.7536	9.44204	9.57097	9.71305	9.4129	9.57097	10.1078	10.0464	9.83634	9.85335	9.80224	9.83634	9.55369	9.98383	9.38732	9.62245	10.5008	9.90241	10.0487	10.2905	9.78898
ACTR1A	7.87206	8.0879	8.00207	8.02972	8.13814	8.23066	8.09458	8.15476	8.24044	8.25801	7.92438	7.88077	7.93263	7.80905	7.79699	7.70381	7.7973	7.72973	7.83539	7.82844	8.009	7.82869	8.43077	8.07245	8.09129	8.19419	7.94661	7.94533	7.94807	8.1142	7.52543	7.98475	7.92817	7.94275	7.96294
ACTR1B	8.14666	8.10213	8.12524	8.02754	8.16383	8.12713	7.94332	8.05257	8.08613	8.10739	6.715	7.30398	7.00104	7.08119	7.27961	7.32932	7.11356	7.29487	7.62469	7.24583	7.6461	7.73885	8.25466	7.66973	7.63686	8.09273	7.84668	8.16372	7.37648	7.32941	7.16725	7.63269	7.42449	7.48277	7.25435
ACTR2	7.57036	7.74528	7.39768	7.62486	7.48766	7.71638	7.76471	7.72712	7.72611	7.81842	7.45936	7.54874	7.67905	7.34244	7.35627	7.62262	7.38512	7.54702	7.77817	7.52003	7.72255	7.80417	7.14612	7.03762	7.91577	7.34286	7.65446	7.46279	7.0564	8.13997	7.55464	7.57767	7.85165	7.62205	8.26028
ACTR3	9.66855	9.28903	9.25329	9.13706	8.9655	9.42605	9.43087	9.39069	9.45404	9.50754	8.81463	9.16375	8.78253	8.73039	8.77133	9.26316	9.0488	8.932	9.25412	8.6619	9.0903	9.01157	8.99275	8.63665	9.12862	8.75883	8.8574	8.78275	8.87463	9.61232	9.60537	9.28965	9.59012	9.47753	9.74224
ACTR3B	6.27957	6.61399	6.26224	6.18721	6.74592	6.21197	6.29625	6.25658	6.23873	6.34028	4.89469	5.17741	5.0171	5.12148	4.97406	5.0459	4.80065	4.95589	5.1476	5.0441	5.60033	6.04938	5.73195	5.52103	6.21415	6.2722	5.99903	6.2266	5.35673	5.94303	5.0046	5.16736	5.09807	5.5143	5.39094
ACTR3BP2	4.29349	4.19699	4.23513	4.21626	4.17125	4.14618	4.21668	4.1525	3.90656	4.07495	4.43609	4.51226	4.25138	4.30347	4.16171	4.39005	4.07915	4.10733	4.05389	4.61141	4.15664	4.14917	4.23725	4.01578	4.23385	4.29189	4.18354	3.95302	4.06663	4.44949	4.27436	4.00367	4.43694	4.68888	4.22902
ACTR3C	4.32034	4.2866	4.32925	4.563	4.28294	4.32121	4.39962	4.32353	4.3751	4.37116	4.51128	4.0139	4.25732	4.62711	4.16717	4.35482	4.37189	4.26282	4.34535	4.26822	4.27933	4.32349	4.52341	4.30816	4.03275	4.26596	4.15769	4.17556	4.48889	4.43574	4.95526	4.36998	4.17672	4.3501	4.22892
ACTR5	6.33399	6.24692	6.25903	6.37449	6.38327	6.21339	6.28555	6.17189	6.29694	6.15108	6.18035	6.31638	6.2671	6.44167	6.10746	6.34614	6.4035	6.6329	6.2937	6.45783	6.444	6.19714	6.35831	6.37149	6.13613	6.34408	6.26471	6.29523	6.21192	6.31009	6.19626	6.49515	6.48489	6.47187	6.33606
ACTR6	6.8532	6.75974	6.86866	6.73966	6.79272	6.64891	6.67567	6.68767	6.74356	6.64556	5.26322	5.48695	5.63172	5.4585	5.39741	5.51724	5.43279	5.3736	5.63717	5.47052	6.01474	6.19903	6.17501	6.00442	6.05164	5.68626	5.43241	5.94484	5.58329	5.76295	7.60037	6.02666	6.14585	7.07354	5.86581
ACTR8	6.82292	6.81964	6.86528	6.7963	6.91207	6.85579	6.78693	6.84839	6.77782	6.92787	6.86053	6.91471	6.82422	6.92338	6.89978	7.11998	7.00122	6.75949	6.91659	7.13141	6.96789	6.87039	7.06833	6.78319	6.94765	6.80383	6.68776	6.73626	6.76525	7.03129	7.1155	6.93756	6.89569	6.88522	6.99966
ACTRT2	4.8005	4.69721	4.77795	4.877	4.79131	4.75612	4.87301	4.64752	4.77808	4.81628	5.48278	4.86535	4.80733	5.15818	4.92197	4.64379	5.21448	4.71562	4.97163	5.37025	5.0026	4.76143	4.95782	4.91862	4.97323	5.00873	4.50349	5.07512	4.60637	4.84489	5.15359	5.14187	4.92652	5.13441	4.4951
ACTRT3	5.55823	5.47931	5.70995	5.36906	5.6191	5.54929	5.48818	5.51361	5.35714	5.50458	5.86833	5.90356	5.72443	5.54801	6.04643	6.11949	5.73675	6.13833	5.75919	5.72944	5.70968	5.94559	6.25823	5.68983	5.71185	5.50041	5.50613	6.0798	5.77671	5.582	5.55164	5.37546	5.54608	5.67206	5.36934
ACVR1	9.02214	9.23053	9.55445	9.18366	8.57573	9.19174	9.13466	9.0244	8.85505	9.07861	9.37992	9.20715	9.30318	9.56808	7.88088	9.25563	8.94718	9.116	8.68801	9.05867	9.36331	9.65986	9.02373	8.57143	9.61372	9.60748	9.37615	9.43067	8.69678	9.03212	8.51554	8.65024	8.78003	8.58709	9.03015
ACVR1B	5.9685	5.96479	5.89418	5.93676	6.00183	6.00004	5.96883	6.00464	5.91035	6.04606	5.35232	5.80336	5.54688	5.54278	5.45123	5.47902	5.47451	5.32359	5.42117	5.51363	5.65898	5.67268	5.67268	5.55751	6.00556	5.7639	5.80641	5.70953	5.50528	6.13761	5.45543	5.74177	5.7001	5.74025	5.99222
ACVR1C	4.57625	4.43726	4.5279	5.33147	5.08126	4.37105	4.52892	4.28567	4.2509	4.23267	4.77202	5.19284	5.264	5.00375	5.69056	5.0428	5.09895	5.05475	4.90481	5.14511	5.27383	5.13136	4.7442	4.72328	5.70684	5.98269	5.91309	4.64635	4.72258	4.2391	4.00961	4.28625	3.96735	4.43236	4.30544
ACVR2A	7.00004	6.64568	6.73461	6.67409	6.6534	6.59681	6.81028	6.68482	6.70307	6.33551	7.32811	8.15306	7.67081	7.51677	7.98018	7.73585	7.69812	7.72357	7.71235	7.78711	7.09621	7.36659	7.04157	6.76067	7.47513	7.4138	7.16533	7.13311	6.38893	6.92764	8.04188	7.21541	7.09446	7.6639	7.07475
ACVR2B	5.71111	5.85073	5.76921	5.9054	5.81642	5.84304	5.83532	5.7783	5.73004	5.86306	5.25582	5.14163	5.29026	5.18602	5.31969	5.16655	5.31669	5.2899	5.12714	5.28445	5.60777	5.75487	5.72265	5.68977	5.8291	5.52972	5.59329	5.40619	6.01171	5.57133	5.17813	5.51272	5.1806	5.39468	4.97529
ACVR2B-AS1	4.64673	4.85024	4.73776	4.79419	4.53434	4.83753	4.53071	4.36572	4.76549	4.77288	5.7321	6.42407	5.86394	5.60125	5.91102	5.78724	6.10104	5.55063	6.05974	5.95381	5.55408	5.39348	5.92674	5.68603	4.78577	4.86088	5.26152	5.34486	5.13488	5.51474	5.0172	5.30703	4.79436	5.35925	4.95998
ACVRL1	7.36687	7.42102	7.47991	7.1414	7.44008	7.45263	7.49888	7.80103	7.60407	7.76355	7.85249	7.80708	7.91121	7.75279	8.10223	8.4717	8.14491	8.0703	8.19397	8.16426	7.10779	6.97426	7.93635	7.55485	7.75748	8.26215	7.78773	7.45874	7.9972	8.07188	7.86846	7.95075	8.03824	8.07747	7.80055
ACY1	4.89476	4.80154	4.91732	4.97435	5.07845	4.879	5.01461	4.92452	4.90779	4.79353	4.87357	4.52476	4.63352	5.24969	4.68223	4.7058	4.84707	5.16648	4.96598	4.91453	4.8933	4.76179	5.20607	4.60522	4.81957	5.01797	4.80123	4.87402	4.9516	4.58499	5.04847	4.93216	4.94786	5.07767	5.05203
ACY3	4.8115	4.79767	4.84409	4.71818	4.88947	4.86419	4.71911	4.8816	4.91699	4.85306	5.48086	5.7096	5.76241	5.55754	5.61662	5.79582	5.75963	5.58896	5.73938	5.40948	5.21716	5.18084	5.36847	5.07153	5.04716	5.21878	5.26514	5.09859	5.8721	4.80635	5.52922	5.47271	5.19386	5.09194	5.09133
ACYP1	8.1406	8.20134	8.33467	8.20673	8.18922	8.03152	7.96447	8.17369	8.02203	8.07817	4.97445	5.01795	4.88659	5.19655	5.0464	4.96216	4.90409	4.84432	4.91111	4.92335	6.66672	6.54463	6.28958	6.38758	6.193	6.43967	6.98658	7.79359	6.62935	5.61963	7.35486	5.66809	6.38727	6.95695	5.51359
ADA	7.73231	7.54426	7.56462	8.40406	7.52602	7.4235	7.47934	8.14216	7.6323	8.07855	5.44236	6.10183	5.68692	5.62972	5.44908	5.6756	5.63482	5.44078	5.58011	5.41828	5.88963	6.21527	7.00208	6.23001	5.25031	6.60942	5.57648	8.01211	6.77983	7.23659	8.41316	6.11271	7.52538	6.54707	6.40078
ADAD1	3.72804	3.75946	3.68614	3.81108	3.77969	3.80414	3.7143	3.90378	3.88111	3.8236	4.37708	4.49704	4.36006	4.36737	4.33977	4.39647	4.4159	4.1463	4.5111	4.23287	4.15787	4.06639	3.94016	4.29242	4.05962	4.12015	4.08036	3.91834	4.11032	4.20058	3.79014	4.15787	4.18082	3.70066	4.13745
ADAD2	5.99696	6.19681	6.23357	6.25619	6.05177	6.1995	6.05095	6.14231	6.09521	6.14578	5.21891	5.42089	5.5907	6.07826	5.21214	6.26305	5.74988	5.82737	5.54834	6.21645	5.68006	5.4059	5.9023	5.39609	6.19619	6.03381	5.77427	5.93739	5.66871	5.79891	6.28009	6.50574	6.0388	6.14794	6.10722
ADAL	5.6749	5.55836	5.81948	5.74748	5.688	5.65724	5.54301	5.56837	5.36101	5.35585	5.80896	5.222	5.50673	5.15346	5.53784	5.11345	5.14959	5.40177	5.26978	5.21108	5.54813	5.58509	5.76361	5.46471	5.63656	5.66985	5.54082	5.55358	5.43437	4.79364	5.60994	5.2959	5.25424	5.53059	5.39072
ADAM10	7.26002	7.22986	7.45415	7.08616	7.11842	7.3322	7.64669	7.60862	7.50982	7.78396	7.0044	7.20561	7.03321	7.03273	6.85136	7.18861	7.48012	7.41652	7.54425	7.18648	7.25345	7.33303	6.87661	6.9165	7.39037	7.29353	7.02925	7.00122	7.02392	7.634	7.74125	7.45866	7.60361	7.55766	7.81674
ADAM11	5.40533	5.31486	5.34755	5.33815	5.40169	5.47488	5.34099	5.29673	5.23522	5.28735	5.2892	5.01267	5.4417	5.05387	4.86792	5.06091	5.12746	4.8483	5.23998	5.05434	5.13412	5.26562	5.51229	5.59946	5.22247	5.25042	5.23498	5.3017	5.60103	5.00293	5.17391	4.95886	5.13579	4.97712	5.17731
ADAM12	5.26192	5.19891	5.33456	5.19812	5.0444	5.55314	6.07492	6.31828	6.01263	6.93869	5.09122	4.9536	5.08056	4.92397	5.15271	5.68471	5.53044	5.04399	5.05671	4.94138	5.2782	4.88007	5.34761	4.74926	5.11686	4.69319	4.72966	4.67456	5.50047	6.90412	6.11149	5.45178	6.11552	5.41474	5.95478
ADAM15	6.56247	6.5736	6.53628	6.35941	6.52683	6.64616	6.51183	6.5205	6.56962	6.73772	7.40304	7.33774	7.04427	7.39682	7.19976	7.33739	7.55591	7.25672	7.24262	7.49083	6.91864	6.88118	7.19821	6.64856	7.50403	7.21712	6.96782	6.58382	6.86212	7.5933	6.17965	6.84048	6.96955	6.74864	7.10605
ADAM17	7.17291	6.84306	6.92069	7.07693	6.99625	7.04159	7.00679	6.94752	7.03145	7.07432	7.20907	7.22663	7.19489	7.07845	7.14679	7.16118	6.89761	6.82307	6.838	7.10312	6.96757	6.84168	6.94452	6.96369	6.91092	7.0438	7.03047	6.90399	6.98875	7.15544	7.52667	7.09811	7.12684	7.28604	7.15178
ADAM18	3.99966	3.98408	3.94307	4.02871	3.96822	4.01569	4.01057	4.00172	3.95131	3.93919	3.99849	4.21774	4.12823	3.98748	4.15989	4.29558	4.13483	4.29639	3.87587	3.93699	3.89255	4.09628	4.19171	3.91024	4.04076	4.00742	3.91379	3.99267	4.05586	4.20576	3.81977	4.1714	4.24865	4.22892	3.92439
ADAM19	5.68985	5.47207	5.64429	5.62023	5.57177	5.77741	5.76802	6.06212	5.73447	6.01303	6.73281	6.79627	6.75344	6.85297	6.67306	7.10407	6.78137	7.09799	6.99917	6.60319	5.9345	5.87725	6.08671	5.83665	6.0727	5.86491	6.61386	5.70116	6.92169	7.45781	5.60705	6.51436	6.77666	5.95907	6.74596
ADAM2	3.23439	3.13712	3.14563	3.41562	3.22871	3.11119	3.18135	3.08214	3.19267	3.23124	3.35571	3.42013	3.39546	3.41582	3.66883	3.41283	3.41099	3.42824	3.68031	3.29882	3.43588	3.06341	3.5688	3.48728	3.07237	3.34731	3.34922	3.12128	3.01389	3.39011	3.23081	3.52565	3.29885	3.41674	3.32681
ADAM20	4.68032	4.64677	4.7366	4.59572	4.57056	4.51394	4.61784	4.59556	4.47411	4.59215	5.43077	5.56781	5.74467	5.31993	5.45428	5.32349	5.50957	4.9609	5.29867	5.44861	5.17682	4.39593	5.38163	4.7694	5.07755	4.98447	4.89095	4.8543	5.33036	4.78285	5.13462	5.50077	4.6634	5.05023	4.80584
ADAM21	4.05997	3.99935	4.15632	3.97037	3.93966	3.93116	4.06064	3.91421	3.99565	4.01932	5.42253	5.72118	5.62569	5.3388	5.72526	5.79339	5.74209	5.70035	5.51679	5.57605	4.53262	5.15244	4.49121	4.56336	4.74365	4.77615	4.93288	5.05524	4.32856	4.47986	4.56467	5.01572	4.69738	5.19739	4.81816
ADAM22	4.40867	4.50231	4.48756	4.5016	4.46438	4.40989	4.3856	4.44094	4.4173	4.44207	4.75912	4.77249	4.80814	4.91383	4.86299	4.95326	4.86384	5.04011	4.76818	4.97251	4.80886	4.84617	4.44295	4.75693	4.60373	4.85661	4.82168	5.01009	4.4337	4.60679	4.4012	4.48787	4.6969	4.5866	4.49907
ADAM23	5.06299	4.95603	4.86846	5.03461	4.85037	4.60309	4.95787	4.87105	4.88615	4.78376	4.49114	4.60032	4.67541	4.54771	4.54687	4.60293	4.49421	4.52925	4.53488	4.61224	4.88651	4.81539	4.64977	5.09628	4.49319	5.00817	4.55227	4.67756	4.66891	4.72979	4.65977	4.48014	4.42844	4.77469	5.06709
ADAM28	5.54259	5.14571	5.43389	5.18018	5.24724	5.30483	5.83979	5.64667	5.84756	5.67218	5.32301	5.30464	5.03836	5.06169	5.19245	5.2493	5.16131	5.21869	5.099	5.21025	4.99994	4.9446	4.66687	4.97645	4.8661	4.67976	5.40897	5.00322	5.59912	5.66082	6.25948	5.59633	5.85807	5.62941	5.78099
ADAM30	3.63401	3.72331	3.67196	3.72527	3.65677	3.71433	3.81393	3.68965	3.56549	3.67443	3.8742	4.09461	3.80169	3.82594	4.19501	3.91928	3.9085	3.80849	3.85412	3.81598	3.73702	3.87933	3.80572	3.86447	3.79217	3.77107	3.73048	3.80736	3.86018	3.74173	4.14636	3.75216	3.6153	3.8579	3.43369
ADAM32	4.92393	5.13802	5.21525	5.19153	4.96682	4.98392	5.3387	5.02479	5.20608	4.91159	6.08026	6.02212	6.00642	6.31092	5.94216	6.04813	5.87153	5.6027	5.94696	5.99054	5.7747	5.67322	4.6361	5.27888	5.78469	5.61034	6.01105	6.10221	5.40662	4.78264	5.19247	5.69293	5.59386	5.86335	5.42824
ADAM33	8.1216	7.82269	7.64962	7.67964	7.72869	7.93051	7.7299	7.76632	7.49677	7.83199	7.06507	7.38734	7.64962	7.47524	7.44976	6.88415	7.00289	7.44284	7.0975	7.16334	7.74801	6.92202	8.07079	8.16118	7.4237	7.8191	7.86869	7.88567	7.97437	7.23815	7.02017	7.30475	7.31719	7.11032	7.06994
ADAM3A	3.76259	3.65549	3.8731	3.73338	3.92874	3.77436	3.63633	3.7555	3.73118	3.75147	3.64763	3.82248	3.97252	4.20979	3.79881	3.88111	3.57066	3.83869	3.6219	3.77799	3.9782	3.60027	3.75939	3.77842	3.58367	4.13287	3.91511	3.83293	3.65741	3.68723	3.5073	3.75939	3.92781	3.9148	3.85317
ADAM5	3.73171	3.72085	3.73036	3.65775	3.63992	3.8252	3.64797	3.64412	3.70497	3.77314	5.02972	5.0114	4.70135	4.91375	5.06272	5.02689	5.30059	5.1167	5.39654	5.07257	4.66352	4.34397	4.61303	4.00781	4.08371	4.38564	4.42915	4.18162	3.92548	4.42498	4.40671	4.38686	4.23084	4.35129	4.64282
ADAM6	4.28696	4.48011	4.41557	4.28537	4.30653	4.40662	4.40885	4.24775	4.13869	4.45734	6.25684	5.26874	5.64298	5.79827	6.0754	5.95503	5.75227	5.94608	5.72211	6.1104	4.86943	5.06504	5.3773	5.20867	5.82138	4.91643	5.37501	4.82541	4.80967	4.47571	4.20062	5.23448	5.4778	5.32898	4.92564
ADAM7	3.86737	4.04567	3.96142	3.90811	3.86651	4.01205	3.96395	3.87547	4.04061	3.95757	4.30589	4.31657	4.21569	4.1883	4.27244	4.29259	4.21299	4.23296	4.24992	4.4033	4.16987	4.10823	4.42969	3.9027	4.31401	4.20648	3.96368	4.23281	4.15377	4.03285	3.99783	4.23338	3.89606	4.00828	3.9428
ADAM8	6.01256	5.6061	5.75338	5.56203	5.69811	5.99348	6.05446	6.00096	6.06933	6.29481	5.40935	5.18521	5.2458	5.28882	5.59614	5.64665	5.7363	5.2917	5.6061	5.70173	5.39575	5.11283	5.09349	5.371	5.51654	5.50633	5.57749	5.46089	5.8773	5.84422	6.40844	6.1126	5.94316	6.13858	6.1104
ADAM9	7.85617	7.53282	7.62679	7.44596	7.43865	7.80639	7.85487	7.84897	7.81631	8.02855	7.18656	7.16038	7.18098	6.75082	7.03805	7.71028	7.60651	7.51183	7.6034	7.23242	7.42214	7.49401	7.19479	6.86875	7.53756	7.38582	7.3363	7.28548	6.90553	7.98546	7.82676	7.79994	7.91078	7.77627	8.24381
ADAMDEC1	4.86439	4.49216	4.72627	4.42476	4.34132	5.28019	5.54242	5.16123	5.33844	5.61952	4.32926	5.19815	4.46849	4.65572	4.33533	4.8499	5.33249	4.63536	4.97457	4.33291	3.86461	3.3563	3.60379	3.97708	4.18053	2.98944	3.76627	3.41298	4.92971	6.24157	7.4368	6.3086	5.31318	6.1801	6.09947
ADAMTS1	8.95884	8.48684	8.61437	8.21453	9.17296	8.088	8.36358	8.08127	8.26514	8.34474	6.63069	6.4815	6.14902	5.99169	7.86118	5.83669	6.13369	6.02917	6.30332	6.1195	8.08886	7.52293	6.70823	6.212	7.58561	7.57684	8.30827	7.97254	6.212	7.59844	5.92745	8.06939	7.33027	7.91019	7.7745
ADAMTS10	6.29528	6.43483	6.30315	6.38051	6.35599	6.41168	6.42613	6.4587	6.38577	6.38096	6.66438	6.78939	6.21037	6.6996	6.37387	6.81748	6.67545	6.68446	6.80941	6.58472	6.37397	6.16398	6.75241	6.62328	6.32367	6.5438	6.516	6.48755	7.07428	6.50569	6.68373	6.43738	6.65535	6.38376	6.40775
ADAMTS12	5.58094	5.50232	5.45426	5.34575	5.20045	5.60208	5.83513	6.00668	5.99506	6.10937	6.12885	6.34387	6.43501	6.80913	6.62842	6.61039	6.57113	6.60267	6.68386	6.34105	5.8231	5.61372	6.26758	5.72915	5.64627	5.91748	5.7494	5.03737	6.17988	6.9129	6.62644	6.30648	7.15262	5.90668	6.17287
ADAMTS13	5.80356	5.85201	5.73445	5.78896	5.8657	5.72897	5.70518	5.88919	5.75818	5.77019	5.74463	6.14195	6.08034	6.17382	5.8737	6.16277	6.34068	6.14432	6.28969	6.31482	6.03227	5.73955	5.9071	5.66859	5.81538	6.10034	6.36197	6.11903	5.99178	5.65914	5.98952	6.05879	5.98414	5.91146	6.17333
ADAMTS14	5.86907	5.82978	5.79781	5.75447	5.85713	6.04165	5.87777	6.08574	5.81475	6.13037	5.7192	6.12549	6.20761	6.46347	6.28279	6.83801	6.21956	6.10358	6.29217	6.37653	5.9335	5.50289	5.94903	6.00342	5.96157	5.91824	5.97547	5.99959	6.20038	6.38313	6.65073	6.37107	6.30639	5.92802	6.26806
ADAMTS15	6.29186	6.1283	6.15516	6.14304	6.66934	5.84715	5.89311	5.94885	6.0645	5.91945	7.8371	7.1961	7.10551	7.51729	7.32693	7.40657	7.11753	6.96095	7.08797	7.0379	6.9186	6.98867	7.25644	7.26636	7.33738	7.02459	7.13625	7.47184	6.83142	6.51988	5.8554	6.13039	6.06012	5.52542	5.35511
ADAMTS16	4.64392	4.67619	4.57693	4.38007	4.66579	4.65111	4.8594	4.74709	4.86816	4.76257	5.34868	5.82436	5.67407	5.39093	6.04397	5.78964	5.87778	5.44312	5.1381	5.4961	5.0554	5.44955	4.5463	4.67366	4.95847	5.12558	4.66681	5.22188	5.54162	5.44852	5.45114	5.06016	5.61667	5.25574	4.86995
ADAMTS17	4.99382	5.23843	5.12932	5.17964	5.21895	5.23755	5.27975	5.2535	5.33233	5.2008	4.62656	4.46015	4.74327	4.59831	4.58881	4.67641	4.58625	4.42755	4.73695	4.6114	5.16666	5.01872	4.65662	4.39739	4.66497	5.04748	4.83565	5.28833	4.75643	5.29546	4.72598	4.97194	5.09678	4.51175	5.18283
ADAMTS18	4.6497	4.63665	4.57441	4.54006	4.52321	4.59495	4.52982	4.68646	4.78446	5.09205	4.99555	4.7415	5.29806	4.94111	4.94802	5.11696	5.09653	5.0631	5.09273	5.14425	4.83587	4.37911	4.53441	4.79908	4.70734	4.57524	5.03578	4.96913	4.65258	5.20759	5.31287	5.01739	4.96292	4.94996	4.88027
ADAMTS19	4.88061	5.2681	5.43004	5.78556	5.60284	5.37423	5.20581	5.21909	5.23071	4.82731	4.62283	4.68483	4.40355	4.25539	4.59185	4.61936	4.34515	4.51803	4.32355	4.78592	5.06288	6.16111	4.93459	5.51827	5.00061	5.32663	5.57237	5.9363	4.5865	4.24263	3.81184	4.11621	3.96627	4.42942	4.47745
ADAMTS2	7.01727	7.59269	7.46113	7.36053	7.51825	7.80246	7.83089	7.88743	7.90758	7.93387	7.70227	7.65834	7.49392	7.96558	7.58019	7.95392	7.82181	7.93878	7.84245	7.66295	7.71312	7.75371	7.89328	7.53182	7.77556	7.6565	7.53528	7.7482	7.55191	8.48642	7.17057	7.8084	7.92381	7.28459	7.85845
ADAMTS20	3.23279	3.36679	3.28547	3.21952	3.21548	3.33389	3.24176	3.23411	3.096	3.20374	3.25855	3.35312	3.40671	3.30577	3.33778	3.31339	3.30987	3.39025	3.37856	3.33422	3.18921	3.30402	3.27986	3.43671	3.2091	3.36895	3.36666	3.32034	3.11172	3.12907	3.36017	3.30731	3.3524	3.30044	3.31119
ADAMTS3	6.87721	6.75821	6.83555	6.46631	6.61374	6.62841	7.02831	6.68376	7.20987	6.58214	5.2843	4.61873	4.77414	4.67921	4.79269	5.20585	4.74089	4.91996	4.80011	4.94849	6.08374	5.87803	5.83028	5.60413	6.39757	6.19501	5.03466	5.90824	5.19895	6.42597	4.93462	5.55857	5.05467	6.65038	6.26943
ADAMTS4	4.98934	4.99989	4.87631	4.70253	4.93669	5.07637	4.94279	4.92025	4.86205	4.88581	5.23211	5.23013	5.07399	5.10246	5.39928	5.25581	5.18079	5.56764	4.82373	5.23716	5.34766	4.76457	5.18696	4.97523	5.09294	5.07325	4.87272	5.13803	4.8246	5.44846	5.00675	4.97523	4.99631	5.38716	4.81496
ADAMTS5	7.3384	6.54011	6.50232	7.18224	7.07856	7.22869	7.20304	7.98128	7.41705	8.22225	5.36821	5.61767	5.67751	5.48613	6.14517	6.11439	6.21216	6.16297	5.94241	5.72598	6.36023	5.26587	5.81609	5.72611	6.04686	6.69476	5.31532	6.13731	6.31487	8.21384	7.7225	6.41934	7.43718	7.5208	7.12846
ADAMTS6	5.45713	5.42877	6.01401	5.4663	5.24336	5.68898	5.70168	5.65866	5.91655	6.18076	4.72653	4.64802	4.73575	4.47477	4.64629	4.57108	4.78541	4.80585	4.76929	4.80258	5.08713	5.44024	5.31906	5.4572	4.76069	4.83547	5.28879	5.57517	5.23378	5.65435	5.51795	4.50459	5.54118	4.21174	5.26493
ADAMTS7	5.2331	5.26644	5.27966	5.34585	5.3888	5.38563	5.38096	5.36685	5.31539	5.28525	6.03769	6.12478	5.88687	6.05519	5.87036	6.22791	5.92102	6.06569	6.21537	6.05784	5.55698	5.759	5.89791	5.52002	5.14811	5.87451	5.71108	5.76494	5.7645	5.73646	5.43895	6.07227	5.34994	5.97587	5.74155
ADAMTS8	6.56585	5.42092	5.28737	5.25138	5.45774	5.32335	5.28724	5.38347	5.53286	5.46272	5.17575	5.09107	4.92324	5.25127	4.92804	5.17788	5.30144	4.9406	5.58449	5.53938	5.48396	5.16255	5.40036	6.08936	5.46275	5.54744	4.7821	5.26032	4.86054	4.98592	5.37337	5.46552	5.27718	5.62346	5.49657
ADAMTS9	5.91731	4.72916	4.94458	4.87021	4.96978	4.92326	4.98531	5.50766	5.49522	6.01448	5.45996	5.68675	5.70008	5.69926	5.82331	5.79334	5.69852	5.79992	5.9038	5.80824	4.97577	4.82773	5.08261	5.48245	5.08706	4.95906	5.42165	5.01574	5.62239	6.05954	6.40512	5.38598	6.57833	5.37934	5.5875
ADAMTS9-AS2	5.79108	5.38729	5.32278	5.43707	5.44223	4.95533	5.23095	5.31348	5.28595	5.16949	4.8298	5.02301	5.06406	5.02867	5.19522	5.01424	4.99172	5.45246	5.05813	4.95014	5.22948	5.44205	5.15757	5.23012	5.24877	5.27361	5.67741	5.65463	5.40646	4.94681	4.98762	4.78311	5.23191	4.76076	4.9978
ADAMTSL1	5.45642	5.15467	5.38417	5.22107	5.24742	5.15587	5.39201	5.36902	5.33257	5.39856	4.80534	4.87986	4.98206	5.04134	4.92654	5.01479	5.07422	4.9278	4.97597	5.04528	4.91162	5.14515	5.02377	5.367	5.1129	5.54554	5.47686	4.81266	5.00299	5.28688	5.27324	5.01304	5.19448	5.02795	5.19497
ADAMTSL2	5.49865	6.65366	6.22862	7.07505	6.66304	6.68849	6.6201	6.57421	6.2708	6.08563	5.48728	5.64807	5.53652	5.47213	5.29458	5.39658	5.71397	5.54495	5.53771	5.38677	6.09531	6.37002	6.95714	6.48995	5.80835	6.42762	6.16878	6.07303	6.59982	5.88984	4.6468	5.53409	5.06135	5.83296	5.54443
ADAMTSL3	7.25905	7.36802	7.04778	7.00926	7.20982	7.19364	7.13321	7.06228	6.98984	6.5001	5.98175	6.31609	6.32778	6.44033	6.37379	6.06313	6.19457	6.32034	5.96292	6.37561	7.2134	7.2834	6.03822	6.27534	7.05294	7.25532	6.83375	6.78548	6.2791	6.66989	5.89157	6.85257	6.01321	6.22961	7.15516
ADAMTSL4	5.74263	5.57368	5.57193	5.64834	5.61083	5.79406	5.62728	5.66009	5.67067	5.7383	6.1444	6.3609	6.35259	6.08192	6.64011	6.39992	6.3524	6.47127	6.29176	6.11367	6.3817	6.23978	5.9395	6.34635	6.53166	6.03478	6.15163	6.37919	5.99693	5.34154	5.69209	5.93664	5.66721	5.43285	5.94053
ADAMTSL5	5.8269	5.7097	5.63161	5.71732	5.82091	5.87003	5.75019	5.76063	5.72897	5.81576	6.38986	6.58715	6.4147	6.65962	6.80744	6.66058	6.58778	6.47988	6.54678	6.42411	5.86205	6.05656	6.50533	5.91612	5.93596	6.00933	6.0501	5.92427	6.90593	6.0482	6.29348	6.56626	5.98496	6.09847	6.12155
ADAP1	6.80591	6.67481	6.62133	6.49263	6.78012	6.82371	6.89932	6.82486	6.75882	6.94586	7.36793	7.66642	7.7624	7.56184	7.46168	7.69827	7.64527	7.74137	7.87565	7.66642	6.65773	6.60012	7.14527	7.07045	7.10702	6.69312	6.84608	6.55599	7.61386	7.91354	7.40839	7.6562	7.34801	7.56219	7.73875
ADAP2	8.25992	8.02644	7.8787	7.96317	7.40361	8.46516	8.90407	8.76685	8.37377	8.3995	7.62971	8.31138	8.42699	8.16938	7.19743	8.28457	8.21986	8.06078	8.10377	7.79713	7.20341	7.9989	7.56108	8.30047	7.65579	7.3097	8.04258	7.46394	8.39175	8.35357	8.91702	8.67916	8.57413	8.67916	8.71324
ADAR	10.4295	11.3268	10.5705	10.5303	10.5546	10.5252	10.5448	10.6309	10.5911	10.6494	10.7794	11.0116	11.0619	10.9296	10.5086	10.7637	10.7306	10.8278	10.6437	10.8028	10.6075	10.9239	10.8916	11.0561	10.7992	10.9211	11.0561	10.7483	10.9169	10.7274	10.1988	10.5673	10.4535	10.2605	10.6217
ADARB1	6.44054	6.34596	6.31904	6.19635	6.19254	6.36574	6.37108	6.31789	6.34241	6.41708	6.30427	6.14781	6.05783	6.13639	6.31527	6.4056	6.41397	6.67628	6.43736	6.44591	6.27252	6.39346	6.39367	6.23543	6.26499	6.24926	6.42107	6.1504	6.36393	6.42062	6.18071	6.76445	6.39367	6.28776	6.61604
ADARB2	4.90218	4.89742	4.70661	5.05498	5.26666	5.00116	4.80481	4.85144	4.88908	4.7514	5.36426	5.52403	5.63415	5.44438	5.47246	5.47289	5.44275	5.32134	5.60223	5.47783	5.64193	4.52087	5.39193	5.10353	5.42076	5.15169	5.21866	5.05493	4.82754	4.97784	5.10582	5.69799	5.07976	5.33163	5.36898
ADARB2-AS1	5.42584	5.32438	5.42081	5.10147	5.33511	5.40789	5.27413	5.35362	5.29455	5.28759	7.21336	7.09008	7.40661	7.18999	7.82462	7.4915	7.57878	7.28296	7.30268	7.55189	6.4321	6.37272	6.26123	6.04841	6.55945	6.21032	6.20656	5.99443	5.65632	6.56387	5.92568	7.28868	6.2451	6.55865	6.33199
ADAT1	6.69147	6.55816	6.85549	6.8632	6.55425	6.79036	6.71688	6.93674	7.13682	6.92533	6.78604	6.91994	6.43026	7.07069	6.10959	6.91801	6.85214	6.59673	7.05281	6.58883	6.68872	6.22866	6.99175	6.64919	7.03386	7.11251	6.79253	6.79932	6.39405	7.08488	6.65992	6.7415	6.90569	6.59605	6.90968
ADAT2	5.75409	5.64176	5.81464	5.78466	5.70098	5.58462	5.79789	5.77582	5.71719	5.74892	4.42791	4.63018	4.5353	4.66437	4.32782	4.57906	4.42719	4.48486	4.54408	4.60227	4.8825	5.22894	5.22164	4.98937	4.97093	5.16047	5.12164	5.02782	5.45708	5.4383	5.61603	4.28969	5.80295	4.99526	4.54198
ADAT3	5.63525	5.61991	5.58693	5.62945	5.70696	5.7037	5.73899	5.71862	5.79793	5.75689	7.75261	7.64069	7.73001	7.65903	7.72579	7.56231	7.76247	7.60824	7.84171	7.78039	6.64101	6.63675	6.91428	6.44948	6.78868	6.53345	6.00044	6.23173	7.21277	7.02251	6.32838	6.63108	6.54575	7.0526	6.68219
ADCK1	6.84071	6.76576	6.80332	6.81878	6.73389	6.69741	6.86298	6.79173	6.90928	6.8783	6.82549	6.82381	6.92629	6.88636	6.69929	6.79493	7.11222	6.86911	6.5642	6.72891	6.62135	6.51452	6.93633	6.85933	6.6982	6.77048	6.82591	6.84354	6.99434	6.84682	6.92573	7.01599	6.92641	6.87647	6.8972
ADCK2	6.63286	6.55118	6.55262	6.51764	6.40731	6.58947	6.50201	6.49814	6.54564	6.58154	6.69112	6.41519	6.63133	6.57443	6.73453	6.57072	6.71142	6.58085	6.78728	6.78566	6.51936	6.38001	6.72024	6.5157	6.58694	6.57367	6.45024	6.47694	6.70632	6.73666	6.79977	6.79193	6.72685	6.73236	6.64032
ADCK3	6.4546	6.43229	6.29095	6.46735	6.56774	6.3379	6.50087	6.48526	6.45679	6.41148	7.49895	7.61449	7.91559	7.80632	8.01804	7.7862	7.56135	7.60981	7.88528	7.84032	6.99909	7.00762	7.19151	7.28344	7.02416	7.59282	7.52848	6.74829	7.67084	6.73546	7.00252	7.14625	6.46876	6.86352	6.98373
ADCK4	5.82081	5.84866	5.84175	5.93277	5.9008	5.82906	5.78801	5.85265	5.84189	5.76738	5.705	5.87685	5.71906	5.84942	5.66825	5.73637	5.73968	5.84389	5.89078	5.95816	5.86841	5.77802	5.99724	6.0185	5.88453	5.93922	5.8732	5.80705	6.0471	5.77157	5.72743	5.66786	5.83951	5.75568	5.76863
ADCK5	5.57528	5.59943	5.67035	5.56192	5.76975	5.63153	5.90958	5.6677	5.62033	5.77416	4.91598	4.94576	4.97162	5.16984	4.93804	5.10564	4.64798	4.62303	4.7053	5.05169	5.09125	5.24058	5.81879	5.53182	4.57426	5.38752	5.27075	5.28618	5.67113	5.6383	5.13211	5.30969	5.26333	5.08015	5.19296
ADCY1	5.31851	5.18154	4.9642	5.27341	5.14919	4.96775	5.22204	5.12903	5.01314	4.97413	5.61343	5.95899	6.11776	6.06276	6.23999	6.13367	6.09665	6.14289	6.25982	6.08002	5.45845	5.27494	5.49733	5.39919	5.2991	5.63834	5.7602	5.17732	5.59525	5.82342	5.59891	6.34706	5.2397	5.56004	5.99116
ADCY10	3.87351	3.87519	3.81931	3.93792	3.92284	3.9132	3.8906	3.82176	3.80894	3.93619	3.99864	4.1132	4.22141	3.98074	3.77409	4.12685	3.97184	3.93215	4.04999	3.96884	3.95497	3.87443	3.74634	3.99007	3.99432	4.04953	4.04953	4.10082	4.01379	3.83534	4.02589	3.86502	3.97795	3.77057	4.07216
ADCY10P1	5.48752	5.70068	5.76506	6.07435	6.09718	5.71609	5.56088	5.50428	5.55179	5.22193	5.45159	5.12185	4.78981	5.10262	5.41418	5.25049	5.18111	5.03953	5.16729	5.14713	5.85843	5.82393	5.68967	5.20184	5.76719	5.56628	5.72053	5.80358	5.56785	5.29852	5.22523	4.69694	5.23076	4.93225	4.71937
ADCY2	5.76806	6.04876	6.05544	5.93558	6.00836	5.98965	5.93558	5.88318	5.78375	5.59241	6.40186	6.51429	6.47761	6.67027	6.77553	6.58302	6.77973	6.98398	6.47939	6.88013	6.66858	6.57198	6.66211	6.69108	6.10067	6.37168	6.47973	6.81206	6.60239	5.63784	5.36093	6.47147	5.39921	6.09113	6.14494
ADCY3	7.38654	7.04964	6.92614	7.24931	7.10508	7.08329	7.02635	6.96591	7.18421	7.20689	6.67374	6.27853	6.52851	6.51742	6.18066	6.61359	6.29963	6.28097	6.07194	6.34098	6.94904	6.63189	6.56082	6.60454	6.6561	7.25285	7.01521	6.40153	6.91838	7.07128	6.73407	6.68785	6.76688	6.17948	6.97861
ADCY4	7.34889	7.15078	7.93148	6.94242	7.21303	7.17497	7.11989	7.36924	7.4327	7.98216	8.65789	8.54097	8.62691	8.91817	8.56734	8.45302	8.5593	8.53841	9.15264	8.62958	7.27283	7.95833	8.44985	8.33877	8.57109	9.19553	8.4913	7.89629	8.84188	7.80502	8.02431	6.95358	7.91827	7.28389	6.75958
ADCY5	5.51052	5.0481	5.02887	4.91484	4.99945	5.07846	4.97793	4.92594	5.08009	5.05629	6.20063	6.10734	6.20046	6.24409	6.43098	6.42395	6.32866	6.28977	6.49336	6.44754	5.43834	5.64245	5.49935	6.33011	5.63031	5.51805	5.54619	5.32628	5.15471	5.73473	5.77373	6.45973	5.55421	5.61444	5.643
ADCY6	7.07633	7.0966	6.78623	6.78987	6.87195	7.03225	6.82535	6.81369	6.91314	6.82768	8.94997	8.69513	8.71681	8.70639	9.00135	8.83481	8.6275	8.72845	8.80249	8.82623	8.1337	8.36484	8.29599	7.68695	7.86912	7.57519	8.4252	8.10031	7.95335	7.94182	6.30954	7.89175	7.55438	6.88224	8.10242
ADCY7	6.80321	6.94914	6.90386	6.70578	6.72538	6.9439	6.93995	6.90516	6.91639	7.14959	7.5133	7.7322	7.4803	7.69667	7.4966	7.88075	7.8526	7.51853	7.68748	7.84895	6.44918	7.74196	7.03685	7.43821	7.22723	7.13633	7.08105	7.40729	7.89824	7.45331	7.22664	7.36249	7.0457	6.85921	7.76286
ADCY8	4.20822	4.32846	4.33894	4.73751	4.55244	4.38213	4.46381	4.57777	4.3935	4.44211	4.46688	4.12425	4.26685	4.42256	4.09736	4.19387	4.27176	4.26403	4.32755	4.22171	4.31392	4.25796	4.38827	4.489	4.22531	4.45818	4.26465	4.10777	4.53603	4.09576	4.86759	4.402	4.45301	4.28603	4.4379
ADCY9	6.90956	6.79728	6.69565	6.83128	6.77402	6.85732	6.67531	6.70558	6.83159	6.70197	6.11912	6.43214	6.26303	6.52183	6.31103	6.3013	6.17255	6.48039	6.54134	6.2429	6.48383	6.95788	6.69562	6.7545	6.719	6.74522	6.67446	6.60683	6.83673	6.43928	5.94356	6.72094	6.20692	6.19606	6.62572
ADCYAP1	4.98063	3.92984	4.1039	3.88172	4.04748	4.32317	4.47133	4.16718	4.92358	5.14402	4.19135	3.90666	3.98335	3.97449	4.17841	3.96599	4.09184	4.1225	4.10848	4.38739	3.56969	3.77243	3.77781	3.70677	3.52022	3.78364	4.01708	4.63513	3.72498	4.52339	5.0904	5.51041	4.5259	4.18853	4.86691
ADCYAP1R1	5.36548	5.63008	5.51148	5.73135	5.81251	5.33335	5.31123	5.42104	5.40611	5.11689	5.95586	6.14593	6.0772	6.24761	6.1895	5.79735	6.03994	5.87026	5.41854	5.94575	5.95185	6.18696	6.1002	6.04303	5.72246	6.10246	5.6663	6.45494	5.38537	5.16062	5.22333	5.5483	5.22172	5.4645	5.47341
ADD1	8.40944	8.59185	8.40111	8.50921	8.43921	8.47332	8.26364	8.31968	8.36965	8.30888	8.22678	8.3115	8.42683	8.276	8.42341	8.25258	8.21461	8.10881	8.15789	8.10144	8.40428	8.46669	8.49769	8.55161	8.34231	8.54095	8.61437	8.47645	8.52889	8.20948	7.91201	8.30542	8.16043	8.14419	8.23093
ADD2	5.08018	5.01803	4.94104	4.95878	4.91814	4.9961	4.9286	5.07302	5.00864	5.13588	5.82617	5.86759	5.93809	5.99422	6.02366	5.94754	5.92909	5.84763	5.98714	5.98414	5.22085	4.90961	5.06416	5.51476	5.24117	5.44892	5.2625	5.47156	5.44413	5.64451	5.51516	5.77592	5.93099	5.60963	5.83549
ADD3	9.9002	10.2108	10.2055	10.7231	10.116	10.2444	10.3685	10.0253	10.0106	9.79541	10.0362	10.0611	10.054	10.0802	9.7095	9.76975	10.054	10.0452	9.24114	9.78378	10.537	10.6275	9.77715	9.72569	10.4949	10.2181	10.2751	10.2377	9.34818	9.80912	9.72719	9.66997	10.1095	9.74734	10.1252
ADD3-AS1	4.82671	4.92707	5.00554	5.11377	4.81399	4.87095	4.85006	4.8569	4.94683	4.7578	5.44349	5.84795	5.3982	5.30751	5.44879	5.39979	5.31573	5.46776	5.43367	5.58063	5.19789	5.51927	5.27132	5.20772	5.22041	5.28572	5.33145	5.22425	5.10178	4.71797	5.07919	5.12157	5.13779	5.05302	5.14081
ADGB	3.11797	3.14412	3.0724	3.00358	3.12815	3.14045	3.03772	3.12994	3.12436	3.13565	4.02412	3.43853	3.48936	3.79277	3.84854	3.53766	3.42461	3.46435	3.47012	3.44448	3.29815	3.47391	3.39275	3.276	2.92406	3.17601	3.31867	3.28164	3.72146	3.05256	3.15905	3.19384	3.43962	3.89785	3.32032
ADH1A	5.23543	5.14233	5.01338	5.1338	5.09778	5.08655	4.92151	5.04157	4.99055	5.06312	4.62058	4.85946	4.6406	5.19231	5.0414	4.65583	4.8731	4.96875	5.08924	4.39002	5.25581	5.06798	4.78991	5.01963	5.55079	5.01027	5.04301	4.92816	4.64794	4.69258	4.55098	4.91192	4.94081	4.94081	5.16395
ADH1B	9.33633	9.63403	8.89761	9.27723	9.10561	8.77265	8.44199	8.29686	8.61674	7.82035	8.05165	9.0735	8.12038	8.59954	9.60171	8.50772	8.2257	8.68694	7.58428	8.48942	9.5501	9.01929	8.48234	8.30922	9.90341	9.11552	9.30557	9.05732	7.32257	8.21816	8.00365	8.27132	8.07592	8.59093	8.78705
ADH1C	5.99407	5.73005	5.45523	5.59961	5.41268	5.49453	5.10757	4.97541	5.2355	4.91723	4.15131	4.91832	4.33222	4.47995	4.37685	4.75723	4.26415	4.3536	4.35223	4.68679	5.63182	4.7726	4.17019	4.75441	6.06252	5.41829	5.41741	5.4534	3.95036	4.88197	4.48196	4.60134	4.11504	5.13835	4.84467
ADH4	5.20827	5.23552	5.21374	5.26655	5.32395	5.16934	5.19847	5.09377	5.11701	5.15264	4.47784	4.42337	4.67361	4.54645	4.63868	4.51491	4.59083	4.65349	4.71259	4.72236	4.94318	4.90647	5.05421	4.91939	5.12249	5.47916	5.24809	4.72019	4.82689	4.76533	4.83061	4.83696	4.73623	4.50663	4.65761
ADH5	10.2288	9.87418	9.84076	10.0524	9.77203	9.64364	9.58027	9.56841	9.7243	9.46669	8.92371	9.06091	8.78437	8.94368	9.07549	8.24903	8.55976	8.79307	8.58559	8.68246	9.60303	9.56236	8.91259	8.44249	9.12824	9.35124	9.05462	9.34601	8.51372	9.05872	9.92753	9.38598	9.47502	9.73237	9.43944
ADH6	3.95912	4.04408	4.04725	4.01454	3.99779	4.0792	4.0008	4.05874	4.02275	4.03995	4.46199	4.50905	4.54302	4.33246	4.60109	4.64317	4.64695	4.60069	4.63289	4.52387	4.41854	3.98009	4.22349	3.99909	4.53256	4.69978	4.12403	4.37903	4.1066	4.23281	4.515	4.28648	4.28526	4.23216	4.23281
ADH7	4.1728	4.15496	4.21906	4.1826	4.06078	4.25127	4.26086	4.29427	4.26461	4.1728	4.09661	3.73728	3.91561	4.02091	3.97771	3.98217	4.18755	3.9204	3.90465	3.92027	4.02199	4.01893	3.69989	4.42818	4.13607	4.10739	4.07783	3.91423	4.0344	3.95242	4.0267	4.351	4.21484	4.12378	4.08475
ADHFE1	7.85594	7.67813	7.55592	7.60698	7.96277	7.36487	7.22605	7.42539	7.25586	6.94992	7.74728	8.22356	8.26675	8.28382	8.43261	8.08768	8.59083	8.10871	8.20812	8.6355	7.97531	8.10894	7.5519	7.60153	7.84886	7.9865	9.03663	9.03152	7.66798	7.09927	7.66219	7.68199	7.53604	7.16353	7.60581
ADI1	9.32194	9.12403	9.2165	8.99016	9.13741	9.07616	8.92196	8.99016	8.92196	8.93568	9.14484	8.93723	8.9837	8.73391	9.5762	8.98798	8.99985	9.10302	8.84374	9.02618	9.30834	9.05409	9.25792	8.93062	8.94807	9.301	9.05409	9.12986	8.76606	9.04218	8.94184	8.92254	9.04218	9.3167	9.10556
ADIG	5.39031	5.49136	5.33129	5.34582	5.29825	5.35306	5.3645	5.29754	5.34109	5.36904	7.30245	7.21164	7.29045	7.15204	7.30077	7.31369	7.12212	7.07936	7.13436	7.48519	6.5057	5.17976	5.61332	6.19895	6.48174	6.59598	6.19895	6.58493	6.24903	5.75886	6.21781	6.57369	6.4585	6.23354	6.93729
ADIPOQ	8.25599	5.29924	6.78258	9.15561	9.34042	6.66876	6.76549	4.89192	4.79104	4.59635	4.53102	5.03906	4.59618	4.75952	8.63902	4.76871	4.79328	4.58968	4.96828	4.82481	7.68215	6.24662	5.66597	7.28349	8.19438	9.3467	8.47488	5.84866	5.65269	3.0204	3.0061	4.93781	3.05289	4.42281	4.02135
ADIPOR1	8.35545	8.06585	8.17738	8.09112	8.24305	8.44192	8.4178	8.29781	8.29328	8.39742	7.48845	7.50579	6.8899	7.0926	7.11258	6.80411	7.47887	7.19642	6.94481	7.26918	7.80889	7.73416	7.12708	6.48324	8.00393	7.75011	7.733	7.72238	7.55467	8.37262	7.65516	7.89105	8.16296	7.3868	8.52827
ADIPOR2	8.43151	8.51421	8.56391	8.54292	9.00653	8.48024	8.44074	8.48512	8.48712	8.51883	8.56095	8.5342	8.26065	8.35779	8.80288	8.46421	8.49108	8.38335	8.71927	8.41069	8.63631	8.52774	8.61084	8.42079	8.74278	8.83343	8.69297	8.65328	8.2386	8.50134	8.18717	8.4806	8.51317	8.36814	8.48161
ADIRF	10.2239	9.9092	10.0291	10.288	10.2138	10.4271	9.80069	9.91974	9.8238	9.45532	11.015	11.1861	10.9598	11.1826	11.6211	10.9432	10.3549	11.3267	10.9762	11.1788	10.7014	10.7853	10.968	11.054	10.4693	11.2885	10.817	10.8411	10.4693	10.26	10.087	10.5827	9.59338	10.6761	9.60321
ADIRF-AS1	5.20604	5.45661	5.20188	5.24534	5.26896	5.36469	5.2072	5.18929	5.3221	5.30737	6.55557	6.07972	6.44099	6.47211	6.46737	6.44972	6.55807	6.75681	6.35754	6.48894	5.56586	6.07693	6.39882	6.02491	5.54234	6.06002	6.33746	6.40104	5.85562	5.43575	5.65186	5.24917	5.82543	5.76945	5.56405
ADK	6.5126	6.73594	6.63137	6.57416	6.58519	6.65168	6.84259	6.71647	6.96491	6.71547	6.45149	6.3604	6.78393	6.64605	6.4934	6.89131	6.85523	6.77697	6.68233	6.46464	6.71778	6.58615	6.5168	6.42721	6.66116	6.5303	6.38613	6.52925	6.30186	6.74587	7.49903	6.80408	6.87123	6.90857	6.80731
ADM	8.88249	8.48123	8.02939	8.39079	8.25088	8.03456	8.7571	8.59637	8.34299	8.64384	6.44544	6.66297	6.46282	6.3955	7.01063	6.61478	6.30199	6.48631	6.19839	6.17657	6.8384	6.24078	6.90987	7.51506	7.21779	8.75931	6.38936	5.4878	8.67794	7.88615	9.29026	7.52531	7.54102	7.43589	7.55667
ADM2	5.97391	5.9291	5.91814	5.71729	5.87038	6.11034	5.93236	5.90643	5.94495	6.02759	7.08188	6.88441	7.09446	6.8972	7.28564	7.08349	7.36061	7.19541	7.04498	7.41432	6.13955	6.49239	6.56009	6.31141	6.3661	6.52003	6.02436	5.98561	6.90263	6.83011	6.65857	6.66412	6.46829	6.65678	7.07091
ADM5	5.97377	5.35887	5.62829	5.75308	5.85555	5.71879	5.6551	5.99893	6.10103	6.6287	5.13446	4.85704	4.89292	5.04067	4.69615	5.55294	5.17827	4.80593	5.94801	5.25853	4.8686	4.94312	5.42716	5.08037	5.22306	5.56442	5.2672	5.29682	5.68756	5.61135	6.20917	5.51309	6.54605	5.507	5.82474
ADNP	8.85045	8.87364	8.78656	8.84628	8.81626	8.75186	8.64777	8.70416	8.72661	8.77517	8.56935	8.31356	8.69441	8.53621	8.31956	8.30644	8.38837	8.55026	8.35156	8.34128	8.81604	9.07468	8.51319	8.64784	8.79371	8.63785	8.81672	8.8399	8.28428	8.58382	8.35496	8.44781	8.36797	8.4436	8.57193
ADNP2	7.80423	7.61588	7.61663	7.63127	7.61258	7.46593	7.60225	7.46482	7.45542	7.54599	7.71354	7.98765	7.82345	7.90572	7.75766	7.68701	7.67629	7.83263	7.53538	7.5092	7.75854	8.0446	7.72546	7.68642	7.57809	7.45576	7.89466	7.65025	7.57143	7.86851	7.69248	7.76329	7.50692	7.41877	7.46522
ADO	7.87428	7.94107	7.94408	8.00741	7.79698	7.88759	7.83858	7.95407	7.94475	7.91952	7.69886	7.65724	7.52988	7.65059	7.09162	7.48619	7.59314	7.45376	7.25575	7.56855	7.84594	7.77228	7.98315	7.69025	7.88159	7.59978	7.48215	7.72321	7.46699	7.81003	7.68455	7.65184	7.47507	7.60747	7.88966
ADORA1	5.47012	5.65278	5.49379	5.62102	5.5609	5.46112	5.6942	5.63747	5.53304	5.58146	6.01189	5.69001	5.96004	6.27318	5.98801	6.0867	6.00239	6.02182	6.13181	6.06705	5.69176	5.22487	5.66621	5.76299	6.03085	5.90636	5.86998	5.70173	5.93876	5.55877	5.62618	5.88709	6.12237	6.04609	6.11161
ADORA2A-AS1	4.5927	4.56066	4.60442	4.63254	4.44128	4.73486	4.50743	4.62398	4.54023	4.56625	4.79434	5.11035	5.00243	5.08255	4.80142	4.90865	4.81654	5.06935	5.06312	4.77924	4.81418	4.88873	4.76813	4.67443	4.64625	4.97707	4.90409	4.85798	4.84133	4.75795	4.28814	5.02782	4.64481	4.60354	4.72399
ADORA2B	4.77199	4.75774	4.91697	4.71846	4.90348	5.09592	5.20781	5.4574	5.04195	5.8405	6.48773	6.54641	6.27232	5.94382	6.76428	6.74002	6.25025	6.45461	6.74811	6.23301	6.08286	5.27059	5.61627	4.50176	5.37628	5.92788	5.15657	5.12505	4.53293	6.59042	6.66187	5.72137	6.48167	6.07978	6.47659
ADORA3	6.66432	6.05627	6.38669	6.53932	6.66525	6.55542	6.69077	6.22509	5.86929	5.83699	6.06704	6.25084	6.72352	6.18972	6.28924	6.37641	6.76668	6.39587	6.22602	6.18438	5.75917	6.17167	5.77596	5.87707	5.83639	5.92986	5.98665	5.90068	6.16763	6.56098	7.66538	6.4709	6.62964	7.33283	6.76786
ADPGK	7.27392	7.25925	7.26386	7.0888	7.31519	7.44157	7.37099	7.28197	7.36773	7.44243	7.26265	7.41996	7.37443	7.2584	7.14178	7.12776	7.67653	7.36857	7.84158	7.36092	7.16153	7.28852	6.9259	7.18752	7.39061	7.25726	7.4844	7.40181	7.28107	7.43726	7.68326	7.31433	7.62993	7.30897	7.75044
ADPRH	5.94867	5.97044	5.91184	5.78252	5.75077	5.89567	5.81087	5.81988	5.8162	6.14132	5.40701	5.72445	5.20988	5.42911	5.35487	5.53696	5.82343	5.30837	5.68795	5.29665	5.62518	5.75882	5.65385	5.29139	5.96391	5.65287	5.72841	5.51212	5.45798	6.05865	5.47019	5.64783	5.92452	5.43563	6.18755
ADPRHL1	5.38286	5.39366	5.35159	5.3962	5.28279	5.3691	5.29352	5.32568	5.34356	5.43373	5.3117	5.4122	5.47487	5.46072	5.32135	5.30758	5.38716	5.599	5.1736	5.42782	5.3131	5.19005	5.63665	5.34991	5.42675	5.39408	5.45405	5.38233	5.33642	5.38635	5.31526	5.41584	5.28836	5.39271	5.50023
ADPRHL2	8.90607	8.71479	8.5792	8.57143	8.61214	8.65997	8.82169	8.87325	8.79357	8.60382	8.06383	8.39707	8.32807	8.4559	8.1873	8.03168	8.38446	8.2894	8.59077	8.2222	8.43607	8.05746	8.77611	8.8287	8.42337	8.72277	8.39421	8.20822	8.81768	8.37681	8.2633	8.57686	8.47685	8.47965	8.68669
ADPRM	6.71385	6.58448	6.42514	6.61089	6.74852	6.30729	6.45893	6.47241	6.53332	6.5133	6.90975	6.91053	6.52409	6.53118	6.45043	6.4909	6.44319	6.69048	6.30448	6.74436	6.5124	6.49806	6.3315	6.24032	6.39618	6.11799	6.26651	6.41442	6.23994	6.86135	7.2315	6.65201	6.89226	7.20005	6.5685
ADRA1A	3.69109	3.6842	3.69535	3.65356	3.86599	3.70506	3.70358	3.74585	3.6915	3.70216	4.00682	3.95829	4.06774	4.12733	4.04277	4.20987	4.0621	4.11103	3.86083	4.13584	4.06444	3.94584	3.75308	3.66343	4.10935	3.87275	3.69257	3.86204	4.12875	3.85833	3.74035	3.9712	3.84109	3.76452	3.90721
ADRA1B	4.11388	4.24687	4.09448	4.13109	4.23805	4.2822	4.15517	4.26652	4.32279	4.31001	3.95693	3.99526	4.02876	3.92535	4.05296	4.23766	4.0411	3.99115	3.96196	4.0501	4.21187	4.13728	4.22336	4.07468	4.02104	4.15246	4.21084	3.79907	4.18526	4.37487	4.05268	4.07468	4.02326	4.05941	4.45797
ADRA1D	3.94481	3.98723	3.96727	4.12215	3.95545	4.0225	4.04285	3.93739	3.99348	3.99847	5.06236	4.90401	5.48983	5.12869	5.12753	5.12411	5.05172	4.97081	5.24459	5.15328	4.83772	3.9437	4.34754	4.83584	4.28117	4.97681	4.80765	4.35538	4.62895	4.60754	4.41987	4.53961	4.5197	4.36467	4.63238
ADRA2A	6.46791	5.67586	5.53927	5.47608	4.8747	7.13989	8.91583	6.68629	7.2651	6.60041	5.83598	6.55005	6.23592	6.32473	6.60785	6.32681	7.52219	6.61079	7.02259	6.73671	5.99548	5.06896	5.34868	5.66536	6.86395	5.72073	6.12639	4.55338	7.1685	7.01405	6.93555	8.25098	6.95255	7.60039	7.93633
ADRA2B	5.68568	5.70843	5.84348	5.56029	5.78886	5.77707	5.7283	5.68997	5.757	5.74789	5.5095	5.66702	6.53648	6.34624	6.31231	6.7195	6.00449	6.1626	6.58909	6.45611	6.06423	5.80576	5.8412	5.56658	6.18172	5.78966	5.59098	5.83712	6.3673	5.92207	5.99817	6.23414	6.35244	6.15336	5.91236
ADRA2C	6.86563	6.1822	5.623	6.08254	6.14177	5.93261	6.19924	5.98905	5.84298	5.7613	6.90384	6.83934	7.04452	6.93076	7.54672	6.99199	6.89622	6.71911	7.08733	7.45613	6.38473	5.45176	6.26166	6.50255	6.47128	6.57235	6.28797	6.42474	7.26822	5.95809	6.93741	7.12797	6.60382	6.90096	6.86204
ADRB1	4.72074	5.28713	5.11437	5.46194	5.17627	4.93395	5.10054	4.78416	4.9266	4.53551	6.00481	5.75859	6.44213	5.7647	5.54358	5.35338	5.58344	5.40982	5.37312	5.36142	5.80933	5.91657	5.62823	6.44104	5.89006	5.77694	5.50562	6.0748	5.44601	4.42158	4.11491	4.46396	4.4058	4.83749	4.78977
ADRB2	6.92823	6.83759	7.10199	6.66387	6.6415	6.76265	7.01798	6.80131	6.84506	6.43389	6.19948	6.203	5.94285	6.50992	6.43592	6.18802	6.53455	6.46985	6.79626	6.12294	6.51299	6.47982	6.76558	6.89993	6.22633	6.58561	6.04113	6.72394	6.98959	6.28641	7.04006	6.22109	6.42132	7.19741	6.18354
ADRB3	5.06381	5.16225	5.24444	5.14801	5.13329	5.07799	5.11442	5.09137	5.15833	5.14333	6.47214	6.54332	6.27148	6.44302	6.37445	6.26163	6.33905	6.2357	6.3111	6.53178	6.08905	5.77805	6.31004	6.04245	6.25852	6.75576	5.85289	5.5889	5.45244	5.29539	5.03939	5.39311	5.49104	5.27651	5.37485
ADRBK1	6.50489	6.46906	6.41311	6.39543	6.41452	6.66519	6.48092	6.56337	6.60546	6.56568	7.91557	7.94871	8.01248	7.91848	8.05054	7.9931	8.07928	8.02496	8.19479	8.07928	6.91681	6.64025	7.14833	6.9282	7.01879	6.85245	7.04485	6.94162	8.01961	7.50452	7.40565	7.53209	7.44651	7.28835	7.76267
ADRBK2	7.09979	7.00346	6.83892	7.0024	7.05614	7.02627	7.33965	7.10425	7.07235	7.13691	5.63882	6.06057	5.68271	5.69771	5.89964	5.87494	5.78809	5.62189	5.75764	5.87924	5.72281	6.51049	5.79314	6.56614	5.86065	6.05518	6.23675	6.03057	6.32358	6.2476	7.42512	7.20617	6.82036	6.60555	6.74927
ADRM1	7.2639	7.08905	7.21552	7.2804	7.36343	7.36123	7.33132	7.3323	7.34521	7.46042	8.0911	7.94765	7.67878	7.88357	8.16635	8.27656	8.08927	7.84095	8.08333	8.04958	7.39801	7.09097	8.35101	7.93052	7.39349	7.98087	7.65484	7.47169	8.14766	7.68962	7.10677	7.82214	7.63811	7.65759	7.63585
ADSL	9.18082	9.2246	9.22537	9.1243	9.32084	9.27401	9.21863	9.36473	9.33716	9.34694	8.56544	8.32636	8.65776	8.51261	8.45839	8.3708	8.41543	8.26138	8.464	8.32032	8.67665	8.68	8.94084	8.74691	8.47371	8.47225	8.41735	8.55892	8.71642	8.77655	10.0621	9.06823	9.26741	9.3382	8.44992
ADSS	6.2424	6.07225	6.22195	6.03932	5.95019	6.09233	6.06199	6.12094	6.00821	6.24611	5.9936	6.78663	6.18131	6.41354	6.53877	6.43296	6.55206	6.70941	6.84413	6.72414	6.48125	6.27655	5.97252	5.78597	6.47983	6.16727	6.11159	6.18465	5.68132	6.59129	6.80604	6.31963	6.80842	6.26861	6.87164
ADSSL1	7.08449	6.45657	6.25219	6.11745	6.30943	6.19382	6.25177	6.12707	5.90981	6.09503	5.69597	6.01158	6.64573	6.49304	6.32923	5.627	5.67217	5.89708	5.97185	6.15844	5.96649	5.76928	6.19115	6.20735	6.32893	6.73787	6.43011	6.35922	6.56077	5.61183	5.74129	6.23019	5.9662	5.84885	6.55299
ADTRP	5.46875	5.10468	5.12725	5.07275	4.85224	5.54699	5.26813	5.6074	5.55608	5.89088	5.41477	5.72129	6.15936	5.12745	5.83988	5.96714	5.85116	5.43586	5.94473	5.57233	4.9897	5.27725	5.03081	4.89884	5.18532	5.35026	4.91535	5.38099	5.20057	5.80129	6.61845	5.53617	6.10851	6.43035	5.87266
AEBP1	12.1039	12.014	11.986	11.7768	11.732	12.2788	12.0596	12.125	11.6991	11.7644	10.7948	11.6219	10.8886	11.4271	11.5038	11.6352	11.5479	12.0005	11.7644	11.6899	11.9992	12.0293	11.7487	11.4874	11.2089	11.8893	12.0293	11.8504	11.9797	12.0826	10.8381	11.9992	11.4539	11.3907	11.8893
AEBP2	7.27212	6.93476	6.93045	6.90291	6.96142	6.70655	6.62151	6.6673	6.77003	6.68743	6.24147	6.05331	6.36431	6.11655	5.91787	6.37461	5.75665	6.24995	5.99045	5.87394	6.73627	7.24134	6.48978	6.23735	6.43784	6.08717	6.09415	6.45179	5.5672	6.83984	6.29793	6.76284	6.15783	6.75565	6.98832
AEN	7.21248	7.09912	7.30867	6.95126	7.24375	7.19269	7.23356	7.23453	7.24483	7.3433	7.16308	7.12379	7.38707	7.48647	7.46899	7.69103	7.38072	7.1284	7.6495	7.47467	7.15328	7.09339	7.47436	7.02182	7.13811	7.14428	7.25209	7.23976	7.4827	7.30031	7.39646	7.69442	7.36863	7.44215	7.39339
AES	7.41006	7.54562	7.4634	7.63082	7.55005	7.69693	7.47849	7.47684	7.46611	7.54813	8.70104	8.76551	8.95993	9.01532	8.46012	8.29982	8.81548	8.48628	8.81232	8.79392	8.13182	8.07755	8.55125	8.3013	8.23327	9.00967	8.20518	8.18749	8.48949	8.07622	7.18336	7.90976	7.54024	8.02828	7.69254
AF001548.5	5.40309	5.70183	5.88789	6.3491	6.08535	6.32468	6.02035	6.31053	5.92866	5.86646	4.76869	5.12287	5.30364	4.99154	5.08725	4.80823	4.79898	4.90732	5.14825	4.8675	5.01057	6.88649	5.91648	6.28781	5.22482	5.54387	5.79101	5.36418	4.93908	5.44868	4.88952	5.73714	5.20407	5.30588	4.75511
AF007147	6.56735	6.36974	6.36012	6.51492	6.79868	6.38169	6.46228	6.38562	6.44741	6.5742	6.99798	6.99177	6.69982	6.6089	6.64804	6.60005	6.97831	6.62089	6.47136	7.06733	6.39909	6.90735	6.47651	6.54364	6.46598	6.12342	6.98149	6.79977	6.66688	6.67222	6.98468	7.27269	6.34891	6.32792	6.33885
AF067845.1	4.17794	4.26589	4.15951	4.2566	4.3014	4.19199	4.15288	4.42525	4.16222	4.04416	3.89575	3.86694	3.72342	4.00532	4.07987	3.95133	4.09237	3.74483	3.79537	3.96493	4.11385	3.67571	4.2475	4.03299	4.12643	4.18967	4.06459	4.17926	4.37872	3.74472	3.85204	3.83611	4.03799	4.25562	4.36722
AF070581	6.47483	5.26518	5.20748	5.17326	4.96951	5.29564	5.50514	5.33034	5.4247	5.73937	4.29673	4.21181	4.33755	4.28863	4.13153	4.11705	4.38078	4.20899	4.054	4.03293	3.9706	4.57085	5.20564	5.68014	3.73539	3.96737	3.97963	5.12154	4.57251	5.49199	5.62178	5.08554	4.94519	5.38808	4.67321
AF086184	3.98133	4.01455	4.08417	4.18175	4.17603	3.97381	4.16822	4.02197	3.96806	3.99607	4.40711	4.52828	5.02276	4.74666	4.91397	4.83137	4.79711	4.85805	5.15098	4.86678	4.47057	4.36293	5.26943	4.12834	4.39255	4.06302	4.34083	4.45761	4.38659	4.63816	4.66376	4.57624	4.00569	4.11796	4.42367
AF090939	6.31535	6.188	6.06912	6.22511	6.28962	6.36109	6.26072	6.0913	6.05	6.24334	4.58541	4.61123	4.59902	4.64559	4.5396	4.40154	4.53228	4.76105	4.55313	4.56511	5.39684	6.26085	5.87818	5.60354	4.94595	4.94595	6.17925	5.86842	5.71998	4.64934	4.53839	5.00851	5.73693	4.5557	5.26452
AF131215.4	3.85846	3.73524	3.82582	3.78198	3.72225	3.90464	3.90191	3.76588	3.72264	3.80651	4.76302	5.21469	4.48582	4.86382	4.67456	4.78215	4.8335	5.13848	5.19951	4.88889	3.91646	4.86333	4.46982	5.23264	4.11295	3.671	4.10225	4.10381	5.40561	4.3938	3.88536	4.09623	4.35592	4.15572	3.76523
AF131215.8	3.76625	3.71498	3.88802	3.79404	3.64232	3.5706	3.64497	3.72632	3.72597	3.77455	4.02007	4.01786	4.01545	4.18306	4.24613	4.15879	4.19978	4.17803	3.99571	3.97013	4.03928	4.17946	3.52313	3.63302	4.1085	4.11808	4.09062	4.19493	3.78582	3.66172	3.80466	3.81082	3.82968	3.78406	3.97867
AF186192.1	5.0296	5.02044	4.98809	5.00198	5.0389	5.17192	4.99532	4.91221	5.0274	4.96058	6.34691	6.39837	6.37236	6.22949	6.43064	6.15036	6.51581	6.40461	6.61931	6.61651	5.95628	5.77138	5.7179	5.4119	5.67161	5.83651	5.83778	6.34306	6.10402	5.63998	5.42024	5.08804	5.46493	5.51089	5.37378
AF198444	3.19922	3.33918	3.60106	3.2981	3.58037	3.5614	3.30566	3.33716	3.73025	3.5576	3.288	3.2861	3.14654	3.16546	3.12076	3.14822	3.2256	3.20722	3.11849	3.27741	3.5246	3.41449	3.52299	3.04538	3.11299	3.13645	3.3139	3.13802	3.59198	3.25645	3.39021	3.23531	3.53064	3.27627	3.25645
AF213884.2	6.50598	6.42501	6.40126	6.38995	6.38513	6.66316	6.20613	6.45229	6.43163	6.43347	7.47945	7.2963	7.37374	7.20972	7.61373	7.39922	7.68024	7.43764	7.53561	7.65963	6.91793	6.35895	7.36626	7.00042	7.2799	6.88455	6.79582	6.36959	7.7534	6.59692	6.91854	7.12594	6.69539	6.69001	7.14234
AF279780	3.70992	3.66701	3.84621	3.6883	3.72024	3.65587	3.61727	3.60624	3.61424	3.59135	3.92045	3.7207	4.33423	4.31752	3.83285	4.01445	4.22913	4.60972	4.30177	4.10881	3.78689	4.1581	3.75021	3.99183	4.04834	3.97701	3.67148	3.83218	4.31997	3.05652	3.8587	3.99848	4.05244	3.91457	3.91886
AF289551	5.59364	5.65343	5.48467	5.62487	5.6389	5.50913	5.60394	5.80936	5.52563	5.65784	5.51668	5.1883	5.83888	5.73208	6.19519	5.95116	5.83242	5.7995	5.45806	5.66489	5.61808	5.68256	5.36129	5.64531	5.82886	5.67297	5.58273	5.53852	6.10061	5.196	5.83958	5.65994	5.56238	5.53675	6.10601
AF520793	6.61156	6.5164	6.59313	7.03246	6.5506	6.30075	6.54128	6.60395	6.80641	6.41489	5.95634	5.65398	5.67787	5.78188	5.59507	5.60495	5.47961	5.39958	5.43792	5.26272	6.28673	6.3655	6.30292	7.4185	5.78814	6.28721	6.59342	6.03862	6.14817	6.30543	5.3473	5.53923	5.63142	5.37723	5.77922
AFAP1	6.08315	6.126	6.22853	6.00359	5.83704	6.05651	6.17895	6.30123	6.17725	6.44602	4.78128	4.99831	4.7335	4.9252	4.61524	4.72068	4.84696	5.13575	5.05409	4.63146	5.70265	5.48997	5.40299	5.36941	6.07456	5.8043	5.61682	5.39415	5.20142	5.91018	4.18422	5.86079	5.47759	4.61441	6.19285
AFAP1-AS1	4.71394	4.48158	4.54175	4.50071	4.50277	4.59308	4.41499	4.5291	4.50103	4.5927	4.39923	4.66292	4.46404	4.59257	4.36919	4.31002	4.55389	4.59713	4.29584	4.65636	4.55183	4.46244	4.75818	4.54188	4.2316	4.63655	4.52284	4.50376	4.42933	4.63032	4.51829	4.71989	4.42065	4.47442	4.53013
AFAP1L1	5.98708	6.50333	6.7558	6.3348	6.43312	6.27127	6.01935	6.75166	6.41562	6.55481	6.87016	6.70999	6.7632	7.11448	6.92128	6.76884	7.00612	7.07156	6.78979	6.80981	6.64275	6.81528	6.70537	6.36919	7.51593	7.17384	6.83055	6.90933	6.54882	6.82424	6.00161	5.99116	6.77448	6.26943	6.16785
AFAP1L2	5.2082	5.18408	5.60454	5.57508	5.37191	5.13713	5.26202	5.23143	5.19989	5.34624	6.46863	6.5463	6.21981	6.254	6.34665	6.10879	6.16347	6.18457	6.23776	6.11925	6.15999	6.1384	6.09852	5.89015	6.73281	6.3363	5.84397	5.89537	5.76992	5.90968	5.04283	5.10097	5.61039	5.18325	4.79903
AFF1	7.425	7.85216	7.60393	7.7479	8.20993	7.56942	7.36505	7.21146	7.4806	7.51786	7.95806	8.09703	7.91732	8.02787	8.34633	7.77126	8.08265	7.75546	7.67627	8.04586	8.17491	8.05123	7.7661	7.78146	8.19752	8.21342	8.25132	8.1946	7.82958	7.64138	7.25689	7.53249	7.31546	7.39128	7.48448
AFF2	4.13205	4.22431	4.1498	4.29401	4.14433	4.20464	4.14128	4.32247	4.13344	4.2768	6.04156	6.10235	6.15541	6.04709	6.15359	6.37616	6.16792	6.09701	6.21957	6.33558	4.87816	5.00934	5.1331	4.51942	5.26648	5.32145	5.38907	5.34796	5.16942	5.10219	5.0024	5.18558	5.52803	4.74945	5.33911
AFF3	5.26825	5.62851	5.69962	5.75493	5.59552	5.68376	5.48328	5.43364	5.42519	5.09968	5.13008	5.0824	5.1511	5.13641	5.03193	5.18821	5.03681	5.1775	5.02701	5.19199	5.59399	5.77463	5.27442	5.59728	5.48425	5.78979	5.58463	5.95227	5.1013	4.9928	4.50335	5.40003	4.74667	4.88503	5.27957
AFF4	6.24248	6.23726	6.23083	6.32617	6.36878	6.15628	6.18483	6.16674	6.15574	6.16446	5.99651	5.97999	6.02412	5.95279	5.99148	5.89296	5.98919	5.84387	5.78049	5.95048	6.15957	6.19688	5.87334	6.07927	6.18079	6.13339	6.4423	6.35269	5.864	6.07682	5.9764	6.06361	6.15413	5.80349	6.31899
AFG3L1P	6.40176	6.39973	6.44646	6.42806	6.50574	6.47322	6.44736	6.38483	6.37918	6.38048	5.17094	5.42091	5.40312	5.53816	5.34709	5.17172	5.22093	5.36865	5.31383	5.55897	5.6598	6.15229	6.20119	6.045	5.90948	5.87005	6.55238	6.53136	6.26415	5.69883	5.29644	5.31755	5.77223	4.98929	5.9523
AFG3L2	8.29755	8.28047	8.38657	8.29312	8.3851	8.35953	8.2465	8.37983	8.30616	8.31296	6.67107	6.78188	7.09882	6.76929	6.72966	6.7673	6.76869	6.68587	6.59608	6.70464	7.42191	7.19861	8.31835	8.60658	7.43202	8.06801	7.72804	7.51456	7.76507	7.63689	6.83994	7.47127	7.06435	6.7771	7.15302
AFM	3.38279	3.42488	3.55783	3.44753	3.5777	3.67877	3.50105	3.51805	3.38538	3.49735	3.3804	3.33832	3.27848	3.36413	3.35886	3.43191	3.42912	3.3926	3.4379	3.37085	3.48501	3.36171	3.68519	3.35578	3.31155	3.45564	3.33851	3.54588	3.35168	3.69148	3.39351	3.37193	3.42977	3.47757	3.32936
AFMID	5.02108	5.06074	5.14338	5.02395	5.03597	5.0766	5.14724	5.0938	5.17506	5.06193	4.65252	5.03614	4.91306	5.35657	4.83256	4.16982	4.42549	4.81781	5.09594	5.26635	5.01583	4.87847	4.78694	4.97496	4.54331	4.98601	5.21922	4.80168	5.20077	4.36865	5.19601	4.999	5.03955	5.35491	5.02616
AFP	5.05515	5.09358	5.2528	5.26431	5.33843	5.35803	5.07878	4.89989	5.05078	5.12365	4.37614	4.30327	4.3611	4.50668	4.52086	4.35472	4.33202	4.48123	4.4856	4.35179	4.81381	4.72989	4.95722	4.59751	4.76923	5.07726	4.80586	5.40468	4.61606	5.17926	4.61167	4.2962	4.66462	4.95002	4.19676
AFTPH	8.16846	8.0551	7.97588	8.03503	7.94642	8.01735	8.1321	7.98594	7.95591	8.01889	8.30321	8.13021	8.07249	8.34624	7.91053	8.19772	8.47643	8.00595	8.2782	8.15587	8.12555	8.20714	8.04049	7.77343	8.21906	8.06808	8.02954	8.07543	8.25536	7.85143	8.37581	8.06157	8.19095	8.27508	8.17768
AGA	7.87101	8.06732	8.05778	7.68891	7.99817	8.28445	8.00895	8.10075	8.02532	7.98604	7.168	7.24322	6.60782	7.52178	6.87797	6.77358	6.90162	7.05743	6.99179	7.36932	7.64411	8.1591	7.07727	6.92844	6.87731	7.17125	7.38354	7.3854	6.75706	7.53334	8.46226	7.58317	7.83035	7.95876	8.074
AGAP1	6.29247	6.89732	6.89789	6.91523	6.95903	6.84291	6.60161	6.75298	6.71504	6.60378	7.15585	7.01687	6.80102	6.74798	6.86172	7.09575	6.9649	6.83309	6.79383	6.94295	7.01506	7.1726	6.996	6.9116	6.98127	7.04409	7.07567	7.15068	6.73726	6.81808	6.12053	6.72471	6.73178	6.34206	6.72004
AGAP11	4.97539	5.83558	5.29354	5.34994	5.12684	5.73741	5.25351	5.26146	5.28926	5.10694	5.06588	5.07876	4.98954	5.25976	5.0503	5.52139	5.14028	5.16466	5.85879	5.24349	5.40162	5.94252	5.11455	5.10634	5.56908	5.19071	5.86759	5.30802	5.1604	5.16229	4.65657	5.09501	5.37898	4.87361	5.42601
AGAP2	5.03693	5.08561	5.05715	5.07523	5.1982	5.00506	5.15674	5.10111	5.09476	5.1961	5.38362	5.6241	5.23627	5.48241	5.2888	5.69451	5.35614	5.45468	5.9082	5.64702	5.27178	4.95464	5.40194	5.13525	4.99261	5.37066	5.15667	5.18468	5.52131	5.26065	5.60606	5.47212	5.27767	5.55415	5.54122
AGAP2-AS1	5.76241	5.89483	5.76241	5.83783	5.42943	6.16009	5.91735	6.01451	6.40281	6.11611	7.68633	7.87853	7.34899	7.92872	7.57627	7.64715	7.68017	7.9498	7.8688	7.8009	7.55009	6.25577	7.49096	6.53029	6.51474	6.87631	5.99505	6.26706	7.14802	7.23743	5.85554	7.26056	7.3282	7.03705	6.54218
AGAP3	6.49582	6.49198	6.44397	6.53393	6.38716	6.54171	6.47536	6.51775	6.48171	6.61898	7.80027	7.35946	7.69864	7.67102	7.7487	7.91027	7.68799	7.74903	7.88064	7.83623	6.96416	6.42687	7.23995	7.50377	6.71993	7.34852	6.85006	7.13491	7.51721	7.17881	7.45427	7.45196	6.82557	7.21657	6.69421
AGAP4	5.45529	5.86879	5.91333	5.70234	5.60462	5.61179	5.99415	5.54906	5.60335	5.75678	5.35026	4.9656	4.97064	5.1552	5.02986	5.23832	4.9934	5.09158	5.00535	5.10212	5.40273	5.58226	6.39801	5.21862	5.3135	4.73174	5.49306	5.76488	5.28293	5.36962	5.44847	5.05894	4.89133	5.52194	5.21698
AGAP6	5.52219	5.47641	5.52065	5.46262	5.60995	5.66263	5.51248	5.6154	5.55774	5.66389	5.33472	5.60655	5.62129	5.64235	5.13093	5.55856	5.39052	5.44694	5.69535	5.57163	5.46966	5.70109	5.49564	5.32663	5.53608	5.2984	5.63777	5.64341	5.63127	5.69643	5.63415	5.54627	5.30619	5.44849	5.76522
AGAP9	5.65634	6.2771	6.01686	6.18079	5.90993	6.00642	5.78231	5.68989	5.88086	5.85459	4.03153	4.06845	3.83285	3.98069	3.86844	3.93518	4.03784	4.18753	4.19442	3.99684	5.34821	5.79738	4.62114	5.2675	5.20624	4.37666	5.75323	5.5839	4.6721	5.78182	3.6951	4.10618	5.06553	3.71927	5.03995
AGBL1	4.23601	4.23438	4.16492	4.17627	4.29358	4.35779	4.19379	3.98427	4.20029	4.22343	4.7555	4.51192	4.62094	4.12116	4.60388	4.80533	4.64367	4.79375	4.45131	4.50346	4.38609	4.17657	4.11535	4.40888	4.58195	4.33158	4.19042	4.2257	4.29772	4.40079	5.17569	4.24905	4.52073	4.34791	4.35449
AGBL2	4.37928	4.57395	4.56035	4.7456	4.68979	4.52447	4.85937	4.62876	4.64707	4.20759	3.60739	3.77368	3.77822	4.07344	3.5508	3.82999	3.76378	3.97172	4.06219	3.76824	4.23659	4.6897	4.23345	4.55438	4.30139	4.26902	4.69254	4.90682	3.49119	3.88015	3.77469	3.71045	4.02213	4.19735	3.83261
AGBL3	3.56922	3.60981	3.71967	3.72611	3.45944	3.3825	3.45066	3.50158	3.39299	3.31532	3.50572	3.56406	3.57311	3.56819	3.6996	3.57142	3.54016	3.54165	3.44817	3.54369	3.59731	3.47844	3.64922	3.49075	3.44719	3.59996	3.65911	3.89939	3.52547	3.52648	3.48663	3.24847	3.3348	3.5121	3.41737
AGBL4	4.4885	4.49566	4.47857	4.56663	4.47216	4.46397	4.42163	4.50867	4.49084	4.48301	4.92287	4.94556	4.9467	4.91551	5.12023	5.07046	5.22248	5.04521	5.01731	4.97017	4.86404	4.38685	4.83576	4.89286	4.74479	4.94529	4.87016	4.96962	4.81923	3.93587	4.72187	5.04986	4.71693	4.76193	4.77596
AGBL5	6.2296	6.11168	6.07829	6.17136	6.26744	6.25473	6.1742	6.21043	6.31269	6.12965	5.22035	5.35169	5.40898	5.41945	5.23896	5.47405	5.30485	5.46216	5.39515	5.2512	5.84282	6.17536	6.06101	5.94698	5.98263	5.97537	5.87718	5.75229	5.76002	5.61141	5.36194	5.5005	5.81997	5.54613	5.39697
AGER	5.09497	5.01139	5.04093	5.29165	5.28278	5.19942	5.28715	5.236	5.27582	5.19978	5.35868	5.36414	5.08874	5.46839	5.20529	5.2201	5.18932	5.22566	5.30083	5.35666	5.334	5.0756	4.88411	5.29544	5.12751	5.33362	5.39918	5.34759	5.42853	5.0349	5.35572	5.34104	5.287	5.29639	5.34975
AGFG1	7.06818	7.00322	7.06462	7.27686	7.21998	7.1795	7.26322	7.04226	7.07589	7.21556	6.15903	6.22447	6.17135	6.19981	6.03342	6.44188	6.13904	6.26396	6.17069	6.1236	6.58391	6.74923	6.54892	6.17745	6.61754	6.56243	6.39671	6.40695	6.31063	6.56593	7.1555	6.87521	6.74974	7.10534	7.25007
AGFG2	5.21203	5.25805	5.24972	5.23778	5.22377	5.23705	5.1784	5.21342	5.15181	5.24799	5.43316	5.52286	5.67071	5.4354	5.40173	5.59505	5.84938	5.40433	5.76578	5.5434	5.31839	5.37064	5.72572	5.35705	5.18225	5.46714	5.53585	5.41305	5.48452	5.63269	5.23905	5.2364	5.22372	5.31471	5.46187
AGGF1	6.90891	7.01508	7.02496	7.07736	7.04788	6.92437	6.88107	6.87536	6.86088	7.03789	7.12682	7.22657	6.90152	7.03642	6.93698	7.02925	7.05636	7.03603	6.9656	6.86264	7.07902	7.12666	6.94443	6.83081	7.11103	7.01736	6.97402	7.10909	6.70289	7.0691	6.90635	6.92137	7.00666	7.06877	7.17712
AGK	6.08633	6.08602	6.20904	6.21467	6.19805	6.0538	6.24815	6.12995	6.2667	6.15608	6.25399	5.98283	6.35407	6.00126	6.23743	5.94095	6.11419	6.42361	6.02474	6.20421	6.25245	6.25896	6.09976	5.9704	6.3675	6.32114	6.25595	6.34022	6.13922	6.30134	5.94905	5.98285	6.26397	5.86678	6.34333
AGL	9.23128	9.30542	9.17381	9.0421	9.07192	8.93156	8.90875	8.96583	8.91228	8.9397	6.82169	6.65357	6.67925	6.61718	6.68391	6.33265	7.12911	6.48254	6.05441	6.2648	8.50276	7.92557	8.01139	7.40208	7.74736	7.30148	7.44071	8.39542	7.13828	7.64747	7.69565	7.64747	7.65561	8.03856	8.06117
AGMAT	4.50924	4.47315	4.44617	4.44565	4.3383	4.52553	4.49867	4.50203	4.51676	4.5135	4.49082	4.43749	4.61897	4.66994	4.59378	4.47149	4.54783	4.70591	4.6488	4.66145	4.61024	4.43179	4.6177	4.51061	4.54426	4.42337	4.41326	4.45397	4.40696	4.40809	4.99146	4.57641	4.51676	4.63578	4.58954
AGO1	6.82535	6.65047	6.66511	6.76131	6.69455	6.71411	6.7262	6.80152	6.66088	6.72502	6.58804	6.58028	6.55676	6.66309	6.49378	6.41061	6.56155	6.51963	6.36433	6.48556	6.59238	6.77869	6.63444	6.83271	6.61788	6.86697	6.70049	6.72127	6.69217	6.53709	6.32772	6.75353	6.4443	6.49139	6.66012
AGO2	6.2718	6.19495	5.97852	6.23518	6.6753	5.93293	6.28242	5.92758	5.96718	6.3308	6.0797	5.928	5.99377	5.25362	6.02534	5.40662	5.93918	5.65953	5.41461	6.45744	6.36691	6.42012	5.91291	5.80559	6.23521	6.05604	6.12964	5.70307	5.86694	7.03824	5.20937	5.58262	5.87405	5.76147	6.07653
AGO3	6.86064	6.90031	6.95945	7.01191	6.94626	6.85436	6.9352	6.84304	6.89358	6.78863	5.7593	5.5542	5.5808	5.63629	5.56529	5.45204	5.575	5.59208	5.4598	5.45036	6.2873	6.89648	6.06735	6.05706	6.62587	6.37086	6.71199	6.93582	6.15369	6.47776	5.39324	5.29518	5.88129	5.96438	6.08929
AGO4	6.40584	6.25227	6.21334	6.21091	6.27311	6.15101	6.35097	6.20442	6.22351	6.21372	5.24143	5.32482	5.48443	5.37816	5.51426	5.37246	5.57013	5.38762	5.46934	5.20693	5.7953	6.1535	5.69053	5.77531	5.77973	5.8266	6.45695	5.99098	5.43167	5.91858	5.5648	5.95033	6.05915	4.97723	6.0427
AGPAT1	7.51406	7.76052	7.55082	7.4671	7.72499	7.95502	7.71418	7.90681	7.78861	8.05866	9.25215	9.44228	9.1288	9.42144	9.32479	9.44534	9.51724	9.39574	9.18727	9.43455	8.11837	8.50141	9.34214	9.28917	8.16145	8.80719	8.42932	8.43284	9.09048	8.67145	7.44214	8.95924	8.14762	8.18656	8.1828
AGPAT2	6.78551	6.69395	6.76105	6.98819	7.04692	6.92421	6.92057	6.88428	6.92178	6.88192	8.11277	8.04089	8.08955	7.97263	8.4878	7.97179	8.24254	7.98206	8.25196	8.2814	7.27281	6.57319	7.73441	7.55918	7.52077	7.76954	7.51451	6.94931	7.74374	7.53372	7.30111	7.9455	7.2209	7.89996	7.81908
AGPAT3	7.0597	7.0488	6.95999	6.9972	7.02795	7.08952	7.10427	7.11798	7.09491	7.20264	6.56952	6.42564	6.37299	6.44154	6.57979	6.2679	6.42412	6.41777	6.30161	6.35396	6.56721	6.87874	6.92025	7.07607	6.94786	6.73892	6.83624	6.56179	7.09536	6.90809	6.09964	6.89073	6.32083	6.41318	6.98915
AGPAT4	6.8439	6.91648	6.89276	6.81352	6.81002	6.88443	6.83282	6.80304	6.97166	6.96222	5.01535	4.99577	4.91145	5.02578	5.11702	5.06056	4.92475	4.93307	5.08685	5.13877	5.73382	6.07185	5.92439	6.46801	5.9022	6.43002	6.01448	6.2802	5.95063	5.93299	6.47936	5.32452	5.75082	5.44457	5.2073
AGPAT4-IT1	5.83165	5.75425	5.81471	5.72354	5.72528	6.16888	5.80292	5.91085	5.94131	6.06967	5.4951	5.77288	5.49872	6.03386	5.30992	5.41693	5.47895	5.69878	5.88866	5.66974	5.36559	5.4707	5.83778	6.13235	5.49531	5.64702	5.8312	5.93974	6.025	5.86325	6.08765	5.65793	5.86249	5.55759	5.52829
AGPAT5	6.95662	6.95802	7.03268	7.02613	6.95478	6.89584	7.05058	6.98421	7.07011	7.05548	6.34215	6.08178	6.21271	6.39332	6.16471	6.26218	6.17852	6.13995	6.186	6.24071	6.70005	6.77119	6.29047	6.20369	6.47272	6.34119	6.1542	6.27453	6.21774	6.96859	6.96914	6.70468	7.10864	7.08936	6.86473
AGPAT6	6.65668	6.8292	6.76814	6.71881	6.73228	6.78758	6.7006	6.72808	6.78096	6.72493	6.25317	6.4265	6.20853	6.33508	6.22835	6.32794	6.45317	6.32256	6.42702	6.44181	6.39943	6.47091	6.83769	6.75327	6.61647	6.72905	6.68295	6.4154	7.02696	6.71649	6.11723	6.52462	6.39215	6.26875	6.47124
AGPAT9	6.99225	6.40776	6.40404	7.30981	6.58003	5.73799	6.71816	6.00167	6.41301	6.81083	4.50591	5.15252	4.55349	4.64061	4.37825	4.61088	4.43453	4.57202	4.6477	5.00211	4.65693	4.43987	4.23122	4.98967	5.32561	4.99797	5.67176	4.92086	5.32711	5.99519	7.68206	6.24242	5.78459	7.2597	5.70376
AGPS	7.58605	7.56115	7.70379	7.55985	7.42458	7.72494	7.69007	7.59861	7.63636	7.67506	5.88451	5.57027	5.49761	5.70402	5.45741	5.49056	5.87572	5.4236	5.73211	5.51033	6.48993	6.96616	6.26405	6.39498	7.04176	6.49288	5.33976	6.50992	5.9389	7.44354	7.34939	6.35202	6.71615	6.57055	6.97681
AGR2	4.56739	4.76127	4.68122	4.64513	4.62016	4.72334	4.54052	4.61522	4.65337	4.68089	4.47129	4.54636	4.48244	4.52067	4.6053	4.43291	4.46217	4.52009	4.65721	4.57006	4.6017	4.50515	4.5442	4.74914	4.7971	4.58492	4.41949	4.52982	4.68476	4.55945	4.72002	4.75434	4.57034	4.61981	4.54678
AGR3	3.46238	3.4753	3.57872	3.46549	3.38838	3.43486	3.46984	3.46246	3.56717	3.37312	3.15783	3.25764	3.16846	3.25161	3.18943	3.25383	3.17944	3.17822	3.23369	3.14097	3.14772	3.09684	3.27577	3.44241	3.47974	3.32137	3.58533	3.09416	3.36347	3.36867	3.24294	3.321	3.33988	3.68586	3.18857
AGRN	6.09963	6.20783	6.21394	5.99678	6.16385	6.14118	6.16917	6.25082	6.23292	6.25602	6.15684	6.49855	6.31416	6.43318	6.46012	6.24984	6.18029	6.34596	6.51718	6.43783	6.13196	6.16971	6.26417	6.29816	6.27405	6.44546	6.227	6.0616	6.41982	6.14724	6.31435	6.6514	6.24919	6.3583	6.25855
AGRP	5.2666	5.28553	5.29391	5.27723	5.2883	5.30673	5.27876	5.2846	5.21787	5.3088	6.98161	7.37181	6.91629	7.20689	7.4551	7.13082	7.23102	7.18901	7.21584	7.43162	6.04684	5.81914	6.01632	6.53076	6.20488	6.54739	5.87281	6.2542	6.10853	6.37364	6.29935	6.36294	6.14101	6.33798	6.02235
AGT	9.30411	9.85968	10.1857	9.67585	9.91358	10.075	9.87949	10.6539	10.3794	10.7031	9.42764	9.6643	9.26361	9.92199	9.89216	10.0057	10.1248	10.7626	10.1706	9.90064	9.59445	9.87138	9.84637	9.46102	9.90681	9.74204	10.2903	10.0782	10.2665	11.2053	9.24575	10.2338	10.0671	9.97333	10.1215
AGTPBP1	7.51477	6.95204	7.11017	7.25504	6.84826	6.94346	7.229	7.07976	6.99066	6.96207	5.33293	5.7204	5.85831	5.72062	5.27692	5.66372	5.65691	5.37505	5.64369	5.29488	6.09081	6.15975	5.9456	6.09603	6.61309	5.85961	6.29567	6.06676	5.77264	6.4942	6.75936	6.41912	6.64436	6.55373	6.83291
AGTR1	5.56223	5.29197	4.78111	4.89486	5.38366	4.23589	4.5206	4.45097	4.43313	4.17633	4.19987	4.28231	4.27282	4.04904	4.63585	4.11513	4.18051	4.41608	4.12904	3.93059	5.5254	4.53501	4.33879	5.13425	4.90755	5.11465	4.47632	4.57851	4.389	4.0094	4.05427	4.07073	3.66467	4.1323	4.18796
AGTR2	4.02076	4.13323	3.95829	4.06223	4.03447	4.02369	3.96788	3.92083	4.05403	3.94566	4.43952	4.57035	4.32759	4.20339	4.1715	4.12019	4.15515	4.43563	4.25998	4.37829	4.29642	4.49921	4.30648	4.2109	4.21542	4.43211	3.98327	4.08679	3.93979	4.08481	4.04892	4.04307	3.95442	4.21718	3.92019
AGTRAP	6.8849	7.0949	6.87417	6.95836	6.97045	7.12106	7.21036	7.17959	7.16965	7.18419	6.89624	6.96946	7.03956	6.72341	6.50692	6.86389	6.89508	6.84705	6.54544	6.84029	6.9278	6.72669	7.07455	6.9137	7.18146	6.85932	6.91129	6.67349	6.56809	7.19357	6.91932	7.11774	7.02639	7.14902	7.07421
AGXT	4.58405	4.63606	4.59175	4.62348	4.61423	4.59089	4.67934	4.61279	4.62068	4.65134	4.41442	4.31132	4.27518	4.45203	4.44031	4.52499	4.30244	4.5497	4.42853	4.37555	4.45275	4.50513	4.46939	4.38275	4.56458	4.46855	4.56154	4.36598	4.81207	4.50078	4.41182	4.59037	4.5793	4.60945	4.64982
AGXT2	3.87593	4.17341	4.04537	3.74988	3.79335	3.98837	3.84157	3.98555	4.14146	4.12078	4.32229	4.49146	4.48664	4.49585	5.06478	4.68331	4.29889	4.75131	4.40732	4.58857	4.04893	4.76369	4.21545	4.32474	4.35909	3.794	4.40647	4.58626	3.72243	4.32185	4.3068	3.95347	4.35872	4.5059	4.00544
AHCTF1	7.88241	7.80276	7.99122	7.95693	8.42025	7.73595	7.61166	7.59092	7.64914	7.56491	6.82717	6.73956	6.85167	6.76566	7.23624	6.59685	6.67052	6.84201	6.70726	6.78161	7.91203	7.73549	7.64791	7.0307	7.30824	7.57456	7.76032	7.84756	6.95732	7.22119	6.58963	7.01691	6.74482	7.02233	7.13032
AHCY	7.96205	8.3403	8.33371	8.31234	8.61811	8.56	8.56855	8.67297	8.52584	8.69769	7.03208	7.47928	7.11984	7.0796	6.72249	6.97732	6.68035	7.06438	6.75415	6.43114	7.81341	7.02394	8.0509	6.94606	7.19966	7.28093	7.20131	7.0728	7.27433	7.9133	9.07413	7.83823	8.35187	8.32299	7.87798
AHCYL1	8.27417	8.31487	8.19768	8.34722	8.40944	8.33585	8.34769	8.27593	8.22375	8.28315	7.61742	7.5566	7.56468	7.84415	7.90968	7.44018	7.69947	7.373	7.53445	7.42332	8.13441	8.06612	8.31638	7.88812	8.12721	8.18016	8.33613	8.21459	7.78438	8.024	7.27486	7.86348	7.9022	7.57831	7.98699
AHCYL2	6.27663	6.39226	6.32874	6.28386	6.30496	6.36512	6.28716	6.37696	6.28945	6.38876	5.44286	5.18737	5.18288	5.13703	5.36058	5.3168	5.32704	5.30238	5.09482	5.23339	5.79701	6.44784	5.82469	5.63133	6.24664	6.32657	5.98626	6.31636	5.24344	5.67257	5.27953	5.57724	5.45997	5.43174	5.64851
AHDC1	5.1908	5.21172	5.19603	5.14991	5.16775	5.34285	5.12907	5.23965	5.16421	5.11704	6.8989	6.96595	6.97629	6.91627	7.09593	7.07496	6.76892	6.71585	6.93499	6.93523	5.83688	6.4924	6.41804	6.5673	5.68021	6.23904	6.17985	6.42284	5.82066	5.70161	5.45637	6.18254	5.54172	5.9478	5.83555
AHI1	6.46211	6.61547	6.6288	6.78132	6.69492	6.42928	6.5048	6.53282	6.58866	6.36464	5.74173	5.70349	5.62143	5.68223	5.76058	5.78038	5.59651	5.85814	5.60126	5.74036	6.17059	6.2869	6.24375	6.67484	5.76785	6.0891	6.92907	6.8071	6.67045	5.6616	5.98673	5.51824	5.66707	6.09657	5.62406
AHNAK	7.92255	8.00733	7.90182	8.00282	7.88271	8.09031	7.94259	7.9545	7.98652	7.83507	8.60195	8.49257	8.73219	8.70868	8.77619	8.53039	8.42017	8.71028	8.22307	8.68229	8.3986	8.69499	8.12484	8.52529	8.53113	8.5401	8.71369	8.60584	8.49939	8.23393	7.48132	8.15828	7.82519	7.67089	8.3611
AHNAK2	7.86764	8.35785	8.18797	7.72958	7.63938	8.54649	8.46758	7.99049	8.23847	8.0678	6.15477	6.15264	6.05486	6.43106	6.23804	6.40514	6.46425	6.63934	6.28559	6.43552	7.67245	7.11615	7.02962	8.29301	7.1781	6.48139	7.28063	6.99006	7.41533	7.13132	6.88352	8.21496	6.69748	6.29872	7.44252
AHR	8.4374	8.86796	8.82634	8.16465	8.19444	8.73115	8.53506	9.02313	8.86184	8.91052	7.92841	8.23415	7.75948	7.61823	7.24199	7.92361	8.073	8.25134	8.28521	7.89711	8.68209	8.47209	7.80258	7.58722	8.78318	8.28539	8.26503	7.87498	7.69094	8.95033	8.05864	8.30786	9.03045	7.94043	8.60217
AHRR	4.93829	4.89285	4.97041	4.91777	4.95501	5.03675	5.63862	4.94864	4.81595	4.7843	4.51529	4.69688	4.68583	4.84074	4.55465	4.72425	4.87083	4.76335	4.83838	4.47605	4.82345	4.52554	4.49729	4.73391	4.58013	5.16917	4.63175	4.54963	5.65659	5.04055	4.1295	5.27	5.27504	4.78405	4.97681
AHSA1	9.25047	9.42631	9.26378	9.26989	9.45094	9.3216	9.15065	9.31094	9.16435	9.2177	9.10691	8.8618	8.96389	8.99043	8.80282	9.05193	8.89705	8.8618	8.84868	9.04357	9.3021	9.06941	9.35814	9.21614	9.42225	9.36119	9.2341	9.20751	8.93189	9.2341	8.65329	8.86754	9.0188	8.9249	9.0343
AHSA2	7.74279	7.75401	7.17874	8.02203	7.83153	7.89255	7.83184	7.87935	7.78189	7.72656	6.54575	6.78568	6.86705	6.90347	6.76767	6.80796	6.69828	6.68963	6.87735	6.7927	6.78578	7.50863	7.23527	7.43146	7.42134	7.34607	8.42535	8.09543	7.68207	6.85358	6.74153	7.12317	7.19218	6.07615	7.09733
AHSG	4.1385	4.21642	4.19756	4.34208	4.17757	4.23395	4.14977	4.29694	4.2637	4.25042	4.82863	5.03813	5.15638	4.92517	4.81837	4.74514	4.67677	4.59984	4.74973	4.77516	4.22617	4.64868	4.32566	4.28174	4.05443	4.41597	4.69584	4.76374	4.74233	4.18768	4.70177	4.82051	4.68471	4.74711	4.48085
AHSP	4.60292	4.72138	4.71494	4.64442	4.85929	4.67548	4.80881	4.69961	4.68469	4.61532	6.72485	6.75435	6.52443	6.68687	6.76629	6.88146	6.27591	6.64423	6.73299	6.60331	5.47435	4.85529	5.63609	5.6668	5.02281	5.65126	5.38595	5.4314	6.28186	5.9729	5.67223	5.46797	5.55515	6.11822	6.0692
AICDA	3.51458	3.34439	3.40991	3.59162	3.43899	3.38101	3.49096	3.41867	3.57092	3.43996	3.83429	3.92333	3.83475	3.88253	4.04659	3.90218	3.82096	3.91719	3.82545	4.0163	3.6634	3.7576	3.54244	3.62749	3.59583	3.81937	3.623	3.3216	4.18406	3.71726	3.93562	3.56382	3.5744	3.4041	3.71934
AIDA	9.93507	10.2263	10.1562	10.3382	10.1271	10.1574	10.135	10.1067	10.0855	10.0992	8.92897	8.92276	8.77555	8.99364	8.76769	8.40566	8.84621	8.61356	8.36931	8.37771	9.7885	9.69555	9.85405	9.362	10.0326	9.84845	9.2846	9.70351	9.37357	9.09881	8.4675	9.07927	9.21299	8.95653	9.45728
AIF1	8.60524	8.25133	8.17992	8.11844	7.98013	8.56705	8.77293	8.48786	8.33299	8.62574	9.49585	9.7479	9.61785	9.60899	9.39261	9.86465	9.71761	9.61364	10.0851	9.70397	7.92654	8.70332	8.02442	8.95585	8.19022	7.60896	8.68918	8.29344	9.05857	9.38789	10.5907	10.1651	9.76506	10.1347	9.55933
AIF1L	7.37444	7.14487	7.34021	7.38827	7.17261	6.75487	6.80997	6.85583	6.75591	6.61422	7.16449	7.44497	7.18135	7.73332	7.26207	6.92408	7.64216	7.37713	7.11813	7.61885	7.48093	6.96543	7.45084	7.90825	7.44219	7.54552	7.39951	7.93321	6.99272	6.65886	6.60273	7.00907	7.00181	7.12394	6.26826
AIFM1	7.20252	7.48311	7.36681	7.3897	7.27096	7.44381	7.33601	7.48311	7.42681	7.45466	7.76221	6.95507	6.94105	6.78979	7.16513	7.27053	7.36174	6.93429	7.00894	7.53269	7.3274	7.22584	7.31059	6.97124	7.56065	7.52253	7.15531	7.42712	6.69003	7.48286	7.27851	7.24261	7.47483	7.03568	7.44663
AIFM2	7.12297	7.25041	7.06812	7.19984	7.26012	7.19334	6.81355	7.10265	7.0327	7.14199	6.76548	6.72214	6.75894	6.80088	6.61124	7.04338	6.77638	6.59903	6.84322	6.81565	6.96781	7.09548	7.29654	7.23271	6.88268	7.28527	6.9727	6.98681	6.91846	6.69793	6.40649	6.95675	6.76782	6.87394	6.96391
AIFM3	5.21567	5.16196	5.23286	5.20825	5.24085	5.27802	5.2129	5.19458	5.17932	5.19287	5.51336	6.02191	4.61524	5.50613	5.91391	5.58507	5.52475	5.80816	5.42106	5.29099	5.48516	5.43173	5.66791	5.41928	4.95797	4.84862	5.43142	5.34832	5.66091	5.06684	5.37896	5.45704	5.69765	5.38318	5.24158
AIG1	7.39462	7.61241	7.50799	7.66262	7.43518	7.39102	7.24146	7.27702	7.28384	7.23648	5.93678	5.96511	5.9061	5.86561	5.7943	5.56752	5.80653	5.71053	5.54975	5.89223	6.59742	6.83088	6.80925	7.232	6.49032	6.78142	6.20258	7.03774	6.59028	5.34612	7.54145	6.56404	6.27602	6.81328	5.83065
AIM1	7.6881	7.2709	6.9501	7.05256	6.96097	7.5673	8.25599	7.92289	7.94071	8.00629	6.47021	7.35645	6.34063	6.30558	6.54369	7.34357	6.97137	7.48864	7.27021	7.40095	6.63504	6.72523	6.44714	6.80126	6.58067	6.48849	7.0068	6.51155	7.26023	7.91996	8.37951	8.09992	7.8426	7.7177	8.02014
AIM1L	5.11258	5.14327	5.15041	5.09512	5.20847	5.22199	5.27867	5.28562	5.2038	5.27513	4.73629	4.65148	5.0426	4.61867	4.93445	4.78366	5.0124	4.85023	5.08398	4.65761	4.91898	5.1396	4.66514	4.74068	5.02451	5.08735	5.08164	4.96314	4.99332	5.18397	4.91359	5.33813	5.02774	5.01385	5.32663
AIM2	5.99353	5.52474	5.34778	4.74449	5.2195	5.48364	5.88767	5.39671	5.49331	6.01703	5.088	4.61843	4.72526	4.55479	4.82664	5.22167	4.98955	4.59141	4.8515	4.93359	4.53121	4.88971	4.82902	4.44805	4.948	4.68489	4.49277	4.53302	5.55743	5.1313	6.27958	5.71502	5.40988	5.70084	5.90872
AIMP1	8.38107	8.21445	8.32169	8.23251	8.18917	8.11781	8.07542	8.17587	8.18146	8.01453	7.01974	6.80804	6.77203	6.84108	6.71821	6.64678	6.93672	6.86193	6.7535	6.75252	7.65238	7.57008	6.8841	6.94894	7.57486	7.20618	7.28868	7.30976	6.95877	7.2294	8.54041	7.35663	7.81464	8.09269	7.9066
AIMP2	7.81902	7.93926	7.96731	7.88726	8.08733	8.03941	7.95372	7.96231	8.02451	8.08341	8.46119	8.33826	8.54376	8.29282	8.29236	8.49302	8.42054	8.46425	8.60251	8.57055	8.28621	7.98888	8.42487	8.30917	8.02031	8.21451	8.04667	7.90308	7.83392	8.33011	8.65277	8.02066	8.66175	8.42015	8.12116
AIP	8.03509	8.43095	8.05868	8.01762	8.29407	8.1576	8.13642	8.34142	8.40945	8.08508	7.75822	7.82315	7.54892	7.52405	7.69497	7.6138	7.53617	7.53322	7.71474	7.74668	8.15644	7.95448	8.18894	7.73164	7.5896	7.71047	7.71957	7.69789	8.19605	8.00951	7.95564	8.07551	8.00502	8.38369	7.63439
AIPL1	5.01783	5.04339	5.14315	5.08028	5.1988	5.11914	5.15498	5.12509	5.15038	5.11244	4.96917	5.24527	4.93303	4.86756	4.96821	5.08259	5.13833	4.99263	5.17574	5.37843	4.92382	5.28824	5.30162	5.23019	5.04192	5.03216	5.03754	5.17348	5.19201	5.13451	5.2197	4.98709	4.99028	5.01129	4.91196
AIRE	5.55829	5.38773	5.30492	5.32922	5.50441	5.55688	5.44258	5.47174	5.35144	5.31825	5.49018	5.7457	5.46246	5.23113	5.48625	5.77825	5.45719	5.66986	5.06899	5.4193	5.41045	5.01955	5.37174	5.22155	5.49686	5.48056	5.37232	5.70763	5.46958	5.52928	5.62681	5.42236	5.72702	5.54571	5.61684
AJAP1	3.95673	3.9433	3.99325	3.93586	3.96864	3.98797	3.91799	3.97125	3.99977	3.92135	4.22158	4.18041	4.41637	4.39709	4.63363	4.47426	4.38138	4.34412	4.37267	4.37351	3.85607	4.14186	4.56572	4.26849	3.93103	4.20285	4.05745	3.91967	4.54469	4.13204	4.31881	4.05433	4.05982	4.17893	4.19542
AJUBA	6.31862	5.86312	5.86129	5.86117	5.72434	5.61321	5.90634	5.85177	5.85718	5.7866	4.85412	4.85081	4.91217	4.91009	4.75537	4.7514	5.06617	4.845	4.70991	4.68155	5.11143	5.34527	5.67239	5.48732	5.39744	4.92137	5.31144	5.24672	5.19671	5.44196	4.42141	5.73563	5.8708	5.00461	6.02407
AK000798	5.41272	5.9487	5.96137	5.82377	6.06886	6.10741	5.64969	6.00415	5.89322	5.77155	5.11168	4.98872	4.8115	4.95211	5.14694	4.85685	5.40631	5.50601	4.98142	5.16684	5.51396	6.14346	5.92232	5.92043	5.56418	5.2391	6.37965	6.16601	5.20675	5.06393	4.9599	4.97685	5.45349	4.31519	5.03057
AK021537	6.42228	6.45457	6.51477	6.24529	6.15624	6.20852	6.44276	6.54106	6.47819	6.28216	8.67344	8.70089	8.33534	8.67495	8.82503	8.62757	8.26942	8.59196	9.25898	8.62802	7.47356	8.0011	7.26428	6.99492	7.73321	7.12837	9.13475	7.78636	7.8681	7.15994	6.87575	6.85574	7.88705	6.42008	7.16369
AK021804	10.3596	10.5796	10.5036	11.0379	10.4442	10.4796	10.5748	10.7426	10.3727	10.189	10.2459	10.3631	10.2184	10.2376	8.80106	9.49051	9.88082	10.3596	9.06269	9.82348	10.4872	10.809	10.3123	10.7966	10.3267	10.3069	11.1495	10.4949	10.8225	9.75557	9.08119	9.47462	9.89727	8.76327	9.89849
AK021933	4.17966	4.03263	4.11792	4.26411	4.15069	4.29054	4.20368	4.0761	4.18007	4.12411	3.99808	3.91806	4.00002	4.14904	4.24337	4.00629	4.00648	3.92909	4.05881	4.09995	4.16901	4.51522	4.15508	4.0833	4.25292	4.18207	4.03196	4.28617	4.21152	4.04941	3.91244	3.85195	4.04714	3.99127	3.89753
AK021977	8.12823	8.52505	8.53638	8.42986	8.58211	8.70897	8.29464	8.81863	8.52	8.41954	8.0395	8.07043	8.13392	8.04587	8.27271	7.66713	8.18426	8.26535	7.84136	7.94725	8.28719	8.586	8.28232	8.50505	8.32177	7.8922	8.99279	8.60991	8.71267	8.54541	7.89622	7.8073	8.43757	7.16002	7.96561
AK024936	3.84366	3.8601	4.02013	3.8381	3.90824	3.75431	4.19087	3.78384	3.88641	3.82875	3.42389	3.36723	3.60978	3.3471	3.48475	3.42457	3.59132	3.22772	3.37676	3.43865	3.50965	4.1257	3.90392	4.01735	3.76405	3.42977	3.59377	3.50511	3.74959	3.58549	3.31666	3.40466	3.84073	3.4766	3.51681
AK025288	8.90594	8.78712	9.40541	9.42111	8.66236	8.72925	8.90594	8.80914	9.03339	8.58363	8.30008	8.10232	8.57092	9.03569	8.21725	7.99031	8.32608	8.96945	8.33347	8.54039	8.4965	8.4226	8.8654	9.28741	8.8032	8.63849	9.19311	9.21514	9.43048	8.03788	8.09735	8.23164	8.88893	7.38556	8.80524
AK026905	6.77001	6.63444	6.7891	6.45602	6.76203	6.79095	6.68079	6.60838	6.7304	6.52776	6.20301	6.21169	6.08461	6.22526	6.70206	6.4826	5.41458	6.44241	6.23175	5.85096	6.24343	6.66014	6.94146	6.32304	6.04738	6.35751	6.92868	6.64507	6.84274	6.60082	6.39269	6.40281	6.39318	5.72985	5.93424
AK054988	3.45013	3.54474	3.41288	3.79169	3.6417	3.47765	3.47306	3.53434	3.54408	3.39257	3.77828	3.67133	3.80594	3.67133	3.87941	3.9994	3.79728	3.75701	4.08073	3.80193	3.665	3.15673	3.43131	3.56133	3.7854	3.88261	3.71784	3.69819	3.95078	3.66538	3.67635	3.88078	3.38246	3.74419	3.85886
AK055458	4.71467	4.71947	4.67544	4.83018	4.77021	4.61573	4.65472	4.61292	4.68424	4.58329	4.48247	4.72616	4.79831	4.52291	4.69327	4.62544	4.62829	4.47923	4.66883	4.81293	4.64126	4.63096	4.57035	4.73241	4.54392	4.75316	4.5876	4.47048	4.85769	4.60064	4.71751	4.74534	4.78103	4.69944	4.90503
AK055981	5.36967	5.37465	5.32164	5.44725	5.27535	5.31811	5.3645	5.42232	5.57958	5.33943	7.03972	6.87076	7.03972	7.04348	7.33481	7.08288	7.21183	6.95725	7.08244	6.75149	6.01061	6.47991	6.56684	6.26743	5.99078	6.25862	6.90984	6.56468	6.0703	6.34601	4.87313	6.2474	6.23884	4.948	6.82588
AK056098	5.21083	5.24408	5.26982	5.34401	5.18677	5.42203	5.2833	5.36084	5.35867	5.36925	4.88728	4.52123	4.90974	4.8982	4.8312	4.86292	4.71826	5.003	5.12955	4.88084	5.07653	5.31496	5.31732	4.9275	5.17104	5.099	4.72918	5.64345	5.18125	5.15829	4.60525	5.16728	4.87328	5.007	5.01698
AK056982	4.59623	4.35184	4.35644	4.32995	4.37187	4.38131	4.23925	4.39962	4.45099	4.3739	5.07349	5.23158	5.09638	5.14147	5.30234	4.92977	5.56102	5.01787	4.83831	5.06054	4.73792	4.18781	4.92402	4.44866	4.64245	4.71828	4.59986	4.58729	4.22295	4.88774	5.37462	4.82675	5.02675	5.16814	4.86883
AK074476	4.84996	4.84514	4.93666	5.0834	4.98896	4.75349	4.89862	4.90854	4.83529	4.78784	5.42046	4.9281	4.98634	4.92758	4.90505	4.94657	4.72677	4.87084	5.13914	4.88332	5.0024	5.28176	5.09702	5.207	5.02516	5.00353	4.97773	4.95316	4.87215	5.00864	4.52347	4.72301	4.67188	4.93103	4.78814
AK090844	6.40191	6.40368	6.33765	6.35815	6.32837	6.29884	6.2124	6.39653	6.20907	6.34573	6.4109	6.99426	7.286	6.95711	6.87139	6.67603	6.29657	6.89785	6.76842	6.82781	6.62643	6.42639	6.80212	6.87664	6.58944	6.35252	7.18271	6.7137	7.04629	6.77905	6.24325	6.13666	6.4315	5.91537	6.4681
AK091729	4.91006	4.63683	4.70307	4.74144	4.71237	4.80061	4.71426	4.73644	4.71324	4.92906	4.23047	4.01385	4.27236	4.46811	4.12761	4.20234	4.25146	4.53791	4.39609	3.95009	4.33871	4.75474	5.00333	4.20122	4.26425	4.25875	4.92155	4.42409	4.95686	4.18022	4.39313	4.24711	4.29431	4.36504	4.92926
AK093205	3.55266	3.63853	3.51036	3.56893	3.51237	3.51264	3.45869	3.55052	3.653	3.3196	3.35299	3.38856	3.35299	3.33416	3.25356	3.40884	3.28015	3.40617	3.40781	3.51532	3.44082	3.46154	3.30708	3.54568	3.54983	3.60519	3.65973	3.73936	3.31767	3.38507	3.41344	3.34459	3.24355	3.38809	3.34721
AK094644	3.55313	3.60798	3.92464	3.69344	3.55085	3.42667	3.33416	3.43857	3.56465	3.51103	3.1964	3.29481	3.24115	3.23849	3.23834	3.41053	3.2233	3.24217	3.33823	3.56825	3.58769	3.58947	3.89772	3.14938	3.31082	3.4676	3.71829	3.42484	3.31714	3.54266	3.35409	3.0698	3.35517	3.34588	3.2074
AK096159	3.29202	3.86424	3.67589	3.98365	3.40385	3.51354	3.3525	3.4914	3.39322	3.30657	3.56837	3.40965	3.76943	3.63245	3.55827	3.3781	3.61607	3.66049	3.67604	3.61652	3.45095	3.91214	3.56253	3.76841	3.60608	3.94765	3.67771	3.78721	3.7235	3.36138	3.26523	3.25379	3.20712	3.53129	3.13743
AK097370	5.13038	5.30196	5.29865	5.23357	5.11803	5.12612	5.07705	5.28127	5.13328	5.22446	4.23449	4.52435	4.82978	4.63093	4.59346	5.11478	4.83687	5.11235	4.62263	4.56071	4.91379	5.70147	5.18928	4.84667	4.99544	5.1226	5.14631	4.48174	4.55732	4.8478	4.84707	5.28773	4.57084	4.75428	5.15034
AK097453	4.85246	4.8865	4.90083	4.77006	4.78351	5.09198	4.92113	4.89619	4.91864	4.91115	6.52713	6.63696	6.56103	7.37195	6.62187	6.81732	6.55481	6.66853	6.653	6.85107	5.77378	6.26774	6.70429	5.90587	5.24924	5.98038	6.06125	6.14779	5.84256	5.01017	4.94207	5.62059	5.70027	5.60137	5.44447
AK098263	3.07258	3.18182	3.13152	3.32887	3.28144	3.00578	3.05944	3.0683	3.13562	3.11755	3.10015	3.02996	2.87504	3.15807	3.15466	3.0128	3.03593	3.07573	3.2007	3.04246	3.31722	3.26666	3.00695	2.91028	3.03588	3.15666	3.2795	3.01674	3.12511	3.02771	2.89136	3.00158	3.17434	3.04528	3.19398
AK1	7.34579	7.52562	7.723	7.81705	7.54222	8.14137	7.69834	7.69758	7.66332	7.81152	8.99293	8.73954	8.9515	9.00728	8.65374	8.82274	8.76016	8.94904	8.94501	9.00257	8.46034	7.84512	8.77501	9.10767	8.80396	8.35994	8.58632	8.54843	8.50125	7.85454	7.77952	8.14525	8.11749	7.94522	7.41901
AK130486	4.85174	4.93016	4.91649	4.98153	4.84342	4.84477	4.80146	4.97097	4.92127	4.8567	6.95828	6.88416	6.81641	6.77586	6.84317	6.85913	7.0069	6.7912	6.70342	6.86912	5.68501	5.40077	6.09639	5.62073	5.54623	5.85973	5.76812	5.47615	6.76969	6.09699	5.94153	5.59179	5.89922	5.36499	6.12988
AK131021	4.59523	4.45622	4.31303	4.39715	4.363	4.48493	4.51261	4.42159	4.37638	4.57141	4.29227	4.94044	4.71686	4.58589	4.46944	4.72388	4.32912	4.349	4.36404	4.40467	4.4482	4.64149	4.45346	4.13938	4.57735	4.52116	4.33923	4.4938	4.48383	5.06004	4.22489	4.36888	4.49634	4.54106	4.59865
AK2	7.07252	7.39892	7.26892	7.20311	7.31489	7.26115	7.19929	7.20901	7.29004	7.2265	7.10986	6.80707	6.66146	6.80362	6.76921	6.58953	6.73403	6.71136	6.81929	6.77027	7.06873	6.93779	6.79811	6.72371	7.04273	6.8616	6.94176	6.86193	6.61052	7.08345	7.78358	6.94969	7.31935	7.27634	7.1267
AK3	8.96194	9.03568	9.2644	9.3093	9.03325	9.08534	9.00454	8.82366	8.90018	8.91188	9.5617	9.43394	9.62508	9.73026	9.54255	9.04249	9.33369	9.40149	9.25682	9.35774	9.54188	9.44211	9.01268	9.12928	9.502	9.42828	9.37761	9.31659	8.88494	8.72437	9.25197	8.89618	9.54651	9.44692	9.21361
AK5	5.98838	5.69363	6.48888	5.53666	5.72758	5.38768	5.81737	6.01073	5.79985	5.53496	6.48393	6.29553	6.66893	6.27175	6.2584	6.3968	6.35749	6.0835	6.44153	6.42025	6.02503	6.40013	6.35091	5.3838	5.89732	5.96913	6.04797	5.46991	5.68466	6.23497	6.93716	6.10004	6.72354	6.14696	5.6716
AK6	9.2482	9.07102	9.19058	9.14254	9.04368	9.02997	9.05356	9.10918	8.89528	8.9117	6.12182	5.51403	5.4598	5.53345	5.4898	5.40055	5.626	5.37579	5.44216	5.31134	7.37618	7.40415	6.9365	6.1434	7.34467	7.42131	6.95373	7.64227	6.94013	7.06075	7.63335	7.03495	8.10985	7.27308	7.36954
AK7	4.68258	4.69346	4.67322	4.60927	4.612	4.65428	4.64081	4.68047	4.58973	4.65499	5.802	5.80991	5.49973	5.6413	5.82425	5.88997	5.81328	5.68278	5.80563	5.81206	4.90935	5.04028	5.99229	5.2145	5.45124	5.34436	5.14435	5.01016	4.99259	5.05439	4.76556	5.2606	5.0794	5.26846	5.14108
AK8	5.81659	5.94077	5.8406	5.81939	5.74336	5.95335	5.84483	5.84895	5.82807	5.87435	7.55999	7.56832	7.47284	7.59792	7.61658	7.62109	7.60297	7.5915	7.52881	7.6235	6.7365	6.44952	7.27171	6.79526	6.73042	6.94065	6.40186	6.85194	6.88686	6.94536	6.42269	6.44501	6.07572	6.75255	6.30624
AK9	4.88306	4.86783	5.00794	4.94699	4.82334	4.76493	4.6829	4.76185	4.71903	4.65021	4.31176	4.29785	4.20255	4.41843	4.24879	4.22558	4.16138	4.27774	4.33819	4.34119	4.70035	4.97945	4.63515	4.4336	5.05546	4.62988	4.86896	4.71121	4.46094	4.30917	4.03049	4.15252	4.31964	4.46756	4.40527
AKAP1	7.36863	6.92573	6.86679	6.89144	6.86915	6.83875	6.79415	6.78453	6.8779	6.726	6.20769	6.39589	6.52572	6.36958	6.80066	6.32623	6.20647	6.31484	6.27203	6.16557	6.88066	6.67046	7.04215	7.01353	6.55652	6.935	6.87907	6.50439	6.65464	6.66383	6.09478	6.6648	6.25777	6.58755	6.24582
AKAP10	6.72424	6.7173	6.76697	6.77394	6.76374	6.78011	6.99707	6.72631	6.7542	6.81103	5.38404	5.70919	5.58418	5.73574	5.9343	5.85513	5.4454	5.70406	5.67813	5.80795	6.1402	6.46155	6.14945	6.11424	6.33925	6.17726	6.61289	6.46512	6.00165	7.39648	6.04484	5.19323	6.05804	6.1706	6.08978
AKAP11	7.87038	7.96707	8.00486	8.04616	7.96291	7.78372	7.88562	7.94599	7.86733	7.84614	7.36526	7.62449	7.33075	7.44876	7.12314	7.18665	7.43072	7.47185	7.28104	7.19447	7.83778	8.1624	6.82459	7.38344	7.64678	7.58091	7.47957	7.84645	7.18424	7.97791	7.58204	7.70902	7.63433	7.75489	7.9333
AKAP12	8.27602	8.46506	8.45267	8.42225	8.53891	8.10359	7.86674	8.03396	8.04272	7.97603	8.28809	8.54692	8.38559	8.34138	8.1488	7.81479	7.97852	8.49695	7.62394	7.91387	8.50418	8.53324	8.36901	8.36436	8.63009	8.56953	8.54584	8.21399	8.13942	8.10481	7.22588	7.97186	7.96841	7.75966	8.12467
AKAP13	7.35849	7.74881	7.4977	7.6348	8.11307	7.6995	7.47928	7.58248	7.54133	7.6284	7.61421	7.57758	7.68665	7.49095	7.88225	7.43768	7.16589	7.49075	7.33779	7.46285	7.70008	7.95092	7.64056	7.68449	7.65193	7.67816	7.96465	7.65122	7.74203	7.78464	6.8945	7.54993	7.26132	7.2664	7.59705
AKAP14	3.13805	3.14883	3.10247	3.22823	3.10137	3.17492	3.09838	3.28407	3.10333	3.1528	3.142	3.16515	3.08658	3.12498	3.08869	3.12476	3.2733	3.16684	3.14527	3.1848	3.1816	3.10078	3.16073	3.11108	3.18415	3.25148	3.09335	3.1919	3.12981	3.0506	3.32382	3.12772	3.17191	3.03583	3.11408
AKAP17A	6.73235	6.6196	6.57209	6.83431	6.7838	6.66717	6.67915	6.71635	6.64234	6.7173	6.22981	6.19589	6.24815	6.40309	6.27022	6.27072	6.08911	6.1957	6.08464	6.22585	6.28233	6.60048	6.45239	6.60248	6.47857	6.40256	6.77662	6.72056	7.0463	6.20546	6.04822	6.45203	6.50453	6.07396	6.60749
AKAP3	4.91203	4.90724	5.06954	4.9516	4.94177	5.05053	4.98305	5.14627	5.0142	5.0049	4.986	5.05332	5.25606	4.90303	5.32689	5.02034	5.06082	5.33543	4.99418	5.45564	5.10196	5.44669	5.28489	5.21846	5.07354	5.23044	5.19961	4.9651	5.17463	4.8703	4.66433	5.2572	4.96501	5.00179	4.57482
AKAP4	4.46326	4.48391	4.60252	4.49782	4.65521	4.53581	4.62385	4.66279	4.45412	4.63719	4.59537	4.4454	4.51207	5.07325	4.51901	4.59914	4.58067	4.12312	4.72809	4.52122	4.49809	4.21673	4.61258	4.51583	4.75283	4.81972	4.67058	4.61604	4.41728	4.28365	4.80401	4.55743	4.72418	4.61849	4.48924
AKAP5	5.24914	4.54936	4.55975	4.59119	4.54484	4.47901	4.77803	4.63479	4.68229	4.62127	4.46366	4.51687	4.37403	4.51328	4.68355	4.4494	4.35874	4.42895	4.57821	4.5463	4.53726	4.16461	4.6124	4.46731	4.43679	4.62162	4.52697	4.40678	4.70456	4.43679	4.80632	4.87516	4.69943	4.67062	4.99378
AKAP6	5.12433	4.78908	4.68529	4.60833	4.69017	4.59328	4.52593	4.62858	4.65769	4.70587	4.77484	4.69271	4.77272	4.82652	4.92097	4.92625	4.85353	4.82998	4.5523	4.77938	4.54804	4.53386	4.80382	5.03968	4.74956	4.75414	4.53562	4.76232	4.72095	4.68142	4.87147	4.7038	4.83062	4.73064	5.07355
AKAP7	6.6072	6.584	6.59397	6.71727	6.65087	6.5509	6.55401	6.63119	6.5974	6.61521	6.59038	6.82418	6.81621	6.83593	6.90516	7.16456	6.7854	6.82605	6.7117	6.83526	6.75574	6.65733	6.65246	6.73848	6.69942	6.61518	6.66921	6.64929	6.41238	6.49784	7.22811	6.77378	6.72176	7.03993	6.7156
AKAP8	7.4278	7.26938	7.38716	7.22058	7.43541	7.4713	7.39416	7.52217	7.50543	7.52778	6.92215	7.10235	7.00273	6.93402	6.73694	7.08409	7.14283	6.86678	6.96368	6.94735	7.07818	6.98907	7.23047	7.32062	7.01412	7.14929	7.39821	7.26065	7.4677	6.92226	7.42106	7.21363	7.35365	6.85351	7.30273
AKAP8L	6.02019	5.98345	5.91197	5.93497	6.04225	5.93526	6.03147	6.08221	6.05876	5.93245	5.49977	5.84132	5.89844	5.9462	5.70108	6.1013	5.81774	5.86071	5.80282	5.96832	6.04363	5.98628	6.07797	6.07394	5.91129	5.91129	6.04712	5.79564	6.21015	5.93287	5.67914	5.75684	5.77433	5.837	5.95219
AKAP9	6.65256	6.78732	6.94038	6.97129	6.63422	6.92759	6.8931	6.97457	7.04415	6.73159	5.72413	5.62234	5.7998	5.84657	5.86583	5.83161	5.78378	5.67988	5.96489	5.79889	6.3268	7.11228	6.03848	6.17902	6.65482	6.12734	6.89695	6.68547	6.73102	6.53446	5.68673	5.97555	6.12404	5.2468	6.60591
AKIP1	7.39471	7.35014	7.51787	7.23549	7.19024	7.49462	7.50457	7.50378	7.43905	7.40672	7.88534	7.94508	7.84723	7.75632	7.77147	7.93313	8.28113	7.77147	7.82972	7.71676	7.5296	7.44848	7.63347	7.53527	7.41164	7.49373	7.54465	7.48728	7.13531	7.60852	8.20003	7.94533	7.70367	8.05045	7.86977
AKIRIN1	7.05436	6.81649	6.81714	6.83482	6.93846	6.9131	6.92596	6.91138	6.99296	7.01444	5.64263	5.69634	5.83067	5.72597	5.81647	5.47011	5.73997	5.67546	5.74266	5.67515	6.28532	6.13318	6.17819	5.28486	6.56574	6.2077	5.85416	5.76427	5.60119	6.49066	7.05154	6.52101	7.10071	6.98565	6.61506
AKIRIN2	6.90113	6.83572	6.92587	6.87268	6.92892	6.87975	6.9977	6.97522	6.88321	6.94196	5.94059	5.92187	6.046	6.05452	5.7953	5.79342	5.98517	5.95454	5.91574	5.46672	6.98931	6.60324	6.58852	6.70979	6.05689	6.76823	5.92458	6.25889	6.2555	6.59253	6.523	6.16149	6.17973	6.30794	6.24429
AKNA	6.04106	5.77877	5.81271	5.76447	5.81932	5.75716	6.04552	5.88647	6.00751	6.06122	6.1169	6.38293	6.51657	6.02624	6.27718	6.09479	5.93505	6.10911	6.2189	6.09528	5.73866	5.83253	5.83749	6.02958	5.63333	5.8662	6.1814	5.91118	6.45556	6.17729	6.12633	6.43172	6.05473	6.04181	6.45981
AKNAD1	3.33376	3.32307	3.41696	3.25373	3.27519	3.34011	3.217	3.11871	3.27446	3.30993	3.76218	3.90274	3.80801	3.822	3.6972	3.89894	3.89039	3.71658	3.76916	3.76313	3.59869	3.5623	3.6119	3.20276	3.894	4.06146	3.60611	3.24767	3.41801	3.26112	3.62593	3.4661	3.57963	3.33896	3.41983
AKR1A1	9.66557	9.79952	9.5915	9.5816	9.52235	9.86124	9.88634	9.89165	9.79848	9.95221	9.9635	10.0892	9.60261	9.74298	9.68256	9.97355	9.79689	9.75396	9.79848	9.81288	9.63025	9.59241	9.77385	9.73918	9.60717	9.63025	9.5867	9.60657	9.94744	9.78038	10.2826	9.92032	10.0046	10.0463	9.86219
AKR1B1	10.0277	10.272	10.6791	10.3663	10.5186	10.1689	10.4021	10.0806	10.2063	10.0443	10.7495	10.3592	10.958	10.5627	10.0852	9.8157	10.1806	10.2473	10.1466	10.6541	10.4704	10.8704	10.5876	10.4972	10.9196	10.6234	10.6458	10.4972	10.4316	10.0003	9.78179	9.84429	10.0203	9.79329	9.89567
AKR1B10	4.78714	4.95029	5.26296	5.30546	5.87075	4.87044	4.89584	4.94567	4.79451	4.9749	5.39947	5.35644	5.23254	5.51265	5.25896	5.6314	5.68039	5.52776	6.02233	5.43648	5.20786	5.58708	5.8613	5.22162	5.03832	5.56089	5.42331	5.71605	4.9968	5.13903	5.14403	4.7161	5.15357	4.97042	5.36905
AKR1C1	8.38947	9.05348	9.16201	9.29711	9.16801	9.15985	8.65384	8.73236	8.84309	8.57032	9.89175	9.36754	10.1879	10.2878	9.85898	9.50961	9.31135	9.60352	9.21634	10.0481	9.60014	9.92123	9.992	10.1234	9.31802	9.93095	9.31802	9.94496	9.32711	8.87825	8.23397	9.15334	8.56325	9.18588	8.53833
AKR1C3	10.1872	10.6597	11.1595	10.7135	10.6677	10.3637	10.1226	10.475	10.2529	10.33	10.3237	10.3204	10.387	10.3074	9.8298	9.63404	9.73022	9.67521	9.38982	9.90878	10.4902	10.5843	10.5916	10.7719	10.2674	10.2125	9.84075	10.6391	9.97097	9.9118	10.4344	9.71091	10.1359	10.51	9.1823
AKR1C4	3.88101	4.08738	4.09762	4.05627	4.15822	3.98283	3.80452	4.04707	3.88868	3.84149	4.05143	3.83835	3.88124	3.95175	3.7794	4.06161	3.72026	4.08251	3.82444	3.81925	4.18266	4.32167	4.05403	3.98509	4.05251	4.05098	4.2892	3.99344	3.63463	3.88436	3.69551	3.63434	3.77221	3.91798	3.89075
AKR1C6P	5.21233	5.24366	5.30033	5.18936	5.21513	5.24123	5.22675	5.3155	5.23323	5.33791	5.45686	5.48078	5.56188	5.91864	5.63433	5.63926	5.5944	5.73069	5.6316	5.74218	5.46508	5.37645	5.33159	5.59376	5.18051	5.41048	5.40017	5.49586	5.20636	5.50742	5.96826	5.6803	5.27264	5.276	5.55047
AKR1D1	3.15329	3.1792	3.04846	3.09618	2.93699	3.09299	3.03022	3.07265	2.98353	2.92408	3.42953	3.35256	3.58249	3.60108	3.47176	3.49435	3.75979	3.4393	3.6813	3.36308	3.50616	3.34717	3.19865	3.21286	3.08754	3.08357	3.73151	3.17342	3.11062	3.33201	3.17734	3.86063	3.07785	3.0934	2.96167
AKR1E2	5.17095	5.27843	5.19718	5.20127	5.5474	5.22257	5.12019	5.1271	5.16158	5.09917	6.27184	6.0211	5.8336	6.13641	6.21762	6.33881	6.12144	6.00665	5.97951	6.08346	5.73585	5.55454	5.51412	5.94713	5.62231	6.01706	5.74664	5.48036	5.98183	5.60777	5.94217	5.40298	5.26335	5.36566	5.54511
AKR7A2	8.71192	8.83307	8.84881	8.96038	9.05132	8.73447	8.7964	8.73764	8.75622	8.81488	7.75519	8.0375	7.67076	7.72723	7.57953	7.34679	7.47368	8.00416	7.53433	7.52121	8.28512	8.06297	8.98409	8.99524	8.05273	8.23344	7.85628	8.08661	8.47709	8.3034	8.35028	8.14846	8.1526	8.24956	7.41241
AKR7A3	6.51223	6.59292	6.6831	6.67272	6.6296	6.47715	6.57116	6.54584	6.56482	6.67673	6.97014	6.74397	6.847	6.8631	6.79564	7.2398	6.84937	6.90245	6.97027	7.1317	6.80519	6.59584	6.99019	6.6823	6.66339	6.58053	6.73894	6.57928	6.67297	6.70471	7.0692	6.7821	6.92301	7.0612	6.70739
AKT1	7.82917	7.81617	7.57988	7.62501	7.91862	8.19651	7.846	8.26737	8.1942	8.19374	6.59239	7.03937	6.31847	6.65215	6.77568	6.63182	6.60924	6.72959	6.24179	6.57645	7.31927	7.42032	7.4813	7.53206	7.56217	7.87299	7.50405	7.33667	7.42571	7.73881	5.69459	7.51436	6.9298	6.54214	7.49772
AKT1S1	5.67562	5.88471	5.83184	5.73828	5.94616	6.07434	5.86893	5.92538	5.98563	5.93673	4.67761	4.56845	4.63852	4.79246	4.64112	4.73625	4.60601	4.68647	4.66696	4.61108	5.54604	5.30237	6.18024	5.37642	5.43737	4.99007	5.26529	4.52003	5.67211	6.07756	3.91657	5.17963	4.85989	5.18501	5.57347
AKT2	6.12686	6.10769	6.00828	6.14512	6.09364	6.10264	6.02203	6.09602	6.12103	5.93856	6.80748	6.88289	6.8071	6.91371	6.91257	7.00341	6.72481	6.88142	6.94031	6.91554	6.51613	6.32198	6.57752	6.85914	6.39923	6.77542	6.94258	6.69625	6.86196	6.06548	5.88392	6.47491	6.37526	6.04757	6.30839
AKT3	7.03915	7.23654	7.09323	7.2554	7.29566	7.15222	7.06455	7.15068	7.09753	6.87245	7.42118	7.3386	7.54425	7.37379	7.75081	7.32933	7.24667	7.58824	7.30942	7.32186	7.48798	7.61287	7.2957	7.30185	7.33751	7.37232	7.5038	7.40893	7.20076	7.4004	6.68569	7.26303	7.06835	7.03018	7.3767
AKTIP	8.77194	8.7898	8.73386	8.73346	8.88866	8.64586	8.26511	8.77446	8.59079	8.34212	8.14956	7.71414	7.73716	7.71884	7.48264	7.13934	7.45624	7.86132	7.27959	7.36119	8.91789	9.11351	7.73982	8.16322	8.27949	8.26914	8.15528	8.54875	7.40923	7.83047	7.17923	7.79613	8.28947	7.74335	8.30985
AL022341.3	5.35383	5.47178	5.54842	5.67387	5.64862	5.42055	5.49969	5.55771	5.48715	5.52071	6.30395	6.39119	6.31826	6.64736	6.50509	6.50097	6.50585	6.27424	6.57182	6.78877	5.86764	5.62261	5.93738	5.8923	6.26872	5.96576	5.79096	5.97289	6.23171	4.98606	6.52635	6.328	6.33559	6.13685	5.96172
AL022344.5	3.36219	3.46451	3.50777	3.41337	3.4057	3.42227	3.57245	3.5726	3.29934	3.41096	3.54389	3.72001	3.75564	3.83234	3.99981	3.76906	3.76946	4.04693	3.76682	4.30706	3.59144	3.5496	4.10261	4.0458	3.27593	3.46302	3.67654	3.75103	3.56347	3.7412	3.24433	3.4268	3.50508	3.9466	3.51865
AL109706	3.65293	3.56306	3.61522	3.31918	3.51598	3.57346	3.45723	3.4404	3.49447	3.48318	3.31748	3.27636	3.41908	3.45439	3.42261	3.46924	3.49447	3.80564	3.46517	3.58853	3.56946	3.44712	3.51757	3.68272	3.4841	3.48996	3.53117	3.51465	3.424	3.20468	3.56817	3.40186	3.52401	3.46853	3.5968
AL132709.8	6.10419	6.19962	6.10934	5.71028	6.75511	5.67267	5.7996	5.74114	5.08333	6.13943	5.01841	4.84897	4.84576	4.77909	4.7775	4.84515	5.12665	4.85295	4.67266	4.89047	5.76773	5.53776	6.11034	5.62143	5.52378	4.98944	5.89176	6.00492	5.18505	6.81899	4.10084	4.55435	5.02222	4.75613	4.93961
AL133493.2	3.38062	3.34818	3.39702	3.51813	3.50341	3.34442	3.57282	3.53742	3.37518	3.403	2.94132	3.18068	3.17521	3.24996	3.42834	3.73914	3.22789	3.34665	3.34818	3.27076	3.42656	3.11606	3.18912	3.24029	3.79768	3.21345	3.51441	3.05878	3.40521	3.42246	3.39275	3.39557	3.39844	3.16879	3.56234
AL590762.11	6.06741	6.15337	6.00191	6.04571	6.13362	6.28927	6.19957	6.08994	6.07627	6.18055	5.11104	5.68511	5.88269	5.82608	5.65781	5.5249	5.29268	5.11575	5.11639	5.62706	5.91578	5.77312	5.97031	5.91452	5.50924	6.03088	5.91087	5.99099	6.07442	5.17065	5.47655	5.95479	5.39638	6.40493	5.60855
AL832163	3.18643	3.07848	2.8945	3.14889	3.08253	2.99608	3.07186	3.08135	3.0882	3.1441	3.53868	3.35177	3.31884	3.19292	3.60333	3.48935	3.38446	3.53696	3.5515	3.40979	3.36409	2.60309	3.24041	3.27292	3.28778	3.30393	3.17678	3.22929	3.63654	3.36014	3.06037	3.33019	3.27058	3.23246	3.29957
AL833181	4.59011	4.32595	4.33945	4.20511	4.3927	4.23057	5.01758	4.4892	4.48387	4.78677	5.36883	5.20559	5.21805	5.2488	4.95877	5.43473	5.00238	5.12498	5.21558	4.99793	4.49343	4.64026	4.55358	4.8047	4.45335	4.45299	4.52232	4.81022	4.98045	4.48689	5.22912	4.87954	5.23543	4.71525	5.99724
AL928742.12	5.01798	5.05647	5.02724	4.99591	5.13105	4.99892	4.74795	5.08927	5.00011	5.00454	7.11884	7.08326	7.40144	7.24747	7.42049	7.27695	7.41058	7.22915	7.56681	7.66335	6.33898	5.19526	5.62238	5.84061	6.56991	6.22935	6.07888	6.05862	5.95801	5.12423	6.16638	7.08966	6.75431	6.11969	6.4811
ALAD	7.69054	7.94424	7.76963	8.15333	7.98684	7.84268	7.74449	7.82629	7.75377	7.70423	7.17312	7.2371	6.9929	7.44221	6.3406	6.24928	6.68347	6.39472	6.08017	6.41359	8.05034	7.77121	7.26445	7.3482	7.61026	7.77121	7.63139	7.86495	7.24257	6.93616	5.85421	6.65466	7.02435	6.56987	7.44203
ALAS1	8.12381	8.21727	8.22252	8.12347	8.17972	8.28636	8.29824	8.16624	8.4873	8.49482	5.85512	5.26876	5.2994	5.67907	5.65777	5.508	5.35891	5.40662	5.32597	5.46531	6.82352	6.70825	7.03956	6.78283	7.59401	7.38645	6.86122	6.5911	6.57672	6.94421	7.28174	6.56817	6.94344	6.16457	6.20037
ALAS2	4.72196	4.61029	4.65626	4.95642	4.595	4.713	4.87945	4.71926	4.57986	4.74963	4.77244	4.28469	4.58484	4.64704	4.87989	4.32774	4.36267	4.45917	4.36804	4.51173	4.44295	4.45279	4.85946	4.52023	4.493	4.51875	4.43645	4.57709	4.74553	5.13038	4.75941	4.64348	4.91983	4.47986	4.44486
ALB	3.47848	3.54782	3.46146	3.45616	3.62092	3.47286	3.47243	3.45647	3.50854	3.47087	3.69092	3.7135	3.60881	3.59885	3.58566	3.70101	3.70222	3.59371	3.78507	3.68019	3.57903	3.54743	3.41549	3.49776	3.742	3.58161	3.83199	3.71304	3.49224	3.35477	3.44548	3.65418	3.56545	3.67448	3.57999
ALCAM	8.29385	7.34936	7.23304	7.00305	7.13344	7.27066	7.58601	7.39252	7.3115	7.18411	6.19458	6.45916	6.41625	6.10955	6.95326	6.70867	6.43154	6.52796	6.819	6.32617	6.52154	6.25866	7.04689	6.92073	5.91478	6.14902	6.39993	6.34653	7.22515	7.12767	8.26997	7.68576	6.95016	7.83378	7.39957
ALDH16A1	6.6816	6.63329	6.87606	6.71267	7.04948	6.65742	6.97411	7.00556	7.13651	7.15988	6.10965	5.72924	5.71558	6.10862	5.43804	5.31105	5.7213	5.58042	5.95778	5.48193	5.79616	5.75752	6.75689	6.80364	6.09619	6.47453	6.02135	5.80216	7.41756	6.35961	5.94626	6.41387	5.92489	6.56424	6.29975
ALDH18A1	8.17553	8.34049	8.415	8.39077	8.31494	8.46648	8.43667	8.30558	8.59906	8.42535	7.68409	7.69962	7.4802	7.68576	7.45588	7.59773	8.17981	8.05452	7.88762	8.03651	8.34057	8.37421	8.36085	7.8729	8.29056	7.77115	7.86884	8.18899	7.98038	8.50958	7.24975	8.13605	8.03848	7.80571	8.50074
ALDH1A1	9.01927	9.72285	8.53523	9.75481	9.30543	8.55158	8.92496	8.69375	8.65387	8.00225	7.21973	8.13718	7.88462	7.95402	6.77378	6.31936	6.25683	6.09817	5.88053	6.3751	9.00209	9.49987	6.52802	6.72727	9.46974	8.66192	8.42401	9.08788	6.5351	6.85799	6.69059	6.64555	7.47588	7.4211	8.87455
ALDH1A2	4.93171	5.0319	5.03768	5.2437	5.24667	5.2048	5.06608	5.09445	4.88319	5.06718	7.11913	7.09358	7.11062	7.63009	7.55406	7.08978	7.19116	6.72368	6.99824	7.17086	6.31595	6.95111	5.16108	5.74915	7.45219	6.4508	6.88964	6.3666	4.715	6.21737	4.72694	5.72782	5.58627	5.89598	6.95646
ALDH1A3	6.4369	7.0751	7.13869	6.86892	6.79462	7.09676	6.83413	7.35524	7.07151	7.12709	6.9209	7.1778	6.78921	6.66289	6.63614	6.79805	7.62615	7.40018	6.97511	7.08864	7.51564	7.22737	6.84402	6.9984	7.24766	7.00869	7.0738	7.02804	6.70608	7.39852	6.1988	7.0911	7.41388	6.5492	6.93836
ALDH1B1	6.50757	5.49836	5.40133	5.55163	5.58416	5.59498	5.77631	5.58502	5.82151	5.60986	6.4557	6.31947	6.28921	6.23285	6.26122	6.61965	6.19869	6.0728	6.71754	6.34968	5.90623	5.28387	5.44362	6.03218	5.83661	5.78886	5.59508	5.74618	5.72775	6.02325	6.18254	6.67893	6.43537	6.81553	6.71026
ALDH1L1	6.49811	6.33318	6.22039	6.36322	6.57073	6.19965	6.26799	6.09987	6.0825	6.05235	5.3739	5.19925	5.25995	5.28163	5.64474	5.22853	5.46518	5.27266	5.35581	5.28915	5.97628	5.60882	6.02147	5.88972	6.18986	6.21265	6.14288	6.02297	6.09729	5.24665	5.62171	5.70532	4.85518	6.25642	5.15361
ALDH1L1-AS2	5.29226	5.25352	5.17035	5.40173	5.69543	5.10281	5.25488	5.20996	4.99595	5.23992	4.31001	4.34496	4.41012	4.57247	4.8071	4.39657	4.65118	4.29113	4.48998	4.57429	5.01043	4.82728	5.23312	4.56439	5.19855	4.68331	5.07095	4.82607	4.38775	4.98047	4.77586	4.73647	4.98526	4.8637	4.93382
ALDH1L2	6.05825	6.05906	5.95767	6.0382	5.91661	6.3266	6.2327	6.15587	6.19009	6.24932	5.01664	5.02504	4.95833	4.98555	4.85415	4.97027	4.92601	5.01791	4.97027	5.13211	5.7381	5.63707	5.26415	5.08916	5.4287	5.9588	5.29016	5.52966	5.84274	5.74973	4.88512	5.81015	5.68187	4.77046	6.57463
ALDH2	10.4222	10.5358	10.8175	11.2357	11.005	9.98806	9.88069	10.0513	10.0513	9.75682	10.9266	10.8116	10.8559	10.4722	10.6048	9.9385	10.1922	9.94807	9.74993	10.2955	10.5916	10.4248	10.708	10.915	10.912	11.0207	10.6451	10.9528	10.5614	9.75912	9.47166	9.86922	9.60955	10.0557	9.75269
ALDH3A1	5.64478	6.23327	6.56412	6.08953	6.02456	5.88229	5.79393	5.97367	6.02831	5.72265	6.11851	5.87262	5.68723	5.75379	5.68789	5.77905	5.44375	5.79513	5.76567	5.87849	6.30588	6.13697	6.31968	6.40386	6.66628	7.1289	6.14802	6.06146	6.23059	5.17616	4.96988	4.82369	5.18591	5.6967	4.89746
ALDH3A2	8.40123	9.13077	8.77142	9.31691	8.82868	8.85192	8.51429	8.55597	8.56288	8.29973	8.38953	8.45507	8.49346	8.51187	8.41335	8.04922	8.4206	8.29645	8.03665	8.39456	8.97119	9.01139	8.60209	8.65938	9.1408	9.0126	8.76633	8.87186	8.54149	8.08922	7.90203	8.00476	8.19998	8.03277	8.30318
ALDH3B1	6.42826	6.6043	6.5037	6.44269	6.39559	6.69905	6.56962	6.60604	6.57388	6.60515	7.33405	7.47433	7.36104	7.2779	7.39806	7.52261	7.76806	7.60038	7.3707	7.5499	6.9401	6.64615	6.54183	6.67687	6.99127	7.11586	7.08301	6.83421	6.57327	7.04667	7.19605	7.58777	6.99416	7.2059	7.47225
ALDH3B2	3.7072	3.71566	3.65186	3.71021	3.81913	3.74331	3.75144	3.80429	3.76532	3.72311	3.52626	3.61139	3.83497	3.68608	3.69726	3.82064	3.61331	3.74715	3.64999	3.68361	3.80489	3.61347	3.75598	3.57561	3.64879	3.62586	3.56663	3.57902	3.93917	3.72971	3.87583	3.8188	3.72282	3.69521	3.7903
ALDH4A1	6.12042	5.99989	5.91283	5.95257	5.99921	5.97467	5.94083	5.98156	5.95024	5.82771	5.47607	5.72477	5.54169	5.42703	5.48532	5.52767	5.57212	5.21366	5.55715	5.54453	5.58729	5.30358	6.03928	5.95804	5.70062	5.86256	5.78155	5.57198	6.13827	6.01741	5.38688	5.8961	5.54283	5.71389	5.72848
ALDH5A1	6.49213	6.40484	6.48886	6.59235	6.20753	5.99948	6.11708	6.0235	6.10553	5.60848	5.98381	5.975	5.85072	5.77087	5.87019	5.91706	5.87288	5.66457	5.67092	5.80229	6.21724	6.27814	5.88536	6.1472	6.11976	6.36357	6.37222	6.46372	6.40257	5.3543	5.4613	5.96189	5.58655	5.76051	5.95341
ALDH6A1	7.16792	7.26115	7.14386	7.43037	7.34999	7.02339	7.15594	6.88741	6.83921	6.64543	6.76942	7.22178	7.06404	7.07206	7.46664	6.67386	6.92742	6.87807	6.50941	7.02955	7.5732	6.90559	7.13425	6.96561	7.47508	7.28575	7.50203	7.26379	6.9736	6.89453	6.31681	6.94164	6.47728	6.82853	7.14306
ALDH7A1	7.54584	7.65321	7.58354	7.67016	7.65721	7.54705	7.61686	7.67249	7.6192	7.41188	7.47855	7.05277	7.21982	7.44586	7.53516	7.31293	7.34968	7.40526	7.26426	7.26686	7.7266	7.62032	7.4287	7.12923	7.61644	7.59085	7.71096	7.68284	7.15061	7.355	7.28639	7.46894	7.58833	7.4545	7.35948
ALDH8A1	5.63389	4.63074	5.8432	4.98926	4.2253	5.41323	5.65132	5.50726	5.67424	5.74285	3.83876	3.61067	3.78353	3.8993	3.76771	3.7476	3.74583	3.83677	3.73791	3.70559	4.52018	4.788	3.79459	5.4925	3.78539	3.56	5.33265	6.3631	5.43974	4.49664	4.88209	3.80615	4.12956	3.97747	3.25114
ALDH9A1	10.1438	9.90553	9.97612	10.0194	9.84958	9.79612	9.83906	9.86171	9.91843	9.98531	10.0194	9.97952	9.67806	10.2503	9.95195	9.91309	9.8854	9.92443	10.1906	9.75781	9.77237	9.88103	9.79704	9.85796	9.91453	9.94562	9.93789	10.0318	9.76995	9.76145	10.3546	10.1614	10.0059	10.0935	9.92267
ALDOA	10.0709	9.68457	9.73628	9.60752	9.72901	9.95766	9.92448	10.02	9.95482	10.2255	9.30435	9.45778	9.24896	9.41969	9.26077	9.57911	9.42306	9.41927	9.37953	9.22245	9.49184	9.43577	10.091	9.78177	9.2445	9.73891	9.62379	9.39122	10.1578	10.091	9.35794	9.75491	9.47097	9.37229	9.84414
ALDOAP2	4.52434	4.49373	4.44299	4.62476	4.53976	4.46809	4.57569	4.45863	4.52367	4.4864	6.02148	6.24928	6.10875	5.88144	5.96972	5.45428	5.72763	5.78001	5.92634	5.67628	5.0485	4.40838	5.06028	5.14558	5.09354	5.52209	5.65127	5.60509	5.03296	4.71667	4.94565	5.07545	5.66041	5.1212	5.3879
ALDOB	4.35283	4.32357	4.36461	4.36532	4.33759	4.38525	4.32459	4.37893	4.3545	4.33314	4.53305	4.55049	4.52593	4.39676	4.64637	4.51248	4.54442	4.49707	4.53686	4.54953	4.48897	4.41582	4.41428	4.32574	4.38299	4.4648	4.46913	4.33387	4.3678	4.51938	4.29735	4.55667	4.56808	4.60076	4.56387
ALDOC	7.51833	7.54639	7.41005	7.57204	7.68603	7.52349	7.42053	7.58981	7.46489	7.20989	7.39787	7.49594	7.47483	7.71308	7.73856	7.47415	7.23357	7.35665	7.40955	7.52043	7.6638	7.49809	7.57647	7.58805	7.46725	7.34798	7.59641	7.65498	7.7296	7.26446	7.27519	7.51808	7.22508	7.74583	7.51399
ALG1	6.50002	6.70919	6.8122	6.63977	6.62833	6.7865	6.66521	6.88219	6.81721	6.7305	5.45691	5.45203	5.32669	5.56132	5.38019	5.78101	5.58833	5.56772	5.76173	5.84951	5.98069	5.46684	6.24967	6.02188	6.03607	6.37465	5.77575	5.59094	6.53671	5.61711	6.66207	6.5863	6.22171	6.93531	6.10746
ALG10	4.27835	4.16757	4.20923	4.2878	4.24548	4.1129	4.32044	4.13545	4.12868	4.03807	3.60323	3.69384	3.62439	3.58626	3.533	3.62597	3.61208	3.57832	3.75754	3.58726	3.75236	3.87976	3.81704	3.69553	3.81704	3.54031	3.42282	3.93625	4.11817	4.27615	4.33181	3.64639	3.84627	4.21957	4.12642
ALG12	6.64311	6.61508	6.57069	6.6074	6.80603	6.7456	6.76975	6.90088	6.86918	6.80932	5.40058	6.01041	5.80799	5.80849	5.55992	5.77123	5.74581	5.90095	5.81	5.4934	6.14439	5.8234	6.00614	6.18078	6.23658	6.60974	6.05025	5.9422	6.98014	6.1613	6.09062	6.25191	6.25482	6.10611	6.78751
ALG13	7.39697	7.14803	7.37191	7.21454	7.25612	7.22421	7.25856	7.21321	7.19549	7.23836	6.58753	6.51649	6.65651	6.55593	6.61382	6.43392	6.63037	6.60033	6.27734	6.33952	6.5809	6.68073	6.63216	6.62851	6.86729	6.63044	7.11312	7.23211	6.99975	6.56393	7.75219	6.82349	7.24613	6.92203	6.75956
ALG14	5.89693	6.02403	6.10965	6.02957	5.83503	6.10837	6.02587	5.96288	5.97757	5.97187	7.63537	7.61738	7.44606	7.60513	7.62884	7.96706	7.85738	7.80538	7.25815	7.74772	6.74323	6.49472	6.37436	6.39516	6.26075	6.61971	6.2794	6.23617	6.9765	6.37177	8.46444	7.11347	7.06391	7.67986	6.79064
ALG2	7.35568	7.28891	7.3846	7.40876	7.39905	7.39445	7.3737	7.37467	7.3848	7.48969	7.22293	7.44915	7.4521	7.30167	7.07283	7.24331	7.2102	7.24489	7.06349	7.35298	7.44192	7.32731	7.31597	7.18336	7.44825	7.30731	7.08392	7.22709	7.21652	7.48364	7.49469	7.32104	7.46671	7.44325	7.58212
ALG3	7.05264	7.27151	7.10223	7.02411	7.29348	7.41776	7.32384	7.37958	7.47957	7.54779	7.19289	7.21814	7.08948	7.1326	7.1695	7.25717	7.65066	7.21909	7.86444	7.12838	7.29824	7.16209	7.52899	6.87883	7.37538	7.11491	7.06575	6.89753	7.57113	7.53023	7.32414	7.44554	7.33916	7.42801	7.5472
ALG5	6.1966	6.27988	6.29125	6.37227	6.31885	6.26165	6.31323	6.22583	6.29912	6.27876	7.47065	7.42514	7.24453	7.15001	6.89571	7.28156	7.037	7.37849	7.29603	7.2756	6.69793	6.64824	6.02612	6.20604	6.38081	6.40722	6.18474	6.3106	7.28887	6.92654	7.92457	7.1234	7.20935	7.29877	6.75817
ALG6	7.57262	7.20958	7.52702	7.41367	7.12121	7.12952	7.2119	7.43463	7.36737	7.52058	7.6829	7.31833	7.60641	7.03271	7.1178	7.93724	7.5363	7.45132	7.90176	7.10231	7.33767	7.48544	7.29756	7.02442	7.37765	7.03818	7.2651	7.59933	7.19503	7.36482	8.03475	7.13443	7.78966	7.64178	7.51852
ALG8	8.17366	8.36681	8.18025	8.13201	8.26625	8.33009	8.26965	8.37327	8.31337	8.31131	7.7771	7.58869	7.15013	7.57828	7.4311	7.71422	7.71566	7.6263	7.17769	7.69683	7.83648	7.3394	7.54311	7.87568	8.06364	7.79278	7.72102	7.82131	8.37987	7.49513	8.50259	7.79378	8.10993	8.29342	8.08002
ALG9	7.38936	7.29089	7.32684	7.40231	7.39018	7.08006	7.25902	7.2182	7.24327	7.09423	6.8534	7.05752	6.91401	6.85365	6.64319	6.52634	6.82771	6.94993	6.4946	6.97702	7.08306	7.31349	7.22485	7.03538	7.13793	7.20555	6.9128	7.1628	7.3105	6.45726	7.04743	6.80411	7.08306	6.86523	7.06963
ALK	4.6935	4.85216	4.80555	5.26836	4.60297	4.7872	4.96081	4.77305	4.65034	4.97359	5.79084	5.75562	6.31395	5.8685	5.71069	5.93923	5.83762	5.72426	5.79686	5.72011	5.38839	5.53814	5.67759	5.84588	5.12551	5.09119	5.14866	5.34908	5.7987	5.55339	4.92682	5.40257	4.65192	4.92168	5.34537
ALKBH1	6.16263	6.10182	6.12919	6.11881	6.14766	6.03519	6.13314	6.2254	6.01821	6.08357	6.72334	6.59891	6.3411	6.35411	6.53733	6.1826	6.61666	6.60813	6.13923	6.40359	6.31359	6.38283	6.27247	5.91161	6.27757	6.03354	6.00848	6.27109	5.95964	6.4264	6.63844	6.37953	6.52981	6.63289	6.36006
ALKBH2	6.99032	7.11366	7.09757	7.22628	7.35355	7.11206	6.9041	6.98273	7.11825	6.92358	6.17536	6.14448	5.76998	6.15586	5.7175	5.88108	6.31988	6.05157	5.94903	6.17435	6.6678	6.64392	6.47035	6.87292	6.4115	6.55128	6.16772	6.56799	6.6276	6.59786	6.89055	6.45113	6.96579	6.74312	5.76136
ALKBH3	7.78766	7.86983	7.96025	7.92407	7.88595	7.82635	7.82612	7.88538	7.92987	7.82511	5.25098	5.37695	5.20276	5.53848	5.24605	5.26394	5.10868	5.45062	5.57986	5.45815	6.36606	6.27242	7.06741	7.35624	6.46908	6.24279	6.46271	6.20449	6.44335	6.05204	7.62618	6.15922	6.75049	7.12203	6.06462
ALKBH3-AS1	4.017	4.02622	4.01378	4.02127	3.99527	4.18736	3.94046	4.04863	4.04416	4.08819	4.78829	4.6371	4.78249	4.54165	4.82436	5.16096	4.87963	4.82166	4.57972	4.8862	4.39103	4.73919	4.64528	3.90373	4.23093	4.44417	4.10959	4.36276	4.47369	4.64288	4.42229	4.21248	4.31525	4.62958	4.47808
ALKBH4	5.81974	5.7373	5.9106	6.00839	5.7969	5.91672	6.0187	6.02108	6.02513	5.88336	5.53917	5.67426	5.39954	5.3736	5.4083	5.89742	5.62998	5.39757	5.26378	5.57927	5.72743	5.77188	6.23738	5.93433	5.42681	5.97577	5.53848	5.34469	5.74862	5.93847	5.62782	5.70367	5.53682	5.78711	5.60732
ALKBH5	7.06956	7.04426	6.97156	6.93576	7.04664	6.99884	6.99995	7.00398	6.98452	7.03002	8.08586	8.09257	8.15922	8.1603	8.14588	8.05561	8.22232	8.22607	8.0139	8.20843	7.82138	8.12826	7.72784	7.60241	7.82563	7.78865	7.59956	7.54867	7.65531	7.75209	6.36661	7.49804	7.28171	6.97519	7.90076
ALKBH6	7.18718	6.96591	7.15312	7.05443	7.24051	7.09688	7.32962	7.1212	7.14163	7.26996	6.9258	6.82867	6.86797	6.78338	6.60885	7.44155	7.3081	6.99234	7.8724	6.95769	7.10073	6.75793	7.60787	7.37419	7.04554	6.97677	7.27444	6.79592	7.30646	7.19955	6.99299	7.03742	7.03891	7.13334	7.03008
ALKBH7	6.49642	6.48958	6.54066	6.60172	6.69535	6.56003	6.66226	6.54585	6.62745	6.63181	6.17538	5.97625	6.05135	5.99503	6.06945	5.9805	6.12621	5.93066	5.92421	6.07976	6.38906	6.13944	6.47223	6.57454	6.04909	6.05002	6.07747	5.82371	6.22873	6.671	6.75807	6.48259	6.47907	6.81631	5.8809
ALKBH8	6.04972	6.17458	6.39328	6.30074	6.01748	6.03222	6.16087	6.11425	6.00466	5.8268	5.37278	5.28317	5.38057	5.36953	5.41524	5.22268	5.24064	5.59801	5.43665	5.148	6.09025	6.0441	5.66409	5.58851	5.95401	5.76594	5.75277	5.53012	5.12153	6.30528	5.073	5.55593	5.59288	5.89812	5.84173
ALLC	4.16393	4.04058	4.04386	4.50602	4.17818	4.14063	4.19908	4.08844	4.0089	4.14325	5.00924	4.98934	5.03523	4.76469	5.13211	4.98663	5.31483	5.08089	4.90976	5.09571	4.62971	4.03591	4.27178	4.37131	4.52769	4.37436	4.53116	4.63852	4.80324	4.76001	4.37202	5.23668	4.80357	4.42065	4.82854
ALMS1	7.68519	7.88424	7.9119	7.8657	7.81489	7.67422	7.53332	7.61885	7.64871	7.476	5.64921	5.93827	5.83428	5.7828	6.2738	5.5329	5.64522	5.70046	5.56904	5.60133	6.74714	6.6306	7.62625	7.7618	6.60165	7.15091	7.49905	7.02119	7.238	6.23616	6.17147	6.14325	5.62139	5.88728	6.20908
ALMS1-IT1	4.51035	4.35918	4.49901	4.33272	4.2297	4.36362	4.24538	4.29907	4.3345	3.97658	4.8112	5.01268	4.72263	4.76844	5.05307	4.76685	5.12768	4.58585	4.78145	4.89499	4.59566	4.68172	5.33136	4.801	4.53708	4.57744	4.57632	4.68719	4.66046	4.12009	4.28746	4.63534	4.33737	4.3141	4.32928
ALMS1P	5.0457	4.95634	4.83778	4.73287	4.89672	4.90978	4.96562	4.87797	4.89042	4.97495	5.65207	5.38655	5.35945	5.59263	5.4828	5.42204	5.43891	5.70368	5.26772	5.40683	5.32505	4.86828	5.21954	5.17094	5.08896	5.56998	5.26183	5.17368	4.97635	5.27114	4.8914	5.04831	5.15963	5.38649	5.192
ALOX12	4.04884	3.97959	3.95593	3.86593	3.88277	3.89854	3.86605	4.01247	3.98502	4.10562	3.75958	3.57128	3.83797	4.37518	3.78672	3.72057	3.99174	3.87585	3.79907	3.69282	3.61403	3.87619	4.48806	3.89298	3.94448	3.85401	3.901	3.856	4.00142	3.88484	3.82843	3.97181	3.87301	3.85401	3.74507
ALOX12B	4.47159	4.49455	4.54531	4.59503	4.57887	4.50569	4.60227	4.4639	4.34845	4.51633	5.40308	4.9443	5.37732	4.98585	4.99146	5.07128	4.81522	5.03015	5.37653	5.04735	4.931	4.63436	4.90855	5.62964	4.73575	4.86652	4.6595	4.53142	4.58401	4.78648	4.69067	4.67503	4.9792	4.78498	4.64075
ALOX12P2	4.68762	4.79415	4.70056	4.65073	4.65394	5.00632	4.61768	4.6738	4.8434	4.88659	5.30386	5.163	5.03635	5.31558	5.73653	5.64637	5.44104	5.00244	5.33074	5.37645	5.14577	4.6254	4.51782	5.02999	5.49199	5.26393	4.98336	4.96039	4.81383	5.2533	4.87845	5.27063	5.06925	4.78091	5.43062
ALOX15	3.52969	3.64503	3.58266	3.71043	3.86989	3.60264	3.66621	3.71506	3.59531	3.57534	3.7533	4.04761	3.73088	3.76836	4.00788	3.92496	3.80082	3.85955	3.68602	3.58983	3.63311	3.96286	3.80023	3.87171	3.53929	3.64346	3.7617	3.66666	3.8132	3.88242	3.86647	3.50621	3.67446	3.65838	3.5252
ALOX15B	4.73189	4.66834	4.62448	4.73675	5.0217	4.7166	4.62749	4.63339	4.72679	4.72572	4.4381	4.61099	4.26227	4.35167	4.47656	4.50734	4.47797	4.38498	4.6242	4.49691	4.63783	4.39874	4.46732	4.48315	4.59236	4.37394	4.32106	4.46846	4.85195	4.90977	5.0096	4.6255	4.67275	4.66568	4.57971
ALOX5	6.89866	7.09384	6.8867	6.57831	6.97057	7.15629	7.04501	7.14586	7.18714	7.31612	5.83204	6.32951	6.1735	5.93589	6.18491	6.82822	6.48953	6.16701	6.65851	6.44259	6.16293	6.29177	5.64808	6.56711	6.28348	5.50047	6.65734	6.13451	7.00447	7.24471	7.5214	7.25298	7.12863	7.0421	7.51897
ALOX5AP	8.71986	8.70472	8.49283	8.39231	8.64956	8.90202	9.05102	8.6029	8.55267	8.45313	8.6029	8.86419	8.95279	8.36904	7.72265	8.85003	8.42632	8.87484	7.87543	8.4961	7.81163	8.922	7.54677	8.10947	8.4383	7.83985	8.6181	8.16356	8.49772	9.194	9.12158	9.07674	8.91087	9.25493	9.11368
ALOXE3	4.53082	4.5531	4.51908	4.58315	4.47248	4.53108	4.49522	4.44692	4.48726	4.5314	6.04903	6.12807	6.09095	5.77104	6.04111	5.94081	5.79177	6.06762	6.12464	6.11604	4.86672	5.43069	5.28784	5.31418	4.76439	5.06559	5.72888	5.24665	5.12743	5.92251	5.19174	5.08195	5.00745	5.14038	5.22824
ALPI	4.56861	4.69076	4.52285	4.66823	4.65685	4.50856	4.67235	4.77002	4.68965	4.65685	4.90679	4.8015	4.81688	4.8873	4.75081	5.01869	4.96773	4.77793	4.70932	4.85016	4.81686	4.39456	4.69756	4.7839	4.71069	4.74681	4.82663	4.71371	4.92127	4.62695	4.80225	4.89769	4.83743	4.71572	4.93196
ALPK1	6.47358	6.77185	6.64366	6.76426	6.74398	6.81662	6.88495	6.68397	6.74876	6.865	5.84563	5.90342	6.12463	6.05113	6.05511	5.78342	5.75344	5.96128	6.01026	5.87599	6.01328	6.15357	6.05487	6.23391	6.26477	5.84027	6.86312	6.32491	6.53738	6.74739	6.69452	6.28909	6.31294	6.29845	6.43953
ALPK2	4.50077	4.54249	5.17649	4.75305	4.4635	4.69457	4.84772	5.0717	5.07129	5.94391	4.98576	5.0847	5.13479	4.92441	4.93847	5.20924	5.36103	4.78946	5.46157	4.7455	4.66093	3.95956	4.59076	5.03813	4.7334	4.49744	4.9276	4.69993	4.89485	4.76653	6.15961	5.35552	6.02716	4.94536	5.32253
ALPK3	7.41936	6.03059	6.16179	6.22007	5.99891	6.44774	6.32771	6.22732	6.29653	6.39874	6.12237	6.08956	5.88522	6.00585	5.97902	6.18913	6.25458	6.43745	6.44909	6.07677	6.04378	6.55958	6.27213	6.47269	6.35008	6.20365	6.44012	6.663	5.92363	6.30265	6.17141	6.14215	6.22799	5.65577	6.37005
ALPL	5.03887	5.13724	5.31399	4.96778	5.15871	5.44196	5.03951	5.25323	5.30627	5.47833	4.85468	5.01306	5.04402	4.84107	4.85299	4.84774	5.27473	4.84038	4.82702	5.09579	5.30833	4.94845	5.41971	5.03003	5.72232	5.22628	5.58876	4.90783	5.34061	5.30396	4.45355	4.70329	4.71455	4.71038	4.99907
ALPP	4.33476	4.30355	4.22881	4.61872	4.39661	4.2884	4.34845	4.4308	4.47632	4.38275	5.25323	4.97572	5.20858	4.78093	4.97172	5.41228	4.60845	4.76819	4.88791	5.44703	4.93136	4.3952	5.02866	4.00468	4.64698	4.93369	4.61168	5.05492	4.98481	4.14084	4.15424	5.01978	4.82249	4.82613	4.95699
ALPPL2	5.7478	5.70061	5.76629	5.79266	5.75624	5.71212	5.79069	5.77209	5.7681	5.81357	6.12689	6.14088	6.51523	6.32143	6.34696	6.34062	6.52223	6.43254	6.2052	6.51841	6.16438	5.64707	5.45408	5.82752	6.18939	6.06697	5.77589	5.99598	6.18391	6.04564	6.33154	6.35184	6.25338	6.09917	6.37029
ALS2	6.23561	6.29562	6.36148	6.33091	6.31443	6.24862	6.28029	6.22957	6.22571	6.2277	5.35624	5.18079	5.33312	5.42369	5.16067	5.28534	5.4	5.31792	5.14887	5.1735	5.75747	6.33837	5.79948	5.99411	6.02257	6.24972	6.10142	6.21512	5.55561	5.32995	5.67229	5.24699	5.72617	5.43077	5.18132
ALS2CL	6.14185	6.12475	6.18521	5.98887	6.04843	6.05933	6.03901	6.07152	6.15731	6.13425	7.12113	6.93081	7.20161	7.07102	7.15791	7.09231	7.18444	7.18713	7.08756	7.16699	6.36164	6.74911	6.67892	6.58644	6.88059	6.74621	6.85677	6.86417	7.36472	6.16117	6.14669	6.71732	6.34999	6.39755	6.1373
ALS2CR11	3.57508	3.66256	3.60577	3.7264	3.73417	3.63774	3.83009	3.73784	3.69673	3.56212	3.80584	3.76583	3.78063	3.74095	3.67323	3.74703	3.7447	3.80973	3.87009	3.7507	3.75311	3.95291	3.7602	3.69161	3.76802	3.59023	3.80094	3.71938	3.67238	3.88923	3.57956	3.65297	3.7051	3.52788	3.72566
ALS2CR12	4.37272	4.36662	4.17436	4.21995	4.16228	4.23694	4.20915	4.21662	4.21495	4.26804	4.86799	4.72735	4.78132	4.8147	4.96213	4.92174	4.59261	4.73095	4.44581	4.61793	4.49745	4.17546	4.48402	4.43185	4.90918	4.46155	4.16313	4.19431	4.67543	4.81899	4.17207	4.70753	4.49857	4.44454	4.561
ALX1	5.12459	5.17821	5.10958	5.19797	5.07766	5.04878	4.99015	4.94407	4.89557	4.93328	5.89267	5.86814	5.89974	5.94526	5.83348	5.78081	6.36458	5.8713	5.90483	6.0522	5.83634	5.63504	5.22387	5.27738	5.46197	5.7201	5.35146	5.05429	5.79069	4.89912	5.2479	5.84846	5.12155	6.11386	5.47967
ALX3	5.51531	5.41902	5.43247	5.55393	5.57254	5.63377	5.50845	5.5662	5.57589	5.52528	6.19414	6.22759	5.85163	5.89528	6.01404	6.10857	5.93366	5.7868	5.81169	6.0824	5.26922	5.32357	5.84589	5.73326	6.01332	5.80661	5.55388	5.6042	5.84019	5.80411	5.7913	6.02056	5.80865	6.00617	5.98326
ALX4	5.26115	5.34927	5.26055	5.38597	5.3438	5.33008	5.2831	5.40285	5.28911	5.3357	4.83482	5.21499	5.13254	5.2604	5.03354	5.20909	5.13882	5.28703	5.20056	5.51808	5.27371	5.32265	5.40115	5.16343	5.24505	5.31423	5.1738	5.2322	5.17926	5.20013	5.4149	5.49615	5.48353	5.14262	5.0388
ALYREF	6.41927	6.57338	6.64899	6.65417	6.90449	6.40482	6.63744	6.4421	6.70454	6.46722	5.45526	5.42506	5.76852	5.52409	5.54923	5.45134	5.78895	5.36981	5.82525	5.86189	6.11981	5.8912	6.40209	5.80028	5.84204	6.30333	5.49161	5.67808	5.74728	7.1994	6.41687	5.95583	6.06446	6.79017	5.78122
AMACR	4.45417	4.50122	4.5431	4.52995	4.48588	4.41406	4.66934	4.45984	4.53218	4.5079	4.22838	4.21655	4.48753	4.30313	4.1502	4.45701	4.32929	4.09848	4.37703	4.53433	4.44297	4.09855	4.19881	4.32562	4.46474	4.38621	4.4571	4.38825	4.52308	4.47005	4.37122	4.63464	4.62377	4.43372	4.52044
AMBN	4.72214	4.61577	4.61836	4.65341	4.60954	4.7427	4.50141	4.66875	4.65046	4.8359	7.50195	7.17293	7.21249	7.1863	7.46038	7.3994	7.28235	7.34915	7.53505	7.36475	5.75418	5.84401	6.06655	5.69147	6.295	5.96333	5.66784	5.35419	6.93957	5.98351	5.76087	6.62252	5.63918	5.67996	5.55039
AMBP	4.75805	4.69614	4.67467	4.72073	4.69995	4.71756	4.67943	4.58792	4.70613	4.75821	4.89992	4.85572	4.90478	4.88426	4.76745	4.9755	4.59652	4.8966	4.8278	5.13113	4.71569	4.88054	4.77345	4.52505	4.78655	4.85718	4.64777	4.76821	5.03282	5.02375	4.84075	4.67339	4.76353	4.87542	4.78856
AMBRA1	6.26142	6.25133	6.24178	6.16816	6.19477	6.10839	6.16708	6.21304	6.11399	6.11959	5.73474	5.76098	5.88692	5.77519	5.65697	5.91343	5.79711	5.82889	5.77863	5.81266	6.07131	6.00543	6.23746	6.21983	5.90376	6.19521	6.1401	6.03018	6.27889	6.16988	5.60364	6.00228	5.8153	5.57868	5.90579
AMD1	8.60361	8.54507	8.48179	8.81249	8.87299	8.41004	8.40593	8.40389	8.49746	8.6151	6.36838	6.5104	6.21144	6.27506	5.98029	5.67736	6.26199	6.18091	5.53924	6.36407	7.92236	7.54444	7.22842	7.50731	7.67381	6.51888	6.73325	7.14387	6.64599	6.6121	8.43459	6.80202	7.81934	8.18177	7.11066
AMDHD1	4.81683	4.86871	4.96801	4.66838	5.11484	4.72034	4.62444	4.84067	4.83774	4.63779	5.28724	5.40501	5.05466	5.28349	5.30785	4.62374	5.17419	5.15614	4.93162	5.1973	5.04376	5.57396	5.15224	5.31915	4.94081	4.87534	5.23437	5.05695	5.08807	4.70201	4.86279	4.83589	4.9745	4.57881	4.2056
AMELX	3.90323	3.99737	3.7803	4.04663	4.10602	4.01145	4.00457	4.01497	3.84501	3.8571	4.38882	4.23488	4.62194	4.27559	4.28766	4.46125	4.49918	4.25563	4.38509	4.47835	4.33156	3.98839	4.12937	3.98692	4.18198	4.39543	4.09149	4.05201	4.25792	4.54334	4.27387	4.02359	3.81415	4.35897	4.20315
AMELY	4.35693	4.25697	4.24438	4.40801	4.34708	4.46322	4.40387	4.377	4.35081	4.38179	4.59411	4.83811	4.85172	4.73726	4.81521	4.81503	4.76598	4.38921	4.74603	4.73481	4.48129	4.43315	4.42767	4.19253	4.2176	4.49979	4.77358	4.58719	4.62076	4.51474	4.50325	4.74884	4.59956	4.79058	4.93333
AMER1	4.42477	4.4561	4.55009	4.44589	4.59454	4.64084	4.45813	4.52647	4.52172	4.50209	5.00432	4.29127	4.59248	4.42453	4.50063	4.26406	4.50979	4.53527	4.45218	4.37718	4.55702	4.33717	4.18902	4.13669	4.56418	4.4341	4.58859	4.71605	4.71887	4.52848	4.49735	4.69165	4.62288	4.58892	4.6374
AMER2	4.48259	4.70725	4.80014	6.22145	5.58249	4.53114	4.54729	4.55695	4.61501	4.50167	4.76914	4.50334	4.94404	4.61145	4.67212	4.81901	4.58568	4.45597	4.64358	4.45186	4.63296	5.8239	5.12901	5.66019	4.45045	4.54827	4.4928	5.76441	4.50865	4.24255	4.23346	4.35911	4.21896	4.45861	4.41507
AMER3	4.75872	4.78787	4.79469	4.74784	4.85755	4.75884	4.83517	4.77153	4.82761	4.82967	5.31034	5.02511	5.45287	5.114	5.17839	5.11833	5.41971	5.40826	5.4452	5.47714	4.86775	4.84845	5.06711	4.71532	5.07614	5.23042	5.13733	4.92854	5.10909	4.96202	5.17579	4.92854	5.10728	5.15359	5.3822
AMFR	6.64107	6.63293	6.25673	6.60619	6.81322	6.75837	6.75493	6.54142	6.54741	6.71039	5.89537	5.34718	5.87625	5.2392	5.71378	5.41548	5.2353	5.68297	5.07578	5.54426	6.3416	5.93955	6.08768	6.46215	7.09201	6.4205	5.66502	5.83363	5.89593	5.23667	5.98593	5.66705	6.86349	6.19422	5.24764
AMHR2	5.52361	5.58744	5.53485	5.46929	5.55837	5.5991	5.50245	5.51425	5.47341	5.63161	6.74698	6.64319	7.31387	7.28748	7.32545	7.315	6.94869	6.96568	7.41023	6.93574	6.13615	5.86797	6.13158	5.91985	6.59807	6.30569	6.10858	6.21543	6.88828	6.38432	5.76956	6.68892	6.38807	6.42111	6.47517
AMICA1	7.66193	6.6183	6.89848	6.39316	6.65567	6.56543	7.95299	7.46694	7.383	7.18785	7.5344	7.87656	7.42765	7.47684	7.0297	7.53191	7.81945	7.4651	7.84983	7.54473	7.01464	6.41375	6.46029	6.94892	6.85812	6.88332	7.31509	6.81619	7.36127	7.25223	8.43088	8.20593	7.90166	7.72129	7.77868
AMIGO1	6.76725	6.70002	6.31518	6.86008	6.64796	6.25739	6.48283	6.36555	6.18821	6.13553	6.53991	6.28253	6.11017	6.32894	5.82718	5.81388	6.26983	6.55527	5.80404	6.19168	6.435	6.41173	6.44885	6.82334	6.67152	6.53243	6.62152	6.88817	6.2556	5.89864	5.61574	6.30906	5.86968	6.16764	6.00093
AMIGO2	10.6631	10.3473	10.5016	10.0754	9.61872	9.88726	9.64726	9.74093	9.84118	9.49785	8.8072	6.57536	7.69028	8.89245	6.96779	7.09966	6.98291	7.41715	7.4461	7.31464	9.103	9.40553	8.70968	8.44686	10.5584	10.4803	9.21987	8.85613	8.95563	7.33641	7.35552	7.6326	7.5808	7.76598	9.17205
AMMECR1	5.90849	6.30064	6.34929	6.02089	6.67258	6.23883	6.06791	6.24694	6.23156	6.33622	5.28873	5.48133	5.2111	5.10547	5.30096	5.41035	5.69096	5.39944	5.29893	5.44894	6.32567	6.03309	6.83461	6.02913	5.9487	5.64576	6.12254	5.61886	5.42979	6.11074	5.26443	5.31787	5.59287	5.46524	5.29757
AMMECR1L	9.06225	8.95036	8.94409	8.9477	9.07623	8.8409	8.61356	8.92347	8.83763	9.02551	8.17675	7.92931	7.50883	8.08378	7.85735	8.01522	8.05196	8.00627	7.84167	7.74897	8.52233	8.68496	8.45861	8.75325	8.68379	8.74288	8.64581	8.72482	8.15925	8.45637	7.36408	8.16194	8.27044	7.83577	8.57466
AMN	5.26561	5.31021	5.26325	5.28164	5.29191	5.31933	5.3067	5.27357	5.31314	5.38927	6.15927	6.14609	6.32594	6.21535	6.23391	6.37318	6.28399	6.59132	6.40066	6.53672	5.84971	5.6855	5.61813	5.96409	5.7952	5.82797	5.51884	5.83731	5.92728	5.31443	6.01232	5.91143	5.84346	6.12575	5.76239
AMN1	6.94869	6.81019	6.70609	6.96213	6.90599	6.40456	6.63034	6.63504	6.79343	6.45744	6.98122	6.85707	7.35248	6.93008	6.88141	7.04807	6.94169	7.24764	7.31212	6.9362	6.90321	7.11157	6.70913	6.61394	7.06754	6.8677	6.65103	7.06683	6.21331	6.69987	7.42269	6.89861	6.96879	7.37698	6.64761
AMOT	4.33919	4.28486	4.58387	4.68842	4.36943	4.10376	4.06623	4.23678	4.25703	4.25586	5.47027	5.68075	5.20615	5.21492	5.28693	5.26557	5.13431	5.16175	5.32726	4.93326	5.12745	5.00606	5.07425	5.27793	4.89491	5.23526	4.92782	5.34163	4.79279	3.88418	4.3792	4.24158	4.6367	4.00614	4.80766
AMOTL1	7.07235	7.11866	7.19687	7.1807	7.41859	7.21826	7.05731	7.1923	7.18013	7.21325	7.68719	7.60487	7.35427	7.56704	7.5296	7.23323	7.48289	7.60699	7.37948	7.63932	7.50336	7.61268	7.59519	7.72901	7.45879	7.60178	7.46292	7.39543	7.40434	7.41041	6.79131	7.30492	6.9534	7.02298	7.26352
AMOTL2	9.1564	8.87618	8.73372	8.74643	8.54737	8.56498	8.7604	8.20681	8.63546	8.18456	8.29171	8.63727	8.88777	8.72461	9.40972	8.62102	8.74023	9.07183	8.83631	8.89831	8.72413	8.39078	8.76608	8.78712	9.06132	8.92342	9.32442	8.46386	8.94898	8.71448	7.92002	8.87435	8.39416	8.44786	9.17914
AMPD1	5.0125	4.72522	4.44002	4.71657	4.70155	4.57607	4.5134	4.80377	5.3637	5.44904	4.01193	4.10506	4.49373	4.20125	4.61531	4.32038	4.38052	4.36094	4.62755	4.34268	3.50313	3.90336	3.96976	3.87324	4.03194	3.82412	3.66569	3.76464	6.88673	4.09589	5.06063	5.99756	4.86893	4.94724	5.74018
AMPD2	8.38063	8.44943	8.35826	8.31652	8.31124	8.39229	8.41903	8.45788	8.49614	8.58475	5.6667	5.84083	6.25238	6.01447	5.65143	6.09134	5.93723	5.96365	5.90966	5.80559	7.1627	7.33545	7.90009	8.16729	6.68135	7.67673	7.3263	7.45653	7.74825	6.94811	6.30283	6.99202	6.30217	6.19248	6.77493
AMPD3	8.03161	7.00212	7.05854	6.89296	6.9165	7.40085	7.85561	7.8717	7.85945	8.26732	5.77155	6.66437	5.75091	5.68916	6.10719	6.36988	6.53102	5.63551	6.48986	6.10253	5.83434	5.89631	5.0673	6.31564	6.31114	5.99354	6.42818	6.21005	6.84019	7.5064	8.31588	7.9462	7.77008	7.34355	7.86944
AMPH	5.96568	6.44132	6.07203	6.08105	6.36284	6.3895	5.9189	6.21276	6.0388	6.20073	7.64736	7.27425	7.69463	7.49581	7.47271	7.45058	7.44767	7.67513	7.28691	7.6832	7.24531	7.39033	7.13306	8.0605	7.01787	6.83567	6.81234	7.83932	6.58662	6.57256	5.70674	6.18241	6.34618	6.2138	6.08358
AMT	7.71961	7.64961	7.57798	7.65249	7.81663	7.84273	7.51218	7.45765	7.66316	7.2222	7.27504	7.96217	7.85031	7.76046	7.9844	7.67446	7.49681	8.15767	8.13288	7.63693	7.55729	7.8544	7.75992	8.11003	7.43782	7.70792	8.09098	8.09935	8.28364	7.36633	7.37724	7.68907	7.73172	7.01247	7.37055
AMZ1	5.6639	5.7453	5.69004	5.65064	5.75294	5.77847	5.70684	5.71925	5.7168	5.80724	6.65431	6.8556	7.00193	6.87682	6.8435	7.0013	6.91824	6.77406	6.9237	6.77739	6.47806	5.57175	6.16019	6.15071	6.36359	6.4278	6.01775	6.194	6.61665	6.30783	6.35696	6.5354	6.15493	6.33127	6.48057
AMZ2	9.81081	9.83205	9.89675	9.81756	9.75942	9.7918	9.7138	9.93921	9.83978	9.82053	8.00403	7.81728	7.78538	8.0299	7.5119	7.91523	7.58641	8.00192	7.64371	7.17449	9.18649	8.65439	8.58836	8.49882	8.71131	8.65439	9.09138	9.17283	8.34699	8.39759	9.17557	8.29055	9.33033	8.83458	8.53486
AMZ2P1	7.77524	7.81825	7.86659	7.96	7.90009	7.73551	7.79019	7.75585	7.73276	7.53143	5.8888	5.72581	5.49277	5.60047	5.54803	5.54487	5.45866	5.83925	5.68662	5.47294	7.21517	7.07569	5.69117	5.87773	6.67218	6.27502	7.03499	7.2755	5.41608	6.28999	7.94028	6.47713	7.3093	6.94372	6.74543
ANAPC10	7.18486	7.07749	7.2517	7.25188	7.08638	6.98155	7.12735	6.97373	6.95678	6.82295	5.08	4.88881	4.75391	4.80203	4.93886	4.77841	4.84641	4.7371	4.75979	4.68751	6.50535	6.42516	5.04245	5.57699	5.93605	5.19684	5.26609	6.08649	4.59518	6.39292	6.66528	5.49159	6.83241	6.60374	6.11589
ANAPC11	7.56733	7.52837	7.55549	7.5135	7.51475	7.68273	7.66365	7.60607	7.59155	7.63927	7.93227	7.75651	7.92268	7.82202	7.63781	7.85965	7.89707	8.07193	7.85413	7.90822	7.57753	7.43873	7.67887	7.814	7.50327	7.64813	7.5572	7.38333	7.80857	7.96159	8.27106	7.99952	7.96464	8.17197	7.5798
ANAPC13	8.02569	7.9717	8.12407	7.92948	7.95307	7.95487	7.95825	7.83845	7.87574	8.00741	8.14491	8.11337	7.91759	7.95326	8.01756	8.04482	8.01591	8.3681	7.74017	8.05825	8.11564	7.89591	7.88193	7.9422	8.23921	8.07049	7.91881	7.8483	8.18481	7.99104	8.08402	8.08906	8.08066	8.20034	8.2516
ANAPC15	6.94911	6.82265	6.85163	6.74756	6.81425	7.05593	6.91754	6.90055	6.97681	7.12973	8.18365	8.28398	7.93118	8.19891	8.00022	8.68311	8.11365	8.21021	8.56478	8.20623	7.04333	6.9728	7.61923	7.64352	6.89742	7.06034	6.73396	6.79831	7.90131	7.89037	8.85686	8.03557	7.89409	8.36167	7.48914
ANAPC16	9.66816	9.35897	9.28333	9.47292	9.44559	9.26473	9.22282	9.27839	9.24959	9.25678	8.33891	8.30008	8.38967	8.14809	8.40033	8.00598	8.11567	8.19936	7.91607	8.07487	8.63692	8.5435	8.38564	8.69016	8.54122	8.2558	8.52353	8.67059	8.90082	8.40993	10.1697	8.5026	9.08662	9.51025	8.56767
ANAPC2	6.20348	6.28193	6.21179	6.05811	6.30459	6.51454	6.20348	6.25983	6.40028	6.38021	7.19746	7.66882	7.68716	7.65129	7.57341	7.6326	7.59284	7.64834	7.80884	7.6785	6.83037	6.764	7.38935	7.95635	6.95672	7.34237	7.144	7.1833	7.82036	6.3366	6.29981	6.66517	6.37375	6.46789	6.4606
ANAPC4	9.06241	9.21199	9.3356	9.21379	9.23259	9.18138	9.19127	9.20098	9.06241	8.94188	7.69225	7.47016	7.37337	7.86723	7.25851	7.24811	7.42422	7.43767	6.88183	7.26884	8.34523	8.57599	8.56408	8.62935	8.10223	8.69186	8.94628	9.14562	8.06009	7.55698	8.43285	7.79511	7.71953	7.98907	7.38306
ANAPC5	8.29495	8.41392	8.4534	8.47305	8.46521	8.51848	8.44866	8.56181	8.4537	8.48428	7.84991	7.91884	7.77387	7.82759	7.82061	7.82685	7.67686	8.00989	7.91208	7.90213	7.98969	8.17907	8.56843	8.24732	7.94343	7.96851	8.49803	8.37712	8.40207	8.01325	8.37625	7.81855	8.52292	7.88039	7.85766
ANAPC7	7.76969	7.67447	7.68696	7.66194	7.5271	7.64847	7.72225	7.61095	7.68892	7.58324	7.12686	7.33342	7.06034	6.75567	6.91948	6.99067	6.76567	6.97701	6.95765	6.9568	7.13959	7.11987	7.59698	7.67387	6.99972	7.33867	7.21729	7.38094	7.69346	6.98813	7.71365	7.26905	7.48676	7.41583	6.94696
ANG	7.94452	8.30731	8.01868	8.44251	8.35551	8.12707	8.06327	7.86489	7.8597	7.63218	7.53175	7.90479	7.45765	8.03761	7.4288	7.53657	7.41123	7.93199	7.48133	7.28927	8.248	8.19037	7.93737	8.0499	7.90292	7.92346	7.96305	8.14619	8.03389	7.22539	7.86346	7.39568	7.53636	7.94207	7.23308
ANGEL1	6.22794	6.32522	6.31427	6.29034	6.33574	6.28217	6.24817	6.29976	6.25044	6.39235	6.908	6.7199	7.04426	6.9229	6.90832	7.11558	6.69746	6.89695	6.87801	6.83321	6.59553	6.54296	6.57781	6.75271	6.59055	7.03615	6.73371	6.83464	6.66526	6.43575	6.66995	6.26947	6.70906	6.47963	6.08876
ANGEL2	6.91086	6.8802	6.95458	6.85559	6.93623	6.8119	6.78332	6.88004	6.8617	6.80485	6.65862	6.52047	6.74801	6.52761	6.45298	6.42451	6.48058	6.89763	6.73417	6.46257	6.72039	6.52318	6.77497	6.75529	6.72224	6.72039	6.84651	7.05709	6.78864	6.50588	6.96406	6.85289	6.83599	6.64737	6.58081
ANGPT1	7.19651	6.81918	6.461	6.50521	6.57061	6.27752	6.86276	6.55622	6.18276	6.1515	5.85838	6.03626	5.65908	5.63107	6.1261	5.59262	5.64118	5.80315	5.66245	5.90605	5.99739	5.88028	5.64294	5.39373	6.10093	5.95823	5.96401	5.52456	5.56362	6.24439	6.86191	6.57575	6.55321	7.13312	7.1117
ANGPT2	6.10983	5.754	5.36564	5.0884	4.97898	5.5536	6.11771	6.92509	5.96899	6.82313	5.70621	5.68216	5.81661	6.00409	5.95648	5.84083	5.80195	5.80746	6.1324	5.77153	5.43931	5.92162	5.52919	4.95449	4.8909	5.13231	5.4798	5.18601	6.28317	6.86209	6.29751	6.00169	7.29281	6.00833	6.33887
ANGPT4	5.41686	5.59634	5.50097	5.41289	5.58899	5.68807	5.36512	5.50606	5.52225	5.62016	5.17503	5.24047	5.56935	5.52324	5.57984	4.98847	5.4383	5.32514	5.84069	5.40291	5.60974	5.07612	5.63389	5.36283	5.65934	5.35913	5.59722	5.34466	5.37647	5.21865	5.56321	5.71647	5.46361	5.60296	5.50589
ANGPTL1	7.87823	8.73232	8.15701	8.72362	8.56396	8.24338	7.23356	7.61039	7.23271	6.68662	6.12635	5.63871	5.70118	5.69195	6.17715	5.28989	5.35819	5.25584	5.21673	5.47718	8.22532	8.39707	7.40929	7.08843	6.76884	7.19578	6.05831	8.97246	5.25175	6.17037	5.92289	5.59538	5.40532	5.56619	6.53235
ANGPTL2	7.63983	8.12155	8.11859	8.11873	7.66922	8.90729	8.16204	8.52305	8.63456	9.41956	8.33288	8.21495	8.27803	8.30291	8.08194	8.68513	8.72638	8.40751	8.71753	8.69927	8.48678	8.41136	8.37953	8.63056	8.60647	8.4791	8.37795	8.5967	8.49298	9.33888	7.63975	8.40682	8.05248	7.55344	8.56937
ANGPTL3	3.42718	3.29793	3.28707	3.31359	3.37234	3.20958	3.4083	3.28102	3.33581	3.31048	3.58385	3.4313	3.59968	3.78455	3.51425	3.7617	3.62516	3.67325	3.63941	3.57422	3.35689	3.41841	3.36538	3.40044	3.58781	3.37951	3.64364	3.42579	3.60937	3.49173	3.47671	3.39501	3.42442	3.64676	3.38339
ANGPTL4	6.64108	6.6299	6.72938	6.8769	7.2685	6.82689	6.78038	6.61334	6.60033	7.1245	6.02891	5.5796	5.87247	5.83272	5.73162	5.73099	6.02743	5.77285	5.58729	5.94431	6.08331	5.30281	6.7491	6.87878	6.48305	7.57133	6.39175	5.83711	6.14855	6.52775	6.21078	6.32905	6.08604	6.17748	5.86778
ANGPTL6	5.36682	5.79611	5.84415	5.6702	5.7004	6.16743	5.69722	5.80208	5.80887	5.88871	6.6633	6.97405	6.77469	6.81498	6.88823	6.93772	6.76339	7.10171	7.23071	6.80978	6.3849	6.78193	6.08086	5.64222	6.32699	6.13851	6.23435	5.99977	6.4024	7.14564	6.65725	6.85218	5.83833	5.83665	6.34141
ANGPTL7	6.97245	8.39044	6.65979	8.49148	8.28831	6.83175	7.39941	7.54802	7.28172	5.37753	7.19831	7.19884	7.25108	7.15053	8.06738	7.59914	7.07048	6.52217	6.90047	6.65948	8.39973	8.12754	8.47449	8.68757	7.67719	8.33878	6.53464	8.07793	6.88658	6.20644	5.76993	6.69153	5.66857	6.43776	5.85703
ANHX	5.68333	5.6022	5.55686	5.61106	5.52996	5.71207	5.47407	5.58263	5.65025	5.65069	7.38539	7.07531	7.35084	7.09583	7.58231	7.38844	7.4029	7.46175	7.32802	7.38068	6.6148	6.39974	5.99108	5.77699	6.65227	6.54125	6.43452	6.24977	6.22856	7.16157	5.72572	6.82925	6.65786	6.22629	7.13555
ANK1	5.06996	4.93656	4.9401	4.86105	4.8944	5.01961	4.87136	5.01477	4.94242	4.96701	5.59164	5.63173	5.72858	5.70214	5.77394	5.88273	5.62101	5.67994	5.75631	5.74323	5.12673	4.92889	5.37243	5.51913	5.47567	5.35732	5.08699	4.99603	6.06259	5.27304	5.2037	5.4975	5.58498	5.23742	5.20661
ANK2	6.88929	7.45492	7.35883	7.50631	7.34315	7.21527	6.78312	7.06473	6.94039	6.64974	7.32929	6.82194	7.18666	6.82966	6.48855	6.45847	6.47347	7.17272	6.28868	6.92569	7.2996	7.63007	7.29117	7.62268	7.21909	7.38096	7.32221	7.55643	7.07871	6.59393	6.04988	6.53996	6.36836	6.36836	6.55191
ANK3	7.7968	8.55574	8.49925	8.60239	8.94942	8.50015	8.14701	8.43146	7.96536	7.76207	8.56787	7.93477	8.36973	7.72446	7.88581	7.69404	8.31863	8.21432	7.70894	8.37443	8.40543	8.43707	8.59968	8.58731	8.64574	8.29015	8.99707	8.49484	8.29313	8.10556	6.95582	7.78361	8.01365	7.49005	8.00747
ANKAR	4.09685	4.06308	4.02967	4.11665	3.97341	3.94456	3.89194	4.05428	3.94355	4.05706	4.25384	4.24926	4.28661	4.28661	4.30285	4.15571	4.27929	4.31854	4.01142	4.19993	4.18259	4.40257	4.1452	4.1515	4.14794	4.05746	4.36629	4.46994	4.22805	3.85877	4.09129	3.89758	4.00578	3.96436	3.95015
ANKDD1A	7.16455	7.3688	7.18858	7.1682	7.30418	7.10174	6.89197	6.76961	7.11123	7.01971	6.55281	6.7135	6.59121	6.73517	6.58745	6.56199	6.60412	6.45275	6.2888	6.63276	6.9587	7.09573	7.15029	7.34046	7.00889	7.07304	7.14309	7.4554	6.95808	6.65105	6.06925	6.54346	6.71425	6.24997	6.34334
ANKEF1	4.7182	4.75377	4.70502	4.6941	4.71022	4.59866	4.83537	4.80054	4.76531	4.78807	4.36743	4.32142	4.34617	4.37963	4.47508	4.38433	4.47737	4.32983	4.38053	4.39743	4.64478	4.51441	4.38597	4.60322	4.65237	4.46252	4.37707	4.61649	4.58059	4.82127	4.65184	4.35674	4.79256	4.3571	4.82475
ANKFN1	5.06394	5.26156	5.03355	5.35334	5.39816	5.04813	5.20904	5.04419	5.07188	5.03615	6.09122	6.36447	6.0214	6.07258	6.01479	6.03318	5.78881	5.989	6.00099	6.04147	5.84483	5.89	5.54458	5.78895	5.87649	5.86174	5.81358	6.24002	5.82137	4.88358	5.24254	5.24623	5.18224	5.2417	5.3176
ANKFY1	6.74252	6.92812	6.73784	6.86013	6.80253	6.92553	6.78247	6.8519	6.7165	6.79035	7.14715	7.37017	7.16783	7.4079	7.49771	7.38533	7.2637	7.32589	7.28101	7.01399	7.26517	7.52509	6.97529	7.15731	7.23363	7.22426	7.38252	7.29718	7.08363	6.8671	6.57858	6.84242	6.8556	6.60913	7.10525
ANKH	7.26481	7.47898	7.51447	7.73241	7.48872	7.68322	7.64868	7.503	7.60328	7.77104	7.9887	8.2988	8.22355	7.97711	8.07633	8.13628	8.08874	8.03469	8.1849	8.10223	7.83446	8.24959	7.15654	7.39099	7.82781	7.79542	7.966	8.01804	7.53837	8.40197	7.6885	7.99224	7.9543	7.76427	8.33471
ANKHD1	6.23757	6.37434	6.41169	6.5992	6.50482	6.35307	6.51396	6.41775	6.5654	6.2833	4.48474	4.56642	4.51808	4.47005	4.40086	4.36983	4.3536	4.36983	4.50619	4.43723	5.19001	5.91181	5.42956	6.25012	5.13203	5.16247	6.85865	6.1403	6.1712	3.78498	5.29134	4.89156	5.59504	3.84627	5.49214
ANKIB1	7.87034	7.94891	7.96502	8.0402	7.86278	7.85553	7.98927	7.96285	7.95044	7.85494	7.35742	7.42359	7.44889	7.39897	7.44889	7.15159	7.39017	7.29929	7.35291	7.24335	7.94674	8.17945	7.67131	7.54695	7.96486	7.62997	7.63051	7.59974	7.48143	8.19947	7.02974	7.37129	7.46951	7.50593	7.54426
ANKLE1	3.84204	3.97327	3.98382	3.92308	3.84645	3.76217	3.69803	4.0236	3.88929	3.88953	3.75856	3.53781	3.59782	3.50249	3.49424	3.73494	3.73192	3.77402	4.12475	3.96157	3.81861	3.77909	3.23819	4.17637	3.82698	3.77446	4.12275	3.91971	3.62809	3.74974	4.03378	3.64424	3.92134	3.74023	3.7468
ANKLE2	6.61191	6.67781	6.65638	6.57943	6.64211	6.59202	6.536	6.63044	6.59232	6.62682	5.74575	5.66688	5.78418	5.8495	5.49224	5.95282	5.66647	5.66037	5.88407	5.62516	6.1565	6.56261	6.72065	6.0694	6.3451	6.23019	6.15283	6.11612	6.05345	6.12133	5.83302	6.00281	6.37741	5.89953	6.06125
ANKMY1	5.14749	5.1945	5.21899	5.2522	5.33277	5.26452	5.22952	5.21883	5.27916	5.19536	5.05973	5.32067	5.10593	5.56048	5.5679	5.33195	5.1325	5.20792	5.16639	5.28359	5.18447	5.24073	5.52214	5.28718	5.20316	5.33364	5.40766	5.39213	5.34378	4.9139	5.16121	5.40973	5.16678	5.27057	5.29671
ANKMY2	9.00642	8.98566	8.79747	9.04528	8.6177	8.74526	8.82124	8.9022	8.77675	8.55661	8.77578	9.02783	8.92279	8.79338	8.3837	8.64807	8.72226	8.80065	8.56823	8.45301	8.73358	9.12027	8.63352	9.09357	8.54752	8.68907	8.78097	8.9791	8.58306	8.4433	9.07703	8.79921	8.60344	8.92326	8.53836
ANKRA2	8.09977	7.89445	8.00438	7.98458	8.10056	7.76376	7.86686	8.02844	7.83416	7.84113	6.30348	6.21005	5.94051	5.69566	6.06656	5.76579	6.13246	6.16715	5.50077	5.72564	7.23911	6.94314	5.90441	5.39719	7.11539	7.0156	6.99979	7.58762	6.69146	6.71305	8.07926	6.35393	7.16946	7.05743	7.49164
ANKRD1	4.10471	4.35035	5.28713	4.25153	4.10287	4.1168	4.42117	3.91487	3.99701	3.95125	4.25733	4.37771	4.40081	4.25859	4.27221	4.33003	4.22881	4.69447	4.32263	4.63493	3.84841	4.36007	4.15372	4.27982	4.44927	4.8763	4.01615	3.94222	4.30327	3.89347	4.19559	4.03203	4.19702	5.45784	4.42053
ANKRD10	7.56896	7.37705	7.39608	7.41889	7.38584	7.44853	7.36182	7.54451	7.37215	7.47405	6.56632	6.58015	6.4295	6.2367	6.04276	6.51543	6.68327	6.43023	6.36959	6.28123	6.73748	6.85949	6.3719	6.7563	6.51592	6.73696	7.5268	7.63748	7.24492	7.43558	6.95167	6.65659	7.34315	6.55074	6.67392
ANKRD10-IT1	8.30857	8.3019	8.16433	8.11397	8.18352	8.18685	8.10769	8.35893	8.12226	8.25568	6.3605	6.81694	6.88021	6.93005	6.50408	6.44566	6.08648	7.02296	6.50872	6.33016	7.39991	7.33244	7.68123	7.72229	7.22036	6.77194	8.50402	7.57273	7.77421	8.13071	6.6161	6.65928	7.23488	6.34431	7.63808
ANKRD11	7.17839	7.29535	7.19209	7.40939	7.42873	7.27388	7.23759	7.29841	7.31071	7.35203	7.08107	7.01171	7.01632	7.09073	7.13567	6.96037	7.057	7.02559	7.0627	7.08462	7.19705	7.21372	7.08942	7.21401	7.25433	7.31996	7.32979	7.30408	7.51495	7.14697	6.87214	7.13095	7.00341	6.93115	7.2629
ANKRD12	7.62876	7.61857	7.58481	7.63314	7.52266	7.49935	7.52344	7.39505	7.50798	7.43657	6.87157	6.70111	6.95454	6.28717	6.71127	6.90401	6.73833	6.65618	6.66622	6.75413	7.46428	7.95399	6.82876	6.68884	7.53901	6.72248	6.9574	7.21025	6.495	7.22554	6.82876	7.05577	6.94501	7.21167	7.58339
ANKRD13A	7.92438	7.73886	7.6374	7.69154	7.66533	7.63996	7.61829	7.67567	7.66297	7.91507	8.21333	8.23531	8.30307	8.23448	8.12584	8.32425	8.23368	8.22732	8.25793	8.10639	7.69501	7.8362	8.08131	8.31373	7.75128	7.91208	8.17463	7.89022	8.34839	7.94195	7.58374	8.11878	8.14012	7.66344	8.28275
ANKRD13B	5.34379	5.32091	5.33972	5.49436	5.4948	5.50468	5.33551	5.34903	5.27544	5.29282	7.24534	7.10842	7.61748	7.50355	7.19053	7.45493	7.67991	7.47315	7.32901	7.54878	6.14561	6.62194	7.16071	7.10409	6.26586	6.75716	6.37656	6.36775	7.23497	4.6565	6.2588	6.19927	6.19553	6.14465	5.86979
ANKRD13C	6.10279	6.13566	6.1996	6.24894	6.22903	6.02467	6.16874	5.99488	6.13915	6.07975	5.15326	5.3312	5.36646	5.13334	5.12074	5.19662	5.22548	5.21925	5.29782	4.98304	6.18729	6.35472	5.71513	4.91627	6.18468	5.73433	5.51644	5.83344	4.92682	5.8259	5.26754	5.21107	5.67833	5.68331	5.92531
ANKRD13D	6.2338	6.242	6.17185	6.21075	6.21075	6.37166	6.32969	6.37389	6.33879	6.44948	5.97819	5.93032	6.02242	5.92831	5.96741	6.00246	5.97176	6.09789	6.20991	6.10793	6.07015	5.90496	6.19099	6.37455	6.05075	6.25177	6.36723	6.00913	6.51692	6.14168	5.84032	6.183	6.16714	6.18284	6.31071
ANKRD16	5.76546	5.89397	5.94675	5.96037	6.0753	5.83443	5.9922	5.80046	6.0421	5.92344	6.23698	6.41149	6.29294	6.40571	6.36307	6.38225	6.20926	6.199	6.47658	6.3113	6.0831	6.14396	6.24149	5.98382	6.21863	6.23376	6.20541	6.05471	6.38705	6.3649	5.95775	6.02931	5.86334	6.15846	5.96983
ANKRD17	8.67076	8.62773	8.63119	8.60571	8.60125	8.56167	8.64024	8.59905	8.47663	8.57059	7.67772	7.3516	7.43754	7.50297	7.1763	7.40491	7.49849	7.49564	7.25756	7.50197	8.10138	8.64092	8.26444	8.33177	8.063	8.07644	8.14682	7.63118	8.22234	8.64611	6.6646	7.96504	7.60974	7.43963	8.25244
ANKRD18A	3.49263	3.53286	3.55158	3.52311	3.59375	3.61208	3.59611	3.5437	3.46151	3.55198	3.84877	4.14442	4.10539	4.09869	4.04955	4.1463	4.00869	4.1513	4.08424	4.13949	3.68308	4.13171	3.81407	3.807	3.54457	3.51867	3.62839	3.82177	4.22875	4.01737	3.70147	3.50873	3.69518	3.75513	4.07014
ANKRD18B	4.63551	4.71597	4.57759	4.83479	4.67049	4.55605	4.68693	4.63161	4.66401	4.80548	4.97367	5.35177	4.64337	4.95806	5.02573	5.35267	4.68546	4.6779	4.76997	4.88264	4.55031	4.67231	4.54007	4.73763	4.60735	4.69891	5.08039	4.49261	5.30844	4.93861	5.06749	4.65894	4.91046	4.74413	5.10183
ANKRD19P	5.35426	5.32536	5.39216	5.29472	5.53001	5.46322	5.30663	5.43653	5.51116	5.35349	6.35453	6.33537	6.7195	6.755	6.67399	7.03204	6.58173	7.21675	6.89311	6.81344	5.84518	6.54193	6.2009	6.01041	5.4243	5.90315	5.69013	6.22121	6.19017	6.58601	6.03662	5.95161	5.58468	6.35629	5.7797
ANKRD2	5.13924	4.99307	5.01018	4.94308	5.24031	5.25563	5.35721	5.0947	5.17209	5.16754	4.96787	4.89583	4.63001	4.87925	5.04793	4.88897	5.14904	4.65544	5.72574	4.80158	4.98679	5.2573	5.3857	4.8962	4.84544	5.22555	4.8487	5.17029	5.27724	5.05169	5.31776	5.02262	4.79817	5.25668	4.61338
ANKRD20A11P	6.47003	6.53174	6.6577	6.67711	6.54327	6.46008	6.44632	6.57361	6.59419	6.69675	8.15141	7.6688	8.14687	8.17785	8.10243	8.31498	7.90992	8.06017	8.2701	8.03436	6.98547	6.67795	6.77331	7.42913	6.63669	7.34798	7.469	7.00448	8.35339	6.83238	7.0231	7.7982	7.42495	7.32295	8.00009
ANKRD20A12P	4.66105	4.74513	4.8251	4.72268	4.68072	4.75656	4.66132	4.80322	4.78294	4.90492	5.63293	5.54589	5.66442	5.6418	5.78259	5.45455	5.57684	5.41049	5.65339	5.56334	5.11207	4.54115	4.80022	4.80524	5.58272	5.38802	5.37396	5.00371	5.166	4.80889	5.06092	5.78677	5.2358	5.06841	5.6912
ANKRD22	5.89727	5.93006	5.36097	4.92717	5.74236	5.3626	5.76024	5.53185	5.70768	5.23217	6.39736	6.68322	6.18736	6.35103	6.32976	6.42597	6.20528	6.21184	6.32929	6.26628	5.78325	5.6639	5.69143	5.82833	5.67552	5.36576	5.4212	5.26988	5.5025	6.67572	7.30071	6.35383	5.85617	6.33753	5.93505
ANKRD23	5.6877	5.7871	5.82522	6.2175	5.96211	5.63368	5.7099	5.58524	5.65544	5.47212	4.94611	5.56547	4.63156	5.32095	5.19846	4.9425	5.20698	5.14144	5.14961	5.3339	5.25166	5.46753	5.50691	6.02918	5.50764	5.55171	5.81181	6.20553	5.76313	4.89609	5.04857	4.97629	5.4416	4.88686	5.40525
ANKRD24	5.22499	5.23915	5.12466	5.12766	5.11126	5.21813	5.11475	5.20567	5.16507	5.21883	5.8884	5.70571	5.58799	5.78424	5.69075	5.71573	5.69834	5.76401	5.70583	5.81497	5.51307	5.5525	5.18345	5.51123	5.09508	5.44232	5.40994	5.58361	5.28214	5.38268	5.49766	5.79937	5.50817	5.57557	5.50243
ANKRD26	4.97754	4.90138	5.11511	5.00357	4.94624	4.72115	4.95825	4.97893	4.92305	4.8958	6.26308	6.29626	6.2148	6.14137	6.62832	6.15088	6.15088	6.18868	6.14157	6.35929	6.09786	6.20533	5.68188	5.37247	6.36475	5.74803	5.35142	6.14488	5.05035	5.36974	5.42241	5.19101	5.39191	4.74168	5.37788
ANKRD26P3	4.34792	4.27806	4.19098	4.21041	4.2585	4.2089	4.28259	4.30748	4.07932	4.29814	6.07526	6.24785	6.5386	6.26812	6.43392	6.3285	6.44403	6.24785	6.21624	6.46958	5.04144	4.68216	5.48471	5.06289	5.36228	4.96528	4.9343	5.56689	5.97008	4.94153	5.74166	5.27437	5.32182	4.72417	5.43823
ANKRD27	8.94888	8.81856	8.69286	8.88416	8.62967	8.71191	8.55188	8.68974	8.65463	8.67019	8.44764	8.48758	8.56309	8.21787	8.01859	8.13922	8.2413	8.37476	8.25945	8.23607	8.46772	8.66863	8.74601	8.5877	8.7334	8.82056	8.63548	8.53851	8.6468	8.49074	8.0059	8.48927	8.12536	8.29108	8.46814
ANKRD28	7.34778	7.22847	7.31056	7.35764	7.43015	7.32782	7.36936	7.32314	7.33654	7.43871	6.14913	6.32986	6.4119	6.04904	6.89292	6.49456	6.3029	6.28583	6.0846	6.0508	6.80169	6.93026	6.55956	5.99558	6.13887	6.26471	6.58305	6.67455	7.302	7.59583	7.58224	6.76944	7.15514	6.80807	7.16641
ANKRD29	7.12974	7.89906	7.56825	7.74082	7.73415	7.42379	7.53231	7.29302	7.70454	7.02859	6.34368	6.50445	6.20902	6.24095	6.57402	6.13619	6.47627	6.77844	6.05233	6.57297	7.28615	7.01244	6.69223	7.12209	7.98612	6.77006	7.71297	7.59596	6.28033	6.55978	6.55721	6.38641	6.50048	6.62783	6.98009
ANKRD30A	3.72726	3.66169	3.58169	3.76388	3.57486	3.70722	3.64577	3.63275	3.40244	3.63942	3.36064	3.20577	3.44183	3.45484	3.55056	3.40049	3.35321	3.32396	3.48049	3.30842	3.4369	3.39662	3.8063	3.36746	3.53809	3.54472	3.66196	3.38965	3.6286	3.2882	3.54398	3.4722	3.47554	3.20071	3.80834
ANKRD30B	3.42953	3.38738	3.35183	3.50453	3.44186	3.44321	3.5695	3.40289	3.56825	3.46061	3.72046	3.65252	3.51076	3.74166	3.80152	3.74816	3.67169	3.67693	3.81456	3.67783	3.55342	3.2395	3.1474	3.47758	3.69143	3.84141	3.68274	3.77928	3.64356	3.27836	3.57907	3.89205	3.60932	3.46474	3.79978
ANKRD30BP2	3.15936	3.32659	3.23926	3.2929	3.16004	3.1524	3.12254	3.14353	3.16163	3.20294	3.81682	3.76138	4.18909	3.7822	4.0494	3.91859	3.86742	3.70356	3.94304	3.64108	3.60766	3.80644	4.01895	3.23348	3.49034	3.51468	3.10205	3.37657	3.10793	3.97954	3.88003	3.4618	3.43981	3.43356	3.16427
ANKRD30BP3	3.90773	3.81232	3.85769	3.85004	3.8165	3.88782	3.7269	3.83936	3.87489	3.82704	4.62363	4.75376	4.43225	4.66272	4.6828	4.62354	4.61668	4.70299	4.7962	4.71766	4.092	3.70669	4.20514	3.90699	4.20712	4.58023	4.26499	4.5045	4.59289	4.21461	3.91317	4.3165	4.39576	4.27159	4.40816
ANKRD31	3.90563	4.04132	3.99068	3.98743	3.85076	3.80816	3.91482	3.93044	4.02987	4.01596	4.98383	4.71943	4.85215	4.84894	4.8744	5.32129	4.95725	4.93951	4.93469	4.85882	4.49632	4.31158	4.50601	4.68557	4.42358	5.30116	4.77674	3.74557	4.24501	4.01866	4.09174	4.6447	4.46221	4.34153	4.20462
ANKRD32	4.84873	5.11465	5.16667	5.21935	5.32197	5.08337	5.13247	5.10968	5.13233	5.21444	4.49394	4.4401	4.72994	4.30169	4.30199	4.46736	4.46201	4.48196	4.35956	4.45928	5.12741	5.42744	4.55895	4.31014	5.08902	4.65542	4.80108	5.31354	4.08409	4.87125	5.00446	4.37099	4.85806	4.66507	4.71327
ANKRD33	3.93144	4.18977	3.94332	4.15573	4.09769	4.05164	4.07193	4.03874	3.9887	4.03445	5.15937	4.97639	5.36869	5.14168	4.83115	5.05284	4.90006	5.0375	5.49499	5.23126	5.02711	4.76583	4.63014	4.55924	4.75691	4.32953	4.57845	4.543	4.61858	3.92262	5.11394	4.52592	4.71276	3.56364	4.64687
ANKRD33B	6.04625	6.53259	6.51333	6.53385	6.27593	6.07502	6.22079	6.08184	6.21776	6.24186	7.13291	6.46918	6.37378	6.57359	6.67178	6.58973	7.42331	6.71136	6.09182	6.81622	6.52056	6.90707	6.45578	6.09025	7.39929	6.78906	6.41703	6.31699	6.16717	6.52022	6.21825	5.90439	6.33245	6.3858	6.5198
ANKRD34A	5.4215	5.31454	5.312	5.26029	5.08258	5.18809	5.28142	5.17631	5.31618	5.27631	7.10516	6.85406	6.61971	6.76871	7.03966	6.97097	7.01997	6.70987	6.83951	7.09398	6.36412	6.44347	6.52642	5.75372	6.06829	6.09162	5.68671	5.74182	6.32712	6.43635	5.73439	6.48969	6.06829	5.28789	5.65585
ANKRD34C	5.53067	4.08089	4.05839	4.15031	4.19112	4.1927	4.05642	4.16026	4.09972	3.87032	3.38859	3.30186	3.59842	3.48452	3.66425	3.57846	3.52077	3.52537	3.52811	3.67683	3.37612	3.33645	3.99118	3.55812	3.4682	3.59083	3.67679	3.92976	3.82221	4.21088	3.5701	4.94299	4.07146	4.04494	4.18392
ANKRD35	8.01708	8.71154	8.60479	8.68537	8.76261	8.65325	8.34895	8.41537	8.46951	8.00135	7.63665	7.39184	7.19355	7.2767	6.94036	6.69152	7.02305	7.28972	7.10376	6.90794	8.29732	8.00852	8.52873	8.18666	7.95015	8.44922	8.29655	8.25032	7.84752	7.40507	6.73287	7.63937	6.60112	7.59185	7.17319
ANKRD36	5.74051	6.12444	5.87457	6.11426	5.97841	6.00215	5.84969	5.71861	5.77602	5.7969	4.78501	4.65435	4.83248	4.31671	4.38592	4.50353	4.49374	4.46827	4.3744	4.44638	5.82395	6.08513	5.36563	4.69466	5.4552	4.59746	5.45915	5.96413	5.20732	4.6143	3.98261	4.4894	5.14466	5.77898	5.15544
ANKRD36B	8.4298	9.02671	8.84394	9.17038	9.02285	8.71845	8.56735	8.49184	8.4879	8.70078	4.7657	4.79044	5.07441	4.86461	4.65818	4.9884	4.54451	4.79922	4.51718	4.98609	7.84108	8.24742	6.39035	5.90748	7.27912	6.43459	9.61051	6.84694	7.11969	7.29334	3.25691	5.66992	6.81579	4.36598	7.06247
ANKRD36BP2	5.21623	4.60676	4.64102	4.5616	4.6996	4.8888	4.68376	5.0355	5.61297	5.81191	4.61548	4.46408	4.39089	4.53186	4.44738	4.36756	4.30313	4.41408	4.38531	4.48978	4.01058	4.17133	3.90635	3.91579	4.06474	3.99581	4.22029	3.98501	6.67039	4.18717	5.08276	5.19124	5.36334	4.85683	6.45925
ANKRD36C	4.48347	4.83189	4.90677	4.84895	4.77432	4.79319	4.78075	4.72595	4.93797	4.58196	5.37255	5.80975	5.13863	5.66874	5.91007	5.30094	5.56888	5.33025	5.35713	5.48142	5.08789	5.74987	5.24194	5.20048	4.83485	5.03877	6.21426	5.78243	5.34111	4.93772	4.62158	4.7059	4.87908	4.36026	4.67193
ANKRD37	5.9627	5.48533	5.56015	5.58377	5.9948	5.57796	5.65756	5.71389	5.55729	5.65973	5.44021	5.71856	6.09822	5.62307	5.64284	5.6442	5.56308	5.51304	5.72941	5.53835	5.59039	5.35612	5.62137	5.52917	5.54726	5.51669	5.34471	5.40237	5.55984	5.63893	6.63532	5.72371	5.97527	6.05039	5.56768
ANKRD39	6.72184	6.67136	6.68841	6.74807	6.7391	6.67392	6.61129	6.56176	6.71496	6.68618	4.87296	4.87722	5.83249	5.41405	5.02064	5.06252	4.79553	4.95349	5.49319	5.43908	6.32779	6.20182	5.89529	5.55785	5.51699	5.91319	5.1348	5.66629	6.04141	5.69584	6.66989	5.2847	6.50274	6.41671	5.82323
ANKRD40	6.46258	6.4745	6.43153	6.47363	6.45022	6.43132	6.39399	6.40215	6.37777	6.35319	6.76146	6.75358	6.88592	6.8291	6.94476	6.79386	6.7979	6.76571	6.69493	6.74573	6.65418	6.68085	6.58665	6.59517	6.7946	6.901	6.71091	6.74316	6.70457	6.42486	6.14354	6.66197	6.58466	6.50014	6.71966
ANKRD44	6.38777	6.22876	6.23919	6.31417	6.35487	6.05439	6.26631	6.09084	6.22317	6.18841	5.53211	5.51465	5.32142	5.3491	5.20481	5.2278	5.24535	5.26066	5.23288	5.26729	5.59306	5.90119	5.46734	5.53072	5.23035	5.37379	6.34227	6.05939	5.78509	5.76538	6.06833	6.11649	5.29818	5.8969	6.30451
ANKRD44-IT1	3.65596	3.63857	3.79403	3.50195	3.80872	3.35728	3.64865	3.53319	3.62014	3.64795	3.29022	3.31485	3.47568	3.46265	3.76784	3.46299	3.55389	3.43731	3.50337	3.43252	3.46932	3.46078	3.81424	3.54823	3.67483	3.35581	3.7174	3.53158	3.79893	3.17893	3.61251	3.48774	3.59787	3.29891	3.48381
ANKRD45	3.64912	4.66823	4.69307	5.26054	5.01332	4.28506	4.2107	4.16248	4.3041	4.09835	4.12618	4.04822	4.02608	4.07217	4.14131	3.94315	4.06051	4.26227	3.88274	3.83034	4.53973	4.7894	4.6182	4.91924	4.08444	3.99926	4.48471	5.07181	4.17403	3.59504	3.68809	3.88071	3.5339	3.91053	4.04077
ANKRD46	8.36646	8.3507	8.47866	8.6128	8.40734	8.00485	8.11267	7.94018	7.76023	7.77806	8.65798	7.88268	7.71006	7.83522	8.14681	7.55767	7.98077	7.87871	7.31491	7.49418	8.06839	8.43313	8.32929	7.98163	7.93601	8.01234	7.46026	8.40494	7.61654	7.30791	8.52066	7.90783	7.93197	8.60265	7.53263
ANKRD49	8.67032	8.4843	8.52095	8.59513	8.68251	8.53156	8.53742	8.58554	8.56376	8.49187	7.10245	6.23763	6.0456	6.0664	6.85593	6.28685	6.31414	5.8803	6.05405	6.24337	7.14931	7.28063	6.78609	7.01583	7.21956	6.65491	6.75185	7.40111	7.00579	6.77826	9.94301	7.60283	8.09684	8.24855	7.17091
ANKRD50	7.47637	7.25897	7.48119	7.3585	7.15086	7.17714	7.46098	7.39449	7.40313	7.29391	6.65404	6.5773	6.66968	6.6336	6.37358	6.12179	6.4952	6.51644	6.56204	6.50844	7.01947	7.5105	6.36539	6.46694	7.62702	7.27054	7.03279	7.27515	6.63977	6.99833	6.30205	6.86307	6.97725	6.56598	7.14469
ANKRD52	6.93282	6.97973	6.83617	6.76179	6.92974	7.11016	7.05046	7.16369	6.97812	7.19283	6.70601	6.92	6.95609	6.93254	6.85588	6.85148	6.79151	6.77851	6.92306	6.74355	6.76047	6.95462	7.23936	7.17342	6.70626	6.99297	6.9694	6.98351	7.29732	6.89554	6.64494	7.05496	6.75316	6.78347	6.80473
ANKRD53	5.48281	5.48371	5.42519	5.4666	5.61991	5.54057	5.37522	5.55696	5.52227	5.41872	6.69481	6.72094	6.52616	6.4976	6.57318	6.51992	6.70649	6.50103	6.6505	6.71947	6.30621	5.96584	6.24984	6.26366	6.44147	6.05285	5.96534	6.1879	6.2504	5.36804	5.7861	6.16607	5.73469	5.99957	5.68901
ANKRD54	5.97687	5.8688	6.01154	6.00597	6.07821	5.90552	5.85214	6.00057	5.88838	5.94925	6.0944	5.89161	5.60388	5.57459	5.73554	5.89779	5.63703	5.65329	5.60813	6.06579	5.85683	5.6912	6.25513	6.1063	5.78412	5.98073	5.89195	6.14258	5.8985	5.76685	5.74618	5.68481	5.88319	6.04208	5.57854
ANKRD55	4.04953	3.88067	4.02175	3.86625	3.87925	3.90107	3.96878	4.02849	3.96848	3.92121	4.28051	4.06743	4.00716	3.94116	4.35009	4.6075	4.15299	4.32299	4.80816	4.22336	3.97422	4.03771	4.10029	3.73625	4.04075	3.92708	4.34277	3.82769	3.6948	4.64856	4.56739	3.95335	4.37914	3.98642	4.1601
ANKRD6	8.50184	8.4136	8.08455	8.08939	8.12487	8.27027	8.08867	8.30179	8.67537	7.74131	7.35701	7.01066	7.21498	7.17091	7.1968	7.37243	7.31089	7.69096	7.22358	7.28694	8.21781	8.07133	8.36692	8.30892	7.69835	7.46722	7.61624	7.98351	7.79759	7.22861	6.80104	7.7879	7.95484	7.31448	7.60665
ANKRD60	4.81388	4.89923	4.92745	4.9617	4.8077	4.84947	4.75441	4.8554	4.60819	5.00532	7.20756	6.98357	6.95661	7.1726	7.29046	7.11941	7.19544	7.13827	7.10129	7.2454	5.94147	5.45429	5.82401	6.13335	6.0263	6.12541	6.09024	5.98682	6.23111	5.27208	6.09079	6.45226	5.78717	5.4002	6.15701
ANKRD65	5.62847	5.81885	5.71499	5.82687	5.7434	5.86487	5.82436	5.87067	5.71323	5.82792	5.91142	5.96939	6.04704	6.28423	6.17496	6.37587	6.0272	6.18508	6.26864	6.21261	6.05608	5.78705	5.6137	5.91328	6.14474	6.26116	5.84886	6.07418	5.98865	6.14474	5.6944	6.27764	6.0371	5.65719	6.0174
ANKRD7	3.15398	3.19278	3.14427	3.19785	3.23941	3.23912	3.07143	3.09351	3.3995	3.04026	3.13711	3.23974	3.16594	3.27675	3.18193	3.11387	3.15824	3.11586	3.37589	3.14973	2.9883	2.9906	3.42999	3.16227	3.33879	3.26937	3.03456	3.41058	3.0846	3.00993	3.14065	3.2621	3.16851	3.13749	3.181
ANKRD9	6.56576	6.42279	6.52211	6.56214	6.4757	6.53977	6.62527	6.60882	6.5456	6.71652	6.1387	6.14258	6.31138	6.05416	5.65359	6.15524	5.9773	5.98962	6.1722	6.02082	5.98838	5.98196	6.85432	6.52708	6.41928	6.72915	6.13833	6.26838	6.61284	6.45847	6.03589	6.61565	6.14163	5.99682	6.15789
ANKS1A	9.02306	9.26302	9.23888	9.43837	9.28433	9.08722	8.93973	8.83886	8.97015	8.69142	8.33212	8.49174	8.08685	8.88948	8.36668	8.40384	8.11077	8.34569	8.00591	8.37826	8.76548	9.06712	8.89576	9.21303	8.79686	8.94479	9.31306	9.29692	8.61867	8.43073	7.7542	8.70156	7.96656	8.03131	8.71013
ANKS1B	4.93844	4.84343	4.85496	4.82145	4.84748	4.65436	4.72283	4.70381	4.73985	4.62151	4.51867	4.57171	4.63344	4.57417	4.73932	4.81392	4.57352	4.69908	4.68126	4.51116	4.77779	4.74727	4.95265	5.10986	4.67323	4.8374	4.96427	4.90827	4.849	4.69742	4.44121	4.51402	4.41732	4.50175	4.33964
ANKS3	6.86761	6.94699	7.05956	7.21389	7.09428	6.96885	6.89441	6.88812	6.90432	6.92587	5.65953	6.19942	6.0578	6.14767	5.82045	5.69667	6.06253	5.94465	5.31337	5.65989	6.74762	6.29239	7.00718	6.85342	6.29212	6.62969	6.53494	6.64134	7.12791	6.22164	5.40819	6.19876	5.94364	6.18175	6.06756
ANKS4B	4.57287	4.59398	4.62217	4.66037	4.59398	4.634	4.61916	4.59224	4.60694	4.77167	4.49824	4.59913	4.8474	4.648	4.78468	5.13144	4.41966	4.297	4.16705	4.62187	4.52532	4.39817	4.68191	4.52684	5.08367	4.54577	4.82686	4.41575	4.97928	4.43071	4.40374	4.79151	4.68446	4.46088	4.56693
ANKS6	5.50446	5.49074	5.59504	5.65992	5.72266	5.56282	5.58418	5.55699	5.61457	5.56386	5.33679	5.42493	5.50208	5.59631	5.67831	5.58045	5.41896	5.6196	5.37199	5.50891	5.60139	5.51444	5.8149	5.72567	5.53422	5.66444	5.68819	5.66063	5.70609	5.47087	5.40155	5.50853	5.49796	5.31703	5.49311
ANKUB1	3.83512	3.84111	3.85941	3.67976	3.73529	3.95094	3.83658	3.77048	3.73544	3.856	4.99776	5.06912	5.27701	5.06523	5.18513	5.25188	5.00701	5.03081	5.05934	5.26028	4.55726	4.34334	4.46851	3.76726	4.19053	4.80389	4.18715	4.5631	4.68543	4.53597	4.24521	4.12673	4.57532	4.40722	4.94093
ANKZF1	7.12468	7.36667	7.26789	7.29679	7.3214	7.22971	7.25664	7.3483	7.3283	7.19697	8.50869	8.4463	8.55023	8.52752	8.49514	8.55631	8.46792	8.46547	8.56379	8.77454	7.52232	7.736	8.07696	8.32205	7.82579	7.79075	8.41535	8.04877	8.9998	7.11901	7.82101	7.77909	7.84766	7.42803	7.55329
ANLN	4.74667	4.70221	4.66526	4.20937	4.63453	4.71508	5.32214	5.39059	5.42831	5.55597	4.36927	4.43857	4.23064	4.43516	4.36551	4.26941	4.60597	4.40749	4.54259	4.49652	5.12268	4.9737	4.76603	3.98392	4.58111	4.43736	4.23099	4.03514	3.72265	5.76264	5.34639	4.53357	4.98722	4.94888	4.52116
ANO1	7.4369	7.50647	7.44653	6.81753	7.08158	7.28055	6.9569	7.43957	7.36198	7.35387	5.91231	5.8497	5.86088	6.34308	5.80935	5.75502	6.01346	5.85455	6.19497	5.85739	7.48332	6.71883	6.57406	6.07534	7.33125	7.56816	7.01185	6.12642	6.94458	7.32153	5.696	5.81834	6.46655	5.61465	6.44156
ANO10	7.90035	7.82693	7.97901	8.03006	7.7298	7.76521	7.81965	7.76624	7.78862	7.93003	6.01339	6.05131	5.95488	5.86968	6.21846	5.89869	6.14707	5.89077	6.52297	6.21879	7.14031	6.58669	7.55168	6.82191	7.27351	7.09227	6.43212	6.41872	7.01417	6.59824	6.92159	6.9428	7.12029	7.26605	7.12377
ANO2	4.76408	4.61829	4.89509	4.66275	4.65749	4.75424	4.72429	4.61033	4.79357	4.84554	4.64592	4.58104	4.68222	4.49225	4.6365	4.66655	4.63713	4.6927	4.76518	4.55014	4.81152	4.52924	4.57465	4.75061	4.62279	4.69552	4.80127	4.65448	4.80002	4.73905	4.59732	4.55269	4.93929	4.66408	4.67687
ANO3	4.99511	5.57647	5.37525	4.80988	5.59257	4.55199	4.9739	4.61714	4.30453	4.18626	4.15144	4.38699	4.56985	4.66286	4.75305	4.44689	4.38257	4.93738	4.69488	4.80369	4.73325	4.89476	5.7556	4.65658	5.04607	4.67014	4.75411	4.60396	4.381	4.10911	3.96396	4.78743	4.34906	4.94702	5.27657
ANO4	4.3483	4.59015	4.61385	4.3867	4.56309	4.44657	4.45168	4.5246	4.37132	4.45415	4.87747	4.65778	4.86221	4.56712	4.93565	4.83104	4.85649	5.05707	4.9564	4.9061	5.02053	4.99986	5.13216	4.52248	4.5401	5.10492	4.84198	4.40497	4.94371	4.32731	4.47288	4.21684	4.41571	4.46017	4.43862
ANO5	7.09969	5.90207	6.1143	5.86336	5.63692	5.1466	5.40445	5.5325	5.57882	5.19739	4.86575	4.44985	4.50779	4.50428	4.54712	4.61985	4.57456	4.93489	4.41426	4.5312	5.03425	6.10295	4.68709	5.13653	5.69717	5.98139	5.67184	6.25163	4.70989	4.61595	4.95383	4.71309	4.10811	5.35753	4.09553
ANO6	7.9485	8.05198	8.00034	8.0426	7.98058	8.07771	7.82605	7.9485	7.91079	7.77821	7.72331	7.54324	7.64137	7.88956	7.37965	7.81345	7.85881	7.48921	7.03563	7.59144	8.07747	7.94709	7.7349	8.02986	8.23789	8.22769	8.20156	8.085	7.41497	7.66234	7.25385	7.45568	7.55484	7.48448	7.87276
ANO7	6.19626	6.2283	6.00533	6.10185	5.91745	6.27264	6.0142	6.02431	6.10185	6.25274	6.3727	6.57699	6.20573	6.44157	6.74755	6.50235	6.83403	6.6352	6.47784	6.68991	6.15708	6.27647	6.71085	6.272	6.21229	6.04133	6.04186	6.08438	6.82138	6.56225	6.26267	6.31729	6.29603	6.46185	6.42354
ANO8	5.73211	5.75107	5.73481	5.82635	5.6742	6.09273	5.77848	5.78751	5.81309	5.92972	7.86035	8.17059	7.55533	7.72804	8.02139	8.10374	8.25386	7.83124	7.73656	7.91881	6.82532	7.36575	7.1363	6.79466	7.19371	6.58687	7.20187	6.95963	7.55604	6.17444	5.58454	6.89225	6.45216	6.42988	6.98014
ANO9	5.54477	5.32848	5.46282	5.39305	5.27119	5.41329	5.50104	5.56437	5.49941	5.37363	5.63368	5.98618	5.61169	5.40173	5.21397	5.71759	5.48281	5.84644	5.86709	5.56388	5.38849	5.3547	5.19302	5.47606	5.50478	5.43932	5.36056	5.34482	6.1682	5.53333	5.64506	5.72299	5.6981	5.63483	5.74078
ANP32A	7.99373	8.19249	8.11257	8.21142	8.15162	8.12066	8.21911	8.15736	8.19431	7.83619	7.34037	7.03367	7.00522	7.44287	6.74606	6.74966	7.02583	7.01943	6.89385	7.07155	8.19273	8.44945	7.44769	7.10839	8.32281	7.81744	8.03287	7.77048	7.26565	7.56294	6.40961	7.07888	7.44969	7.10661	7.69774
ANP32A-IT1	3.61061	3.81092	3.70703	3.68125	3.64786	3.84589	3.73638	3.70081	3.69072	3.76479	4.40027	3.98857	3.99033	4.21132	4.30819	4.493	4.1205	4.09766	4.24398	4.26754	3.98353	3.83429	4.19302	4.04222	3.92675	4.09025	4.66923	3.96168	4.15835	4.01543	3.55998	3.83484	3.80362	3.24996	4.02431
ANP32B	10.5261	10.6181	10.5948	10.6563	10.7321	10.4265	10.3779	10.5006	10.353	10.3594	11.0251	10.9214	10.7574	10.9738	11.0204	10.3959	10.5166	10.7866	10.3022	10.7473	10.6737	10.715	10.9796	11.0273	10.6041	10.882	10.7858	10.6011	10.9986	10.4881	10.1675	10.5739	10.3081	10.528	10.332
ANP32C	3.74774	3.76686	3.71183	3.80126	3.94389	3.51581	3.74752	3.79934	3.75968	3.80109	4.90671	4.81874	4.5146	4.57407	4.81605	4.68797	4.69675	4.41631	4.81725	5.13813	3.77497	4.44668	4.3613	3.86584	4.04235	4.33376	4.41782	4.33609	4.09359	4.21492	4.06499	4.18786	4.06264	4.36376	4.76523
ANP32D	4.14813	4.09949	4.06523	4.19449	4.09853	4.15999	4.155	3.94725	4.17173	4.13316	4.83141	4.9174	5.0714	4.7318	4.7513	4.63811	4.72224	4.79614	4.85216	4.81685	4.09596	4.51001	4.45664	4.01962	4.66313	4.61802	4.34979	4.42684	4.11298	4.48434	4.6712	4.89234	4.26956	4.50754	4.41104
ANP32E	8.51258	8.46016	8.4773	8.50555	8.49428	8.30929	8.36642	8.52923	8.53774	8.30891	8.44695	8.49518	8.65736	8.1849	8.15257	8.12552	8.22374	8.61155	7.86837	8.18574	8.7821	8.62279	8.21489	8.26246	8.66348	8.33883	8.56422	8.4048	8.07723	8.27099	8.05246	8.16676	8.38269	8.1744	8.71932
ANPEP	5.63923	5.84387	5.93435	5.51896	5.70446	5.99987	5.97634	5.89691	5.84672	6.01525	5.80487	5.93256	6.18786	5.96826	6.20852	6.64261	5.80487	5.8113	6.29735	6.06059	5.97348	5.02088	5.75219	5.66877	5.84561	5.85831	5.86774	5.94976	6.07508	6.54276	6.38548	6.05744	6.21904	6.20683	6.35884
ANTXR1	8.1034	7.90529	7.84733	7.67064	7.56812	8.00587	7.95068	7.97752	8.0266	8.12484	8.04302	8.12598	7.9372	7.88414	8.13667	8.19537	8.11422	8.19663	8.13553	8.10938	8.03645	8.04574	8.07628	8.06734	7.85886	8.01598	8.11466	7.88455	8.11914	8.16456	7.62997	8.26408	8.03717	7.94343	8.47025
ANTXR2	7.78591	7.88088	7.81968	7.9085	7.98326	7.93045	7.98144	7.91443	7.72026	7.66337	7.18156	7.61194	7.32706	7.08125	7.26616	7.13934	7.05469	7.50629	6.93604	7.10918	7.71492	7.92844	7.02897	7.0994	7.38704	7.86271	7.90728	7.64425	7.31795	7.55966	7.48206	7.82336	6.9789	7.87749	7.84825
ANXA1	9.23114	9.22326	9.98439	10.0767	9.76711	9.78145	10.2937	9.19601	10.0968	9.40539	9.92333	9.29713	9.32392	9.32392	9.19696	9.52616	9.56198	9.24185	9.2428	9.4173	9.82436	10.0569	9.44851	9.33918	9.73406	9.78453	9.43675	9.95826	9.01891	9.32286	9.70036	9.42054	9.48068	9.48068	9.69141
ANXA10	4.40378	4.49322	4.47557	4.44135	4.36014	4.37954	4.41467	4.51092	4.46412	4.45641	5.20652	4.86362	4.47776	5.00067	5.23334	4.64407	4.9925	4.61693	5.02711	4.56122	4.83385	5.08337	4.74931	4.61509	4.69227	4.60369	4.41777	4.79031	4.53247	5.05534	4.50944	4.52851	4.35045	4.16291	4.61867
ANXA11	9.22299	8.93236	8.76699	8.92988	8.72758	8.82771	8.77344	8.68198	8.78214	8.80618	8.86608	8.95918	8.89395	8.80775	8.95869	8.83221	8.87405	9.06216	8.91223	8.9041	8.78439	8.80751	9.1888	9.07575	8.79136	9.00889	8.8332	8.84566	9.04594	8.94495	8.5933	9.09174	8.81497	8.85107	8.83756
ANXA13	4.31867	4.39107	4.27292	4.33642	4.47464	4.30517	4.14554	4.31807	4.46238	4.48875	4.59475	4.52892	4.57166	4.44319	4.55003	4.44517	4.72239	4.46414	4.56067	4.57803	4.50771	4.02993	4.17141	4.40365	4.48812	4.59547	4.44179	4.34769	4.43878	4.66219	4.44191	4.6871	4.54954	4.48943	4.47973
ANXA2	10.687	10.8565	10.8901	10.9323	10.6745	10.9756	10.7754	10.7605	10.7343	10.8459	12.1334	11.9661	11.8848	11.7874	11.6092	11.9471	11.8919	11.9384	11.905	12.006	11.5319	11.3671	11.7722	11.2249	11.6308	11.5319	11.5033	11.3671	10.8765	11.2249	11.5033	11.0889	11.3345	11.4536	11.1237
ANXA2P1	5.57426	5.69325	5.90281	5.83112	5.77646	5.81888	5.42834	5.59427	5.66524	5.72204	5.70509	5.43567	5.90164	5.77052	5.87541	5.85995	5.44958	5.61466	5.63037	5.948	5.78178	5.64738	5.80447	5.32387	5.74742	5.74618	5.58374	5.74144	5.39719	5.75603	6.15233	5.60011	5.79331	5.9913	5.63136
ANXA2P2	11.0296	11.225	11.379	11.0715	11.0741	11.4529	11.0343	11.0775	11.021	11.2687	9.07379	9.06348	9.00318	8.83766	8.61404	9.06383	9.08541	8.97268	8.90425	8.87142	10.438	10.1396	10.5124	9.8709	10.3034	10.1273	9.77534	10.085	9.58256	10.192	10.192	9.60604	9.91632	9.97699	9.73349
ANXA2P3	6.37584	6.41218	6.53144	6.42451	6.23616	6.71299	6.35543	6.35279	6.38375	6.439	5.47224	5.36722	5.25379	5.08867	5.54213	5.32321	5.46859	5.41528	5.01175	5.66861	6.00298	5.23591	6.2301	5.53126	5.63821	5.88711	5.55611	5.87354	5.03415	6.1677	6.77291	5.90476	6.09594	6.58509	5.92035
ANXA2R	6.35146	6.14721	6.40521	5.9483	5.97881	6.23457	6.33591	6.46785	6.6856	6.76046	6.3325	5.93291	6.27068	6.03413	5.8846	5.85048	5.99837	6.21181	6.49465	6.05394	6.11511	6.00332	5.46368	6.14814	6.26117	5.97503	6.20154	6.08951	6.57237	6.3183	6.63379	6.23995	6.55958	6.29643	6.42094
ANXA3	7.76335	8.91592	8.94014	8.8545	8.7556	7.64842	7.72695	7.22874	7.68197	6.97647	7.45776	5.96831	7.35624	7.37103	5.68684	5.70992	5.34958	6.87008	5.50791	5.85862	8.41715	7.88025	7.81333	7.36523	8.05591	8.89365	7.30779	8.1492	6.75462	4.73533	6.05735	5.81423	6.59661	7.0095	6.25715
ANXA4	10.2479	10.6758	10.7505	10.698	10.3978	10.5806	10.4169	10.4473	10.4975	10.226	10.0721	10.0699	9.81729	9.83303	9.76993	9.82531	9.94879	9.94735	9.77843	9.96793	10.6371	10.7344	9.93359	9.82353	10.4346	10.4413	10.1574	10.5897	9.63408	9.79496	10.3417	9.8873	10.2235	10.2485	10.1326
ANXA5	11.1593	11.5777	11.4748	11.3469	11.1593	11.6222	11.4748	11.647	11.3136	11.3202	10.8034	10.8241	10.88	10.7511	10.6976	10.9216	10.8274	10.8639	10.5502	10.7839	11.1895	11.2468	10.9228	10.748	11.2835	11.4529	11.2196	11.0026	10.7276	11.2196	11.0148	10.6046	11.417	11.2048	11.3121
ANXA6	7.54273	7.4137	7.128	7.22967	7.25094	7.52077	7.44897	7.5332	7.52754	7.58925	7.9867	7.95992	7.63462	7.82497	7.9698	7.8024	7.87021	8.02449	7.89288	7.82945	7.64649	7.42896	8.11142	8.0021	7.6049	7.59646	7.66255	7.36733	7.85518	8.09303	6.98623	7.8611	7.64332	7.71513	7.81661
ANXA7	9.74241	9.60563	9.72782	9.66916	9.60563	9.70314	9.70527	9.51279	9.57804	9.58683	9.88242	9.97919	9.92444	9.7862	9.77237	9.90914	9.87822	9.87449	9.71451	9.83917	9.91932	9.86084	9.5841	9.50679	9.88388	9.82559	9.76339	9.81106	9.39405	9.71442	9.87595	9.72364	9.78979	9.86393	9.94405
ANXA9	4.82687	4.63806	4.63399	4.66686	4.65325	4.70291	4.77561	4.68355	4.66045	4.68677	4.81049	4.56302	4.55234	4.26668	4.49343	4.69782	4.56383	4.50757	4.52351	4.58643	4.62101	4.66469	4.6189	4.55945	4.49288	4.68373	4.75713	4.59433	4.75373	4.81665	4.52302	4.73303	4.55684	4.7291	4.47401
AOAH	7.18732	6.95333	6.57341	6.40057	6.44949	6.73071	7.71955	7.21212	7.15564	7.5815	5.42694	6.19655	5.83965	6.07725	5.51552	6.01345	6.18286	5.81165	5.87967	5.77528	6.02209	5.64662	5.51691	5.97956	6.04103	5.55358	6.48606	6.01872	5.99189	7.00699	7.6544	7.12551	7.10458	7.14508	6.95033
AOC1	4.06588	4.48465	4.74511	4.34402	4.4729	6.18858	4.33745	4.89247	4.3821	4.37822	4.23257	4.40206	4.64119	4.39703	4.41505	4.36258	4.32404	4.30845	4.4729	4.66084	4.5521	5.22943	3.62916	5.61435	4.95374	5.01962	4.7894	3.98938	4.13584	3.76927	3.82782	4.78365	4.52677	4.62134	4.31987
AOC2	4.58334	4.14545	4.51818	4.57923	4.25533	4.57352	4.68253	4.43373	4.77556	4.73277	4.06773	4.29033	4.34305	4.01207	4.11845	3.97615	4.31989	4.35553	3.99119	4.21487	3.8331	4.46146	3.88402	4.33847	4.20244	4.22132	4.20323	4.22749	4.05086	4.773	4.77255	4.68145	4.6239	4.49224	4.58386
AOC3	10.1305	8.0591	7.26483	8.01915	8.00961	8.00567	7.82688	8.19701	8.2801	8.53781	6.6179	6.53933	6.21714	7.21147	9.45942	7.37999	6.57567	6.7302	6.92713	6.36884	6.75001	6.57517	7.32059	9.64055	7.61141	7.68556	7.58793	5.94381	6.74075	8.33736	7.64594	7.80555	8.40666	7.13551	8.76191
AOC4P	5.63178	5.60978	5.57928	5.51356	5.64226	5.67208	5.55815	5.57551	5.56528	5.65929	7.5306	6.90582	7.31223	7.07093	7.55903	7.53546	7.25969	7.34145	7.18864	7.55294	6.51505	5.91153	6.41981	6.53977	6.26698	6.14781	6.26609	6.4132	6.57648	6.12622	6.55673	6.78922	6.76839	6.45478	6.6345
AOX1	7.48902	7.61114	7.4783	7.54522	8.31411	7.20797	7.20797	6.99917	6.77228	6.89052	7.0736	7.02336	7.4025	6.94862	8.22388	6.36487	6.94404	6.97432	6.54662	6.88947	7.81015	7.73005	7.54464	6.9495	7.66264	7.71083	7.40584	7.81561	6.35676	6.85081	6.37403	6.79759	6.47075	6.63665	7.56321
AOX2P	4.5787	4.59796	4.67967	4.30042	4.68771	4.50364	4.33885	4.67372	4.56212	4.46856	4.10936	4.00099	4.16295	4.22303	4.05909	4.30794	4.2151	4.2263	4.27738	4.27214	4.49708	3.72033	4.33375	4.42204	4.6337	4.20828	4.22677	4.37186	4.59006	4.58358	4.23067	4.31988	4.43443	4.35163	4.61498
AP000230.1	5.14073	5.07292	5.12262	5.17906	5.1188	5.22003	4.8793	5.0665	5.00722	5.1566	6.34109	6.19822	5.994	6.24952	6.34549	6.06336	6.76355	6.32541	6.57599	6.42915	5.70042	4.87483	6.08833	5.77555	5.61821	5.60197	5.48186	5.42717	6.18828	5.49096	5.45465	6.4307	6.16026	5.25941	5.61908
AP000253.1	4.09297	4.08831	4.26371	4.45976	4.40967	4.41119	4.18193	4.15591	4.15185	4.13186	3.41722	3.34568	3.44152	3.32722	3.43935	3.47531	3.47345	3.38295	3.38947	3.43935	3.86475	3.86833	3.42416	3.83986	3.97547	4.419	4.08761	4.36054	4.29985	3.26595	4.23218	3.44365	3.4074	3.10548	3.49964
AP000265.1	3.61149	3.70945	3.72592	3.3707	3.82119	3.66483	3.70945	3.64521	3.76765	3.49357	3.24409	3.18015	3.27798	3.26073	3.232	3.25403	3.35584	3.26335	3.3344	3.34042	3.4579	3.47843	3.41559	3.79619	3.30733	3.44139	3.86797	3.34783	3.43836	3.19282	3.79926	3.33216	3.40701	3.42938	3.17361
AP000347.2	5.5895	5.77639	5.68743	5.89734	5.72885	5.57922	5.68959	5.85378	5.67219	5.72502	4.33513	4.51824	4.49891	4.60056	4.46126	4.57944	4.48137	4.56574	4.80245	4.61204	5.11081	4.74366	5.02651	5.3201	5.14794	5.08712	5.26519	5.09746	5.6367	5.13051	4.85531	5.36665	5.04427	4.82545	5.09175
AP000462.1	4.41144	4.39115	4.45991	4.32719	4.38046	4.3646	4.43833	4.38046	4.40735	4.29517	5.24011	5.58988	5.29277	5.23048	5.89723	5.22178	5.41319	5.2714	5.39456	5.30781	4.31525	5.59925	5.09405	5.36922	5.10176	4.66995	4.53559	4.57853	4.79677	5.13745	4.36248	4.71914	4.8594	4.77225	5.14084
AP000473.8	5.00333	5.38357	5.42284	5.55647	5.48374	5.29072	5.14291	5.19806	5.10385	5.09998	6.16511	6.19517	6.35676	6.2018	6.59721	6.40002	6.12927	6.10442	6.2667	6.35061	6.31011	6.31433	5.42122	5.86231	6.73182	5.82674	6.2178	6.06245	5.42898	5.71582	5.34273	5.43425	5.627	4.48513	5.50831
AP000525.9	6.03944	6.99828	7.04435	6.44231	6.90405	7.21268	7.08348	7.51931	7.47952	8.07877	9.43259	9.91494	9.68719	9.39667	9.70771	9.96503	10.0058	10.1865	10.348	9.69358	7.24343	9.23435	9.23136	8.3131	6.13365	7.05359	9.37157	8.3124	7.22813	9.87191	8.07129	8.79664	9.59776	8.52709	8.66218
AP000696.2	4.66205	4.66451	4.63267	4.87336	4.65995	4.82229	4.67028	4.50088	4.67193	4.67857	5.42974	5.16278	5.42183	6.10983	5.62623	6.10554	5.60574	5.65886	5.85133	5.6762	5.04893	5.26309	5.26846	5.22722	5.33718	5.32543	4.62532	4.86555	4.87353	5.56639	5.07302	5.29923	5.10822	5.33965	5.09819
AP001063.1	4.87972	4.83174	4.87152	4.74793	4.85755	4.72908	4.81442	4.7816	4.78424	4.88394	6.66623	7.15106	6.85589	7.02835	7.19471	7.31194	6.67546	7.14113	7.25607	7.20196	5.87704	5.29817	5.60478	5.86052	6.17513	5.79055	5.35297	6.01274	6.11892	6.34073	5.42176	5.74452	6.07639	5.92377	6.51534
AP001171.1	5.72351	5.64878	5.77816	5.66584	5.75223	5.95991	5.65887	5.72252	5.74995	5.73489	6.15762	5.91982	6.12086	6.19736	6.50262	6.20997	6.12745	5.86619	6.1083	6.48693	6.13589	5.58708	5.39307	5.75919	6.1466	5.97101	6.01878	5.98172	5.7384	6.2206	5.87115	6.3115	6.05025	5.80128	6.23563
AP001189.4	4.27674	4.24296	4.27766	4.26077	4.17964	4.22425	4.2518	4.22083	4.33881	4.23163	5.41549	5.32504	5.30523	5.35943	5.37611	5.26084	5.43921	5.39383	5.31552	5.37557	4.86355	4.2068	4.43802	5.09122	5.45487	4.60798	4.89316	4.25838	4.6299	4.15217	5.21016	4.67341	4.97695	4.98317	5.29773
AP001462.6	5.54765	5.67828	5.67715	5.98724	5.86868	5.71569	5.45789	5.59987	5.55499	5.60586	5.67186	5.63481	4.99992	5.27716	5.73076	4.57446	5.1376	5.14652	5.18061	5.32314	5.52454	5.18392	5.83217	6.22023	5.49822	5.70474	5.81082	5.89248	5.9184	5.40741	5.19064	4.89138	4.93949	5.26052	4.63996
AP001605.4	4.79492	4.7552	4.73188	4.76836	4.71458	4.84741	4.70938	4.67242	4.74645	4.76535	6.57739	6.7002	6.65897	6.60958	6.44019	6.51658	6.67755	6.63283	6.48774	6.73346	5.98105	5.42077	5.62979	5.52901	5.6267	5.82872	5.5384	5.23587	5.44167	6.578	5.11163	6.34348	5.91437	4.77016	5.46142
AP001630.5	5.08379	5.14749	5.07146	5.09593	5.01072	5.11453	4.76293	5.06369	4.94333	5.05418	6.36688	6.2688	6.21475	6.05204	6.63061	6.4829	6.70267	6.43709	6.30113	6.95874	5.43416	5.7902	5.68932	6.16736	5.46334	5.59322	5.82262	5.22221	5.61832	5.78317	5.95066	5.9177	5.23487	5.89136	6.13347
AP006216.10	3.70466	3.69495	3.67318	3.75657	3.7541	3.67673	3.71705	3.69821	3.61326	3.62621	4.82433	5.33426	5.03712	5.02397	5.58983	5.32913	5.1413	5.56601	4.84403	5.31064	4.3444	5.35643	4.20625	4.64835	4.28691	4.61984	4.1724	3.79872	4.82782	4.35516	5.02402	3.95348	4.31133	4.21303	3.8575
AP006222.2	5.72484	6.02404	5.84738	6.04445	6.26116	6.21991	5.98354	5.77222	5.98292	5.87988	6.42667	6.20496	6.61017	6.41577	6.89489	6.51858	6.70595	6.39333	6.54903	6.50578	6.48063	5.8468	6.68998	6.21152	5.92367	6.52733	6.60359	6.62583	6.77817	6.08101	5.64465	6.26611	5.7725	5.88393	6.07068
AP006547.3	5.78106	5.57561	5.62471	5.45555	5.65581	5.75625	5.56268	5.68662	5.62299	5.68131	7.36698	7.00144	7.32531	7.25959	7.13483	7.49431	7.54717	7.08539	6.93191	7.22868	6.59941	5.68807	6.03392	6.4016	6.64228	6.4078	6.57842	6.02998	6.65055	5.8395	6.74532	6.72003	6.6241	6.48844	6.63834
AP1AR	4.32745	4.27713	4.38292	4.42359	4.32818	4.40369	4.54879	4.48535	4.43063	4.38806	3.84763	3.97383	3.96873	4.12909	4.05345	3.95732	4.22696	4.00385	4.0425	4.05062	4.3891	4.55981	3.69328	3.95667	4.37688	3.96419	4.18263	4.12869	3.65713	4.50009	4.40071	4.07622	4.4561	4.35054	4.3778
AP1B1	7.06082	6.89389	7.05184	7.01987	7.07987	7.11165	7.23736	7.07684	7.03385	7.27847	7.58031	7.84154	7.91863	7.60832	7.70477	7.85498	8.01421	7.54443	7.99556	7.88802	6.9889	7.12568	6.98958	7.44669	6.99228	7.13344	7.5543	7.10524	7.74102	7.71598	7.61458	8.14232	7.40507	7.76198	7.7836
AP1G1	7.62143	7.66861	7.62802	7.68001	7.80431	7.62164	7.66282	7.66861	7.58905	7.67105	7.30181	7.56234	7.63348	7.29506	7.11474	7.15933	7.20796	7.30722	7.02875	7.11096	7.66387	7.62536	7.6853	7.85872	7.47814	7.47475	7.54408	7.52425	7.67225	7.60024	7.02327	7.1742	7.38326	7.09383	7.40415
AP1G2	6.21473	6.18178	6.17742	6.19583	6.15431	6.07588	6.28677	6.16786	6.28178	6.3647	5.47824	5.72215	5.95667	5.88931	6.23813	6.01076	5.82415	6.05053	5.92059	6.17907	5.90256	5.56064	5.94974	6.21136	6.10009	6.00406	6.26228	5.90307	6.58872	5.84023	6.31779	6.33006	6.25257	6.06666	6.03608
AP1M1	7.27091	7.20286	7.189	7.15615	7.18952	7.40487	7.33962	7.43471	7.50949	7.49697	7.60626	7.73795	7.48609	7.67033	7.62514	7.62514	7.63184	7.80595	7.61402	7.86559	7.47436	7.38913	7.90601	7.6448	7.40748	7.75334	7.5352	7.39837	7.77971	7.50646	7.09606	7.60869	7.36073	7.28066	7.59613
AP1M2	4.76948	4.73691	4.70623	4.80665	4.73716	4.82611	4.77333	4.77183	4.71277	4.73507	5.82431	5.74702	5.86578	5.72102	5.87859	5.90187	5.68498	5.84019	5.92195	5.66705	5.28705	5.74506	5.67432	5.11413	5.28547	5.40498	4.92179	5.17354	5.22337	5.4822	4.8413	5.48364	4.89127	5.28433	5.09778
AP1S1	5.98861	5.94909	5.85569	5.9794	6.01336	6.01711	5.94742	6.0947	5.94668	6.08607	5.84651	6.04764	5.99712	6.02818	6.28662	6.26842	6.24993	5.92628	6.3516	6.24067	6.18214	6.15848	6.12053	6.02561	6.1756	5.79954	5.79672	5.68539	5.97477	6.29861	6.15592	6.16385	6.23018	6.30859	6.24536
AP1S2	9.10877	8.48612	8.79192	8.59523	8.43497	8.6952	8.93029	8.82018	8.77515	8.97342	8.43859	8.35582	8.30556	8.15083	7.97724	8.04498	8.35415	8.10189	8.09328	8.33392	8.43155	8.57267	8.2827	8.01634	8.54831	8.29696	8.22904	8.12145	8.09037	8.57363	9.32192	8.55861	9.16101	8.58726	8.54025
AP1S3	3.31235	3.37144	3.43594	3.54646	3.36461	3.31388	3.44768	3.29141	3.37259	3.43798	3.34109	3.42963	3.38553	3.38843	3.36312	3.36102	3.36355	3.35903	3.44634	3.31091	3.24669	3.43455	3.45924	3.35611	3.32908	3.35128	3.38613	3.31182	3.59013	3.34087	3.38516	3.35758	3.38331	3.36233	3.40032
AP2A1	5.76843	5.71398	5.72119	5.71353	5.7839	5.76658	5.64671	5.69727	5.67249	5.66658	5.61108	5.80619	5.8789	6.04134	6.05007	5.74391	5.91949	5.99882	5.89529	6.00703	5.80352	5.89585	6.04902	5.95652	5.60796	5.78172	5.91218	5.61094	5.85912	5.9672	5.65895	5.93195	5.70319	5.85735	5.74414
AP2A2	8.03794	8.0878	7.89529	8.05425	8.29778	8.20762	8.21113	8.09453	8.036	8.08963	7.46734	7.30507	7.77809	7.80753	7.28059	7.3654	7.27027	7.39474	7.47482	7.4028	7.30921	8.16876	8.11154	8.25969	7.47677	7.99934	7.85366	7.95296	7.92364	7.76929	7.33135	8.15795	7.27406	7.58909	7.77034
AP2B1	8.37448	8.65765	8.42096	8.44436	8.57542	8.5338	8.57649	8.60936	8.54548	8.6179	7.5063	7.38432	7.5529	7.38355	6.97651	6.95172	7.33834	7.10424	6.92811	7.09917	8.23721	8.36125	8.42827	8.33874	8.42215	8.23721	8.06917	7.46729	8.05866	8.09009	6.63894	7.19335	7.37678	7.42581	7.85638
AP2M1	9.47273	10.091	9.77802	9.47403	9.76114	10.2395	9.75906	10.3204	10.2882	10.3275	8.47817	8.26137	8.65548	8.20323	8.12309	8.35562	8.16513	8.21449	8.3659	8.20177	9.62375	9.30332	9.45135	9.3123	9.74373	9.2203	9.35323	8.92467	8.86036	9.2673	7.99411	8.79722	9.2331	8.471	9.22724
AP2S1	8.54587	8.18701	8.27615	8.23777	8.26776	8.96104	8.6213	8.847	8.81763	8.90763	9.24209	9.3251	9.16195	9.1992	9.28617	9.63061	9.28456	9.38024	9.74091	9.36701	8.57421	8.2009	9.17919	9.09229	8.57883	8.41369	8.66008	8.30189	9.2603	9.54159	9.32187	9.38567	9.45654	9.33277	9.17526
AP3B1	7.00278	7.07176	7.01359	7.15286	7.01153	7.03111	7.28969	7.11847	7.11754	7.19856	6.83455	6.84435	6.3782	6.61911	6.81393	6.54891	6.80588	6.35282	6.72024	6.45759	7.11764	7.17814	6.57469	6.33859	7.25285	6.97611	6.98921	6.96286	6.5367	7.2336	6.37311	6.83698	7.0375	6.48842	7.39245
AP3B2	4.34863	4.27018	4.20721	4.27278	4.30187	4.21187	4.22123	4.16943	4.21363	4.23404	4.48995	4.80861	4.82437	4.47165	4.64111	4.66427	4.88157	4.45695	4.60551	4.6898	4.68649	4.21919	4.11041	4.49126	4.27543	4.7753	4.52914	4.49157	4.50845	4.20437	4.33929	4.4329	4.69327	4.26092	4.74619
AP3D1	7.99847	7.96864	7.75846	7.85267	8.03219	8.04761	8.06295	8.03674	7.98538	8.28017	6.36093	6.28841	6.50821	6.851	6.36921	6.39714	6.38599	6.32795	6.561	6.45111	7.01415	7.08777	7.1268	7.26411	7.0856	7.31928	7.35861	7.22633	7.95328	7.25537	6.45795	7.5968	7.05226	6.61113	7.79418
AP3M1	8.29297	8.30256	8.34071	8.31253	8.32455	8.27202	8.29917	8.24689	8.30372	8.32245	5.98478	5.99029	6.25093	5.86854	5.79926	5.68958	5.81215	6.02074	5.73773	5.94762	7.0575	7.24911	7.3095	7.22835	7.69098	7.39473	6.96991	7.23052	6.69269	6.97768	6.83538	6.75506	7.0539	6.84736	6.88189
AP3M2	7.25197	7.40378	7.34431	7.13386	7.21823	7.28504	6.93083	7.42867	7.23475	7.27658	7.52753	7.31202	7.02132	7.13548	7.24077	7.05346	7.37955	7.08523	7.06947	6.98029	7.13639	7.37194	7.44617	7.56525	7.22379	7.43494	7.28779	7.19316	7.31212	7.08869	6.76561	7.33771	7.15472	7.07646	7.05631
AP3S1	10.8048	10.459	10.6472	10.6472	10.4134	10.4516	10.6038	10.576	10.6707	10.5286	11.5491	11.5287	11.4952	11.5287	11.4952	11.3146	11.5401	11.6678	11.5287	11.5401	10.943	11.3439	10.8458	10.6579	10.9326	10.956	10.5951	11.1421	10.9474	10.9977	11.2988	11.0236	11.5824	11.2846	10.9105
AP4B1	6.02032	5.98742	6.02363	6.0346	6.05499	5.98442	5.95858	5.93995	6.01168	6.00469	6.04491	5.83466	6.13604	5.8759	5.87668	5.95437	5.72546	5.7742	5.73033	5.85351	5.80313	5.97125	6.02405	5.97954	5.78317	5.88158	5.99319	6.05352	6.05024	5.83447	6.37772	5.90783	6.07391	6.03477	5.76392
AP4E1	5.13706	5.14044	5.21733	5.06187	5.14044	5.16137	5.14131	5.14474	5.12664	5.22585	4.97161	4.93549	4.8611	4.94195	4.77007	4.91442	4.97972	4.78258	4.92149	4.9316	4.90571	5.08164	5.14185	4.82406	4.97862	5.0201	4.95949	4.94912	4.83448	5.08984	5.17479	5.10335	5.17513	5.03062	5.39271
AP4M1	6.22846	6.27789	6.23342	6.24915	6.31971	6.70751	6.19262	6.33672	6.21058	6.20566	6.25092	5.54989	6.00052	6.27089	6.53495	6.05461	6.17069	6.00936	6.76896	6.07161	6.42669	6.37103	6.53251	6.25169	6.37409	6.48571	6.20722	6.29355	6.23922	6.50452	5.8624	5.90818	6.16194	6.40241	5.66258
AP4S1	6.72219	6.70376	6.71678	6.84904	6.65917	6.69732	6.57651	6.64968	6.62388	6.59343	5.71091	5.56528	5.72033	5.51507	5.71838	5.59213	5.60072	5.53013	5.51459	5.58767	6.09867	6.08013	6.19805	5.98145	5.75868	6.02877	5.97224	5.89649	6.17209	5.86735	7.34529	6.08162	6.33092	6.83972	5.43818
AP5B1	4.72689	4.69254	4.66685	4.70192	4.76389	4.64149	4.49035	4.62585	4.62736	4.59905	5.2192	4.87566	4.83708	4.98472	4.58437	4.86968	4.88475	4.89003	4.94897	4.84564	4.92888	4.75159	4.84541	4.85982	4.67755	4.72429	4.88311	4.77946	5.35204	5.05313	4.39696	4.73594	4.81328	4.55048	4.6482
AP5M1	7.36881	7.39145	7.41437	7.37024	7.386	7.35045	7.32566	7.39831	7.32189	7.42759	6.70335	6.57169	6.42816	6.49832	6.21491	6.35529	6.61906	6.26194	6.33007	6.55496	7.16512	7.18018	6.93683	6.82616	7.40429	6.8371	6.61758	7.18073	6.23305	7.02277	6.71789	6.51361	7.20415	6.78402	7.1248
AP5S1	6.59616	6.63168	6.59591	6.52755	6.49314	6.68257	6.5901	6.57786	6.73196	6.73463	7.08894	7.07616	7.25012	7.50015	7.59445	7.41472	7.5645	7.52565	7.15378	7.46203	6.83566	6.2973	7.34384	7.53846	6.69638	6.97648	6.55576	6.68102	7.51561	7.07548	7.0827	6.92755	7.04264	7.25543	6.96446
APAF1	6.0994	6.00278	5.94729	5.96077	5.92456	5.99032	6.11273	5.85677	5.9122	6.04099	5.83056	5.87487	6.21177	5.71922	5.91376	5.99172	5.84801	5.62998	5.86496	5.84447	5.77923	6.08433	5.732	5.86022	6.06139	5.78598	6.16038	5.93796	5.68713	5.97151	6.11487	6.08582	5.91904	6.05157	5.9349
APBA1	5.77679	5.6748	5.44961	5.70497	5.79214	5.66813	5.66706	5.69187	5.65377	5.59995	5.50191	5.62298	5.38582	5.42515	5.36417	5.17274	5.39528	5.29736	5.49401	5.26434	5.30633	5.61202	5.61202	5.68464	5.47853	5.58073	5.72887	5.89997	5.71761	5.54466	5.24739	5.62375	5.36026	5.39919	5.55344
APBA2	6.03832	6.08376	6.01983	5.89012	5.96541	6.22047	6.08234	6.2835	6.27762	6.38213	8.08543	8.10758	8.10463	8.07862	8.19188	8.40712	8.32888	8.09986	8.43594	8.29319	6.78975	6.08002	6.65356	6.99133	6.34699	6.93106	6.64994	6.31066	8.21242	8.12186	7.17371	7.85582	7.61688	7.43469	7.53528
APBA3	6.42955	6.43453	6.35254	6.31987	6.6433	6.60855	6.58981	6.66984	6.62189	6.67224	7.62213	7.70631	7.77619	7.70669	7.76564	7.86776	7.7903	7.88764	8.0007	7.98676	7.08063	6.70756	7.95359	7.63156	6.64811	7.4878	6.93608	7.27207	7.93211	6.96509	7.29645	7.00129	6.7804	7.02923	6.52219
APBB1	6.53357	6.49639	6.60727	6.52864	6.62769	6.85414	6.32017	6.52976	6.60017	6.56818	5.07472	5.06356	4.72602	4.99029	4.94984	4.91759	5.00868	4.97898	5.07999	4.90553	6.06931	5.81637	6.4111	5.95394	5.63617	6.00925	6.11923	5.60387	6.36802	5.75214	5.33565	5.81988	5.26179	5.5174	4.7311
APBB1IP	6.46284	6.31897	6.36864	6.24211	6.32771	6.51345	6.76253	6.53957	6.60146	6.64054	7.54532	7.41745	7.48589	7.4409	7.35882	7.40539	7.27066	7.33356	7.54876	7.31782	6.12838	6.49598	6.22491	6.59445	6.51609	6.45682	6.58309	6.67625	7.18487	7.27814	7.87368	7.64796	7.33201	7.30302	7.82835
APBB2	7.06638	7.1317	7.04601	7.09439	7.13131	7.01267	6.90027	7.06311	7.04331	6.9343	6.21156	6.19329	6.13349	6.16782	6.36372	6.073	6.33344	6.41249	6.01372	6.18766	6.98987	6.99761	6.98649	7.11807	6.93079	6.51584	7.16697	6.64325	6.68321	6.59013	5.68753	6.18986	6.51055	6.0842	6.5045
APC	6.0148	6.18412	6.14952	6.1591	5.97258	6.0148	6.03401	6.01097	6.06873	5.97209	6.36222	6.12317	6.19038	5.93693	6.02697	5.81734	6.0003	6.08979	5.81461	5.87657	6.27301	6.46572	5.91913	5.86661	6.35821	6.07815	6.2446	6.1882	5.68758	6.28865	5.53385	5.88854	5.95949	5.76602	6.23337
APC2	5.47403	5.52719	5.47365	5.52944	5.54973	5.60783	5.5617	5.59673	5.54685	5.51232	5.90347	6.02191	6.19861	6.03803	6.0805	6.16602	6.07096	6.08077	6.05298	6.20428	5.82683	5.62192	5.73133	5.93953	5.92286	5.77945	5.92155	5.9943	6.10611	5.42532	5.48728	6.23479	5.85506	5.97627	5.43987
APCDD1	7.23098	9.99984	10.5359	10.3504	10.2145	9.74705	8.59392	9.35596	9.42789	8.93906	12.4972	10.9523	11.5736	11.5555	10.8904	10.2894	11.3444	11.1725	10.124	11.4465	11.3416	11.1597	10.9815	11.1734	11.2641	11.5443	11.3073	11.4982	10.8364	9.1891	8.16902	8.87645	9.37845	8.84362	8.49383
APCDD1L	6.84734	6.8819	6.55679	6.56708	6.09558	7.57767	7.51817	7.50942	7.52625	8.24543	5.53493	5.6865	5.66759	5.35374	5.36359	5.61891	5.98397	5.63916	5.57971	5.38947	6.26072	5.92633	5.93791	6.06723	5.35805	5.52468	5.02242	5.60187	6.38858	8.06581	7.00859	6.58878	6.28227	6.83024	8.16538
APCDD1L-AS1	4.9172	4.95631	4.89294	4.84221	4.90764	5.03266	4.90887	4.98881	4.9717	5.02269	5.91535	6.0006	5.9276	6.08072	6.15837	6.15376	6.17575	6.04598	6.00554	6.03052	5.38058	5.24081	5.20433	5.2157	5.48139	5.39389	5.41873	5.48451	5.95649	5.81474	5.43814	5.49655	5.42026	5.30211	5.87398
APCS	4.88282	4.76593	4.91856	4.99256	4.92464	4.86532	4.82977	4.77637	4.75195	4.90269	6.22235	6.26721	6.36292	6.11734	6.22758	6.19714	6.44505	6.0903	6.64937	6.66509	5.32984	5.6334	5.5599	5.39557	5.63932	5.59394	5.76545	5.63223	5.59694	5.93393	4.81808	5.82142	5.81664	5.31594	5.57978
APEH	6.65121	6.6098	6.58436	6.60599	6.76453	6.65759	6.69883	6.72137	6.75435	6.71138	6.09603	5.75604	6.23275	6.24825	6.11997	6.41175	6.24225	6.18482	5.89775	6.53614	6.52791	6.2004	6.86345	6.59587	6.00922	6.22904	6.35292	6.13162	6.39789	6.44075	6.65082	6.56568	6.39789	6.8996	6.36208
APELA	4.36084	4.65194	4.69186	4.05223	4.32164	5.62827	6.51856	5.86713	6.76792	7.77553	3.91045	3.95504	3.82161	3.86416	3.90454	3.92022	4.10071	3.94309	4.53744	3.98402	3.52756	3.74748	3.89724	3.43398	3.491	3.51764	3.6645	3.6863	4.15751	6.66635	7.28837	5.23902	6.70002	5.58758	5.228
APEX1	10.066	10.0791	10.1734	10.0478	10.2475	10.1199	10.1982	10.2585	10.3349	10.2887	8.73943	9.07199	8.59808	8.97871	8.76997	8.93609	9.01276	8.8841	8.86867	8.5742	9.35423	9.09177	9.33372	9.12177	9.35423	9.38324	9.42977	9.32269	9.31422	9.52634	10.3627	9.66731	10.0574	9.60785	9.68093
APEX2	6.60556	6.67411	6.62824	6.50634	6.50143	6.65963	6.74378	6.6529	6.83037	6.6667	6.24845	6.17513	6.18018	5.87543	6.07625	6.04062	6.12321	6.42942	5.94925	5.86562	6.19873	6.06573	6.9649	6.67759	5.9137	6.47929	6.22053	6.25326	6.51821	6.32521	6.38908	6.55907	6.20428	6.56351	6.27228
APH1A	6.40996	6.50172	6.44123	6.48702	6.42106	6.65712	6.72277	6.68904	6.68341	6.57356	7.13787	7.2654	7.3413	7.19755	7.00673	7.02969	7.08759	7.16783	6.98595	6.94325	7.10097	6.60165	6.91586	6.20899	7.07076	6.82626	6.76306	6.95641	6.81948	7.05096	6.64087	6.95773	7.03355	7.03232	6.83172
APH1B	7.22312	7.14678	7.10134	7.21847	7.3264	7.16523	7.1616	7.18081	7.05793	7.24935	7.68013	7.44221	7.49186	7.64679	7.62102	7.56116	7.39178	7.43589	7.5842	7.66178	7.26148	7.27381	6.98703	7.22118	7.23983	7.24708	7.35925	7.50008	7.31674	7.27833	7.98616	7.47298	7.44167	7.62558	7.36196
API5	6.91177	6.8563	6.87795	6.91921	6.88742	6.87336	6.92462	6.8698	6.8221	6.9585	6.2372	6.47799	6.31651	6.18246	6.40604	6.31622	6.46835	6.25774	6.47686	6.28588	6.63562	6.43543	6.3416	6.34255	6.72781	6.45939	6.40413	6.43574	6.29793	6.80118	7.31066	6.5433	6.88924	7.09126	6.78362
APIP	6.64686	6.68423	6.64001	6.66258	6.72763	6.52102	6.67948	6.72827	6.53358	6.47816	5.8867	5.97778	5.7856	5.80778	5.49024	5.75203	5.63385	5.64866	5.47352	5.65948	6.45392	6.95742	5.51129	6.54036	6.10531	5.64129	5.55954	5.77562	5.82494	6.30903	6.8154	6.13914	6.67573	6.32902	5.93751
APLF	4.41133	4.19249	4.24993	4.40146	4.22562	4.39948	4.33599	4.22909	4.32911	4.22028	4.2391	4.27722	4.58253	4.13179	4.25995	4.3214	4.07502	4.07979	4.11903	4.22116	4.28863	4.28945	4.40973	4.33687	4.22502	4.24778	4.36034	4.35532	4.20321	4.02843	3.95954	4.42735	4.49163	4.21199	4.31287
APLN	6.21475	6.06969	6.06305	6.01281	6.05401	6.12077	6.01323	6.76484	6.26693	6.38601	5.86963	5.41274	6.69522	6.43182	6.79399	6.58355	6.69522	6.55587	6.55335	6.37107	5.95187	5.94371	6.10627	5.76661	5.82291	6.07265	6.05369	5.77193	7.34468	7.33199	6.30601	6.46787	6.34861	6.26212	6.86594
APLNR	8.37872	8.38491	8.63272	8.04226	7.85312	8.11516	8.28618	9.12735	8.97779	9.4715	6.67021	7.3165	6.88101	7.148	6.62221	6.35037	6.62934	6.67577	7.16108	6.87907	6.86892	5.99333	7.13859	9.26021	7.35274	6.63653	8.09916	7.74489	8.17948	8.55586	8.33519	7.85032	8.07518	7.51498	7.40923
APLP1	6.25903	6.13432	6.15398	6.14761	6.03795	6.11642	6.27118	6.0797	6.18707	6.16202	7.52478	6.97102	7.18031	7.19882	7.2885	7.28966	7.09739	7.57244	7.03295	6.99291	6.37967	6.59776	7.1881	6.95233	6.96453	6.98046	6.1108	6.46628	8.07419	6.20108	6.60082	6.62715	6.06974	6.60654	6.18939
APLP2	8.91546	8.8699	8.80789	8.86425	8.8256	9.04204	9.05963	8.95065	8.86317	9.03451	8.93701	9.23848	9.27604	9.19348	9.16746	9.4798	9.25145	9.21817	9.28491	9.24369	9.11491	9.42691	8.8348	8.74784	9.22865	9.24466	9.20123	9.16514	8.9348	9.23621	8.74973	9.09279	9.05873	9.02751	9.46901
APMAP	9.60506	9.40859	9.42111	9.37277	9.4448	9.49137	9.7806	9.71033	9.71166	9.85548	7.72144	7.97438	7.44964	7.90203	7.85316	7.57716	8.21543	7.93372	8.1392	7.93438	8.33914	8.45548	8.51039	8.2994	8.73312	9.12072	8.78677	8.4182	7.79164	8.83199	9.12072	9.3791	9.03087	8.96302	8.75193
APOA1	5.62531	5.9481	5.75246	7.47346	7.06766	5.90304	5.86405	5.79835	5.85725	5.82354	6.1665	5.86155	6.26785	6.31703	6.40354	6.50634	6.01037	6.21006	6.49235	6.3205	6.28166	5.89166	7.01935	6.70619	6.30329	6.52641	6.29221	6.05727	6.36595	5.49997	5.98161	5.83244	5.70434	6.43091	5.59212
APOA1BP	8.52414	8.60782	8.60166	8.48404	8.79132	8.74545	8.63623	8.62157	8.70766	8.60484	8.95232	8.56385	8.60596	8.7026	8.98101	8.71088	8.36962	8.39601	8.63961	8.60056	8.45824	8.32143	8.73683	8.69914	8.41265	8.5061	8.56363	8.41958	8.98158	8.56659	9.05074	9.011	8.71992	8.91834	8.45562
APOA2	4.2004	4.14385	4.16792	4.08537	4.2482	4.11582	4.26874	4.14886	4.17133	4.14444	4.3042	4.10382	4.32015	4.23768	4.17479	4.20617	4.32491	4.16547	4.51115	4.19045	4.21024	4.12982	4.29438	4.19473	4.19503	4.21591	4.24175	4.24988	4.33597	3.79791	4.2493	4.26816	4.32	4.21446	4.42702
APOA4	6.1415	6.01444	5.88913	6.14194	6.19018	5.98299	5.90216	6.10998	6.01666	5.97339	5.42981	5.84866	5.85155	5.79797	5.95862	6.0831	5.69904	5.65805	5.60944	5.72816	5.94858	5.61254	5.63947	5.75578	5.90388	6.01474	5.97735	5.85207	6.31409	5.62167	5.9806	6.12847	5.9102	6.01509	6.19011
APOA5	5.72434	5.75343	5.74902	5.55504	5.69775	5.81584	5.60551	5.71033	5.65644	5.74902	7.06301	7.0517	7.11971	7.10644	7.23955	7.35015	7.16358	7.07463	7.18292	7.32716	6.66524	5.5803	5.68091	6.31132	6.43408	6.48451	6.4416	6.2883	6.47524	6.29991	6.73892	7.0147	6.46243	6.53059	6.62598
APOB	5.1308	4.43234	4.20375	4.26117	4.31032	4.38927	4.55148	4.20387	4.13965	4.26787	3.94058	4.23475	4.14818	4.1365	4.5689	4.06752	4.25218	4.15216	4.28212	4.35447	4.35806	4.40166	4.6747	4.32271	4.118	4.25356	4.30275	4.23156	4.21841	4.32396	4.00687	4.57107	3.64968	4.24655	4.75452
APOBEC1	4.34555	4.22352	4.24876	4.32346	4.25239	4.31763	4.294	4.22007	4.15815	4.22212	5.74518	5.68087	5.90214	5.75876	5.36699	5.66785	5.59106	5.48661	5.92799	5.61659	4.74865	4.83718	5.06836	4.94133	5.0559	5.62867	4.81382	4.86231	4.529	4.40952	4.88488	4.46955	5.18704	5.13261	5.41983
APOBEC2	5.32368	5.15647	5.1008	5.20884	5.1817	5.27175	5.2211	5.12519	5.09305	5.34004	6.28323	6.11423	6.36956	6.33258	6.2528	6.23395	6.30986	6.35312	6.26978	6.51201	5.69725	5.1996	4.90043	5.77818	5.76284	5.85947	5.52457	5.67628	6.21116	5.62079	5.85712	5.67063	6.12756	5.8657	6.16616
APOBEC3B	5.09798	4.94268	5.34252	4.7841	4.84975	5.33902	5.56108	5.58162	5.99371	6.12767	4.65458	4.38168	4.11413	4.0285	4.06504	4.20716	4.57208	4.21071	4.35306	4.1265	4.01619	4.29611	5.18463	4.49095	4.72012	4.43663	4.24307	3.3201	4.65238	5.57951	6.6517	4.96027	5.10226	5.53039	4.7115
APOBEC3C	6.91696	7.30307	7.17821	7.1656	7.22556	7.24415	7.23027	7.17659	7.19029	7.36194	6.83063	7.05244	6.9392	7.12967	6.95185	6.75079	6.66293	6.91891	6.91946	6.90257	7.06107	7.03854	7.39303	7.49655	7.14026	7.07171	7.30913	7.07539	7.37042	6.83162	6.94384	7.10685	6.72373	7.00809	6.90418
APOBEC3D	5.4144	5.14356	5.05531	5.22128	4.92997	5.16618	5.2175	5.09897	5.14743	5.15722	5.51588	5.70943	5.48808	5.76184	5.90519	5.93256	5.66329	5.57531	5.96922	5.67351	5.42378	5.23235	5.33976	5.23123	5.45257	5.38956	5.42034	5.03881	5.24691	5.70181	6.00994	5.71314	5.37956	5.72488	5.3917
APOBEC3F	6.0637	6.05255	6.12782	6.13863	6.04584	6.04283	6.05317	6.13595	6.14946	6.12497	7.18081	7.12957	6.88395	7.26134	7.1229	7.04706	7.23718	7.11516	7.21539	7.47093	6.58643	5.57818	5.92646	6.66457	6.74353	6.50896	6.50637	6.59342	7.16423	5.90698	7.17608	7.06532	6.8934	6.95329	6.96083
APOBEC3G	6.99461	7.05625	6.86626	6.87064	6.7395	6.95943	7.15337	7.11287	7.0347	7.19937	7.2433	7.81739	7.76298	7.60867	7.41904	7.64358	7.55565	7.35666	7.8562	7.37493	6.75916	6.81414	7.01159	7.36367	6.84607	7.09509	6.98475	6.98207	7.58107	7.30452	8.11145	7.63916	7.51172	7.80271	7.2514
APOBEC4	3.85989	3.92677	3.90601	3.87159	3.84988	3.80787	3.62727	3.86524	3.83634	3.76023	5.71129	5.78192	5.53965	5.56932	5.88397	5.75553	5.60044	5.7019	5.74396	5.5589	4.77708	5.13608	4.70956	4.05829	4.66966	4.79284	4.9375	5.51884	3.63143	4.74886	4.72165	4.48346	4.76121	4.45426	4.99362
APOBR	5.88076	5.77799	5.74401	5.67798	5.79656	5.75972	6.02847	5.72304	5.88334	5.96489	4.68415	4.61641	4.54996	4.76049	4.53456	5.21741	4.58061	4.6494	4.72428	4.60762	4.91336	4.43672	4.71521	5.10555	4.64271	4.47317	5.29808	5.05846	5.16264	5.67303	6.03373	5.92114	5.69479	5.62672	6.03324
APOC1	8.63962	7.54889	7.71117	8.04333	7.82012	8.25441	8.43717	8.36271	8.62117	8.9089	5.58804	7.21851	6.10526	5.98739	7.06485	6.53952	6.56335	5.84933	6.29294	5.96918	6.82289	5.75338	5.88824	6.87882	6.46563	5.88994	6.43324	6.79971	7.69353	7.98702	10.1812	7.44319	7.39445	8.83345	7.93955
APOC2	4.79826	4.83803	4.84283	4.81086	4.94955	4.74737	4.84324	4.86589	4.8963	4.76928	4.95699	4.80456	4.61982	4.72375	5.06734	4.83178	4.98352	4.75172	4.67737	4.84475	4.83154	4.74968	4.67706	4.82196	4.82754	4.94102	4.90007	4.69317	4.79513	4.74298	5.23795	4.86896	4.83102	4.98204	4.86809
APOC3	4.7145	4.85546	4.76202	4.85504	4.83961	4.8333	4.74213	4.80427	4.84236	4.75992	5.99056	5.5534	5.94458	5.97565	5.72945	5.68098	5.98998	5.89718	6.09554	5.86107	5.3148	4.95965	5.36251	5.18406	5.65668	5.41358	5.67435	5.05487	4.52371	5.20741	5.53258	5.39996	5.59697	5.25554	5.56362
APOD	10.3674	6.97421	6.96226	7.38147	6.8358	6.77287	6.05128	6.90976	6.9983	5.8036	7.29844	7.69741	7.77318	7.61503	9.40782	7.23969	7.78458	8.8337	7.181	7.40213	6.49098	6.02781	7.98681	8.98564	8.27084	10.0325	7.38749	6.6439	8.85739	6.5464	6.72514	7.57045	6.42459	6.33251	6.91317
APOE	8.49482	8.89796	9.17264	9.50884	9.56353	9.20896	9.26287	9.45024	9.49547	9.39644	9.22297	10.5771	9.97627	9.07143	9.77493	9.47262	9.4547	8.85987	9.66622	9.51951	9.29341	8.57515	8.58706	9.25308	9.09449	9.31695	10.2922	9.75152	10.0768	9.61126	9.24808	9.37773	8.95988	9.911	9.57542
APOF	3.56437	3.48893	3.54953	3.55966	3.63027	3.39335	3.58637	3.62991	3.57034	3.53126	3.52782	3.2862	3.51392	3.41049	3.32679	3.35232	3.34946	3.47974	3.40951	3.23828	3.42854	3.50496	3.72912	3.45686	3.45959	3.42	3.36473	3.5406	3.44672	3.47357	3.54785	3.43098	3.14816	3.7051	3.38495
APOH	4.58113	4.58548	4.63429	4.66875	4.5478	4.62325	4.55482	4.49428	4.55348	4.61523	4.98731	5.02341	4.75781	5.07206	5.26279	5.02111	4.82128	5.10783	5.10103	4.94349	4.60932	4.79071	4.86742	4.67635	4.59116	4.99121	4.57001	4.72684	4.95424	5.13936	4.37862	4.75082	4.95723	5.15191	4.74114
APOL1	7.76273	8.85286	8.08942	7.69379	7.65217	7.86274	8.10911	8.10118	7.77674	8.0748	9.08298	9.59248	9.93155	9.8568	9.03844	9.18995	9.66257	9.45751	9.75512	9.33565	8.89918	8.4999	8.75374	8.1893	9.1059	9.02769	8.70552	7.88679	9.05122	8.72773	8.73773	8.52811	8.56534	9.51673	8.41728
APOL2	7.09425	7.44341	7.28815	7.24114	7.05559	7.17089	7.31226	7.2471	7.2576	7.32109	7.04809	7.2919	7.50106	6.99033	7.0818	6.9647	7.11277	7.2217	7.20661	7.07323	7.12483	7.0975	7.46939	7.30854	7.23352	7.22051	7.0367	7.05621	7.44749	7.26005	7.30064	7.29578	7.14611	7.22748	6.98602
APOL3	8.43021	9.48179	9.17627	8.73661	8.53737	8.85798	8.82531	9.0627	8.87971	8.67909	6.24358	6.24613	6.52134	6.14238	5.80668	5.51541	6.25018	6.04504	5.8939	6.12668	8.01277	7.08357	8.33853	7.9085	8.16024	8.1398	8.03806	7.30237	7.46858	6.77606	6.21029	7.19861	7.226	6.94058	6.82374
APOL4	5.42001	5.77933	5.53257	5.5846	5.677	5.45619	5.65135	5.68665	5.51211	5.66075	5.25849	5.3022	5.231	5.15248	5.09874	5.23474	5.11002	5.31074	5.27027	5.24299	5.70625	5.68449	5.38165	4.93246	5.74268	5.57567	5.17589	5.35494	5.20707	5.6855	5.72055	5.19589	5.35771	5.24381	5.31283
APOL5	4.63294	4.64609	4.51902	4.64629	4.71896	4.67468	4.51549	4.60106	4.43946	4.65745	6.80499	6.47037	6.27492	6.58083	7.01385	6.90977	6.72435	6.47376	6.80499	6.81506	5.33423	5.66013	5.09591	5.50854	5.82859	5.72686	5.12297	5.64736	5.61511	5.72945	5.76598	6.06597	5.81331	5.46261	5.47131
APOL6	6.24059	7.03945	6.42804	6.3897	6.21576	6.193	6.29453	6.32726	6.22936	6.13807	5.95937	6.02775	6.18492	5.85238	5.93842	5.7726	5.89893	5.82602	5.717	6.10054	6.42404	5.98172	6.02752	6.2392	6.62601	6.44764	6.13272	5.78937	6.76531	5.90935	5.82209	5.99786	5.92472	5.82739	6.37045
APOLD1	8.73831	6.70995	8.05283	6.85842	8.17515	7.06986	6.94536	8.37549	8.06018	8.34189	6.59137	5.28	5.01783	4.98947	8.05117	5.07063	5.92382	5.36555	5.33825	5.54687	5.51634	6.40261	6.87866	7.0554	4.81714	5.93484	7.04184	5.69386	6.60104	9.49454	8.13729	7.11406	7.65138	6.5196	5.38556
APOM	5.05923	5.05693	5.09615	5.13545	5.28096	5.13868	5.11115	5.19185	5.19439	5.09667	6.36446	6.17829	6.37128	6.35016	6.4152	6.41672	6.30965	6.29565	6.3296	6.35906	5.70856	5.60698	5.75147	5.19149	5.33577	5.645	5.57313	5.73246	5.95131	5.88292	5.81732	5.89489	6.14895	5.764	5.76538
APOO	6.67152	6.62058	6.78869	6.76409	6.71352	6.7042	6.87849	6.68283	6.71757	6.83954	6.80685	6.82226	6.64093	6.63962	6.52799	6.32392	6.90233	6.60166	6.83323	6.37074	6.76562	6.58484	6.60038	6.41351	7.02065	6.68587	6.50599	6.59868	6.42896	6.84663	7.08716	6.5557	6.96394	6.72158	6.65292
APOOL	7.43054	7.2496	7.19094	7.21571	7.14031	7.14269	7.1288	7.10012	7.05416	6.95942	6.46455	6.388	6.46106	6.16326	6.61668	6.01127	6.23137	6.39358	6.11739	6.31519	7.14581	7.22438	6.70637	6.79179	7.24101	6.96787	7.08382	6.80858	6.11548	6.44558	5.98958	6.54392	6.5838	6.49755	6.95163
APOPT1	7.19383	7.2312	7.1259	7.08973	7.13403	7.14916	7.16647	7.16172	7.09101	7.19515	6.8372	6.82033	6.74214	6.80809	6.77206	6.5992	6.74249	6.64424	6.86677	6.76851	6.96127	6.84606	7.0372	7.2689	6.87528	6.55556	6.72766	6.81964	6.88315	7.22266	7.4134	7.059	6.97391	7.10537	6.7991
APP	9.3663	9.49561	9.35791	9.47026	9.33937	9.49849	9.15196	9.5063	9.41713	9.62246	9.11736	9.00551	9.32113	9.14307	8.99332	9.06597	9.35791	9.20438	8.91708	9.24184	9.5334	9.26712	9.18274	9.61885	9.44093	9.24435	9.32381	9.56889	9.36915	9.57734	8.83346	9.21997	9.15474	8.94412	9.3044
APPBP2	7.58189	7.55879	7.4672	7.57379	7.60331	7.37359	7.45858	7.50351	7.4624	7.46811	6.3472	6.13068	5.9918	6.00245	6.01123	6.04789	6.13313	6.0253	5.85491	5.79865	7.16124	7.03112	6.46289	6.98959	6.94024	7.10957	6.9296	7.14222	6.23152	6.43018	6.68659	6.4399	6.63975	6.82203	6.4668
APPL1	7.8197	7.97356	7.85917	8.08185	7.82549	7.84325	7.71903	7.69666	7.84201	7.80879	5.85766	5.57432	5.76958	5.74123	5.75006	5.93291	5.95393	5.98873	5.78539	5.49584	7.29004	7.53326	6.70013	6.23406	7.50075	6.79476	6.88163	7.01153	5.28221	7.38321	5.80076	6.48097	6.89609	6.32367	7.61708
APPL2	6.92239	6.92856	6.83113	7.36816	6.78029	7.31841	7.28879	7.09931	6.87262	6.60296	5.55972	5.47449	5.2965	5.62205	5.45462	5.29951	5.60959	5.49137	5.45664	5.6883	6.67175	7.1544	5.55399	4.87758	6.84627	6.29901	6.70125	6.80976	5.19213	6.31285	5.9698	5.40498	6.96884	5.77294	7.09581
APRT	7.78468	7.7872	7.85558	7.88503	8.07683	8.00086	8.22303	8.16449	8.20514	8.03895	7.54885	7.59908	7.46573	7.62698	7.19286	7.63546	7.33675	7.7556	7.77498	7.45091	7.59008	7.33223	7.96227	7.90269	7.44451	7.75959	7.53037	7.51947	7.94818	7.72512	8.28615	8.11193	7.868	8.14995	7.57773
APTR	5.91888	5.88833	6.07154	6.10591	5.94596	5.8759	5.90649	5.82413	5.7177	5.5588	4.51049	4.79839	4.56233	4.52975	4.56998	4.52494	4.54765	4.40725	4.48705	4.70675	5.23812	4.99171	5.0858	4.88154	5.50616	5.55078	5.06151	4.9544	5.17511	5.12431	6.33019	4.82844	5.1572	5.75518	4.55252
APTX	6.64777	6.63958	6.72708	6.61591	6.67835	6.60574	6.57449	6.67217	6.56835	6.60337	5.99915	5.9919	5.78789	5.99117	5.71489	6.01762	5.73726	5.85748	6.02435	5.82466	6.20785	6.01837	6.40464	6.23783	6.23071	5.87474	6.01065	6.0528	5.80788	6.10507	7.21133	6.42142	6.59012	6.8679	6.02307
AQP1	10.1327	9.90779	10.2255	8.57727	9.1023	9.91573	9.81358	9.67813	9.91573	10.0983	10.2216	9.79654	9.88902	10.091	9.89495	9.92213	10.2045	10.3111	10.4642	10.3642	10.3274	9.94171	10.4023	9.9037	10.6952	10.1839	10.1713	9.72487	9.84115	9.94171	8.84833	9.80379	9.80379	9.34575	10.1713
AQP10	4.74656	4.90266	4.92468	4.82445	4.81706	4.80335	4.58554	4.76314	4.79265	4.75817	5.64137	5.27478	5.58872	5.09964	5.77993	5.63532	5.59367	5.55376	5.62055	5.57148	4.93111	5.36407	5.36174	5.25853	5.26679	5.64975	5.23802	5.24646	5.48305	5.27139	5.02877	5.04394	4.97617	5.04363	4.12568
AQP11	4.78359	4.83037	4.84169	4.85337	4.79454	4.77032	4.96445	4.63903	4.67784	4.72032	4.30254	4.42209	4.46253	4.44984	4.11559	4.87982	4.49988	4.27589	4.09882	4.3701	4.71383	4.77569	4.54127	4.86471	4.83295	4.92441	4.5416	4.66377	4.57813	4.40713	4.28604	4.52069	4.45737	4.65569	3.89907
AQP2	5.97898	6.2146	6.24767	6.69095	6.5224	6.47218	6.40414	6.09588	5.86942	6.05777	7.0996	7.04025	7.39192	7.40362	7.32894	7.26131	7.25821	7.19621	7.40584	7.36887	6.86638	6.42064	7.07436	6.78957	7.69985	7.50097	7.14979	6.81375	6.88729	5.98854	5.74093	6.79969	5.91762	6.23978	7.36731
AQP3	6.86775	7.1129	7.25284	6.54119	7.04952	6.95805	6.83071	6.89282	6.96633	7.03113	7.1523	6.49635	6.70569	7.20045	6.71618	7.04508	7.01018	6.7979	6.8907	6.98825	7.4186	6.55254	7.44745	6.22212	7.41268	7.31153	7.39648	6.26669	7.59299	6.68604	6.85414	6.58988	6.94289	6.77155	6.55728
AQP4	3.53359	3.61074	3.5702	3.6253	3.78822	3.50668	3.4952	3.44385	3.57307	3.41051	3.79939	3.76674	3.59995	3.52652	3.53446	3.60927	3.55824	3.7802	3.6406	3.64784	3.70805	3.98006	3.50374	4.01985	3.64855	3.6726	3.5248	3.72826	3.46521	3.34677	3.56775	3.37261	3.39342	3.51706	3.50135
AQP4-AS1	3.66279	3.73294	3.67523	3.60421	3.59979	3.59686	3.66159	3.66238	3.57149	3.63373	3.46863	3.54296	3.44009	3.46374	3.40794	3.44987	3.39608	3.38835	3.36501	3.48148	3.52093	3.72433	3.65672	3.75625	3.58173	3.48425	3.5315	3.64165	3.51904	3.6136	3.37762	3.41038	3.32383	3.43548	3.49201
AQP5	5.636	5.58577	5.60758	5.60651	5.78323	5.78869	5.64552	5.62638	5.63254	5.64333	7.25537	6.88184	7.31463	7.10286	7.1616	7.62568	7.31432	7.13782	7.67901	7.26423	6.43754	6.36379	6.73944	6.84802	6.13946	6.07823	6.06213	5.81263	6.44859	6.78578	6.34105	6.93637	5.98995	6.67861	6.77443
AQP6	5.41326	5.3987	5.27485	5.34762	5.601	5.36864	5.34177	5.42712	5.36443	5.3694	6.5845	6.87376	6.97379	6.81473	6.7559	7.13137	6.64328	6.47487	6.98895	6.77366	5.90071	5.79884	6.26173	5.99151	6.28195	5.9732	5.82053	6.07885	5.95704	6.33349	6.55421	6.08887	6.03303	6.28604	5.66661
AQP8	4.65802	4.73107	4.47417	4.64599	4.77755	4.72712	4.44073	4.83825	4.7132	4.71694	4.96264	5.15991	4.7995	4.85304	5.23051	4.79502	5.12694	4.82661	4.82074	5.07092	4.69231	4.64839	4.91819	4.83436	4.77681	4.87995	4.88345	4.75063	5.4356	4.81549	4.59253	4.74027	4.74027	4.78309	4.81863
AQP9	6.75894	5.70257	5.30117	5.3673	5.23239	5.98234	6.71873	6.39348	6.56504	8.0271	6.12697	6.2736	6.01115	5.90962	6.26563	7.45884	5.95863	5.34446	6.90553	6.08477	5.29054	5.41905	5.3747	4.98329	5.2276	5.04946	5.78913	5.23969	6.23741	6.94823	8.53031	6.39744	7.14509	7.24047	7.34719
AQPEP	4.76956	3.68454	3.8965	4.58241	3.54256	3.80249	3.93157	3.60742	3.57557	3.70567	3.87812	4.08125	3.92782	4.24887	4.15092	4.02391	4.02344	4.19787	4.08321	3.82197	4.07494	4.13893	3.95849	4.84603	3.8055	4.36877	4.50482	4.18551	3.79626	3.67717	3.92576	3.65668	3.483	3.40167	3.5197
AQR	6.8105	6.79364	6.84772	6.92461	6.94418	6.76471	6.88424	6.69864	6.74315	6.74104	6.09514	5.81163	5.958	5.82083	5.97968	5.84047	6.00789	6.07722	5.84259	5.81135	6.74171	7.04795	6.37737	6.37161	6.83747	6.45313	6.79203	6.4968	5.77195	6.4835	5.87229	5.94899	6.28018	5.7435	6.40503
AR	7.32049	7.42639	7.35558	7.63132	7.44938	7.03383	6.80086	6.69501	6.79631	6.30486	7.56206	7.31501	7.51244	7.2858	7.42937	6.89243	7.03186	7.30545	6.82171	7.20142	7.42722	7.61833	7.49781	7.79605	7.16715	7.41028	7.43164	7.79258	7.22395	6.73472	6.34734	6.8596	6.41652	6.88401	6.6712
ARAF	6.99588	6.92755	6.87421	6.75728	6.92973	6.88211	6.81377	6.89572	6.99107	6.92395	6.42989	6.27086	6.03608	6.04259	6.44415	6.41594	6.12737	6.5757	6.00755	6.06059	6.42867	5.93196	7.0663	6.79901	6.5041	6.53002	6.3048	6.29308	7.05362	6.77063	6.35568	6.86955	6.51245	6.74206	6.57294
ARAP1	7.18443	7.09231	7.00969	7.01313	7.02663	7.07837	7.3131	7.24482	7.11198	7.22749	6.76543	7.07397	6.58001	6.51855	7.00887	6.75516	6.75105	6.71364	6.87571	6.64401	6.7515	6.78834	7.10839	7.1637	6.67073	6.85724	6.9059	6.67622	7.42159	7.33124	6.98159	7.24392	6.78625	6.84319	6.97107
ARAP3	6.67462	6.63031	6.86803	6.39371	6.35832	6.59348	6.53445	6.72103	6.6059	6.95116	6.84301	6.54898	6.99306	7.29323	6.43959	6.79522	6.8089	6.68253	7.04865	6.8685	6.46124	6.66378	6.76638	6.87666	7.06778	7.11668	6.99907	6.56117	7.09485	6.73233	6.67287	6.5884	6.94749	6.39141	6.2393
ARC	4.86128	4.9892	4.96585	4.90053	5.14394	5.14652	5.01554	5.04594	4.86337	4.83723	5.24509	5.193	4.65832	5.00853	5.26991	5.05832	5.03962	5.009	5.03047	4.71976	4.89793	5.04522	5.35273	5.20087	5.0158	5.07426	4.89944	4.96408	5.39641	4.94504	4.71943	5.09232	4.70106	4.90421	5.11631
ARCN1	9.92371	9.86784	10.012	9.87743	9.98937	9.91706	9.82735	9.89064	9.8395	9.93126	9.41557	9.18964	9.38187	9.47484	9.69415	9.52487	9.4501	9.60082	9.26409	9.36371	9.69503	9.70603	9.94178	9.56371	9.82408	9.94958	9.85313	9.84661	9.82408	9.89407	8.897	9.66003	9.61334	9.3598	9.73751
AREG	3.63324	3.46931	3.50121	3.34988	3.92708	3.43234	3.5926	3.36795	3.44146	3.5278	3.51395	3.48788	3.57965	3.52997	3.79548	3.64188	3.43319	3.46125	3.59836	3.55216	3.31897	3.5214	3.46271	3.46323	3.22443	3.40734	3.37722	3.3499	3.5539	3.41819	3.83727	4.41412	3.41517	3.82166	3.32512
AREL1	5.52234	5.60687	5.63823	5.52062	5.42131	5.53844	5.69963	5.69734	5.62039	5.62761	5.27667	5.25563	5.54223	5.57076	5.51424	5.6303	5.57656	5.4035	5.57383	5.53079	5.63022	5.65916	5.60116	5.31375	5.60855	5.58346	5.68405	5.56369	5.39617	5.80443	5.34677	5.58346	5.48557	5.34149	5.85651
ARF1	7.25901	7.24509	7.2719	7.18389	7.52387	7.32149	7.31315	7.4433	7.33312	7.6636	7.92038	7.72571	8.00293	7.90454	8.09386	8.23149	7.92935	7.86219	8.32306	7.88206	7.45838	7.53251	7.74602	7.82146	7.62509	7.56251	8.4434	7.76826	8.46612	7.46723	7.28807	7.61862	7.57075	6.92627	7.42158
ARF3	7.9663	8.15956	7.92987	7.82518	8.01006	8.29979	8.04856	8.23933	8.17062	8.28314	8.68492	8.83052	8.70966	8.70493	8.67454	8.7683	8.81892	8.63464	8.7369	8.79179	8.19892	7.96866	8.78643	8.61341	8.54223	8.69028	8.27411	8.19396	8.76614	8.4594	8.1298	8.78643	8.14163	8.37774	8.4594
ARF4	10.0762	10.0912	10.219	10.2429	10.0845	10.432	10.432	10.4002	10.4797	10.6068	10.2153	10.1158	9.98664	10.1713	9.86281	10.432	10.4537	10.2445	10.2924	10.3165	10.3947	10.3746	10.1733	9.9549	10.3648	10.1404	10.1085	10.2426	10.0503	10.3418	10.2508	10.1404	10.6722	10.2896	10.6276
ARF5	7.87707	7.9013	7.92218	7.64304	7.86144	7.85361	7.65001	7.91073	7.94936	8.06782	9.21847	8.99052	9.32199	9.20311	9.10438	9.7181	9.07789	9.53704	9.85375	9.41159	8.28736	8.10356	9.31417	9.25742	8.21458	8.0819	8.40923	8.03522	8.56995	9.05908	8.77054	8.73565	8.77599	9.23169	7.88448
ARF6	8.2662	8.03012	8.10393	7.91177	7.98292	8.13479	8.14588	8.09957	8.10855	8.16119	8.3921	8.6077	8.73562	8.4453	8.1531	8.55745	8.53871	8.50169	8.51514	8.53028	8.2512	8.18414	8.38383	8.57524	8.20032	8.41807	8.18414	8.11385	8.44387	8.61349	8.02599	8.26895	8.19567	8.11251	8.75485
ARFGAP1	7.1475	7.13307	7.09456	7.01335	7.17132	7.19379	7.12312	7.37075	7.31079	7.27605	7.17076	6.8348	7.08376	7.08027	7.10361	7.00673	7.10585	6.89589	7.23212	7.46424	7.04658	6.79124	7.46597	7.4589	7.07571	7.1427	7.13414	7.15791	7.48702	7.09166	6.95656	7.21675	7.09864	7.10187	7.10832
ARFGAP2	7.00862	7.14755	7.00059	7.11441	7.20312	7.09732	7.09125	7.13344	7.13609	7.09151	6.70072	6.58302	6.68613	6.49789	6.53288	6.49081	6.49549	6.38492	6.5033	6.71527	6.8239	6.59703	7.3245	7.18987	6.78385	7.01362	6.86763	6.76429	7.36466	6.80024	6.40565	6.8239	6.53765	6.93856	6.53527
ARFGAP3	9.36433	9.31125	9.32517	9.21654	9.13875	9.37001	9.22596	9.33463	9.31286	9.41805	7.4242	7.52182	7.12541	6.92365	7.27261	7.86651	8.11707	7.62623	7.14955	7.61509	8.74797	8.35667	7.74127	6.88503	8.78178	8.09514	8.11536	8.22378	7.95835	8.62887	8.79739	8.29293	8.92587	8.51972	9.31424
ARFGEF1	7.18766	7.10748	7.07761	6.99807	6.97845	7.02246	6.96363	7.22461	7.13996	7.13391	6.57683	6.70096	6.96015	6.97777	6.51438	6.37238	6.46154	6.59669	6.70269	6.68856	6.95931	7.18723	6.69123	6.31863	7.09933	6.77053	7.04264	6.95215	6.365	7.17172	6.86064	6.87088	7.00215	6.71726	7.26033
ARFGEF2	7.06316	7.05461	7.15258	7.0903	6.9701	6.96785	7.04982	6.88938	6.85289	7.01786	6.92167	6.76177	6.86892	6.96485	6.91275	7.01767	6.7792	6.85318	6.77555	6.85273	7.08654	7.11169	6.63363	6.58514	7.34227	7.11375	6.97391	7.08816	6.93392	7.13475	6.69213	6.92594	6.90593	6.74776	7.20071
ARFIP1	7.21335	7.78595	7.45021	7.46396	7.51488	7.53154	7.69762	7.45991	7.56486	7.55822	7.62312	7.79592	7.51638	7.28224	7.55195	7.61156	7.71241	7.73688	7.44867	7.4854	7.62941	7.64727	7.38479	7.19668	7.6625	7.50137	7.44989	7.58412	7.02045	7.56843	8.03868	7.58037	7.63201	7.85341	7.70536
ARFIP2	7.205	7.13406	7.33381	7.06509	7.27946	7.63166	7.27917	7.34138	7.53652	7.69126	9.43699	9.2592	9.34123	9.51639	9.47917	9.53585	9.57494	9.23932	9.58286	9.31597	8.18081	7.73648	9.1539	8.82502	7.7065	8.47334	8.24184	8.57345	8.99952	7.57937	8.4576	8.70952	8.56268	8.23245	7.78467
ARFRP1	6.43306	6.52283	6.47749	6.49869	6.58941	6.61742	6.58045	6.67148	6.6773	6.55485	6.77834	6.60729	6.24835	6.53213	6.57169	6.3881	6.341	6.42381	6.2939	6.49535	6.58887	6.39941	6.74157	6.59472	6.57061	6.45795	6.4839	6.33361	6.70574	6.80074	6.27356	6.5152	6.47434	6.52432	6.66398
ARG1	3.84081	3.78119	3.78304	3.8579	3.82159	3.82393	3.77233	3.79341	3.79198	3.82359	3.68508	3.62846	3.6774	3.76147	3.95975	3.77611	3.79142	3.69217	3.6774	3.63556	3.7867	3.7425	3.83316	3.88554	3.73888	3.78072	3.77036	3.93028	3.72235	3.56879	3.71343	3.8863	3.77183	3.71343	3.75268
ARG2	5.32455	5.02448	5.16619	5.14873	5.35439	5.26254	5.46494	5.24674	5.30319	5.21773	6.21872	6.09682	6.30779	6.31115	6.18556	6.51958	6.2866	6.45192	6.3299	6.16874	5.6116	6.23158	6.01311	5.70243	5.67124	5.25921	5.42754	5.23559	5.05006	5.97668	6.80527	5.78339	5.78149	6.08625	5.60854
ARGLU1	8.28026	8.17819	8.1209	8.21517	8.35955	8.0113	8.11459	8.01413	8.18366	7.96511	8.07277	8.03049	8.56929	8.22185	7.95563	8.32182	8.07965	8.1977	7.77176	8.05601	8.14707	8.21641	8.27867	8.35008	8.25543	8.14828	8.43346	8.64012	8.2541	8.11035	8.00478	7.90297	8.16966	7.63554	7.78535
ARHGAP1	7.8004	7.78359	7.69222	7.69477	7.69893	7.81694	7.66586	7.69521	7.8262	7.83462	8.61103	8.86403	8.76669	8.44596	8.76492	8.93321	8.88814	8.92501	8.95299	8.84134	8.0755	8.10093	8.44211	8.4274	8.08542	8.30372	8.41245	8.22208	8.33854	8.62783	7.10597	8.83543	8.08542	8.06988	9.09279
ARHGAP10	8.08288	7.53053	7.34514	7.35113	7.95502	7.40605	7.36357	7.32693	7.44347	7.15804	7.29339	7.94014	7.94446	8.18467	8.83533	8.23705	7.74141	8.25383	8.0028	8.04957	7.6478	6.98515	7.9876	7.98699	7.0364	7.96962	7.52623	7.74189	7.6259	7.85979	7.73043	8.19948	7.72351	8.48082	7.8979
ARHGAP11A	3.51038	3.55787	3.78226	3.66986	3.86783	3.64859	4.16476	3.93521	3.855	3.84019	3.5369	3.60115	4.17578	3.8261	3.73315	3.72972	3.53368	3.55647	3.58898	3.63774	3.64041	3.84106	3.96606	3.50446	3.84609	3.43146	3.73465	3.69214	3.65872	4.05783	4.23691	3.53205	3.72423	3.46882	3.67704
ARHGAP12	7.38498	7.36786	7.51501	7.49912	7.16462	7.38706	7.45364	7.36139	7.30921	7.21654	6.75365	6.91386	6.62292	6.09527	5.99082	5.88399	6.36146	6.28315	5.79591	5.80405	7.50358	7.78338	6.41283	6.88938	6.99889	6.77481	6.90969	7.44714	5.64234	6.90334	6.71467	6.28455	6.2441	6.84021	6.58374
ARHGAP17	8.24922	7.91635	7.98261	7.90832	7.84828	7.93835	8.12058	7.95731	8.02799	7.94291	9.01134	9.29491	9.05592	9.41029	8.989	8.9051	9.17203	8.9011	9.17024	9.19625	8.17332	8.94552	8.2932	8.44042	8.41357	8.71542	8.65173	8.90167	9.09768	9.04908	7.64362	8.52204	8.65499	7.78835	8.80761
ARHGAP18	8.12426	7.93543	7.88365	7.86641	8.04275	8.04593	8.57321	8.35164	8.23975	8.33401	5.85677	5.91622	5.66505	5.78551	5.67355	5.97677	6.09402	5.92611	6.13598	5.86152	5.9933	6.46223	6.53026	6.35065	5.87223	5.79233	6.22286	5.62235	6.79597	7.54408	9.34663	8.00456	7.82022	8.40513	7.83102
ARHGAP19	6.24013	6.2709	6.28375	6.40379	6.38527	6.37975	6.38817	6.28317	6.1031	6.2495	6.00156	5.94923	6.29712	6.16608	6.05015	6.14302	6.13777	6.27119	5.9771	5.85617	5.98334	6.51777	6.22532	6.18641	6.16017	6.25681	6.38472	6.01455	6.18056	6.35683	6.07169	6.24779	6.08605	6.02426	6.27568
ARHGAP20	5.65724	5.00625	4.87031	4.89492	4.85211	4.84348	4.99534	4.74834	4.95268	4.92277	5.44356	5.66671	5.46777	5.50845	6.06636	5.56535	5.66486	5.57303	5.95893	5.74597	5.28659	4.99973	5.15589	5.47758	5.57207	5.16512	4.90995	5.08327	4.97199	4.8681	5.2692	6.21678	5.51693	5.25082	5.7823
ARHGAP21	8.2991	9.06702	8.95553	9.31092	8.9543	8.59562	8.54968	8.63746	8.6877	8.14372	9.05772	8.71992	9.06252	9.1902	8.62725	8.49615	8.61214	8.66849	7.99927	8.59816	9.06132	9.33609	8.78557	9.2107	8.92378	8.99153	9.17394	9.36476	8.45325	8.45102	7.84922	8.29924	8.20817	8.08536	8.59618
ARHGAP22	6.078	6.14022	6.23826	5.94439	5.89626	6.30906	6.37476	6.10231	6.0855	6.11232	5.16574	5.61445	5.34103	5.41945	5.51622	5.45895	5.51994	5.43616	5.27822	5.56256	5.34555	5.46695	6.07659	6.28797	5.28112	5.86794	5.77904	5.56216	6.3703	6.11684	5.74635	6.1969	5.44073	5.78508	5.35555
ARHGAP22-IT1	4.14028	4.2723	4.1973	3.93471	4.08946	4.38756	4.21444	4.12014	4.2012	4.29248	4.55739	4.58697	4.4968	4.88279	4.26498	4.58416	4.57338	4.51537	4.42315	4.45291	4.68646	3.99712	4.47185	4.24952	4.19316	4.47119	4.21177	4.56567	4.23661	4.44191	4.3522	4.39774	4.38411	4.21587	4.57316
ARHGAP23	6.16772	6.18832	6.12663	6.19247	6.14974	6.23366	6.20879	6.21129	6.28396	6.30415	6.88056	6.75248	7.12422	7.17917	7.22414	7.27226	7.27377	7.10792	7.43778	7.39507	6.55996	6.38466	6.77293	6.69325	6.76979	7.16563	6.76086	6.59112	7.18554	6.22547	6.04946	6.99119	6.72226	6.25778	7.04666
ARHGAP24	7.2567	6.66189	6.6866	6.81502	6.70388	6.98863	6.97076	6.83673	6.97054	6.49313	6.7469	6.888	6.78706	6.73178	6.70968	6.7992	6.7052	6.80838	6.72156	6.7225	6.76495	6.66223	6.67837	6.54711	6.75318	6.78895	6.75028	6.59381	6.60252	6.94465	6.92746	7.16674	6.71445	7.00587	7.29832
ARHGAP25	6.34916	6.12536	6.06135	5.81013	5.82854	6.22747	6.42779	6.39224	6.36522	6.35838	6.55288	6.55418	6.74158	6.50967	6.64715	6.96173	6.84274	6.58139	6.83739	6.67655	6.06621	6.12557	6.03982	6.2004	6.18089	6.08321	6.25374	6.03886	6.55141	6.77535	6.90005	6.77959	6.8261	6.62932	7.1249
ARHGAP26	5.84169	5.63633	5.68693	5.69796	6.20626	5.60917	5.75226	5.76445	5.6652	5.82688	4.82004	5.02454	5.12133	5.13647	5.31447	5.21874	4.88147	4.92187	4.99923	4.8578	5.37419	5.83063	4.91831	5.03111	6.15042	5.59023	5.36079	5.57764	5.29035	5.67202	5.11664	5.00165	5.2505	4.86004	5.93327
ARHGAP26-AS1	3.84648	3.73925	4.03668	4.25775	4.1051	3.97166	3.85061	4.06256	4.29101	3.98242	5.39392	5.51339	5.42045	5.50386	5.25685	5.8692	5.45483	5.56603	5.89889	5.49184	4.8319	3.68322	4.51962	4.54733	5.32985	5.25814	4.72098	4.62511	4.64688	5.58528	5.00825	4.55375	4.86876	4.08754	4.76788
ARHGAP27	5.35271	5.30419	5.35066	5.2659	5.39021	5.3063	5.36892	5.35301	5.37528	5.4218	5.66901	5.63768	5.83151	5.83623	5.80059	5.92371	5.85664	5.83931	5.90654	5.80205	5.27809	5.45656	5.29164	5.34146	5.41321	5.54749	5.73589	5.22354	5.98213	5.83283	5.69191	5.61801	5.77416	5.57203	6.05676
ARHGAP28	4.82888	5.41238	5.26937	5.25447	5.30596	5.04125	5.2004	5.44188	5.40143	5.31771	4.88911	4.87653	4.71244	5.04486	4.97007	4.94828	5.06467	5.1491	5.00536	5.13547	5.34713	5.44456	4.80832	5.00783	5.65383	5.09634	5.30825	5.51286	5.03136	5.17466	4.65719	4.8048	5.02863	4.89533	5.00959
ARHGAP29	6.50642	6.3902	6.56425	6.49424	6.29375	6.38379	6.31712	6.76149	6.57682	6.62993	6.43345	6.34806	6.3679	6.41488	6.1007	6.05032	6.37556	6.36417	6.12795	5.97298	6.05983	6.61735	6.09751	6.19366	6.60135	6.61114	6.43231	6.2016	6.28416	6.32318	6.80293	6.23943	6.75523	6.4016	6.54221
ARHGAP30	6.90558	6.65614	6.59465	6.47037	6.63912	6.82735	7.19153	7.04496	6.98153	7.23917	6.88322	7.14489	6.89488	7.22481	6.85376	6.99747	7.12364	6.96026	7.26655	7.13896	6.48207	6.66082	6.33623	6.64856	6.58284	6.46362	6.94682	6.58714	7.16195	7.29733	7.38877	7.5255	7.32449	7.25828	7.58789
ARHGAP31	5.90564	6.07477	6.28079	5.9853	5.9227	6.09862	5.8875	6.20007	6.05441	6.14698	5.56282	5.65922	5.58838	5.59431	5.48905	5.30456	5.41213	5.6241	5.6511	5.58097	5.65105	5.98224	5.87902	5.63917	6.27457	6.32982	6.17375	5.80231	5.82458	5.93668	5.68836	5.60668	5.75042	5.23309	5.54162
ARHGAP32	5.59213	6.05228	6.12298	6.3272	6.18874	6.13973	6.14164	6.15637	6.35568	6.04257	5.12135	5.20073	5.03493	5.35278	5.40776	5.21881	5.32456	5.39879	5.12757	5.2791	6.00695	6.35563	5.445	5.66528	6.07405	6.17246	6.50081	6.28586	5.5533	5.29631	4.9499	5.27417	5.27451	5.01303	5.29577
ARHGAP33	5.71042	5.71485	5.70003	5.68438	5.75879	5.84166	5.68229	5.70167	5.70179	5.79721	6.65469	6.40748	6.66913	6.50067	6.97331	6.67334	6.63752	6.62217	6.6296	6.66504	6.11658	6.20893	6.80592	6.47762	5.72561	6.07566	6.29906	6.52505	6.73164	6.11992	6.11187	6.2066	5.64273	5.99625	5.55396
ARHGAP35	6.47148	6.43719	6.4059	6.60516	6.46542	6.49559	6.45743	6.50217	6.37302	6.38732	7.41907	7.67214	7.66087	7.77748	7.75158	7.56251	7.62362	7.68621	7.44912	7.57313	7.17994	7.17667	6.89255	7.81541	7.00947	7.37672	7.39637	7.03932	7.35977	6.98871	5.918	7.32796	6.29843	6.49299	7.19114
ARHGAP36	3.25871	3.32369	3.30625	3.2808	3.28933	3.32632	3.52773	3.25278	3.07071	3.07219	3.5164	3.20647	3.2594	3.34344	3.34372	3.34834	3.416	3.22725	3.57174	3.16401	3.21028	3.44556	3.49315	2.97741	3.28213	3.27059	3.18009	3.3162	3.38938	3.26117	3.44098	3.44419	3.04371	3.33861	3.29804
ARHGAP39	4.70929	4.76447	4.75104	4.77887	4.87951	4.75462	4.7955	4.91876	4.7955	4.72868	5.9904	5.5022	5.76303	5.69734	5.76004	5.66441	5.65584	6.08604	6.13287	5.52972	5.02303	5.51867	5.35696	6.08401	5.15616	5.75253	5.53824	5.3502	5.71681	4.77101	4.97798	4.52843	5.31551	5.05852	4.98658
ARHGAP4	6.42731	6.44127	6.38554	6.29999	6.46467	6.51264	6.66183	6.65569	6.46542	6.68793	6.84174	7.02158	7.0181	6.96746	6.94062	7.54061	7.47471	6.67627	7.15759	6.71739	6.49751	6.13832	6.48699	6.77066	6.47353	6.28704	6.77555	6.56948	7.10391	6.82375	7.18696	7.43075	6.95328	7.13665	6.98106
ARHGAP42	4.61642	4.84558	4.74297	4.71517	4.72538	4.65013	4.64725	4.77425	4.76931	4.79638	4.10763	4.15117	4.14709	4.37326	4.19342	4.20944	4.17755	4.30755	4.22508	4.16498	4.58637	4.75711	4.41011	4.07319	4.83951	4.77365	4.38656	4.25801	4.30788	4.58226	4.393	4.136	4.49545	4.3651	4.74639
ARHGAP44	6.29228	6.45799	6.46297	6.50446	6.22311	6.24345	6.19834	6.29863	6.18257	5.87762	6.22245	5.79488	6.33104	6.51681	6.38134	5.91632	5.8916	6.18844	6.0523	6.2794	6.46131	6.32393	6.28178	6.30666	6.27902	6.53364	6.38076	6.34526	6.54661	6.02706	5.56059	6.06843	6.00394	5.91513	6.3694
ARHGAP5	6.85594	6.72264	6.71289	6.90371	6.7482	6.54168	6.63864	6.51422	6.44927	6.36911	5.84486	5.72255	5.76112	5.66547	5.51927	5.50344	5.63891	5.85489	5.53847	5.58409	6.79662	7.01517	5.94164	5.96029	6.77965	6.26359	6.08199	6.62191	5.36979	6.15156	5.30487	5.99684	5.83276	5.87023	6.45084
ARHGAP5-AS1	6.19284	6.29439	6.37424	6.49834	6.34902	6.26292	6.14753	6.04913	6.08232	5.87823	6.71406	6.77213	6.69839	6.89899	6.80111	6.77417	6.81324	6.92467	7.26165	7.08922	6.91061	6.59405	6.30869	6.48029	7.14971	6.80546	6.64779	6.70042	6.37615	5.82786	6.14189	6.64779	6.24395	6.6135	6.4897
ARHGAP6	6.60335	6.59361	6.47356	6.45452	6.3089	6.46205	6.50762	6.48617	6.32558	6.40572	5.5151	5.8063	5.7939	5.68288	5.95645	6.06207	5.79915	5.71362	5.7296	5.75472	6.19725	5.99533	6.18041	6.11428	5.62567	5.58636	6.23564	6.15783	6.39459	6.95506	5.85156	6.3723	5.80832	6.269	6.2339
ARHGAP9	6.9178	6.48189	6.50765	6.17863	6.21381	6.40894	7.47674	7.07551	7.19448	7.20437	6.94566	7.19714	7.13217	7.24984	7.15334	7.22729	7.22321	7.03852	7.57019	7.05837	6.33536	6.52564	6.25171	6.77421	6.35281	6.24391	6.98092	6.36584	7.40242	7.08855	7.73164	7.67111	7.49634	7.33095	7.68246
ARHGDIA	6.65053	6.71747	6.51692	6.59142	6.75507	7.44247	6.86679	7.21207	7.0876	7.09467	7.84665	7.71825	7.9173	8.12113	7.71355	7.77702	7.8581	7.90308	8.07544	7.955	7.25151	6.63839	7.90469	7.38909	7.08151	7.49171	7.19323	7.04966	8.14903	7.72599	6.91308	7.89053	7.22642	7.42318	7.55861
ARHGDIB	8.72437	8.457	8.47499	8.22127	8.20271	9.009	8.66119	8.77658	8.58521	8.85055	9.32679	9.89065	9.74565	9.60782	9.40132	9.92278	9.68368	9.76807	9.89392	9.7987	8.62774	8.93921	8.49081	8.15403	8.84054	8.7055	9.06963	8.54891	9.22533	9.56934	9.82593	9.49938	10.0209	9.49391	10.097
ARHGDIG	5.31103	5.24821	5.19997	5.18438	5.28633	5.22909	5.13412	5.21603	5.24283	5.26454	5.69565	5.05168	5.46239	5.54866	5.41247	5.85521	5.38772	5.21936	5.77857	5.72523	5.54606	5.40628	5.97319	5.44265	5.72064	5.52534	5.2529	5.38768	5.04399	5.15543	5.27236	5.3547	5.21998	5.17831	5.1643
ARHGEF1	7.02703	7.09483	6.94832	6.83191	6.95521	7.0108	6.74385	7.025	6.93637	7.04626	6.38908	6.62325	6.44571	6.87462	7.04694	6.70096	6.61798	6.52088	6.38514	6.98914	6.7101	6.45364	7.1669	7.36803	6.50251	6.71537	6.93245	6.65773	7.28675	6.8272	6.79571	6.6838	6.76486	6.69586	6.69559
ARHGEF10	7.49326	7.8067	7.68209	7.90028	7.49922	7.77925	7.45875	7.51474	7.60163	7.37562	6.99059	7.09712	7.17481	7.24012	7.02308	6.86188	7.09529	7.34216	6.90874	7.0297	7.47184	7.71531	7.61129	7.71437	7.34291	7.53709	7.901	7.72672	7.33399	7.06961	6.64866	7.06616	7.10705	6.81791	7.20789
ARHGEF10L	7.70669	6.96565	6.75489	7.18844	7.062	6.96107	6.83923	6.866	6.75282	6.99668	6.98109	7.0777	7.05282	6.93446	7.06046	7.05223	7.01966	7.0131	7.03921	6.96201	6.76675	7.00231	6.95211	7.61051	6.8091	6.92896	7.13991	7.17459	7.08431	6.8726	7.02767	7.21972	6.95825	6.9144	6.96312
ARHGEF11	5.41228	5.42554	5.39076	5.4789	5.44109	5.63795	5.39056	5.43257	5.46665	5.48713	5.83548	5.74748	5.51535	5.8589	5.83188	5.90523	5.73313	5.52545	5.66017	5.69299	5.76632	5.79406	5.64693	5.44457	5.81152	5.67099	5.77088	5.63709	5.4791	5.5649	5.15602	5.63616	5.54162	5.49378	5.68709
ARHGEF12	5.59974	5.74633	5.72451	5.75989	5.79549	5.64253	5.64524	5.71424	5.68052	5.59651	5.73676	5.74734	5.72451	5.72694	5.77984	5.62491	5.6601	5.76035	5.74682	5.66288	5.85713	6.02414	5.70739	5.62467	6.00732	5.93055	5.93324	5.8874	5.65386	5.80097	5.23026	5.66742	5.54945	5.42377	5.82646
ARHGEF15	6.25791	6.19807	6.27158	5.92208	5.9696	6.23493	5.97469	6.25173	6.13512	6.38604	7.66393	7.73942	7.79569	7.62372	7.91752	8.00716	7.74242	7.67102	7.80262	7.91317	6.53572	6.7414	7.0634	7.71755	7.67093	7.65136	7.15238	6.1367	7.39966	7.28227	6.87031	6.3431	7.29667	6.1807	5.96992
ARHGEF16	6.00883	6.03758	5.92924	5.87637	6.02918	6.18889	5.7818	6.11101	5.95779	6.15329	7.11765	7.24213	7.26638	6.94395	7.59673	7.94958	7.61016	7.32981	7.53344	7.47528	6.07823	6.04792	6.63804	6.71957	6.2198	6.45873	6.33365	6.60504	8.06513	6.65128	6.56132	7.16952	6.61641	7.22729	6.72761
ARHGEF17	8.23366	7.87145	7.78542	7.62623	7.81475	7.93278	7.87467	8.00093	7.98152	7.88552	9.02596	9.38395	9.07086	9.21047	9.50899	9.37607	9.42484	9.44685	9.48772	9.39941	8.12295	7.93113	8.57071	8.59639	7.83167	8.18716	9.13681	8.16547	9.48432	8.84648	8.21429	9.53675	8.64464	8.55897	9.02973
ARHGEF18	8.4869	8.26117	8.23462	8.30697	8.26789	8.2008	8.37357	8.37262	8.40099	8.59156	8.54355	9.0377	8.73752	8.82942	8.54743	8.63608	9.04606	8.97077	8.6108	8.57756	8.33925	8.55978	8.67291	8.85044	8.45323	8.62568	8.51183	8.62568	9.06951	8.78238	8.06956	8.64715	8.22065	8.09365	8.73315
ARHGEF19	6.01603	6.73837	6.63612	6.70339	7.12226	6.98135	6.88684	6.46618	6.73668	6.73733	5.15513	5.71594	5.18566	5.5143	5.33781	5.72099	5.47615	5.52487	5.23786	5.34704	6.49101	6.47831	6.66268	6.34604	5.82344	5.53383	6.12117	6.82023	5.97927	6.42022	5.75615	6.03929	4.96041	5.54151	5.91264
ARHGEF2	7.09991	7.07606	6.99277	6.97299	6.9618	7.14615	7.07471	7.1263	7.03155	7.24959	7.29264	7.40801	7.56374	7.36294	7.55443	7.6861	7.57356	7.68378	7.50376	7.41107	7.01148	7.05271	7.33246	7.44064	7.37288	7.47916	7.47388	7.02799	7.92613	7.34087	6.99857	7.37709	7.29021	7.05748	7.46504
ARHGEF25	6.95221	6.413	6.22267	6.20606	6.19566	6.39369	6.22182	6.43585	6.34767	6.3675	7.40194	7.73369	7.74921	7.58848	7.69292	7.50438	7.35541	7.08866	7.54248	7.6116	6.92436	6.70191	7.76945	7.28756	6.47825	7.29509	7.05743	7.21791	7.49108	6.62689	5.92016	7.19921	7.01868	6.86294	6.49634
ARHGEF26	6.377	6.95319	6.8539	6.99585	7.36653	6.8393	6.5786	6.36881	6.71898	5.95429	5.53991	5.40096	5.30823	5.64687	5.82729	5.18442	5.3146	5.11408	5.07139	5.60739	6.8366	7.04085	6.18611	6.05249	6.72539	6.77569	6.44707	6.86081	5.6438	5.43604	4.2884	5.70189	4.91242	6.16492	5.65803
ARHGEF26-AS1	5.19765	5.97622	5.67834	6.43331	6.59177	5.69752	5.65946	5.27444	5.42548	4.86644	4.01281	4.12007	4.33529	4.04092	4.26278	4.09104	4.08636	3.97639	4.011	3.93832	5.10207	5.61801	5.7918	6.17079	5.54385	5.36019	4.80263	5.84392	4.47239	3.90946	4.05983	4.00766	3.449	5.29541	3.36731
ARHGEF28	6.04637	5.60508	5.75039	5.64673	5.20431	5.59968	5.28528	5.4164	5.37038	5.44003	6.29167	6.15758	6.39759	6.20232	6.4312	6.24863	6.26684	6.41811	6.4109	6.2819	6.00028	6.34266	6.22102	5.84394	6.06071	6.21136	6.45097	6.31067	5.90182	5.48499	5.06179	5.75838	5.55523	5.41548	6.0053
ARHGEF3	8.49453	8.85959	9.00402	8.42068	8.11663	8.92873	8.92292	9.0337	9.04635	9.23728	8.76866	8.59107	8.28666	8.67454	7.81987	8.38247	8.11271	8.22577	8.49018	8.37274	8.63414	8.51218	8.47028	9.07444	8.54434	9.2617	8.21283	8.24843	8.68973	8.20493	9.05105	8.22617	8.45857	8.90223	8.36685
ARHGEF33	3.84694	4.0881	3.95613	4.10056	4.22832	4.07412	3.89642	4.01847	3.9522	3.84683	4.72528	4.06787	4.48772	4.41134	4.43608	4.85687	4.29025	4.28911	4.5032	4.98622	4.02432	4.88698	4.36514	4.21443	3.88624	4.59006	4.06983	4.24584	4.35543	4.42026	4.24018	3.87174	4.14814	4.18681	3.98268
ARHGEF37	6.87561	6.95018	6.98331	7.1582	6.89679	6.69751	6.84958	6.80312	6.55112	6.30394	7.67435	7.07553	7.56367	6.91683	6.76335	6.77589	7.33988	7.07826	7.21106	7.19151	7.10235	7.14497	7.18013	7.73572	7.04391	7.42308	7.1358	7.38633	7.10871	6.48341	6.10657	6.93716	6.4363	6.70562	6.71002
ARHGEF38	3.93016	3.9596	3.8747	3.74735	3.94579	4.1022	4.06234	3.916	3.85613	3.88875	5.22891	5.09217	4.80458	5.07146	5.58083	5.45389	5.13072	5.1705	5.01399	5.18596	4.59403	4.42146	4.84983	4.92826	4.19697	4.46232	4.0995	4.48752	5.27399	4.90369	4.36608	4.83319	3.5774	4.62138	3.98204
ARHGEF39	4.22484	4.27383	4.26985	4.11336	4.19248	4.1522	4.21745	4.18246	4.20289	4.18797	5.6079	5.63349	5.70222	5.62356	5.87586	5.81423	5.77166	5.63426	5.41336	5.65327	4.69923	4.63233	4.98795	4.51927	5.19662	4.56534	5.00297	5.20053	5.02456	4.72458	4.53295	5.07179	4.9531	5.17788	5.19197
ARHGEF4	5.02126	4.9632	5.14299	5.11546	4.90768	5.11175	5.03562	5.02479	5.13599	5.15301	5.30585	5.37387	5.81781	5.49223	5.62585	5.7213	5.60398	5.64953	5.54525	5.59911	5.54693	5.05044	4.95716	5.27632	5.27499	5.34291	5.70496	5.38033	5.12708	5.28409	5.39084	5.49489	4.76637	5.50237	5.66924
ARHGEF40	6.46953	6.70158	6.7035	6.64047	6.61817	6.71284	6.51034	6.63839	6.66363	6.61406	7.17612	7.22244	7.39842	7.29341	6.66117	7.37935	7.14763	7.45647	7.20034	7.37624	7.16783	7.24372	7.22338	7.5787	7.09792	7.04821	7.3141	7.45569	6.89828	6.65625	6.12411	6.64982	6.73158	6.4078	6.48827
ARHGEF5	6.75483	6.53194	6.68792	6.81729	6.382	6.61625	6.40603	6.75483	6.47862	6.74742	6.50757	6.54106	6.40844	6.18295	6.08054	6.10402	6.34059	6.29911	6.18515	6.45252	6.3273	6.50057	6.24925	6.72319	6.49355	6.9878	6.63297	6.43646	6.22507	6.51548	5.81291	6.73311	6.48348	6.35064	6.55891
ARHGEF6	9.98076	10.0331	9.9546	10.4099	10.128	10.0106	10.0723	10.0234	9.94292	9.80331	8.24918	8.35244	8.14655	8.05476	7.77617	7.25956	8.00788	7.7746	7.07328	7.71728	9.10961	9.52556	8.8609	9.29475	8.81944	9.52352	9.4478	9.80337	8.97909	8.34722	8.00198	8.8609	8.2133	7.87135	8.8868
ARHGEF7	6.16911	6.05678	6.1679	6.18706	6.15938	6.14378	6.11586	6.32205	6.18234	6.26125	5.84558	5.96515	5.96073	6.01062	6.20171	6.10354	5.92619	5.97978	6.09716	6.10354	6.04211	6.05116	6.06353	6.05686	6.10656	6.01533	6.31709	6.14495	6.27423	6.40856	5.83979	6.1577	6.25163	5.82263	6.23315
ARHGEF7-AS2	3.38857	3.31461	3.35958	3.59582	3.34062	3.38814	3.40163	3.14179	3.37897	3.38148	4.49757	4.92136	4.69025	5.09973	4.99976	4.70938	5.00017	4.09992	4.96913	4.65061	3.68021	4.51954	3.27403	3.99546	3.87232	4.08093	3.97658	4.11437	4.27986	4.02749	4.03168	3.71939	4.9503	3.8499	3.94537
ARHGEF7-IT1	3.38595	3.25238	3.31927	3.1384	3.33592	3.32489	3.27299	3.24812	3.28119	3.45365	4.78308	5.4169	4.31854	3.9028	4.96382	4.57859	4.56049	4.34359	4.74308	4.21436	3.94938	4.11194	4.6407	3.55205	3.60002	3.65467	3.09628	4.47842	3.98939	4.18607	3.39634	4.54864	3.73546	4.10484	3.43169
ARHGEF9	7.86987	7.29763	7.04666	7.08431	7.07447	7.07862	6.97229	7.15028	7.27038	7.03981	5.83424	5.94971	6.17452	5.99936	6.08207	5.9012	5.63142	5.88852	6.07491	6.14121	6.4043	6.77266	6.66922	6.4934	6.4825	6.14388	6.51305	6.42734	6.00798	7.15237	5.8397	7.03554	6.68229	6.90313	7.02393
ARID1A	7.06037	7.0309	6.98721	7.03904	7.0237	7.18869	7.05203	7.12465	7.01644	7.12138	7.93821	8.18437	8.16562	8.23468	8.13476	8.01319	8.12505	8.13872	7.97688	8.19662	7.34733	8.2625	7.61755	7.71068	7.70323	7.47792	8.21192	7.88528	8.05162	7.17932	6.81571	7.58108	7.28175	6.82755	7.93422
ARID1B	6.62524	6.59865	6.60478	6.57066	6.57162	6.5416	6.46793	6.55252	6.50605	6.40529	7.87898	8.19065	8.02971	7.94381	8.21463	7.9826	8.0359	8.01481	8.0382	8.2224	7.37374	7.47251	7.77451	7.14237	6.99357	7.05224	7.36275	6.97077	7.08702	7.89024	7.21341	7.53951	6.91784	7.63019	6.71856
ARID2	7.34637	7.22182	7.38835	7.49175	7.27172	7.24274	7.37158	7.28589	7.34658	7.18102	6.52408	6.50106	6.57568	6.51175	6.05855	6.05085	6.42739	6.4177	6.16353	6.29694	6.85093	7.20473	6.84741	7.2943	6.72336	6.81216	7.44399	7.1138	7.11442	6.67777	6.45695	6.54747	6.48284	6.37831	6.55783
ARID3A	5.70544	5.37989	5.286	5.5438	5.41806	5.53227	5.87717	5.60777	5.67783	5.75839	5.5438	5.80228	5.71306	5.46479	5.59672	5.49521	5.48595	5.6484	5.47933	5.67196	5.23256	5.49822	5.29971	5.72349	5.54661	5.51495	5.46997	5.26826	6.18607	5.58817	5.66098	5.81548	5.73128	5.62866	5.81804
ARID3B	6.72217	6.34862	6.44409	6.47528	6.34394	6.44864	6.38982	6.35037	6.42355	6.56988	5.98664	5.5468	5.30526	5.96221	5.59183	5.54912	5.49522	5.57413	5.6399	5.48784	5.77816	5.862	5.73381	5.93957	6.25192	5.84029	6.14096	5.98509	6.99633	5.70522	5.79112	6.21199	6.22806	5.84096	6.26356
ARID4A	7.12157	7.05389	6.98711	7.09552	7.10918	6.91719	7.00203	6.93086	7.01264	6.888	5.17804	5.16529	5.40821	5.42547	5.31372	5.15346	5.07182	5.2765	4.97965	5.11244	6.93721	7.16491	5.13335	5.25505	6.45878	6.30656	6.41105	6.21712	4.8682	6.40378	5.5578	5.99938	5.75907	6.12121	6.62852
ARID4B	6.75068	6.83163	6.7599	6.75687	6.77087	6.69125	6.6956	6.6303	6.59844	6.71002	6.72044	6.7325	6.78262	6.45799	6.67224	6.54333	6.56306	6.67848	6.58385	6.55113	6.84102	6.81671	6.57905	6.71393	6.86174	6.62911	6.72556	6.80463	6.72987	6.51581	6.66701	6.66435	6.55102	6.66802	6.78726
ARID5A	7.79592	7.59844	7.39926	7.53587	7.77986	7.75132	7.72836	7.63264	7.87748	7.62272	5.98443	6.45934	5.54665	6.46221	6.08843	5.59766	6.00723	6.03447	6.01101	6.14704	6.42914	6.58841	7.64031	7.92547	6.17101	6.64745	6.91993	6.81025	7.50783	6.55078	6.80435	7.32023	6.20795	6.91606	6.18461
ARID5B	6.36484	6.45289	6.38701	6.418	6.60881	6.41723	6.52109	6.38211	6.41436	6.46514	6.55464	6.6535	6.42167	6.51909	6.93871	6.38352	6.53509	6.73492	6.656	6.5804	6.64457	6.5722	6.24655	6.095	6.89938	6.52529	6.84012	6.62892	6.49863	6.79338	6.13458	6.7662	6.47381	6.46916	6.94429
ARIH1	7.10841	7.00057	6.96744	6.99789	7.12003	7.02136	7.04816	7.01551	7.03381	7.01421	6.45312	6.70056	6.57645	6.59565	6.70389	6.59076	6.54676	6.71296	6.45278	6.39008	6.98454	7.27142	6.66185	6.42744	7.15131	6.84289	6.90207	6.84742	6.71529	7.09368	6.41615	6.58245	6.67081	6.65179	7.09881
ARIH2	7.09567	6.96076	6.97289	7.02134	7.07768	7.04314	7.0156	6.97032	7.04961	7.03768	6.26982	6.37656	6.33984	6.38878	6.48344	6.41654	6.28372	6.38386	6.39561	6.36741	6.66297	6.69709	6.65678	6.41082	6.74254	6.83228	6.97226	6.5832	6.63234	6.70959	7.00388	6.3988	7.15207	6.44188	6.71341
ARIH2OS	4.05084	4.24805	4.41406	4.52262	4.39462	4.14747	4.48602	4.35345	4.40803	4.10251	3.75032	3.60186	3.77052	3.72859	3.69485	3.85705	3.76493	3.91591	4.01043	3.77855	4.22839	4.79676	4.01448	3.67352	4.03233	4.31848	3.81979	4.32961	4.02371	3.98317	3.99821	4.09026	3.83293	3.91854	3.67352
ARL1	9.00271	9.25208	9.25534	9.2158	8.92941	9.19939	9.08039	9.07907	9.17518	8.95632	8.61509	8.31955	8.34762	8.53076	8.07441	8.11027	8.30876	8.34007	8.06724	8.59361	9.02409	8.79506	8.63	8.56506	8.79596	8.57007	8.16415	8.66229	8.31904	8.27463	9.58803	8.79362	8.88971	9.14525	8.63191
ARL10	6.06939	6.1189	6.03993	6.10426	6.07243	6.10831	6.04735	6.0357	6.06758	6.11393	6.0919	5.91212	6.08075	6.12408	5.9527	6.19178	6.05375	5.96245	5.96632	6.00771	6.17383	6.23504	6.10021	6.13091	5.97844	6.02806	6.07675	6.12818	6.10896	6.21511	5.9077	6.04038	6.03804	5.93075	6.07831
ARL11	3.34063	3.33531	3.29194	3.33898	3.35916	3.4942	3.87145	3.56867	3.40534	3.66952	3.21851	3.39499	3.46031	3.46971	3.3487	3.47875	3.3811	3.35793	3.31429	3.37942	3.14756	3.54287	3.09544	3.13985	3.09826	3.0851	3.21971	3.13884	3.24808	3.62915	3.98195	3.42523	3.61454	3.80774	4.00126
ARL13B	7.70148	8.05411	7.99815	7.9899	8.09103	7.86047	7.72503	7.90091	7.69872	7.77761	7.03604	6.79342	6.98271	6.8827	6.83879	6.97734	6.76695	6.32744	6.60416	6.74786	7.95192	8.03995	6.72411	6.88467	7.92451	7.75245	7.55268	7.7928	6.01133	7.36536	6.9831	6.83596	7.39778	7.1488	7.4916
ARL14	2.98874	3.00558	3.12328	2.98623	3.19189	3.2741	3.20288	3.03287	3.28454	3.12067	3.04144	2.94878	2.95205	3.04312	2.96989	2.88211	2.90765	2.93927	2.93763	3.10997	3.11985	2.8077	2.90167	3.00176	3.38618	3.12517	3.04657	3.001	3.04232	2.88577	3.01942	2.97072	3.14086	2.94389	3.20068
ARL14EP	7.98657	7.98125	8.13488	8.09291	8.13595	8.09795	8.0289	8.00182	7.92946	7.83602	7.51737	7.48611	7.21982	7.54	7.10397	6.93905	7.24328	7.43655	7.1094	7.11762	7.59221	7.90705	7.49388	7.51228	7.50851	7.27015	7.24892	7.73561	7.13372	7.45973	8.83593	7.98847	7.80421	7.74963	7.34698
ARL15	7.78223	7.72223	8.03966	7.90758	8.47531	7.71375	7.8107	7.90936	8.1008	8.19323	6.35066	6.02063	6.42011	6.92709	7.03779	6.14302	7.06728	6.67724	6.75984	6.21917	6.66873	6.39893	7.08889	8.1704	7.44727	7.06507	7.62328	7.03031	6.90694	7.64245	8.33048	7.11661	8.14698	7.05467	6.30014
ARL16	7.08213	7.14962	7.25407	7.14962	7.14217	7.22179	7.27395	7.40665	7.22108	7.19294	6.47576	6.17802	6.35629	6.36498	6.9774	6.37949	6.13423	6.84773	6.02185	6.36671	6.92799	6.37187	6.33336	6.76296	6.42522	6.87475	6.637	6.92178	6.8636	6.18917	7.57398	7.35169	7.13797	7.45017	6.31326
ARL2	8.65725	8.89833	8.96229	8.82991	8.71697	8.74049	8.76594	8.71129	8.90697	8.64746	8.03148	7.86062	7.57708	7.52764	7.75035	7.0888	7.72451	7.74576	7.95643	7.84639	8.23995	8.09368	9.11435	8.53599	8.42726	8.30008	7.99509	8.09563	8.36425	8.40693	7.54711	8.56535	8.06438	8.32575	7.68886
ARL2BP	7.40257	7.74237	7.80787	7.70214	7.76441	7.67163	7.64143	7.6446	7.69188	7.67036	9.24827	9.1032	9.07744	9.15199	8.90581	9.37635	9.31278	9.17988	9.30969	9.26063	9.1389	9.24709	7.62469	6.85253	9.1389	8.498	8.42788	8.55247	7.14535	9.06507	8.32223	7.81883	8.96805	8.36717	8.82905
ARL3	6.93842	7.0074	7.01126	7.10999	7.01459	7.01527	6.93773	6.9172	6.96609	6.96016	7.75589	7.77563	7.74371	7.73825	7.84524	7.62507	7.75095	7.80714	7.87813	7.63063	7.35367	7.13318	7.41005	7.56975	6.97227	7.10979	7.04782	7.08967	7.44602	7.3057	8.01962	7.87253	7.20712	8.02944	7.00195
ARL4A	7.94195	7.87272	8.40339	7.62192	7.98371	7.5567	7.56485	7.67402	7.73634	7.93922	7.61662	7.10033	7.10978	7.90776	7.0938	7.15162	7.01144	6.50957	6.98559	7.12216	7.42789	7.72835	7.77506	7.76574	7.61488	7.04359	7.00397	7.67203	6.773	7.75831	8.77877	7.16509	7.63049	7.71965	6.54536
ARL4C	7.71195	7.63326	7.28837	6.79938	7.13694	7.79053	8.03523	8.17276	8.15513	8.58791	6.89601	7.23824	6.9399	6.71159	6.71175	7.68878	7.5758	7.31614	7.88716	7.0033	7.44949	7.30124	7.15235	6.58104	6.8737	6.50456	7.46804	6.39466	7.3202	8.36535	7.74593	8.30838	8.21438	7.69699	8.36095
ARL4D	5.85403	6.12245	6.18826	5.80745	5.78438	5.72627	5.76769	5.70374	5.75308	5.60921	6.59968	6.63828	6.83392	6.93831	6.45165	6.59544	6.50733	6.73646	6.65877	6.711	6.47411	6.66741	6.64395	6.47677	6.89942	6.88416	6.21494	6.36541	6.09646	5.79693	5.8981	5.86336	5.96512	6.15435	5.32375
ARL5B	6.80197	6.63949	6.66877	6.64673	6.81898	6.55511	6.60181	6.58501	6.58429	6.82495	6.11788	6.16223	6.17329	5.74555	5.82103	5.84746	6.30443	5.91009	5.58445	6.32293	6.78635	6.67026	6.22141	6.36122	6.38957	6.56127	6.12907	6.30414	5.63767	6.32861	6.46924	5.99778	6.40706	6.72959	6.20495
ARL5C	5.33112	5.47817	5.42411	5.24508	5.20614	5.44208	5.37602	5.38036	5.512	5.49089	6.72938	6.44609	6.78408	6.54487	6.84681	6.73213	6.81105	6.8566	6.51688	6.95405	6.06479	6.02807	5.77638	5.88791	6.01926	5.96184	5.9417	5.77719	6.02283	6.07335	6.52115	6.33911	5.55991	6.45931	6.05978
ARL6	6.22546	6.28996	6.483	6.50995	6.42146	6.24804	6.35358	6.08929	6.11011	6.12784	4.65907	4.6582	4.52174	4.75664	4.49864	4.59534	4.63792	4.84711	4.41554	4.59604	5.56871	5.81457	5.78924	5.43812	5.04684	5.2881	4.78851	5.66805	4.47648	4.92942	6.84644	5.27461	5.36535	6.54912	4.71815
ARL6IP1	10.039	9.86757	9.82809	9.99547	9.98576	9.73831	9.92708	9.82415	9.79035	9.88228	8.79365	8.63187	8.64748	8.72706	8.62898	8.52302	8.83988	8.37681	8.15543	8.46341	9.45703	9.50132	8.67952	8.45525	9.26301	8.95717	9.02001	8.98736	8.41213	9.47827	10.0531	9.33017	9.5888	9.60422	9.50974
ARL6IP4	8.3871	8.24918	8.22113	8.26301	8.47177	8.25281	8.28424	8.28809	8.30695	8.17611	8.36718	8.32678	8.34344	8.31047	8.45098	8.51442	8.28156	8.35628	8.48926	8.52496	8.32788	8.20021	8.54843	8.66184	8.12981	8.27126	8.25775	8.28209	8.43028	8.23507	8.55028	8.45894	8.34197	8.52278	8.11445
ARL6IP5	11.3715	11.5604	11.4947	11.6069	11.2533	11.3269	11.1849	11.0479	10.9665	11.1508	10.7571	10.6979	10.2391	10.1361	10.1825	10.0031	10.1361	10.2728	9.81502	10.3699	11.1541	11.3682	10.7272	10.5814	11.0811	11.0323	10.6394	11.0414	10.3236	10.5907	10.4421	10.1879	10.6268	10.8267	10.9299
ARL6IP6	6.93023	7.06426	7.03078	6.86988	6.99179	7.03097	6.88859	6.87194	6.89716	6.864	6.91345	6.99799	6.91345	6.77434	7.17915	7.0148	7	6.86275	6.71719	7.19528	7.04958	7.17317	6.87381	6.57188	7.22273	6.96395	6.86873	7.05997	6.57974	6.97632	7.13939	6.83979	7.1238	7.10235	7.04764
ARL8A	6.88448	6.80336	6.79564	6.7771	6.77191	6.88094	6.75408	6.58614	6.75268	6.77361	8.85008	8.42568	8.63061	8.44245	8.59016	8.87704	8.5931	8.40803	8.60389	8.3553	7.46695	6.87505	7.73821	8.62797	7.76173	7.80817	7.7633	7.39035	8.20154	7.32845	6.64401	7.87862	7.48752	7.58326	8.1171
ARL8B	9.27141	9.08567	9.11214	9.19014	9.0655	9.18174	9.25743	9.30867	9.21486	9.41389	8.41008	8.63619	8.20597	8.60362	8.07676	8.56718	8.63833	8.2911	8.42852	8.15903	8.77567	8.85458	8.94774	8.58325	8.88886	8.62822	8.6929	8.77295	8.26065	8.95139	9.07573	8.61977	9.19079	8.63605	9.33126
ARL9	5.68791	6.05713	5.7749	5.78232	5.57438	5.71657	5.89286	5.71337	5.69377	5.71628	5.23293	5.30442	5.48722	5.45953	5.2253	5.88515	5.49347	5.85632	5.30085	6.06629	5.58566	5.46794	5.64352	5.66992	5.66663	5.76674	5.40453	5.26114	5.94313	5.51733	5.69064	5.64407	5.65577	6.24205	5.57283
ARMC1	8.58625	8.37612	8.5199	8.61119	8.52451	8.40033	8.30695	8.25105	8.26245	8.39167	8.13004	8.20799	8.20734	7.89787	7.46826	7.57968	7.86293	7.89967	7.75116	7.67159	8.23755	8.13722	8.26735	8.18334	8.01945	7.58716	8.01872	7.9603	7.74922	8.51659	8.71237	7.94601	8.16372	8.64756	8.12164
ARMC10	8.21776	8.24023	8.24862	8.27992	8.12906	8.20698	8.25465	8.17914	8.15379	8.11057	7.09766	7.17799	6.66862	6.90551	6.73269	6.72047	7.09224	7.223	6.83831	6.9658	7.82149	7.43434	7.47453	7.25893	7.33433	7.54758	6.70179	7.48923	7.44079	7.47912	8.47558	7.75723	7.5942	8.30911	7.40148
ARMC12	4.68094	4.64467	4.96413	4.68474	4.86585	4.77559	4.77094	4.52381	4.64227	4.7067	5.49546	5.669	5.96625	6.0874	6.14915	6.24827	6.49363	5.84123	6.41501	6.29796	5.46616	5.13401	5.21628	5.26339	5.71938	5.96736	5.50054	5.71884	5.56462	4.76577	5.15909	4.9554	4.6545	5.50477	5.91164
ARMC2	5.02209	5.07723	4.93536	5.13673	4.75759	4.97815	5.30875	5.1098	5.04742	5.01836	5.11795	5.45606	5.85414	5.29661	5.33648	5.81548	5.34526	5.02062	5.18976	5.31474	5.14216	5.16158	5.05532	5.03547	5.6124	5.32384	5.56964	5.65247	4.9634	4.89137	5.22485	5.3691	4.82519	5.05488	5.23588
ARMC3	4.13747	3.91258	4.08667	4.12433	3.87132	4.036	4.00079	3.98372	3.76375	4.14448	3.76913	3.81941	3.74408	3.73182	3.8273	3.71693	3.85478	3.78681	3.9018	3.88655	3.96049	3.9467	4.31704	3.85572	3.93139	4.14497	4.04175	3.87867	3.85503	3.98585	3.87784	4.02848	3.66011	3.81143	3.47009
ARMC4	4.54975	4.38742	4.36652	4.33643	4.30027	4.31309	4.27559	4.16451	4.32518	4.38331	5.11344	5.11018	5.3116	5.44857	5.1183	5.14483	5.18658	5.26187	5.21297	5.18374	4.5091	4.57133	4.71439	4.64691	4.40265	5.03666	4.68976	4.80747	4.86774	4.67822	4.69674	5.32499	4.69432	4.7774	4.89196
ARMC5	6.9001	6.85267	6.87838	6.94699	6.96867	6.76565	6.99501	7.01361	6.99407	6.89388	7.31152	7.21462	7.4469	7.69833	7.55729	7.44456	7.64479	7.3207	7.65566	7.43766	6.85421	6.69822	6.89123	7.23048	6.93808	7.231	7.25619	7.19749	7.65223	6.87418	7.48705	7.54076	7.50666	7.40027	7.30172
ARMC6	6.546	6.67342	6.63017	6.54682	6.68815	6.68289	6.55297	6.77404	6.74302	6.78675	6.49829	6.61871	6.44857	6.71311	6.6368	6.57602	6.54506	6.33897	6.53897	6.46571	6.45838	6.54347	6.76916	6.6731	6.5618	6.66736	6.45726	6.33368	6.89182	6.57325	6.75906	6.69163	6.57549	6.7826	6.49189
ARMC7	6.42895	6.55029	6.55144	6.33153	6.42859	6.5528	6.43232	6.59985	6.52413	6.54505	6.52917	6.58888	6.59654	6.75243	6.79219	6.96891	6.89615	6.73886	6.47922	6.89596	6.66613	6.19547	6.55751	6.81979	6.78523	6.72443	6.51244	6.3853	6.82596	6.58184	6.46541	6.68394	6.58308	6.71738	6.81757
ARMC8	6.86082	6.76672	6.90154	6.81992	7.22591	6.63667	6.61828	6.63331	6.68947	6.70649	5.02557	5.05295	4.98759	5.0295	5.07039	5.0005	5.05321	4.96027	4.92768	5.00278	6.08018	6.21951	6.32778	6.14376	5.98989	5.79597	6.17933	5.66664	5.45109	6.09124	5.89588	5.11003	6.02755	5.44294	5.74235
ARMC9	5.78033	6.10684	6.01892	6.2647	6.12272	6.06506	6.05455	6.03589	6.10616	6.07608	5.19425	5.26122	5.41038	5.31408	5.25477	5.29156	5.29227	5.34272	5.39666	5.33505	5.92811	5.96517	6.32233	6.33767	5.29974	5.45793	5.6522	6.03703	5.42881	5.82389	5.39612	5.68152	5.29974	5.36562	5.43691
ARMCX1	9.62527	9.78091	9.71005	9.93992	9.54721	9.46791	9.2719	9.45093	9.37775	9.07164	9.2118	9.37216	9.15211	9.19749	9.03096	8.64165	9.3792	9.21059	8.57404	8.83803	9.78875	9.61633	9.37803	9.36061	9.47418	9.80661	9.34949	9.86107	8.75716	9.02645	8.8579	8.91822	9.08013	9.02268	8.93982
ARMCX2	9.51425	9.39523	9.54957	9.52464	9.1533	9.29136	9.47012	9.529	9.44355	9.32629	7.97035	7.66626	7.66906	8.14618	7.13017	7.65592	8.57633	7.99232	7.42817	7.263	9.19654	9.32488	8.04105	7.50355	9.82242	8.84203	8.97854	9.05547	8.36709	8.59966	7.20001	8.28875	8.59708	7.9263	8.83305
ARMCX3	9.31893	9.5112	9.68689	9.65511	9.35613	9.448	9.40674	9.54682	9.46172	9.46667	7.81819	7.48831	7.45019	7.53792	7.11638	7.31482	7.79202	7.68077	7.14244	7.58262	8.75829	8.60391	9.04026	9.23801	8.88537	8.57748	8.3163	8.56195	8.54529	8.80251	7.22107	8.59475	7.61942	8.02336	8.23586
ARMCX4	5.9148	5.95039	6.0208	6.10439	5.8639	5.86477	5.73454	5.79792	5.81959	5.71531	5.01793	5.22448	4.89336	5.07683	4.99455	4.88306	4.99759	5.07424	5.03874	4.99094	5.72931	6.03516	5.64246	5.61482	5.58269	5.74215	6.09756	6.06297	5.57838	5.13052	4.47436	5.0902	5.1179	4.63894	5.24088
ARMCX5	6.96441	6.82128	6.88195	6.95105	6.84652	6.72482	6.83262	6.8423	6.80798	6.63546	5.6174	5.48746	5.37141	5.46146	5.46386	5.22374	5.501	5.4198	5.91438	5.5472	6.12947	6.1527	6.24031	5.74961	6.05836	6.00675	5.70901	5.94374	5.6934	6.08882	7.16025	5.98053	6.45235	7.08152	5.79521
ARMCX6	8.1096	7.92186	7.97661	8.00257	7.77426	7.98558	7.96218	8.02588	8.06048	7.97186	8.76133	8.74941	8.5144	8.50076	8.22317	8.65489	8.58658	8.58334	8.4773	8.55019	8.21844	7.88791	8.55836	8.79029	7.91077	8.06081	8.16075	8.25151	8.55546	7.94139	8.85439	8.65205	8.31193	8.56404	7.72905
ARNT	6.43822	6.52357	6.46967	6.47056	6.46374	6.44673	6.3889	6.33724	6.40347	6.37334	6.85846	7.02002	7.05929	6.878	6.88621	6.94908	6.85939	6.96015	6.81702	7.01176	6.96078	6.96586	6.49786	6.50913	6.93414	7.01134	6.80062	6.73997	6.45892	6.8373	6.26576	6.8439	6.13204	6.59576	6.753
ARNT2	6.76332	6.73108	6.59151	7.45339	7.08925	6.63669	6.6843	6.58778	6.60808	6.54597	5.94126	6.64625	5.8249	5.36553	5.60185	5.67301	5.18501	5.81081	5.53177	6.13725	6.4556	6.71115	6.44462	7.33676	6.42847	6.50764	6.83207	6.98059	5.78777	6.42579	5.47007	6.17627	4.82988	5.6986	5.70417
ARNTL	6.63218	5.56726	5.59343	6.33474	6.86874	5.43567	6.19315	6.55414	5.77511	5.901	6.19972	5.94013	6.03016	6.09462	6.25815	5.02259	5.48212	6.01124	5.28878	5.38497	5.46422	5.62042	5.64193	5.53386	5.48306	5.23509	5.64959	5.57383	6.02731	6.74345	6.72197	5.75607	6.53064	5.98012	6.6458
ARNTL2	5.78043	5.4778	5.57645	5.36308	5.29131	5.76783	5.89005	5.86254	5.98609	6.14714	5.0955	5.44601	5.00947	4.99842	5.00885	5.13177	5.2979	5.38658	5.48296	5.39027	5.4477	5.45384	5.49765	4.94163	5.46875	5.37726	4.85502	4.96009	4.98304	5.78961	6.2667	5.39823	5.8551	6.08094	5.67985
ARNTL2-AS1	3.08553	3.11144	3.11917	2.96665	3.04969	3.12097	3.0922	3.13557	2.99055	3.16767	3.85473	3.41613	3.67391	3.47824	3.77135	3.70503	3.7305	3.57306	3.71868	3.5375	3.36227	3.50049	3.15635	2.74501	3.48649	3.15938	3.32249	3.33625	3.28932	3.33704	3.16265	3.52204	3.77036	3.46737	3.53687
ARPC1A	8.76661	8.43056	8.64299	8.43655	8.63461	8.62707	8.58938	8.78571	8.80019	8.60674	8.85747	8.66582	9.06189	8.89612	8.60133	9.03424	8.78718	8.90273	9.0489	9.01237	8.83386	8.77618	8.74242	8.20452	8.97467	8.64099	8.84576	8.74027	8.22417	8.89092	8.87353	8.73476	9.19678	9.07849	8.98265
ARPC1B	10.3676	10.232	10.3724	10.0435	10.1668	10.4405	10.8289	10.6038	10.6147	10.9151	8.25885	9.05686	8.57023	8.47974	8.80088	9.01315	9.02872	8.64489	9.08724	8.85795	8.87654	8.75759	9.95133	9.35342	9.03625	9.25144	9.35342	8.77552	9.98357	10.3985	9.50941	10.5571	9.9645	10.0959	10.2501
ARPC2	11.1066	10.8953	10.9394	10.7764	10.7271	11.0258	11.0654	11.0602	11.0702	11.1326	10.2451	10.5	10.0031	10.2529	10.0496	10.4966	10.4856	10.3516	10.4911	10.1606	10.4812	10.3937	10.8105	10.6633	10.4919	10.1061	10.3834	10.0483	10.6222	10.7674	11.2142	10.8799	11.0588	10.7769	11.0091
ARPC3	10.1591	9.87937	9.98365	9.72362	9.75674	10.1558	10.2679	10.1519	10.1451	10.3136	8.76448	8.97953	8.68473	9.05712	8.48151	9.2774	9.14236	9.04096	8.88804	8.74765	9.05193	8.82964	9.03764	9.27285	9.08561	8.82079	9.04611	8.99739	9.28208	9.93999	10.7242	10.1528	10.142	10.116	9.70086
ARPC4	7.51811	7.46742	7.46151	7.43518	7.52282	7.48527	7.61145	7.44744	7.40093	7.56689	8.7338	8.8011	8.78824	8.86504	8.79831	8.95181	8.69262	8.86504	9.41509	8.98181	7.56485	7.40773	8.75753	8.44972	7.11682	7.48207	7.56552	7.60201	8.89691	9.4245	8.66247	8.23513	8.36433	8.87107	8.06369
ARPC5	8.10263	8.15451	8.08619	8.22055	8.045	8.23711	8.14891	8.1751	8.23678	8.31461	9.1697	9.31356	9.31249	9.20332	9.15874	9.42624	9.3741	9.38326	9.34367	9.33401	8.8323	8.87089	8.16518	7.95648	8.7516	8.01556	8.58968	8.34938	8.01124	9.19038	9.48411	8.76517	9.43635	9.18114	9.40298
ARPC5L	8.13243	7.69535	7.8691	7.77907	7.83351	7.82903	8.07829	8.08137	8.11083	8.25488	6.82621	7.02189	6.69338	6.81075	6.78909	6.82809	6.88052	6.82638	7.11116	6.67028	6.88182	6.60064	7.29813	7.22177	7.25933	7.11367	7.21452	6.66491	8.10342	7.60538	7.93548	7.49519	8.02582	7.58378	7.91368
ARPIN	6.64323	6.65428	6.62763	6.56543	6.49997	6.64401	6.57176	6.56835	6.5353	6.46277	5.96567	6.51951	6.27262	6.11347	6.34793	6.21226	6.45473	6.36193	5.97582	6.41657	6.82343	6.66089	6.21226	6.46307	6.52605	6.53446	6.70461	6.51077	6.19039	6.52832	5.97567	6.32651	6.36763	6.13867	6.62868
ARPP19	8.74398	8.69377	8.6494	8.6569	8.59148	8.50954	8.48929	8.49021	8.56536	8.46526	7.55175	7.20792	7.24455	7.17634	7.13588	6.87067	6.95664	6.93441	6.67702	6.91508	7.88832	8.05954	7.66911	7.6011	7.88832	7.96446	7.53032	8.03446	6.81937	7.89485	8.14764	7.59885	8.29008	7.99713	7.96753
ARPP21	3.5387	3.34417	3.35016	3.43221	3.39265	3.36052	3.38817	3.50183	3.31305	3.36589	3.43685	3.50895	3.46922	3.49796	3.60779	3.59638	3.45601	3.55179	3.51853	3.56531	3.49571	3.58859	3.54571	3.46357	3.43928	3.45983	3.56104	3.51893	3.47234	3.42316	3.44624	3.45925	3.40674	3.25191	3.28797
ARR3	5.65034	5.69038	5.66073	5.70779	5.68105	5.68452	5.71069	5.75168	5.72211	5.85114	5.70998	5.7132	5.95718	5.90817	5.98973	5.41796	6.24629	5.92492	6.09079	5.96195	5.81477	5.50557	5.52539	5.68038	5.89609	5.83886	5.93997	5.84633	5.80787	5.55167	5.87772	6.00741	5.88383	6.06484	5.89549
ARRB1	7.05895	7.05633	7.3419	6.89905	6.77747	6.90568	7.08571	7.12526	7.09929	7.29658	6.52552	6.5435	6.52094	6.75467	6.47453	6.51592	6.48281	6.47623	6.71901	6.64761	6.43692	6.51819	6.85767	6.90469	7.11337	7.42975	6.76832	6.44367	7.14928	6.92521	6.97172	6.69779	6.85626	6.59017	6.75941
ARRB2	6.95567	6.58637	6.37362	6.40685	6.76296	6.90023	7.09864	6.87072	6.83438	6.99008	5.54875	5.67456	6.07337	5.72712	5.88552	5.65243	5.84108	5.72518	5.1393	5.4851	5.53327	6.01736	5.64587	5.98391	5.62226	5.11347	6.20463	5.88892	6.26745	6.70909	6.8672	6.87513	6.79921	6.85341	6.98785
ARRDC1	5.45973	5.56458	5.59194	5.5008	5.56578	5.55551	5.73392	5.63355	5.72409	5.60309	5.49486	5.55229	5.39895	5.32626	5.39359	5.41314	5.49407	5.48613	5.99378	5.28634	5.20516	5.4377	5.86142	5.60573	5.5906	5.62122	5.63433	5.37094	5.71565	5.71999	5.6241	5.46779	5.53143	5.53856	5.37695
ARRDC2	8.15657	8.14516	8.1669	8.25852	9.07991	8.15119	8.10199	8.15564	8.1287	8.17553	6.80146	7.1071	6.95892	7.00386	7.33075	6.47456	7.17259	7.23565	6.87908	7.2513	7.33923	7.55441	8.48638	7.45001	6.75753	7.1951	7.59257	8.57336	7.27042	8.05793	7.51831	8.74341	7.54776	7.56817	6.77665
ARRDC3	8.42688	8.01524	8.21167	8.1607	8.58564	7.87225	7.94595	8.15137	8.04228	8.13884	7.57389	7.05588	7.49803	7.06831	7.35859	7.21791	6.87202	6.93376	6.30718	7.01541	7.72619	7.37757	7.01243	6.74733	7.47441	7.95086	7.18525	8.03124	6.63022	7.94772	9.01619	7.70311	8.01774	7.94418	7.51489
ARRDC3-AS1	5.20327	5.21023	5.21772	5.07592	5.26881	5.20843	5.07947	5.14026	5.12067	5.24294	5.01774	5.27602	4.94471	5.00433	5.54243	5.5215	5.06973	5.09094	5.17319	5.24332	5.20858	5.11844	5.21393	4.88013	5.23744	5.10751	5.16433	5.06334	5.05949	5.44453	5.00557	5.45725	5.47504	5.09726	5.36671
ARRDC4	8.75407	7.61584	7.80616	8.09772	8.17711	7.96447	8.24219	8.21163	7.70853	8.49768	7.91352	6.88845	7.15555	7.04972	6.65704	7.1209	6.73476	6.77831	6.76381	6.70359	6.66888	7.47475	6.99061	6.9096	6.97848	7.62512	6.99725	6.93924	6.59483	7.93984	8.23	8.22082	8.30721	8.27031	8.64567
ARSA	6.01067	6.26225	6.00993	6.23612	6.3202	6.1356	6.41372	6.20652	6.16425	6.24431	6.17247	6.40309	5.82203	6.01091	6.0956	6.15813	6.38835	6.02168	5.93414	6.08938	6.10631	6.07216	6.43373	6.47814	6.02166	6.267	6.1875	5.95383	6.64812	6.08695	6.07866	6.21657	5.92714	6.21441	5.97765
ARSB	5.33746	5.27677	5.36585	5.3261	5.15278	5.51909	5.53483	5.33129	5.4021	5.55508	4.7266	4.88418	5.08462	5.06282	4.80095	5.10257	5.02252	4.94027	5.07755	4.96005	4.98014	5.14455	5.17088	4.893	5.0919	5.14507	4.93215	5.10583	4.90786	5.73451	5.22389	5.37576	5.16617	4.99901	5.77142
ARSD	6.60137	6.73124	6.67506	6.70113	6.74951	6.76472	6.79214	6.66357	6.73236	6.68528	6.91764	7.21309	7.03628	7.26121	7.1875	7.15303	7.00852	7.03859	7.27866	7.26522	7.11386	7.1724	6.80772	7.44566	7.06435	6.77783	7.22073	7.09253	6.83661	6.59891	6.86695	6.98075	6.61185	6.56969	6.99371
ARSE	5.81072	6.33319	6.25237	6.56863	6.86445	6.42386	6.43684	6.49136	6.2218	6.38167	5.68392	5.97603	6.18727	5.80262	5.90331	5.80277	5.9187	5.881	5.75449	5.82797	5.88951	6.65102	6.64172	6.62988	6.22172	6.41278	6.46482	6.25392	6.25643	5.55447	6.16803	6.02433	5.19028	5.59592	5.83155
ARSF	5.21436	5.23976	5.30603	5.15905	5.40593	5.46816	5.38963	5.34403	5.19444	5.42019	5.48002	5.08816	5.0513	5.17206	5.53946	5.76717	5.6745	5.83766	5.25528	5.24291	5.42546	5.54154	5.34278	5.20426	4.99664	5.2265	5.16887	5.3279	5.42046	5.40662	5.60802	5.5931	5.49811	5.74481	5.1495
ARSG	5.95206	6.02771	6.39795	6.29771	6.18978	5.64828	5.8809	6.08845	6.12162	6.01032	5.66565	5.94768	5.70085	5.49229	5.83345	5.34937	5.6687	5.45281	5.72869	5.32969	5.83068	5.78098	6.04138	6.00009	6.01206	6.08888	5.67977	5.86393	6.23068	5.77474	5.96065	5.37101	5.85976	5.48647	5.66395
ARSI	5.51336	5.64275	5.53544	5.69727	5.46819	5.75963	5.70381	5.73383	5.88829	6.24562	4.91357	4.75251	4.93006	4.91971	4.96471	4.78254	4.8388	4.88693	5.24145	4.9463	5.47675	4.71423	5.60572	5.98474	5.01722	5.12355	5.11223	4.79864	5.16365	5.89239	5.05277	5.50659	5.74627	5.21251	5.3442
ARSJ	6.80623	6.65917	6.80647	6.70885	6.40849	6.77408	6.86603	6.82939	6.73711	6.51098	4.76725	4.80627	4.84703	4.8497	4.75967	4.77846	4.84871	4.95298	4.79669	4.76659	6.31225	6.45292	5.86056	4.59416	6.64004	5.96705	5.58999	5.20738	5.30742	6.66529	4.35055	5.40393	6.17053	5.01418	6.48426
ARSK	5.25354	5.43867	5.32245	5.44097	5.35636	5.36262	5.34529	5.36737	5.34832	5.32215	5.66986	5.49156	5.6919	5.65156	5.65121	5.76515	5.65333	5.49777	5.67812	5.65156	5.70461	5.44885	5.56012	5.54662	5.50869	5.35735	5.41662	5.33549	5.41458	5.79093	5.26789	5.62519	5.39291	5.68644	5.51664
ART1	4.91952	4.97873	4.89291	4.94662	4.90802	4.8315	4.83571	4.8059	4.86341	4.90014	5.70819	6.17481	5.84135	5.85615	5.80836	6.05533	5.8843	5.95782	5.89532	6.00015	5.49129	5.53217	5.30298	5.17239	5.4153	5.72383	5.29183	5.36406	4.99891	4.97846	5.22561	5.66774	5.48274	5.75479	5.4604
ART3	3.49587	3.40179	3.39263	3.38338	3.36788	3.18917	3.25053	3.24005	3.03482	3.55764	3.20348	3.23635	3.23549	3.19386	3.25839	3.39442	3.13156	3.32137	3.19386	3.40284	3.06569	3.35147	3.34908	3.64766	3.12228	3.06392	3.25067	3.28788	3.12788	3.45274	3.41717	3.1901	3.25602	3.41038	3.22737
ART4	8.37688	9.30459	9.44259	9.15511	9.45399	8.94051	8.78468	8.72827	8.86142	7.89151	7.36413	7.03635	6.74794	7.10496	7.08768	6.2078	6.79992	7.22505	6.34031	6.77879	8.65511	8.10365	8.42311	7.24528	8.70132	8.38732	9.00497	8.66371	6.32051	7.49332	6.83611	7.34838	7.06658	7.956	7.68089
ART5	5.39541	5.4167	5.38562	5.32026	5.25169	5.44466	5.28458	5.32187	5.44241	5.4396	6.49312	6.16279	6.45433	6.45638	6.55766	6.37055	6.39336	6.37288	6.35918	6.14938	6.09038	5.25797	6.02973	5.77808	5.64004	5.7046	5.7316	5.72931	5.96481	5.73205	5.50663	6.42336	6.09238	6.00503	6.18313
ARTN	5.11328	5.0664	5.16883	5.1047	5.23005	5.29689	5.14553	5.22962	5.23852	5.17186	5.49995	5.51903	5.45702	5.63008	5.62296	5.79394	5.69872	5.77285	6.03725	5.97288	5.54402	4.8471	4.97249	5.29086	5.50108	5.68874	5.43771	5.47574	5.58751	4.94087	5.71415	5.64235	5.61675	5.50141	5.77758
ARV1	6.61809	6.47141	6.54838	6.52072	6.50442	6.43853	6.46205	6.54607	6.43804	6.54206	6.29432	6.59282	6.50564	6.26402	6.31396	6.48043	6.38217	6.31717	6.16201	6.19264	6.44407	6.58611	6.2269	6.05907	6.42959	6.33441	6.32382	6.37349	6.13255	6.44784	6.99031	6.45858	6.71563	6.67477	6.58458
ARVCF	6.81655	6.70506	6.62792	6.56512	6.71778	6.72188	6.67427	6.66572	6.66129	6.65628	6.93206	7.43542	7.20717	7.21707	7.45252	7.13848	7.14369	7.23057	7.45602	7.45703	6.9385	6.60758	6.78062	7.19359	6.48054	7.04549	6.87587	6.59614	7.47635	7.13139	7.15007	7.14632	6.89288	7.1165	7.21284
ARX	5.09568	5.18277	5.08099	5.15576	5.28193	5.21346	5.10836	5.20987	5.19896	5.15664	6.47707	6.40672	6.59868	6.5527	6.7328	6.64455	6.54346	6.57524	6.50106	6.71694	6.10578	4.66427	5.10036	5.85285	6.34007	5.95121	5.8114	5.60695	5.92793	5.48139	5.82563	6.22194	6.32171	5.9605	6.65164
AS3MT	5.00768	5.19653	6.29992	5.3134	6.21452	5.69316	5.61943	5.29372	5.41273	5.23112	4.95738	4.90862	5.33094	5.03488	4.87871	4.71398	4.96926	5.14721	4.77482	4.53831	5.76405	5.63636	6.09953	5.64248	5.17032	5.5413	5.60325	5.33119	4.91558	5.13254	4.46033	4.01814	5.34686	4.56974	5.40076
ASAH1	9.22585	8.92416	8.8325	8.99786	8.77383	8.97405	9.07596	8.9611	8.92015	9.10682	8.99831	9.36735	9.3337	9.01987	9.01048	9.15298	9.14273	8.68002	9.18031	8.65081	8.92987	9.01971	8.5377	8.98705	9.02846	8.87692	8.87583	8.9274	8.92883	9.16375	9.47641	9.05109	9.24695	9.06174	9.42911
ASAH2B	4.87984	4.91808	4.90468	4.92123	5.15317	4.76192	4.85414	4.84194	4.94894	4.87652	4.34419	4.2967	4.33666	4.25155	4.27641	4.26662	4.18481	4.2129	4.26121	4.38788	4.73477	4.85962	5.1349	4.80938	4.64275	4.15761	4.68042	4.70012	3.92027	4.82328	4.27286	4.52752	4.40372	4.8133	4.48424
ASAP1	7.63341	7.54354	7.61429	7.46037	7.61766	7.74051	7.92922	7.81353	7.85179	7.8933	7.73725	8.10187	7.83618	7.94964	7.91262	8.24953	8.29879	8.26224	8.31739	7.82641	7.28442	8.02474	7.70854	7.35805	8.004	7.71209	8.29371	7.64743	7.80972	8.29611	7.78557	8.13699	8.00462	7.83048	8.49729
ASAP1-IT1	6.27037	6.18082	6.21218	6.05748	6.09133	6.36131	6.51432	6.38802	6.31586	6.41612	5.67976	5.83158	6.40956	5.66882	6.4471	6.65245	6.2187	6.26165	7.13015	6.25078	5.84071	5.80688	6.60049	6.60049	6.13411	6.02978	6.28137	5.77389	6.56537	7.11662	6.42864	5.96156	6.5686	6.07545	6.02512
ASAP1-IT2	5.49905	5.70292	5.73001	5.48653	5.71466	5.63075	5.85533	5.95056	5.96962	5.89959	5.36244	4.86307	5.246	5.13281	5.49989	5.54932	5.71778	5.24909	5.31906	5.20092	5.41986	5.65068	5.62733	5.65252	5.38159	5.3385	5.96583	5.4507	5.68759	5.62607	5.58013	5.44832	5.83546	4.58233	5.77996
ASAP2	10.1109	10.452	10.4818	10.3411	10.4771	10.2585	9.92868	10.1162	10.1033	9.89713	8.90261	8.43125	8.58074	8.73644	8.2646	8.40237	8.44785	8.6759	8.35961	8.05487	10.0403	10.2763	9.38324	9.56446	9.70719	10.2381	10.0438	10.1792	9.07615	9.1313	7.35431	8.8739	8.5548	8.14399	9.35785
ASAP3	7.03093	7.15944	7.25076	7.18676	6.94055	7.47489	7.22077	7.1599	7.27152	7.33227	7.2658	7.44106	7.34225	7.57018	7.35314	7.48342	7.37907	7.42412	7.32104	7.3824	7.28471	7.23741	7.41758	7.52217	7.22156	7.40277	7.47296	7.41241	7.51384	7.57605	6.95963	7.41441	7.13325	6.9915	7.24295
ASB1	6.14558	5.8306	5.85831	5.98256	5.84805	5.87522	5.8108	5.89397	5.76806	5.72942	5.57526	5.61136	5.6826	5.81843	5.96775	5.60673	5.5404	5.7962	5.58009	5.73348	5.81285	5.83482	6.02889	6.21196	5.53795	5.91461	5.84361	5.88905	6.0553	5.61926	5.59862	5.95528	5.48753	5.68176	5.67357
ASB10	4.87048	4.96798	4.88883	4.85157	4.95775	5.05039	4.9394	4.93311	4.92584	4.93157	6.47764	6.60459	6.25911	6.35637	6.51981	6.60381	6.55805	6.41257	6.50163	6.51419	5.53878	5.24708	5.85489	5.41151	5.4531	5.63948	5.56515	5.44739	6.36803	5.78042	5.58611	6.16994	5.53632	5.48097	6.01558
ASB11	4.01688	3.89053	4.02975	3.96192	3.98415	4.0379	3.89248	4.01377	3.8459	3.89969	4.10631	4.05854	4.05086	3.84941	4.04529	4.13188	3.93536	3.78091	3.99126	3.98944	4.24602	3.9287	3.89732	3.97706	4.13554	3.9197	3.89054	3.96216	4.10025	3.8346	3.93549	3.83338	3.97826	4.02789	4.03255
ASB12	5.54392	5.4705	5.56513	5.65314	5.48575	5.58399	5.43138	5.51382	5.62987	5.52657	7.75249	7.74549	7.80038	7.64127	7.85269	7.85224	7.9714	7.71049	7.65387	7.82446	6.96456	5.47478	7.06189	7.20477	7.40571	7.00253	7.02097	5.84494	6.74491	5.21963	6.20987	6.43967	6.92	6.63407	6.79075
ASB13	8.1622	8.32934	8.33649	8.18111	8.83071	8.49944	8.24572	8.37385	8.50006	8.50557	7.8621	7.64415	8.15386	8.0354	7.98246	8.39466	7.8788	7.90391	8.06925	8.18266	8.05158	8.00887	8.62454	8.16476	7.70338	8.16444	8.27653	8.25171	8.29165	8.28846	8.69441	8.34587	8.04861	8.22435	7.8595
ASB14	4.47531	4.43593	4.46342	4.4521	4.51245	4.48312	4.52715	4.55347	4.45798	4.50676	5.80778	5.84288	5.795	5.70549	5.89258	5.75718	5.63113	5.81833	5.74735	5.90383	5.01522	4.63141	5.63555	4.97256	5.63258	5.36909	4.9356	5.14566	5.07044	5.07848	5.02196	5.04178	5.12683	5.05578	4.91269
ASB15	4.55898	4.54198	4.59805	4.60287	4.49708	4.45809	4.54287	4.49678	4.5945	4.58638	4.57719	5.29566	5.61438	5.3993	5.69485	5.3073	5.39306	5.39747	5.20595	5.36461	5.12956	4.03788	5.0489	4.63269	5.01858	5.31529	5.55008	4.83892	4.92173	5.01686	4.57544	5.00495	4.81615	4.75544	5.12087
ASB16	6.2295	6.2091	6.02816	6.11752	5.96041	6.36554	5.9813	6.06746	6.06523	6.19429	7.17604	7.30575	7.30603	7.23902	7.3651	7.11952	7.53398	6.90138	7.2032	7.00288	6.92535	6.34368	7.08695	6.47671	6.88096	6.71347	6.48615	6.29331	6.2389	7.18203	6.17711	6.751	6.66796	6.1957	7.2012
ASB16-AS1	4.72192	4.70664	4.70915	4.83423	4.65239	4.78116	4.95109	4.78878	4.80589	4.63867	5.06067	4.88399	5.03468	4.66029	4.78183	4.57515	4.53927	4.79574	4.96936	4.88764	4.77101	5.10066	4.91656	4.69888	4.77248	4.85981	5.08479	4.97792	4.74762	4.70759	4.3983	4.91882	4.76074	4.6035	4.87919
ASB17	3.37298	3.28485	3.26731	3.27938	3.26388	3.11038	3.21127	3.31092	3.14445	3.1654	4.03026	3.73024	3.62699	3.58719	3.74611	3.78624	3.81388	3.71664	3.72257	3.86712	3.63119	3.91378	3.43189	3.7422	3.73214	3.29731	3.59606	3.62399	3.15965	3.3496	3.25609	3.62175	3.43282	3.38624	3.11096
ASB2	6.2913	5.40992	5.17921	5.32841	5.31284	5.40148	5.35707	5.40852	5.45615	5.49427	4.6156	4.69506	4.69344	4.69038	4.70901	4.83039	4.57629	4.76235	4.72394	4.68846	4.75013	4.48893	5.0245	6.16777	4.94274	4.52787	4.82899	4.63868	4.80559	5.15239	5.02108	5.55901	5.50088	5.49878	5.37834
ASB4	3.58062	3.55668	3.60354	3.62476	3.63329	3.56786	3.5744	3.58987	3.56321	3.5674	3.67446	3.71407	3.69877	3.57197	3.70639	3.74329	3.65769	3.68194	3.72892	3.67252	3.6184	3.7925	3.68563	3.67681	3.55202	3.63894	3.64555	3.59058	3.65513	3.70619	3.69697	3.55629	3.5965	3.5467	3.52535
ASB5	3.01731	2.96854	2.95189	2.99179	3.06824	2.99695	2.96373	2.9592	2.86269	2.94288	2.80333	2.98035	3.04551	2.85518	2.78817	2.84017	2.88916	2.94431	2.85518	2.92817	2.76285	3.07146	2.89312	2.88217	3.10577	2.77265	2.93951	2.83693	2.83226	3.07845	2.99468	3.00508	2.85847	2.86617	2.93951
ASB6	6.97441	6.91857	6.80801	7.02617	6.90201	6.94274	6.88253	6.83574	6.81023	6.79519	6.53277	6.44038	6.60331	6.50413	6.6281	6.61255	6.42265	6.48869	6.37259	6.73366	6.57935	6.54829	7.02513	6.89187	6.73079	7.02694	6.73164	6.87279	6.94749	6.59421	6.4638	6.78024	6.53554	6.52014	6.61238
ASB7	6.54301	6.37625	6.41697	6.44054	6.45998	6.31056	6.3322	6.3154	6.31835	6.24306	5.33535	5.0485	4.98883	4.97556	4.81567	5.05112	5.13672	5.29808	5.11348	5.16374	5.97012	5.94372	6.04251	6.04834	6.04996	5.89696	5.20043	5.8048	5.1627	5.86659	5.59521	5.26423	5.40614	6.13087	5.56733
ASB8	7.55916	7.49276	7.50302	7.55128	7.44662	7.18869	7.26094	7.14483	7.09617	7.27888	7.45458	7.57155	7.1829	7.33808	7.07628	7.33283	7.28269	7.36413	7.05224	7.03027	7.37569	7.14647	7.4702	7.40032	7.48366	7.50289	7.44646	7.36751	7.01174	7.15468	7.27338	7.31305	7.25838	7.39865	7.32399
ASB9	5.1005	5.00859	5.25807	5.204	5.18979	5.07659	5.05018	5.13053	5.12598	5.32261	4.31159	4.29312	4.33955	4.43604	4.4595	4.20579	4.46229	4.99459	4.23704	4.34318	4.25767	4.85215	4.71333	4.77356	4.92368	4.66687	4.42074	4.80839	4.55041	4.5045	6.1506	4.73618	5.10441	4.7023	4.37558
ASCC1	7.55573	7.6681	7.78881	7.61674	7.8884	7.69766	7.63106	7.68918	7.59025	7.68918	6.5992	6.71218	6.57767	6.56849	6.56946	6.70228	6.7697	6.55665	6.5746	6.63133	7.56708	7.53643	6.75311	6.54819	7.33451	7.0012	6.98841	7.23374	6.02059	7.14275	7.9044	6.89805	7.41217	7.64461	7.28681
ASCC2	7.20511	7.31925	7.41408	7.51061	7.48215	7.30454	7.48825	7.25545	7.3472	7.26005	6.59947	5.9626	5.87431	5.81474	5.40156	6.18078	5.61844	5.84815	5.71585	5.93608	6.49792	6.47695	7.30074	6.74813	6.75132	7.22592	6.89117	6.53998	7.29304	6.56006	5.77805	6.6055	6.40664	6.11561	6.15777
ASCC3	7.70047	7.47001	7.62481	7.43524	7.28332	7.54546	7.55502	7.44266	7.4656	7.39313	5.54619	5.81464	5.48047	5.53823	5.33312	5.51236	5.88814	5.50964	5.55729	5.51769	7.07483	6.80834	5.93567	5.43271	7.18272	6.88328	6.46945	6.31183	5.51569	6.65899	5.94422	6.71184	6.59842	6.12497	7.911
ASCL1	4.24634	4.24733	4.30771	4.16924	4.27732	4.23511	4.16899	4.20004	4.20252	4.23641	5.16811	5.1169	4.99729	5.095	5.14476	5.16071	5.18113	5.01074	5.06242	5.2222	4.75173	4.60315	4.90037	4.5456	4.51048	4.7794	4.67468	4.50562	5.10711	4.19933	4.78109	4.83239	4.41991	4.58208	4.62344
ASCL2	4.69452	4.78874	4.682	4.75105	4.70597	4.70293	4.93836	4.89555	4.84408	4.80578	4.34764	4.23913	4.30449	4.26074	4.31027	4.39179	4.28989	4.35233	4.16597	4.3411	4.51077	4.20625	4.02378	4.73019	4.49013	4.5094	4.56168	4.13646	4.60802	4.68351	4.85609	4.64535	4.58914	4.72986	4.94195
ASCL3	4.69314	4.68162	4.58174	4.73302	4.77755	4.88226	4.6773	4.59655	4.7628	4.70705	6.33167	6.37247	6.4055	6.41794	6.53291	6.29223	6.25012	6.24728	6.58859	6.66085	5.58042	5.42039	5.75103	5.64127	5.35887	5.20095	5.25112	5.21641	6.408	6.03703	4.83624	5.52927	5.4636	5.58928	5.42321
ASCL5	3.98803	3.96417	3.96582	3.899	3.99381	3.90059	4.09172	4.14033	4.07208	3.7867	4.66336	4.60581	4.54501	5.2148	4.43501	4.73217	4.75608	4.70256	5.24753	4.61045	4.20317	4.63726	4.32038	3.94186	4.28674	4.28565	4.8249	3.85636	4.9736	4.07939	4.80408	4.41224	4.15645	4.26668	4.12288
ASF1A	7.90923	8.01653	7.97634	8.03733	7.85065	7.90167	7.9098	7.9706	7.90385	7.82613	5.85057	5.40097	5.37917	5.66675	5.23296	5.21763	5.50077	5.52556	5.28775	5.20798	7.5261	7.70759	6.18373	5.43344	7.2568	6.53825	5.9816	6.6676	4.46308	6.65978	7.34043	6.26984	7.45746	7.2364	6.85925
ASF1B	5.26848	5.04467	5.23697	5.03243	5.23783	5.47392	5.22777	5.28558	5.28935	5.28935	6.94152	6.79366	6.98432	6.77012	7.30205	7.26922	7.28634	7.05443	6.93681	7.12072	5.61783	5.57823	5.91758	5.9699	6.05902	5.78921	5.54853	5.39156	5.96212	7.57809	6.58656	6.31389	6.19519	6.54285	6.41627
ASGR1	5.21331	4.78102	5.02084	4.84341	4.99422	4.86226	5.43701	5.32397	5.13044	5.29989	4.95553	4.9966	5.16592	4.62537	4.84516	5.20573	4.96521	4.67472	5.14941	4.92781	5.17491	4.71105	4.8549	4.86105	4.72094	4.97657	4.88946	4.88566	5.28901	4.73319	5.20686	5.13845	5.43458	5.20344	5.37629
ASGR2	6.15855	6.01422	5.87948	5.71057	5.96176	6.14773	6.05164	6.1621	6.27664	6.53096	6.4534	6.17391	6.24118	6.11517	5.88667	5.77999	6.13979	5.9018	5.50675	6.00708	5.80227	5.69736	5.90196	5.73229	6.13024	6.05844	6.09189	5.96685	6.038	6.07734	6.63943	6.34498	6.07734	6.20584	6.0144
ASH1L	8.03484	8.10798	8.08021	8.2339	8.02158	8.05176	7.93228	7.97566	7.92757	7.90023	7.57995	7.64853	7.58278	7.42383	7.67228	7.10939	7.5405	7.51138	7.01174	7.31769	7.92406	8.09594	7.68567	7.87777	7.82112	8.05339	8.37006	8.07321	8.00904	7.43042	6.98767	7.5984	7.38555	7.21003	7.64633
ASH1L-AS1	6.2102	6.15135	6.26721	6.22466	6.10342	6.01409	6.1446	5.99705	6.2124	6.05228	7.88394	8.15949	7.89218	7.88218	7.91301	7.85046	7.89379	8.09358	7.65054	8.00202	7.03264	6.88468	7.72896	7.70326	6.31896	7.33068	7.07947	6.66237	6.68173	7.32748	6.96966	7.26384	6.23342	7.25046	6.16706
ASH2L	9.38911	9.69533	9.5999	9.52567	9.5376	9.59037	9.35896	9.55067	9.6102	9.36305	8.3957	8.26562	8.46845	8.48435	8.45702	8.29407	8.48016	8.39316	8.45387	8.35445	9.29841	9.25394	8.74025	8.66294	9.62483	9.4399	9.38566	8.94537	8.26707	8.73906	8.66671	8.36383	9.06523	8.80278	9.02903
ASIC1	4.99431	5.05338	5.05248	5.06713	5.08638	5.07898	4.99816	5.04978	5.03115	5.01429	7.41259	7.56365	7.46074	7.4	7.4376	7.45184	7.52981	7.54455	7.46548	7.55527	5.71763	5.97421	6.44115	6.84291	6.34918	6.61274	6.57508	6.4292	6.76681	5.95633	5.97252	6.05204	5.78033	5.85708	5.68681
ASIC2	4.87429	4.75638	4.74622	4.78329	4.6891	4.69618	4.77263	4.74035	4.80062	4.65328	5.56781	5.1346	4.78803	5.34115	5.48169	5.17726	5.22582	5.3874	5.38591	5.37264	5.1548	4.93905	5.72115	5.15118	5.00247	5.27851	4.82667	5.05653	5.54448	4.66426	4.86797	4.79584	4.61047	4.85842	4.80908
ASIC4	4.91589	5.07465	4.81383	5.05412	5.06893	4.88505	4.83543	5.0904	4.9555	4.86993	5.24779	5.0133	5.52565	5.40391	5.37047	5.40375	5.69918	5.25914	5.36908	5.17169	5.06085	5.2333	5.45803	4.97249	4.56106	5.23985	5.23711	5.15429	5.2789	5.17561	5.20756	5.08835	5.13042	5.24844	5.38069
ASIC5	3.40302	3.49605	3.62188	3.53599	3.63042	3.65409	3.58656	3.42375	3.51378	3.51922	5.48428	5.26443	6.00263	5.59447	5.78645	5.65333	5.42403	5.59236	5.74894	5.54283	4.75112	4.68496	3.93022	4.91285	4.09431	4.91959	4.59389	4.60153	4.06861	4.34714	4.30081	4.72657	4.69039	4.49789	4.44355
ASIP	4.48646	4.56789	4.57549	4.72749	4.71303	4.50887	4.56426	4.53129	4.55808	4.60193	4.84655	4.29969	4.44345	4.68216	4.45261	4.10443	4.37366	5.09954	4.36314	4.50014	4.622	4.57422	4.15718	4.85423	4.27008	4.71243	4.41626	4.70838	4.48502	4.51078	4.46022	4.76362	4.25989	4.88416	4.58435
ASL	7.87884	7.83925	7.98026	8.20994	8.14997	7.90189	8.13409	7.97946	8.1744	8.09415	5.88237	5.97678	5.75352	6.11267	5.84396	5.73673	5.57682	5.66228	5.72061	5.75158	6.60217	5.85294	7.94665	7.24408	6.30934	6.83133	6.70919	6.51103	6.99919	6.77513	8.20264	6.91477	6.87251	7.41634	6.23698
ASMT	4.14058	4.20901	4.23268	4.34254	4.3701	4.22558	4.21351	4.23572	4.37938	4.18434	4.53571	4.45658	4.56806	4.43363	4.81582	4.60484	4.39253	4.67066	4.53733	4.6612	4.09955	4.54826	4.24085	4.25995	4.44419	4.63152	4.53532	4.44786	4.47183	4.05366	4.60939	4.41541	4.52979	4.25547	4.59848
ASMTL	8.3008	8.38229	8.28669	8.44157	8.43228	8.20656	8.2535	8.27873	8.56571	8.15923	9.05915	9.1208	9.06953	9.18612	9.2441	9.02777	9.1034	9.09385	8.64454	9.3217	8.75198	8.67312	9.16074	9.23598	8.76298	9.08951	9.11233	8.99231	9.01121	8.57879	7.70357	8.64643	8.36079	8.23575	8.24438
ASMTL-AS1	5.2747	5.30366	5.25394	5.28448	5.3271	5.45892	5.31119	5.23855	5.23261	5.29687	5.98406	6.09048	6.06742	6.13167	6.13344	6.27454	6.1901	6.04193	6.11981	6.22537	5.40659	5.45267	5.95474	5.9226	5.72969	5.64527	5.88155	5.63066	5.54451	5.55526	5.76818	5.86625	5.68411	5.69553	5.7584
ASNA1	7.38453	7.77027	7.63433	7.66795	7.78417	7.89991	7.72043	7.91217	7.95306	7.86381	7.45164	7.3134	7.39904	7.44266	7.24889	7.34614	7.23442	6.85984	7.69821	7.16251	7.71149	7.72498	7.69359	7.12974	7.48918	7.13701	7.25	7.17504	7.19076	7.75881	7.978	7.64801	7.86402	7.90479	7.53902
ASNS	6.57889	6.63716	6.52802	6.62626	6.58174	6.65598	6.43297	6.58981	6.50005	6.42017	5.4365	5.29442	5.03668	5.23143	5.18146	5.08207	4.99744	5.06662	5.02351	5.16956	6.11138	5.84128	6.35582	6.21475	5.58352	5.6885	5.84459	6.74055	6.94328	5.25847	5.62202	5.2948	5.65288	5.81679	4.8504
ASNSD1	9.68059	9.92731	9.87279	9.70923	9.82868	9.78364	9.658	9.92128	9.65643	9.61894	8.53905	8.6753	8.33741	8.32361	7.97469	7.99795	8.21301	8.68714	7.98363	7.79142	8.85982	8.82011	9.2947	8.52691	9.09175	9.05683	8.27347	8.31982	8.51107	8.78627	10.2438	8.78827	9.56029	10.2541	8.39163
ASPA	6.36087	7.24716	6.62312	7.09136	7.27496	6.92294	7.0886	6.42093	6.54396	6.49423	6.85836	6.67765	6.37569	6.41124	6.66313	6.07407	6.60846	6.34355	6.09547	6.42606	5.93361	6.81069	7.05503	7.18526	7.09057	7.35847	6.72877	6.93033	6.77203	6.11639	6.38961	6.08737	6.50777	6.1446	6.1766
ASPDH	6.14105	6.06642	6.0377	6.19178	6.15699	6.18725	6.11271	6.26327	6.06569	6.13919	6.40931	6.4108	6.51246	6.47679	6.16948	6.26718	6.54379	6.46136	6.78403	6.24061	6.20897	6.04119	6.13712	6.36275	6.39786	6.30927	6.30955	5.97606	6.14968	5.98278	6.71442	6.578	6.46888	6.44074	6.38415
ASPG	5.03228	5.02608	4.88105	4.9581	4.94559	5.04506	4.93493	4.88995	5.03901	5.04309	5.79563	5.58379	5.71334	6.02728	5.85502	6.07259	5.7734	5.80202	5.90637	5.97612	5.27985	5.14661	5.3649	5.13422	5.22392	5.37226	4.83686	4.91618	5.19668	5.56402	5.48539	5.94762	5.73034	5.96304	5.97724
ASPH	6.97767	6.92558	6.82068	6.94821	6.93208	6.92704	6.89902	6.97429	6.90027	7.06536	6.5017	6.70075	6.49929	6.4624	6.7228	6.63171	6.57786	6.63413	6.48639	6.60674	6.88204	6.86776	6.44941	6.47951	6.95504	6.79532	6.73615	6.89037	6.14096	6.9193	7.05436	6.72351	6.85542	6.90166	7.06719
ASPHD1	5.08149	5.07046	4.91621	4.89906	5.08443	5.21115	5.2177	5.27339	5.15951	5.5127	4.93439	4.82083	4.88342	4.91017	4.77575	4.79154	4.82508	4.86695	4.77359	4.9763	4.98461	4.90874	5.06059	4.79396	4.86844	4.87025	4.6918	4.67311	4.92816	5.45364	5.32812	5.14156	5.0446	5.24593	5.1718
ASPHD2	5.80759	5.75931	5.65501	5.60185	5.56566	5.86245	6.0988	5.74184	5.9402	6.39316	6.18424	6.07629	6.51681	6.16513	6.26573	6.35761	6.6846	6.0184	6.53533	6.49481	5.83795	5.69108	5.96349	5.41383	6.47167	6.17213	5.84007	5.56713	6.44908	6.33318	6.16498	6.52621	6.21349	5.99658	6.47826
ASPM	4.06596	4.08655	4.25335	4.00223	4.35296	4.25247	4.7097	4.57512	4.60892	4.67656	4.15077	4.24349	4.25779	4.21651	4.39583	4.33294	4.47764	4.34824	4.49032	4.38442	4.49145	4.61297	4.54284	3.95903	4.1644	4.29403	4.03955	3.99366	4.04754	4.98442	4.72	4.16504	4.45509	4.36122	4.22108
ASPN	10.6199	10.3158	10.4426	10.4767	9.79847	10.8249	10.5049	10.4843	10.6453	10.7668	10.7605	9.76947	9.75359	9.85113	10.5204	10.7436	10.787	10.9081	10.7127	10.9045	10.6005	10.8347	10.4447	10.5655	10.4864	10.0098	10.3099	10.6781	9.79093	11.0583	10.2771	10.2544	10.7334	10.3099	11.0583
ASPRV1	6.29433	6.37418	6.46053	6.44091	6.31056	5.98235	6.27476	5.98929	6.15537	6.14982	6.96478	7.15881	7.09514	7.1994	7.60138	7.07293	7.20072	7.30354	7.14145	6.91444	6.56292	6.48591	6.60817	6.67476	6.73563	7.35056	7.00644	7.07072	7.0135	6.83655	6.01335	6.95399	5.78521	6.38767	6.77661
ASPSCR1	6.38739	6.52656	6.44703	6.42649	6.55022	6.34007	6.48371	6.51651	6.58905	6.4898	4.99986	4.97012	5.23175	5.11049	4.982	5.05146	5.06787	5.14536	5.73963	4.88919	5.85471	5.51061	6.87425	6.11191	5.56005	5.84789	5.45199	5.40475	6.00036	5.86949	5.55085	5.77462	5.8358	6.03412	5.22259
ASRGL1	6.77337	6.42699	6.75306	6.24897	6.3725	6.38607	6.7699	6.8126	6.86434	6.99731	6.83007	6.8266	6.96785	6.70482	6.90277	6.92274	7.14205	6.71379	7.10576	6.97563	6.42366	6.4231	6.69721	6.6483	6.73184	6.45152	6.58476	6.61061	6.82276	6.86299	6.92259	6.82801	7.45605	7.0093	7.15007
ASS1	8.75038	8.995	9.2909	8.95147	9.09941	9.41991	9.37888	8.97116	9.51523	9.2574	9.46804	9.73244	9.33321	9.6718	9.61243	9.11709	9.53625	9.60078	9.71116	10.1533	9.70264	9.27951	9.56253	9.19979	9.95373	9.24031	9.36985	9.37861	9.02612	8.9944	9.68344	9.46935	9.19727	9.95643	8.72976
ASTE1	7.22213	7.23437	7.20807	7.33883	7.36019	7.19355	7.32387	7.18071	7.09144	7.19296	6.45192	6.49687	6.59726	6.67521	6.64677	6.4639	6.61894	6.60873	6.42003	6.41893	6.92034	7.17813	7.10981	6.95532	6.99999	7.18995	6.81184	7.01342	6.44296	6.92337	7.10484	6.18497	6.99464	7.03969	6.40114
ASTN1	3.93275	4.51511	4.20759	4.37737	4.40787	3.9091	3.67998	3.99467	4.12349	3.93636	4.67104	4.21647	4.26817	4.06809	4.34552	4.03569	4.08772	4.13906	4.52596	4.20936	4.07812	5.38527	4.0953	4.86651	4.21344	4.15327	4.20245	4.88404	3.83242	3.99625	3.83862	3.7076	3.83229	3.70389	3.89941
ASTN2	5.33647	5.45573	5.45953	5.66043	5.70868	5.13086	5.46836	5.27961	5.2405	5.09549	5.4829	5.47061	5.41252	5.62395	5.5779	5.4028	5.61982	5.59461	5.69841	5.38384	5.62919	5.48113	5.62961	5.91039	5.42951	5.58556	5.49751	5.67511	5.55715	5.04995	5.18586	5.48934	5.21538	5.45688	5.20964
ASUN	8.82472	8.7797	8.95963	8.72649	8.67751	8.82982	8.76816	8.91068	8.85184	8.87038	7.28556	7.03645	7.19531	6.94755	6.93525	6.69918	7.02093	7.11939	6.9795	7.04854	8.11499	7.88401	8.48497	7.42127	8.27387	7.51403	7.44573	7.92406	7.22526	8.05514	8.36601	7.80496	8.12283	7.58472	8.2842
ASXL1	7.1054	7.07136	7.16561	7.11021	7.32639	7.14556	7.18451	7.14534	7.18761	7.22375	6.92834	7.13556	7.07499	7.02667	7.21364	7.00619	6.86787	6.91487	6.99583	6.92576	7.13885	7.27839	7.02626	7.12208	7.24953	7.12396	7.41217	7.14717	7.21637	7.12107	6.87367	6.97667	7.09437	6.71006	7.04268
ASXL2	6.67853	6.69138	6.77847	6.72165	6.70795	6.77593	6.77424	6.75992	6.68981	6.84708	6.31544	6.5235	6.32086	6.46785	6.27099	6.5438	6.54123	6.4098	6.52287	6.41326	6.6758	7.10256	6.50764	6.49414	6.6789	6.61586	6.80187	6.69548	6.48246	6.71231	6.43101	6.61716	6.59825	6.17338	6.7014
ASXL3	5.8162	5.53621	5.41865	5.78938	5.68931	5.35356	5.52303	5.45697	5.45439	5.04302	5.90932	5.92045	5.96911	5.84269	5.67849	5.79974	5.78342	6.05899	5.70855	5.90968	5.76137	5.84658	5.94402	6.18473	5.93914	5.69048	5.90584	5.90539	6.00061	5.36145	5.25691	5.39321	5.2642	5.30823	5.4728
ASZ1	2.91426	2.93384	2.79212	2.94388	2.86655	2.73257	2.94818	2.75629	2.95258	2.84821	3.28122	3.28989	3.15303	3.19895	3.12472	3.15573	3.17388	3.14387	3.09442	3.23266	2.90281	2.96922	2.94585	2.95306	2.93708	3.10805	3.03167	3.0823	2.94381	2.88844	3.22919	2.96922	2.80876	3.30689	3.13963
ATAD1	8.06442	8.06222	8.02413	8.15435	8.0302	7.90496	7.77742	7.89702	7.96392	7.76388	7.73807	7.38639	7.4555	7.43018	7.17809	6.76576	7.3931	7.30562	7.15811	7.07395	7.99031	7.97685	7.37358	7.05377	8.12377	7.81997	7.82527	7.76576	7.0486	7.3765	7.18966	7.43667	7.73928	7.56956	8.16152
ATAD2	6.08201	5.98368	5.77117	5.7564	6.07911	5.74335	5.83656	5.89481	5.90509	5.84878	4.50348	4.56696	4.55179	4.43192	4.63498	4.61215	4.51799	4.56155	4.57562	4.44625	5.54667	5.59346	4.96233	4.65223	5.58454	5.33391	5.28311	4.99202	4.31439	6.22365	4.60674	4.89547	5.19818	5.36038	5.53124
ATAD2B	5.37526	5.38649	5.39132	5.45792	5.40383	5.34276	5.41553	5.39927	5.32733	5.30337	5.14518	5.24047	5.25987	5.18194	4.68825	5.18702	5.19536	5.02164	5.16654	5.02539	5.28668	5.76055	5.03227	5.15231	5.45529	5.15101	5.48625	5.46	4.88696	5.40545	5.14271	5.06665	5.22934	5.0046	5.31857
ATAD3A	7.09715	7.06682	7.01465	6.80788	7.06243	6.99257	7.05402	7.04982	7.07151	7.13715	7.81801	7.13173	8.06852	7.95158	8.0055	8.00728	8.08027	7.93858	8.20153	8.05064	7.22951	7.02425	8.13198	7.72255	6.82216	7.29562	7.15555	7.28826	8.02179	8.01434	7.49162	7.54447	7.43461	7.36418	7.44771
ATAD3B	6.5047	6.40968	6.38668	6.32837	6.4782	6.54768	6.40176	6.39828	6.49111	6.55168	7.58739	7.52841	7.51367	7.45038	7.52438	7.7648	7.51803	7.60793	7.59867	7.60147	6.57807	6.68186	7.48144	7.0401	6.64995	6.82089	6.83023	6.6651	7.73086	7.37756	7.16236	7.09111	6.78448	7.0664	6.91027
ATAD3C	5.49962	5.55915	5.41683	5.51773	5.58158	5.5124	5.70916	5.33979	5.57147	5.49066	6.00552	5.79618	6.17251	5.76634	5.6225	5.54542	5.70448	5.42118	5.68653	5.8549	5.64156	5.64925	5.88615	6.12615	5.46854	5.63818	5.49639	5.52637	6.06672	5.47104	5.56193	5.54331	5.4894	5.80713	5.49518
ATAD5	4.7129	4.82787	4.76134	4.68843	4.79124	4.85323	4.88704	4.87134	4.76925	4.83598	5.68026	5.68936	5.09704	5.23299	5.28627	4.92352	5.21592	5.31613	5.0865	5.26975	5.47001	5.7303	5.08285	5.08604	4.75505	4.78791	4.95027	5.19681	4.7114	4.99445	5.16921	4.70047	4.77312	4.8535	5.13265
ATAT1	5.77117	5.80174	5.72302	5.74454	5.84813	5.95261	5.81118	5.77599	5.86666	5.77214	6.36513	6.37791	6.38476	6.12166	6.61797	6.20379	5.84046	6.30717	6.20213	6.25087	5.91394	6.14862	6.20523	6.40089	5.84193	6.03702	6.24062	6.26239	6.4221	6.10032	5.7134	6.00612	6.0541	5.83393	5.44192
ATCAY	5.55644	5.63917	5.65832	5.45975	5.52138	5.6746	5.40311	5.53662	5.65531	5.8505	8.72832	8.4264	8.73571	8.74375	8.80733	9.00729	8.93882	8.92349	8.9948	9.14039	7.17796	6.83451	7.23908	7.24008	6.46233	7.25813	7.68627	6.93441	6.72515	7.23837	6.89587	7.23436	7.32428	7.1165	7.37332
ATE1	5.62428	5.64129	5.71282	5.65768	5.64092	5.63546	5.53251	5.56163	5.51312	5.5435	6.66636	6.49177	6.57692	6.65066	6.50206	6.58631	6.62257	6.53064	6.38452	6.48256	6.69807	6.21541	6.51348	5.87356	6.41274	6.26423	6.0173	6.4105	5.20737	5.91967	5.61822	5.99095	5.61771	5.8503	6.40708
ATF1	7.89957	7.90912	7.91277	8.08611	7.8405	7.7913	7.79277	7.76426	7.7331	7.65144	6.2489	6.41456	6.40868	6.37655	6.14253	6.27967	6.21574	6.44755	5.90915	6.02678	7.69821	7.85824	6.704	6.26436	7.33689	6.90066	6.72032	7.34238	5.8552	6.53102	7.95036	6.6903	7.2318	6.84927	7.48611
ATF2	6.64458	6.67452	6.70031	6.79153	6.68938	6.59841	6.63964	6.66936	6.62089	6.64515	5.75612	5.69647	5.70722	5.74486	5.60036	5.58588	5.884	5.63695	5.47829	5.55625	6.95125	6.23529	6.00085	5.69263	6.51547	6.13921	5.91397	6.28985	5.91341	6.09589	6.40035	5.85813	6.18019	6.34922	6.23336
ATF3	6.89245	6.00645	5.89479	5.89722	6.10906	6.14405	5.88555	5.85879	5.90483	6.07673	6.73683	6.53817	6.80968	6.49127	7.27948	6.80806	6.75726	6.6727	6.79636	6.74002	6.02905	5.52962	5.94905	5.86901	6.10108	5.94553	6.49831	5.87396	6.0729	6.61544	7.53434	7.00726	6.79916	7.37483	6.79161
ATF4	11.2899	10.9207	10.8309	10.8057	11.2615	11.162	10.8806	11.1808	11.0763	11.0488	10.2868	10.2714	9.81395	10.1496	10.336	9.99507	10.0476	10.0577	10.0371	10.1935	10.2575	10.098	10.9758	10.9983	10.2632	10.835	10.5782	10.5252	10.9119	10.168	10.2842	10.4922	10.7795	10.6174	10.9009
ATF5	6.00572	5.90344	5.88423	5.9381	6.07148	5.90194	6.04645	6.08315	5.96812	5.94149	6.85333	6.75417	7.11262	6.98211	7.03205	6.98536	6.92956	6.98079	7.05746	7.04147	6.08201	5.76908	5.97451	6.68865	6.19711	6.4677	6.24812	6.07612	7.30469	6.15661	6.95526	6.79443	6.54314	7.11734	6.69715
ATF6	7.51355	7.63965	7.69233	7.65722	7.69523	7.73958	7.75157	7.64496	7.6343	7.58006	7.76838	7.64841	7.82052	7.6657	7.77457	7.64686	7.46541	7.74395	7.7842	7.58879	7.68796	7.86903	7.59778	7.58696	7.8035	7.74973	7.68101	7.58234	7.85905	7.79525	7.47057	7.71129	7.56623	7.63294	7.82844
ATF6B	5.67586	5.73451	5.59149	5.7048	5.76615	5.74153	5.70157	5.81707	5.79421	5.82211	6.12229	6.14738	6.26372	6.32883	6.19839	6.23066	6.15834	6.20287	6.31695	6.20365	5.80633	5.89063	5.79971	5.78441	5.66728	5.93132	5.75939	6.0095	5.93888	6.37582	6.1662	6.49083	5.9082	6.18498	5.97558
ATF7	6.241	6.27714	6.26392	6.5093	6.32718	6.28273	6.3116	6.21614	6.27076	6.28945	5.95563	5.99877	5.8418	6.08013	6.24473	6.19853	6.10557	6.11162	6.12116	5.98614	6.22685	6.55376	6.16066	6.08248	6.07198	6.36222	6.08129	6.37704	6.36163	6.18876	6.13771	6.26355	5.87939	6.10219	6.21232
ATF7IP	7.93214	8.08612	7.9786	8.03679	7.94052	8.04146	7.95582	8.03327	7.96415	8.0134	7.32408	7.33975	7.10174	7.2423	7.13489	7.06	7.23062	7.21292	7.19138	7.14554	7.55843	7.87544	7.79283	8.11716	7.40477	7.49985	8.15421	7.69202	8.05152	7.86757	7.15001	7.30264	7.16114	7.08658	7.46586
ATF7IP2	6.54314	6.60588	6.73962	6.95852	6.79773	6.75205	6.61936	6.71435	6.77774	6.57505	6.70361	6.87258	6.74448	6.47511	6.32205	6.27819	6.4858	6.43524	6.68451	6.48765	6.44514	6.76766	6.61637	6.89793	6.56327	6.41033	6.97571	6.79491	6.69958	6.29279	6.71496	6.49126	6.65044	6.71219	6.48046
ATG10	5.3498	5.43011	5.26064	5.30952	5.40963	5.27303	5.29858	5.4402	5.33452	5.20025	5.16388	5.17785	5.14742	5.03842	5.11099	5.19502	5.00732	4.99089	5.2302	5.06117	5.0263	5.55413	5.1375	5.02266	5.22825	5.21757	5.25392	5.31464	5.04649	5.24183	5.6349	5.17961	5.08335	5.41369	5.10514
ATG101	8.06436	8.0307	7.99815	8.0012	8.13181	7.97931	8.09539	8.0775	8.14748	7.97664	7.76946	7.34927	7.59399	7.39355	7.30771	7.67204	7.5084	7.57442	7.49032	7.69524	7.63132	7.44361	8.50086	7.94343	7.52146	7.85594	7.53718	7.74222	7.85145	7.68002	7.89439	7.92472	7.95331	7.92139	7.60464
ATG12	7.72277	7.66095	7.62754	7.62031	7.70442	7.64646	7.60792	7.59455	7.53886	7.66464	6.26929	6.35916	6.35597	6.36762	5.94092	6.28126	6.34061	6.43674	6.35597	6.01667	7.04523	7.43652	6.95189	6.9037	6.70078	6.21379	6.6737	6.51891	6.28499	7.58489	7.6779	6.3415	7.37768	7.65313	6.91185
ATG13	7.17963	7.35875	7.24817	7.27319	7.44878	7.65304	7.2122	7.43643	7.3407	7.53696	8.06697	8.03536	8.29217	8.13764	8.16429	8.21548	8.16971	8.08966	7.9961	8.26721	7.894	7.5939	7.97599	7.76654	8.09773	7.95549	7.84067	7.50263	8.28668	7.9196	6.93721	7.80486	7.42712	7.38459	7.92604
ATG14	7.86127	7.64238	7.68057	7.63076	7.61012	7.53962	7.57189	7.67269	7.57714	7.45442	8.48712	8.77385	8.50613	8.64424	8.66798	8.67954	8.45325	8.81354	8.77451	8.61529	8.26147	8.37034	7.91771	8.99279	8.13766	8.28872	8.34815	8.65798	7.63609	7.50804	8.08978	7.68673	8.21415	7.91757	7.70955
ATG16L1	6.09344	6.00433	6.15663	6.00579	6.14371	6.01171	5.93256	6.08992	6.1948	6.09456	5.30207	5.21219	5.32984	5.20178	5.15348	5.27138	5.16766	5.08755	5.37956	5.16845	5.68113	5.86803	5.86567	5.4906	5.88507	5.59806	5.86143	5.76506	5.70736	5.42929	5.33923	5.59396	5.9406	5.61156	5.28693
ATG16L2	6.56591	6.4317	6.32515	6.53154	6.54547	6.55667	6.64498	6.52454	6.52561	6.6299	5.37861	5.69575	5.36859	5.53232	6.10072	5.5219	5.63275	5.68676	5.52659	5.59493	5.64325	6.02952	6.06681	6.31662	5.49663	5.63494	6.27959	5.89621	7.12861	6.30322	6.15613	6.06372	6.37366	5.65627	5.88982
ATG2A	7.08122	7.05492	7.15294	7.23011	7.33285	6.87294	7.02078	7.01914	6.93999	6.92757	9.14876	9.49883	9.43424	9.51912	9.48207	9.13284	9.15039	9.18022	9.26429	9.48207	7.82298	7.61881	8.60144	9.22218	7.94748	8.42325	8.58263	8.44334	9.43718	7.46861	7.39615	8.31271	7.66426	7.45489	7.70139
ATG2B	7.01057	6.94866	6.95399	7.07233	7.00475	6.97456	6.85483	6.89531	6.85445	6.86156	5.51577	5.69887	5.73955	5.52004	5.82388	5.67238	5.68241	5.69827	5.46252	5.96524	6.19834	7.03273	6.23014	6.21665	6.45989	6.77881	6.79397	6.94297	6.30152	6.30753	5.70979	5.76737	6.07579	5.34677	6.41206
ATG3	7.87316	7.8064	7.74737	8.02914	7.8172	7.8665	7.98585	7.84855	7.85684	7.98846	7.44431	7.77554	7.66999	7.49943	7.52544	7.53955	7.71862	7.39106	7.85867	7.11198	7.79017	7.7712	7.28597	7.3035	7.8134	7.53741	7.65371	7.63497	7.44823	7.74728	8.27718	7.81475	8.09714	7.97956	7.88909
ATG4A	7.68001	7.66967	7.8312	7.65772	7.73556	7.7585	7.67972	7.91151	7.81339	7.92249	6.54193	6.58217	6.00487	6.03959	6.18858	6.70149	6.27886	6.37884	6.29604	6.13096	6.40376	6.63061	6.77108	6.3331	6.84711	6.7933	6.44609	6.71761	6.97725	6.94373	8.73038	7.05894	7.7773	7.89193	7.01717
ATG4B	7.25591	7.30191	7.32035	7.1644	7.29515	7.19922	7.13882	7.32008	7.37098	7.22085	7.76963	8.00337	8.01321	7.99524	7.90426	7.86537	7.70716	7.98168	8.10619	7.84791	7.30064	7.27092	8.04965	7.99482	7.46672	7.66304	7.82044	7.66631	7.6998	7.71129	7.22582	7.64125	7.49057	7.50407	7.31267
ATG4C	7.85072	7.74208	7.85469	7.74869	7.72365	7.6215	7.86605	7.68461	7.52418	7.59892	6.98908	6.46573	6.64269	6.7584	6.23731	6.63932	6.57644	6.70172	6.57296	6.55163	7.30577	7.61364	7.29062	6.80634	7.01035	6.98279	6.22148	7.29762	6.64757	7.28505	7.04272	7.22563	7.52362	7.91982	7.0865
ATG4D	6.64913	6.44618	6.57806	6.56381	6.72675	6.49457	6.62055	6.57467	6.59536	6.65024	5.6061	5.99954	6.12613	6.24133	6.0797	6.42272	6.23844	6.22049	6.31112	6.60139	6.33258	6.22263	6.76032	6.65346	5.97396	6.42702	6.2999	5.92845	6.8332	6.6401	6.39598	6.55325	6.1988	6.50025	6.21493
ATG5	7.52782	7.32222	7.45424	7.41886	7.34943	7.32259	7.42537	7.32628	7.31585	7.369	6.52865	6.81469	6.37182	6.05838	6.41702	6.06946	6.40318	6.73398	6.43241	6.12454	6.8462	6.9611	6.59037	6.47939	6.73233	6.41781	6.29995	6.59984	6.42111	6.81631	8.24957	6.99316	7.20523	7.80048	6.89978
ATG7	6.64101	6.5082	6.5475	6.45023	6.42479	6.63119	6.70528	6.69824	6.68002	6.5399	6.76026	7.24305	6.77472	6.7156	6.61451	6.98554	6.87161	6.96306	6.64301	6.62132	6.50524	6.74653	6.5995	6.6637	6.59868	6.62446	6.4635	6.40082	6.58294	6.89336	7.33944	6.75614	6.80204	6.9176	6.77362
ATG9A	7.42933	7.75622	7.73422	7.70235	7.76741	7.84628	7.71816	7.74475	7.78635	7.95954	6.66413	6.57311	6.92166	6.73389	6.84632	6.97111	6.48253	6.63654	6.91107	6.84372	7.0172	7.03923	7.80615	7.77858	7.02275	7.87681	7.36747	7.29411	7.79396	7.64585	6.36738	7.26787	6.6243	6.93919	6.82028
ATG9B	4.39732	4.51061	4.37969	4.51756	4.55681	4.41099	4.55332	4.45793	4.48279	4.50798	4.53418	4.57965	4.41051	4.18422	4.4649	4.50238	4.58552	4.34587	4.36094	4.57059	4.35463	4.41219	4.54486	4.32468	4.56942	4.71636	4.51897	4.66035	4.45026	4.29137	4.47085	4.63323	4.50535	4.41488	4.31319
ATHL1	7.0636	7.01368	7.23654	7.23679	7.30649	6.92883	7.17316	7.32102	7.2238	7.08918	7.71156	7.69197	7.35058	7.5211	7.44874	7.54669	7.47153	7.32982	7.74498	7.38823	7.29978	7.07295	7.31013	7.51197	7.27771	7.34791	7.62305	7.49615	8.16663	6.9262	7.31558	7.51651	7.28414	6.85968	7.09247
ATIC	8.7604	8.9114	8.91013	8.91694	8.89349	8.78841	8.90733	8.90386	8.97546	8.85284	8.89208	9.00345	8.45316	8.78954	8.28182	8.43324	8.55814	8.26014	8.65605	8.77526	8.758	8.46849	9.10755	8.93805	8.41762	8.95833	8.77751	8.92411	8.93523	8.69771	8.49806	8.64326	8.72474	8.99001	8.54627
ATL1	7.93994	8.25434	8.17512	8.15882	7.96699	8.26102	7.99982	8.07742	8.08793	7.9573	5.84269	5.71606	6.11883	5.09289	5.91197	5.69004	5.51005	5.55605	5.09274	5.52473	7.3108	6.98481	6.86818	6.83528	6.40436	7.10109	6.36816	7.55507	5.65501	6.22424	7.58946	6.6	6.67278	7.64514	6.28635
ATL2	6.10271	5.85486	6.31547	6.01823	6.15698	5.93988	6.14492	5.9992	6.03691	5.8981	5.4672	5.35467	5.53928	5.65597	5.37655	5.52533	5.41206	5.41898	5.51817	5.45646	5.72483	6.02519	5.45228	5.20331	6.31255	5.73772	5.85029	5.91572	5.29657	5.78074	6.45192	5.41916	5.82653	6.18572	5.61592
ATL3	8.1176	7.87494	7.9415	7.92876	7.86603	8.06519	7.96897	7.98104	7.95105	8.10994	7.7991	7.79469	7.63424	7.68504	7.87538	7.64049	7.65277	7.71877	7.60239	7.76347	7.81452	7.91096	7.82357	7.71755	8.05001	8.07025	7.76675	7.84821	7.59059	7.73994	7.91096	8.02549	7.93414	8.01763	8.21686
ATM	6.23998	6.34676	6.26754	6.27353	6.19396	6.24016	6.22357	6.30658	6.21673	6.26017	6.24607	6.38613	6.45341	6.34487	6.10223	5.99428	6.12353	6.41749	6.38403	6.21091	6.36612	6.51216	5.98246	5.92332	6.45676	6.23317	6.41348	6.33718	6.11941	6.41238	6.28945	6.1065	6.44348	6.14188	6.57773
ATMIN	7.39502	7.38957	7.29978	7.54113	7.41852	7.36368	7.3397	7.29096	7.34278	7.29096	7.08923	7.12787	7.16446	7.21781	7.06004	7.07003	7.06949	7.04918	6.79465	7.00269	7.37907	7.25009	7.21489	7.10587	7.39258	7.51468	7.26254	7.29773	7.09378	7.29985	6.88214	7.35849	7.15508	6.91184	7.3727
ATN1	5.8448	5.86156	5.78445	5.8286	5.79715	6.03165	5.75107	5.81835	5.83958	5.81578	7.37133	7.29363	7.5185	7.49953	7.4997	7.60051	7.20445	7.33377	7.49752	7.51396	6.71859	6.47377	6.56727	6.55031	6.85777	6.9324	6.74921	6.68782	7.08423	5.95678	5.94141	6.57792	6.49592	6.47959	6.94858
ATOH1	4.48142	4.48917	4.56454	4.63589	4.38536	4.6991	4.6865	4.47963	4.60962	4.62613	5.35206	5.19945	5.39082	5.4723	5.44022	5.4521	5.09015	5.10668	5.25135	4.96785	5.02379	5.00276	4.72027	4.8429	4.90702	5.05421	4.56706	4.57318	5.51229	5.30283	4.74656	4.54581	4.90779	4.75035	5.03677
ATOH7	3.68982	3.77089	3.82172	3.77358	3.74013	3.79101	3.83754	3.81743	3.79408	3.77189	4.57288	4.72772	4.42557	4.65266	4.66145	4.74669	4.52167	4.46418	4.42506	4.59989	4.2979	4.44808	4.03649	4.34074	4.24481	4.18666	4.24932	4.29995	3.83519	3.89649	4.04374	4.23062	4.34362	3.98809	4.0151
ATOH8	6.65905	6.90269	6.49218	7.04128	7.09706	6.33591	6.21851	6.25691	6.19718	6.04128	7.19216	7.0539	7.235	7.23476	7.25361	6.79076	6.93434	6.95598	6.75619	7.09334	6.86686	6.7207	7.19683	7.73922	6.77626	7.14849	7.22569	6.92104	7.14557	6.36009	5.8762	6.70941	6.31585	6.39715	6.29579
ATOX1	8.80158	8.71755	8.79574	8.73861	8.69951	8.88843	9.02731	8.91814	8.89013	9.07769	8.71733	8.25373	7.98662	8.65605	8.02884	8.25484	8.35032	8.42974	8.40376	7.86084	8.42112	7.95339	8.72734	8.72316	8.25279	8.31723	8.12378	8.29916	8.73406	8.68513	9.42853	8.95994	8.83308	9.17698	8.2765
ATP10A	6.57985	6.40661	6.29409	6.13827	6.5663	6.38675	6.26454	6.26193	6.38109	6.36205	8.17259	8.13549	8.18789	8.072	8.55808	8.47918	8.39056	8.19851	8.32901	8.45478	6.99726	6.52532	8.46712	7.16254	6.97912	7.5903	6.3012	6.83947	7.71855	7.10259	7.37494	7.86644	7.29188	7.5005	7.59412
ATP10B	4.67682	4.58518	4.4601	4.42735	4.52283	4.59367	4.39463	4.50415	4.52545	4.61327	6.11178	5.91591	6.126	5.93146	6.34231	6.30618	6.20575	5.82433	5.90643	6.21555	4.80575	5.14832	5.05	5.08536	4.98986	4.88301	4.90186	4.59182	7.92964	5.10506	5.0584	5.31215	5.16798	5.30608	5.67467
ATP10D	9.58389	9.66129	9.81552	9.79989	9.89341	9.54537	9.42426	9.38503	9.243	9.13787	8.69888	8.57884	8.73193	8.71437	9.19	8.33578	8.39309	8.79381	7.88117	8.75433	8.70606	9.5897	9.12669	8.40816	9.64122	9.41074	9.44612	9.71549	8.58322	9.42489	8.31083	8.77579	8.44498	8.64452	9.68629
ATP11A	5.55148	5.53372	5.53177	5.62124	5.55981	5.57143	5.50786	5.59156	5.57497	5.62937	5.50644	5.67703	5.72255	5.63264	5.39649	5.9651	5.61206	5.56927	5.61802	5.61305	5.70876	5.73269	5.5049	5.52381	5.69761	5.63116	5.83481	5.68938	5.56052	5.80558	5.41581	5.55675	5.66254	5.21538	5.8207
ATP11A-AS1	4.69723	4.7044	4.64254	4.63246	4.70385	4.7325	4.72167	4.66633	4.66469	4.6623	4.61049	4.48639	4.7844	4.78873	4.51656	4.57053	4.39038	4.62537	4.70154	4.5322	4.57404	4.81655	4.83169	4.72727	4.65112	4.55294	4.608	4.50582	4.6796	4.5032	4.59156	4.72424	4.63377	4.7895	4.5483
ATP11B	6.30785	6.34235	6.25173	6.28148	6.38845	6.20164	6.15883	6.05869	6.07806	6.3358	6.07234	5.95009	6.00375	5.89049	5.98993	5.87251	5.99282	5.93253	5.78395	6.06336	6.29122	6.14633	5.96704	6.26243	6.44136	6.09305	5.952	6.18795	5.88375	6.23205	6.06261	5.82532	6.18408	5.93865	6.33044
ATP11C	7.0662	6.99882	7.01045	6.91023	7.01213	6.88578	6.95863	6.99562	7.0137	6.99802	5.48958	5.5086	5.38756	5.62257	5.50602	5.39392	5.64285	5.58546	5.66244	5.33669	6.27147	6.43712	5.50618	5.50406	6.7763	6.54242	6.37921	6.34712	5.58036	6.52191	6.63662	6.29139	6.38047	6.25906	6.39741
ATP12A	5.29076	5.12118	5.11058	5.1258	5.25302	5.12842	4.97286	5.14385	5.21407	5.1601	6.36612	6.8695	6.17576	6.29483	6.32588	6.11583	6.26883	6.24722	6.45863	6.2722	5.54182	5.81263	6.52985	5.97166	5.71929	5.48175	5.80729	5.59069	5.48273	5.85255	5.42384	5.5914	5.7729	5.67021	5.44772
ATP13A1	6.9491	7.30157	7.16462	6.96573	7.32064	7.45438	7.56667	7.46351	7.55436	7.54502	7.12637	7.36356	7.43958	7.41253	7.49738	7.41722	7.42733	7.52343	7.5474	7.45322	7.32013	7.23569	7.32551	7.29281	7.20896	7.21616	7.45536	7.22963	7.97225	7.49145	7.26557	7.71109	7.19603	7.27776	7.70883
ATP13A2	5.75685	5.96449	5.86875	5.95862	6.01062	6.18686	6.12132	6.18211	6.23413	6.57795	6.16297	6.26799	6.30182	6.48001	6.27083	6.26847	6.04028	6.29326	6.53194	6.30508	6.02286	5.82516	6.21909	6.28148	6.39596	6.3692	6.11035	6.05727	6.62327	6.3151	5.78242	6.24314	6.2669	6.11513	6.41437
ATP13A3	8.41894	8.41934	8.64448	8.12754	7.98475	8.26505	8.36357	8.51927	8.57261	8.53541	8.51289	8.03334	8.16169	8.3705	7.45237	8.30011	8.52237	8.30587	8.4956	8.28184	8.27153	8.19416	8.6168	8.64106	8.75398	7.98912	8.67858	8.26006	8.66772	8.28756	7.84043	8.26652	8.39328	7.96518	8.22095
ATP13A4	3.9587	3.85207	3.8761	3.8628	3.84603	3.87784	3.80804	3.80248	3.80022	3.66403	4.72198	4.68214	4.60884	4.7958	4.72185	4.79291	4.95992	4.96857	4.94159	4.92718	4.4675	3.71137	4.73874	4.32966	4.44073	4.5048	4.28978	4.30714	4.25472	4.17332	4.48149	4.48401	3.81532	4.25545	4.24331
ATP13A4-AS1	3.07416	3.15681	3.10289	3.06342	2.99775	3.02638	3.04501	2.98414	3.05893	3.02031	3.80375	3.83186	3.75053	3.82224	3.75563	3.94889	3.74054	3.74054	3.71581	3.78115	3.27549	3.55087	3.29968	3.24812	3.6149	3.90785	3.19703	3.47282	3.04614	2.96949	3.47636	3.04217	3.23837	3.67319	3.99769
ATP13A5	4.15287	4.28832	4.22975	4.38671	4.30105	4.3213	4.37008	4.25672	4.19088	4.31773	5.14026	4.8451	4.73035	4.82885	5.13213	4.84637	5.0298	5.08988	4.68438	4.90641	4.33102	4.67481	4.87615	4.57166	4.77087	4.66609	5.03592	4.6065	4.64758	4.4639	4.6091	4.4234	4.47172	4.27322	4.37577
ATP1A1	9.19086	9.68614	9.7766	9.20311	10.0036	9.55895	9.46342	9.65571	9.62436	9.78988	9.38062	9.49302	9.28684	9.91322	9.99451	9.58223	9.79512	9.66546	9.78639	9.82547	9.62539	9.78285	10.0255	9.61962	9.97532	9.86752	9.85834	9.74894	9.57648	9.74218	9.04202	9.52739	9.25527	9.31463	9.54626
ATP1A1-AS1	5.72238	5.63661	5.74252	5.89624	5.74187	5.54608	5.57528	5.53044	5.60837	5.55973	6.2026	6.46729	6.59648	6.4433	6.42499	6.51636	6.49627	6.21034	6.23081	6.48044	6.19992	5.78211	5.60511	5.70432	6.17378	6.17798	6.11947	6.28058	5.85928	5.54924	6.24451	6.29686	6.09343	6.3595	5.94054
ATP1A2	7.45958	6.90356	6.99992	7.55766	8.69101	6.14515	5.89511	6.23233	6.60965	5.95508	6.87866	6.67866	7.03943	7.30244	8.16905	6.11896	5.93031	5.81675	6.04235	6.45005	7.5257	7.41824	7.60372	8.22615	6.75701	7.39865	7.64088	8.4776	6.19589	5.29225	5.62022	5.70704	5.42975	6.00725	5.12175
ATP1A4	3.73854	3.76334	3.77593	3.83883	3.78361	3.84259	3.72114	3.84862	3.72877	3.7991	4.09003	4.02217	4.1451	4.16934	4.15074	4.23741	4.14192	4.32441	3.91509	4.21421	4.10673	3.61803	3.70705	4.00331	4.14428	4.02054	3.95121	4.02955	3.80625	4.17969	3.85877	3.93701	3.85877	4.14141	3.97217
ATP1B1	9.26322	9.43862	9.04786	9.47938	9.31952	8.93921	9.08067	8.6394	8.8333	8.08422	10.524	10.5	10.7355	10.9871	9.94009	9.9482	9.67543	9.83876	8.8557	10.2159	10.1216	10.6822	10.5353	10.1743	9.65761	9.36745	9.47358	10.325	8.87139	9.52988	8.70345	8.81509	8.43546	9.56287	8.78356
ATP1B2	5.9556	6.04599	6.10678	6.24624	6.21244	6.07863	5.93435	5.99473	5.98789	5.99273	5.64532	5.53156	5.09862	5.53931	5.20693	5.16725	5.32247	5.85697	5.43407	5.48191	6.14845	6.27177	5.95481	6.21112	5.46808	5.81435	6.05188	5.99301	6.04509	5.22944	5.39813	5.24867	5.55063	5.43903	5.31434
ATP1B3	7.51838	7.46009	7.50436	7.43514	7.51954	7.45482	7.41879	7.55045	7.39521	7.52477	8.35203	8.30968	8.16784	8.36795	7.75979	8.28898	8.176	8.16215	8.54853	8.31875	7.8545	7.83021	8.02374	7.58906	8.10854	8.01698	8.13434	7.58516	7.90072	7.67632	8.31565	7.32963	8.24809	7.88037	7.84108
ATP1B4	3.47564	3.36769	3.44784	3.47075	3.48204	3.5364	3.42894	3.51102	3.43116	3.35082	3.30854	3.37838	3.23172	3.40236	3.41798	3.41959	3.48732	3.29765	3.28092	3.32932	3.44985	3.51517	3.44608	3.43392	3.25347	3.51714	3.21238	3.29606	3.41825	3.33002	3.35477	3.49037	3.46939	3.47699	3.35779
ATP2A1	4.36192	4.29506	4.36895	4.41245	4.50505	4.40394	4.47671	4.36316	4.38932	4.42796	4.66878	4.21199	4.21242	4.24661	4.24592	4.44694	4.2808	4.33384	4.8588	4.72039	4.18148	4.36202	4.58783	4.56095	4.18504	4.64768	4.44715	4.23214	4.31587	4.61561	4.62592	4.46729	4.33546	4.45645	4.27323
ATP2A2	7.81063	7.55146	7.49424	7.34948	7.53363	7.7634	7.61924	7.65373	7.66239	7.81541	8.65429	8.78449	8.94445	8.84438	9.11866	9.17222	9.05288	8.86962	9.20826	8.8411	7.81292	8.24989	7.87388	7.76911	8.48868	8.19702	8.26829	7.75943	8.4238	8.71165	7.96706	8.79464	8.54694	7.70052	9.42745
ATP2A3	5.7072	5.70573	5.75926	5.52595	5.51238	5.72689	5.70021	5.81709	5.76541	5.80915	5.98243	5.63049	5.45471	6.06023	5.95914	5.75183	5.6162	5.60939	6.03962	5.77629	5.58074	5.54741	5.7974	5.94594	5.81905	5.79759	5.78278	5.55729	6.489	5.81088	5.58702	5.93539	5.63781	5.54961	5.77733
ATP2B1	7.49074	7.00796	7.20868	7.13843	6.97317	7.16243	7.46193	7.34882	7.26207	7.61154	5.46482	5.71766	5.61269	5.52335	5.4618	5.67815	5.64496	5.6493	5.73166	5.5295	5.89939	6.23918	5.49665	5.5763	5.99413	6.19194	6.09342	5.63355	5.79124	7.59074	7.58539	7.03503	6.82877	6.94312	7.31364
ATP2B2	4.62242	4.69875	4.69181	4.64426	4.65922	4.64505	4.66599	4.7004	4.75172	4.58495	4.79335	4.78345	4.76116	4.94528	5.03633	4.9406	5.06168	4.83733	5.07433	4.96654	4.6548	4.6441	4.59082	4.95574	4.89958	4.85006	4.73524	4.78727	4.89428	4.69688	5.18092	4.74472	4.82013	4.83438	4.74875
ATP2B3	4.09008	4.14136	4.17693	4.22617	4.21395	4.18667	4.24843	4.26073	4.19102	4.18137	5.03409	4.83452	5.09432	4.91178	5.03141	4.98899	4.79179	4.88675	4.95009	4.90565	4.51333	4.61048	4.69335	4.55049	4.71727	4.34168	4.34081	4.50714	5.13025	4.31796	4.47645	4.55049	4.49532	4.64837	4.42743
ATP2B4	8.03082	8.25418	8.16665	7.94898	7.84667	8.15326	7.8561	8.00432	8.10483	8.00461	8.56837	8.33828	8.54501	8.38696	8.24066	8.49876	8.64955	8.55541	8.46534	8.37811	8.52658	8.606	8.1205	7.97731	8.68251	8.4901	8.54797	8.45882	8.07049	8.57296	7.60094	7.98153	8.16971	7.87072	8.40289
ATP2C1	7.78046	7.65999	7.80705	7.69907	7.69196	7.69993	7.75622	7.66628	7.71352	7.84045	5.82589	5.94135	5.74028	5.8177	5.72366	5.62502	5.72879	5.70763	5.6145	5.71152	6.96732	6.64937	7.03587	6.58769	6.79427	6.86775	6.21831	6.69289	6.05534	7.01953	7.31365	6.55668	6.62612	6.64065	6.67178
ATP2C2	4.98857	5.05927	5.20621	5.0156	5.04181	5.09383	4.97831	5.14701	5.00497	5.14002	5.18625	4.88538	5.19357	5.28295	5.14966	5.02891	5.06777	4.95702	4.94428	4.86228	5.08306	4.96726	5.01799	5.19473	5.05343	5.02682	5.35688	5.07199	5.24611	4.94426	5.15523	5.08932	5.01916	5.09558	4.95679
ATP4A	5.16232	5.07444	5.04466	5.1284	5.15923	5.26169	4.96761	4.93812	4.99688	5.18154	4.4993	4.95496	4.85493	4.58349	4.67593	4.65146	4.59412	4.89448	4.58529	4.72561	5.13602	4.47045	4.66821	4.95032	4.76384	4.96928	4.60713	5.12126	5.04987	5.10839	5.02633	4.74489	5.08932	4.83362	5.08434
ATP4B	4.8338	4.94086	4.97793	4.81515	4.89599	4.97272	4.82449	4.85069	4.844	4.92588	5.28787	5.04767	5.54562	5.33194	5.2644	5.74959	5.40123	5.1914	5.28697	5.51625	5.20552	4.96912	5.25394	4.995	5.2232	5.22096	5.2232	4.93544	5.31558	5.09957	4.86129	5.2218	4.97365	4.93705	5.52951
ATP5A1	9.01226	8.93771	9.00533	9.05302	8.92358	9.06676	8.79556	8.88834	8.84916	8.96533	9.87339	9.86996	9.92084	9.82006	9.74587	9.77015	9.77827	9.67835	9.61293	9.69309	9.39443	9.66514	9.56848	9.24685	9.36696	9.50403	9.58865	9.27709	9.13994	9.20817	9.52106	9.06114	9.44843	9.41958	9.37663
ATP5B	10.4215	10.5874	10.6294	10.3658	10.7367	10.5689	10.4952	10.7367	10.7294	10.7558	10.4644	10.1985	10.3486	10.6037	10.6067	10.3559	10.5558	10.6497	10.5689	10.4605	10.6163	10.6499	10.8347	10.3583	10.6163	10.7545	10.6671	10.6257	10.3168	10.5282	10.492	10.3235	10.678	10.4113	10.4833
ATP5C1	10.1201	9.95116	10.0497	10.1011	9.96065	9.97252	9.97401	10.089	10.009	10.0965	9.86368	9.42398	9.46499	9.29837	9.41601	9.53024	9.54592	9.47682	9.53211	9.36637	9.75099	9.74765	9.53095	9.51295	9.52535	9.54968	9.47889	9.53902	9.475	9.97167	10.3964	9.94752	10.1477	10.2927	9.68222
ATP5D	7.37297	7.34408	7.341	7.3308	7.70141	7.72153	7.61703	7.78499	7.65901	7.80277	7.65747	7.3427	7.73345	7.60142	7.6212	7.71052	7.72529	7.6008	7.87256	7.46989	7.47951	7.24319	7.9809	8.06023	7.35617	7.73809	7.53079	7.50122	7.96224	7.51993	7.5814	7.72512	7.56025	7.73651	7.30872
ATP5E	9.33932	9.20775	9.37937	9.32776	10.0377	9.38366	9.33702	9.30639	9.26088	9.41195	9.17235	8.96114	8.77848	9.01335	8.95976	8.91966	8.91368	8.89028	8.99286	8.61256	8.85228	8.71306	9.31252	9.56903	8.85228	8.99458	9.00893	9.03925	9.63728	9.12649	9.72499	9.37946	9.44155	9.52267	8.95115
ATP5F1	9.53223	9.50641	9.49245	9.61867	9.4543	9.42824	9.36248	9.33085	9.25611	9.11589	8.38296	8.35431	8.0277	8.21254	8.02588	7.97297	8.19354	8.29803	8.05735	8.06773	8.60571	8.56448	8.28284	8.76418	8.38096	8.30212	8.36305	8.29503	8.56689	8.84511	10.2029	9.32396	9.25423	9.52904	8.60571
ATP5G1	8.87725	8.89317	8.99412	8.95634	9.02753	9.10965	9.01263	8.86883	9.00632	8.99972	9.56789	9.48585	9.42254	9.69041	9.27062	9.28368	9.3397	9.38802	9.69041	9.27707	9.01774	8.82959	9.41228	9.4903	8.93624	9.03944	9.03621	8.88449	9.44611	9.12236	9.76973	9.32562	9.36962	9.5253	8.71658
ATP5G2	7.89467	7.97729	7.84061	7.88287	8.03537	8.09472	8.01239	8.02281	8.14135	8.08643	7.84544	7.92169	7.99413	7.84962	7.88792	7.68578	7.84147	7.89158	7.95559	8.05703	7.95869	8.01371	7.84383	7.74907	7.7755	7.75117	7.92488	7.85551	8.10398	8.17729	8.26141	8.06386	8.29635	8.16748	8.03874
ATP5G3	9.18769	8.88877	9.09191	9.13055	8.95917	9.03756	9.17728	9.02854	9.01807	9.0849	8.56424	8.38924	8.36231	8.48357	8.26687	8.26687	8.54661	8.43485	8.38339	8.33473	8.56655	8.42407	8.7034	8.65585	8.41676	8.55725	8.37763	8.37375	8.62854	9.02427	9.62719	9.05417	9.07082	9.10023	8.57261
ATP5H	8.40913	8.39672	8.39812	8.32004	8.37041	8.44604	8.29757	8.35301	8.30705	8.46653	9.74069	9.72749	9.61096	9.71876	9.49791	9.68238	9.64184	9.74629	9.64366	9.78455	9.02046	8.80693	8.60572	8.54515	8.92435	8.62724	8.5907	8.47137	8.84189	9.36515	10.24	9.24916	9.59079	9.60964	8.94902
ATP5I	9.48881	9.27316	9.48729	9.60755	9.55149	9.53723	9.5943	9.47046	9.41018	9.49811	10.0531	9.7818	9.68702	9.90351	9.81432	9.7175	9.7027	9.86658	9.71893	9.50157	9.39245	9.32317	9.66659	9.89481	9.20821	9.57907	9.53341	9.60528	10.0325	9.6613	10.1643	9.85993	9.63882	9.89186	9.24273
ATP5J	10.5791	10.3812	10.5791	10.4734	10.3537	10.3743	10.3395	10.3497	10.3097	10.4323	10.3012	10.0962	9.84854	9.97203	9.98902	9.89528	10.1425	10.0849	9.60386	10.0882	10.253	9.83479	10.0093	10.3919	10.1378	10.0514	9.83206	10.1072	10.1271	10.0897	10.9526	10.3188	10.3619	10.7239	10.021
ATP5J2	4.7302	4.80027	4.72188	4.76528	4.75273	4.7169	4.79135	4.80224	4.75308	4.81531	5.28507	5.52741	5.66709	5.6659	5.13905	5.5091	5.25828	5.47499	5.56713	6.02113	4.55283	5.6161	5.08649	5.3645	4.70511	5.085	5.61164	5.34689	5.17625	5.2241	5.2265	5.14054	5.09206	4.88922	4.79475
ATP5L	10.3222	9.87429	10.197	10.2638	10.1515	10.0467	10.2096	10.0409	9.93111	10.1119	10.2455	10.1792	9.89031	10.0723	9.85995	9.67195	9.8192	9.98185	9.89887	9.94597	9.8432	9.8928	9.8173	9.99631	9.72559	9.82161	9.83175	9.88686	10.2431	10.2336	10.5348	10.2525	10.2618	10.3208	9.92971
ATP5O	8.61815	8.60329	8.59677	8.54063	8.56852	8.63354	8.5275	8.64319	8.54798	8.68679	9.17473	9.18747	8.99282	9.10448	9.04359	8.80187	8.97841	9.15053	8.93622	9.0397	8.73572	8.64328	8.77717	9.03329	8.50931	8.52493	8.71581	8.75629	8.8556	8.86035	9.42729	8.90986	9.17393	9.21322	8.41187
ATP5S	5.7405	5.83773	5.89957	5.95369	5.87992	5.70717	5.88344	5.86981	5.78194	5.72155	5.71768	5.86522	6.05664	5.76175	5.79322	5.78284	5.67316	5.90063	5.72635	5.82726	5.96475	5.91325	5.7884	5.77219	5.81515	5.76514	5.80054	5.79415	5.5494	5.79352	6.20734	5.78664	5.88073	5.92847	5.81268
ATP5SL	7.17703	7.37225	7.39172	7.19342	7.37509	7.28925	7.18473	7.23092	7.27439	7.33879	6.87916	6.89859	6.9088	6.91933	6.87311	6.88434	6.66158	6.84308	6.9882	6.8044	7.08956	6.76003	7.32141	7.16853	7.362	7.44715	7.11643	7.00241	7.33267	6.89653	7.02015	6.86274	7.16609	7.00575	6.87935
ATP6	10.5252	10.7186	10.5196	10.6856	10.4333	10.6489	10.5639	10.7333	10.6016	10.6585	10.812	10.9176	11.0163	10.9052	11.5806	11.1189	11.2714	10.9938	11.1562	10.9814	10.8895	10.7203	10.7813	10.7813	11.3691	11.0936	11.191	10.8895	11.0254	10.7443	10.4841	10.6547	10.9315	10.518	11.1282
ATP6AP1	9.40417	9.41258	9.33043	9.21592	9.27697	9.5382	9.52225	9.48934	9.66007	9.58052	9.4683	9.9622	9.51348	9.63061	9.75988	9.57088	9.63467	9.64953	9.7698	9.82293	9.52563	9.35606	9.48967	9.4244	9.39192	9.63684	9.6665	9.58511	9.995	9.76441	9.43651	9.64908	9.44752	9.4021	9.90579
ATP6AP1L	6.28556	5.82495	5.92131	5.82196	5.7867	5.63986	5.73757	5.75109	5.83229	5.78855	6.5106	6.55971	6.59913	6.85601	6.82433	6.6987	6.74767	6.88647	6.73622	6.73057	6.28633	6.86212	6.61924	6.18225	5.7481	6.30943	6.62545	6.69146	5.55297	6.4078	6.10053	6.48566	6.44174	5.99606	5.70403
ATP6AP2	8.65755	8.64952	8.66922	8.653	8.53912	8.73583	8.7584	8.68362	8.68054	8.7703	9.6217	9.80095	9.82731	9.61758	9.62675	10.141	9.8301	9.82731	9.69673	9.92212	9.29823	9.08166	8.50872	8.88334	9.48464	9.00885	8.96516	9.31668	8.76655	9.5852	9.85185	9.22142	9.45199	9.56209	9.64393
ATP6V0A1	7.00979	6.86294	6.93667	6.79443	6.83971	7.12092	6.86254	7.00772	6.94369	7.02143	7.06491	7.3624	7.35552	7.67538	7.62678	7.89729	7.43665	7.59471	7.55738	7.70992	6.79051	7.24936	7.204	7.61711	7.03054	7.16025	7.44236	7.46867	7.66232	6.98743	6.92935	7.60466	6.94502	7.15186	7.32576
ATP6V0A2	5.88468	5.9347	5.92651	5.99893	5.94041	5.92536	5.94643	5.97078	6.04023	5.98679	4.90654	5.14701	5.2346	4.89928	4.97071	4.93871	5.02918	5.00314	5.04739	5.00104	5.61792	5.46715	5.23283	5.51185	5.32609	5.77144	5.70647	5.89716	5.15311	5.58419	5.58145	5.11198	5.9626	5.04379	5.23713
ATP6V0A4	3.94195	3.93238	3.9117	4.05088	3.91668	3.85156	3.72824	3.98025	3.75181	3.79517	4.49941	4.36324	4.7077	4.29303	4.39217	4.54023	4.52115	4.69416	4.22068	4.74153	4.1931	3.69615	3.89284	4.71457	4.31907	4.34525	4.09437	4.15089	4.27249	3.90895	4.51454	4.44997	4.47876	3.65685	4.04266
ATP6V0B	8.59467	8.47394	8.46971	8.33148	8.75424	8.93094	9.15062	9.12269	9.1645	9.42686	8.29761	8.70751	8.65637	8.4064	8.0789	9.13132	8.58909	8.46786	9.2217	8.27913	8.32548	8.25109	8.31905	8.4601	8.30453	8.1513	8.28702	8.13499	8.73534	9.09788	10.0582	9.10699	9.10748	9.38046	8.7639
ATP6V0C	8.29977	8.32928	8.25622	8.19766	8.24373	8.73459	8.36279	8.41981	8.46318	8.62605	10.3637	10.4703	10.4576	10.4353	10.5235	10.6097	10.4512	10.3404	10.6313	10.3545	9.04215	9.05257	9.67219	9.14254	9.20034	9.58359	9.14071	9.00734	10.0737	9.54373	9.19665	9.46595	9.46595	9.38753	9.98626
ATP6V0D1	8.49207	8.58919	8.22628	8.21054	8.40115	8.7837	8.69347	9.00802	9.14139	8.94305	8.5278	8.66718	8.65356	8.65128	8.3474	8.85464	8.5518	8.20986	8.93623	8.48441	8.54855	8.41398	8.82541	8.60415	8.65189	8.34272	8.62416	8.12931	8.73907	9.25583	8.54025	8.69247	8.9274	8.54488	8.85486
ATP6V0D2	4.71673	4.71091	4.67928	4.6722	4.68011	4.65155	4.55256	4.66769	4.85238	4.89652	6.51674	6.46124	6.56865	6.32217	6.61819	6.61143	6.46187	6.51618	6.63214	6.7242	5.01728	5.02023	5.05963	4.85362	5.08637	4.78738	5.07244	5.18391	4.87574	7.29753	8.02208	5.59764	6.43518	5.66827	5.48223
ATP6V0E1	8.48951	8.44046	8.46447	8.52803	8.46518	8.44661	8.59661	8.49973	8.47458	8.6381	9.34435	9.23552	9.41389	9.09184	8.82667	9.47694	9.32366	9.2864	9.31296	9.19704	8.68684	8.42274	8.70628	8.9179	8.64461	8.71204	8.54628	8.47082	8.9508	9.10604	9.62535	8.95775	9.38506	9.17381	9.05053
ATP6V0E2	7.65317	7.74438	7.78816	7.67887	7.45832	7.7047	7.24449	7.86082	7.65363	7.43034	9.17356	8.90499	9.18609	9.33866	8.98274	8.65534	9.19637	8.64844	8.85887	9.06603	8.39619	8.07061	9.51423	9.89614	8.22988	8.6723	8.09835	8.86823	8.06613	7.78753	7.44017	7.80633	7.62564	7.77662	7.82607
ATP6V0E2-AS1	4.96138	5.08268	5.24443	5.32615	4.99701	5.0463	4.93703	4.89702	4.96117	4.8741	5.00659	5.30132	5.29185	5.14962	5.22559	5.21529	5.27532	5.41641	5.78721	5.202	5.16981	5.2175	5.89024	5.44147	5.31275	5.40144	5.07364	5.25149	5.18178	5.00354	4.76637	4.69715	4.92359	4.90887	5.00273
ATP6V1A	7.78931	7.79239	7.8035	7.69543	7.58057	7.954	8.03181	8.07137	8.1667	8.28323	7.80909	7.95924	7.89942	7.73184	7.97159	7.99153	8.12859	7.79164	8.03088	7.89471	7.84912	7.7605	7.75027	7.65381	7.97295	7.84861	7.6727	7.80627	7.76457	8.2599	8.50069	7.98206	8.22012	7.89515	8.37954
ATP6V1B1	4.79832	4.74735	4.77144	4.82793	4.86472	4.78714	4.84801	4.74801	4.84032	4.76597	5.72308	5.75147	5.87176	5.53815	5.68923	5.90171	5.65954	5.69171	5.77898	6.13663	5.23619	5.1042	4.68171	5.28515	5.25196	5.49656	5.21303	5.2259	5.6806	4.90248	5.42272	5.41806	5.54411	5.289	5.2598
ATP6V1B2	9.43401	9.1439	9.04915	8.91795	9.11751	9.54835	9.41499	9.55987	9.58032	9.61297	8.31776	8.79298	8.42195	8.28658	8.13447	8.52399	8.67	8.47397	8.81529	8.01207	8.61748	8.79762	8.15185	8.07319	8.59417	8.36714	8.79371	8.62215	8.29489	9.60127	9.819	9.04396	9.48258	9.41228	9.51209
ATP6V1C1	7.27871	7.22257	7.21348	7.13092	7.24324	7.21408	7.20934	7.28194	7.25835	7.4051	6.35656	6.5108	6.32987	6.27748	6.29167	6.54321	6.50783	6.33717	6.25578	6.02997	6.79466	6.95376	6.43536	6.08459	6.93981	6.46419	6.4976	6.70009	6.0249	7.1351	7.59034	6.72024	7.28151	7.07301	7.29372
ATP6V1C2	4.13547	4.06579	3.91812	4.07453	4.00586	4.02145	4.11396	3.9954	4.07245	4.04901	4.53233	4.61797	4.64693	4.56441	4.88004	4.61101	4.74078	4.55481	4.6757	4.7762	4.34178	4.35109	4.88924	4.02599	4.05926	4.14511	4.29373	4.30084	4.4635	4.77198	4.23888	4.25939	4.31054	4.59653	4.06849
ATP6V1D	7.51243	7.54287	7.49827	7.35412	7.49923	7.5824	7.47182	7.57293	7.67048	7.67855	7.32437	7.02011	7.29716	7.23685	7.24546	7.28542	7.21524	6.92686	7.24343	7.04315	7.29812	7.2686	7.42388	7.17214	7.33423	7.24324	6.84862	7.21135	7.15156	7.63869	7.96083	7.27001	7.57362	7.76609	7.58461
ATP6V1E1	10.2683	10.171	10.2706	10.0537	10.1839	10.0508	9.94628	9.95151	9.86101	9.98638	10.0829	9.94444	10.0139	9.91551	10.2525	9.90601	10.072	9.88256	10.1278	9.85106	10.0321	9.8856	10.2239	10.107	10.0018	10.17	9.8014	10.0285	10.0261	9.8053	10.2203	10.107	10.094	10.2416	10.073
ATP6V1E2	6.07507	5.84233	5.62509	5.80475	5.6752	5.74881	5.87757	5.71994	5.73461	5.73461	6.59404	6.6379	6.57745	6.22889	6.72927	6.63699	6.70752	6.61482	6.80589	7.04917	6.12121	6.3453	6.72732	6.5673	6.9571	6.01226	5.89621	5.89072	5.90273	6.50146	6.06069	6.01006	6.00495	6.04636	6.01181
ATP6V1G1	8.52635	8.37308	8.29303	8.58363	8.50722	8.37257	8.62191	8.23576	8.44757	8.80239	8.19706	8.09554	8.52303	8.12785	8.03032	8.58363	8.27721	7.98215	8.4703	8.06509	8.35642	8.28282	7.92639	7.91264	8.29188	8.01292	8.16237	8.07596	8.2106	8.73729	8.97444	8.40049	8.69617	9.03779	8.36311
ATP6V1G2	4.76247	4.83853	4.78742	4.6177	5.04906	4.77897	4.76413	4.82295	4.87349	4.84513	6.13154	6.05551	6.137	5.70083	5.81493	6.33179	6.28029	6.19834	5.88457	5.98968	5.52348	6.37151	5.82415	4.85056	5.65852	5.64301	5.04724	5.68725	5.31046	5.68669	4.48105	5.59671	5.73596	5.17609	4.34032
ATP6V1G3	3.78772	3.69322	3.70025	3.70706	3.72958	3.75323	3.82415	3.78426	3.59362	3.809	6.03835	5.64256	5.7699	5.66027	5.35578	6.20335	5.68313	5.68927	5.95394	6.10619	4.94046	4.44031	4.19319	3.58236	4.27972	4.83493	5.15955	4.27727	4.97909	4.5893	5.52143	5.00499	5.03882	4.99114	4.90547
ATP6V1H	6.67677	6.65075	6.69903	6.67663	6.75401	6.74633	6.66691	6.71385	6.66901	6.72893	7.22271	7.41437	7.4054	7.43194	7.46695	7.46518	7.37677	7.28642	7.14526	7.3129	7.03485	6.94959	6.97983	6.89299	6.97078	7.0367	6.80306	6.95836	6.46243	7.09684	7.8917	7.0241	7.2356	7.25589	6.87693
ATP7A	6.90189	6.82744	7.24882	7.01845	6.90549	6.81109	7.0462	7.10841	7.27699	7.06241	7.60971	7.24114	7.55784	7.42306	7.19644	7.21009	7.31703	7.29987	7.462	7.21873	7.83247	7.27235	7.12442	7.61025	7.59545	7.47089	6.8772	6.98889	7.05989	7.08708	6.96	7.02729	6.81447	7.1728	6.96761
[truncated: 20,259 more rows]
