# Supplementary material for: Bioinformatics and Machine Learning Methods to Identify FN1 as a Novel Biomarker of Aortic Valve Calcification
Source: Front Cardiovasc Med. 2022 Feb 28;9:832591. doi: 10.3389/fcvm.2022.832591 (PMC8918776; doi:10.3389/fcvm.2022.832591)
Supplement: Supplementary file 5 [file Table_5.XLSX]

## Sheet: Sheet1
Supplement File5. Results of Gene Set Enrichment Analysis (GSEA) of Gene Expression Matrix.
GSEA	ID	Description	setSize	enrichmentScore	NES	pvalue	p.adjust	qvalues	rank	leading_edge	core_enrichment
GSEA results show KEGG enrichment analysis results in AVC samples	KEGG_CYTOKINE_CYTOKINE_RECEPTOR_INTERACTION	KEGG_CYTOKINE_CYTOKINE_RECEPTOR_INTERACTION	250	0.634838	2.66412	1e-10	6.13e-09	4.46e-09	3388	tags=46%, list=16%, signal=39%	PPBP/CXCL5/CCL19/TNFRSF11B/CCL18/CXCL16/IL7R/CCL8/CXCL13/KIT/CXCL8/CXCL12/CCR1/CXCL1/TNFRSF17/CCR5/CCL11/CCL4/IL2RB/CCL5/CXCR4/CXCL10/CD27/CSF1R/IL6/IL10RA/CCR7/IL21R/IL18/CSF2RB/KDR/IL2RG/CXCL9/CCL23/CCL7/IL7/CCR2/LTB/TNFSF10/CSF3R/TNFSF8/INHBA/CXCL3/IL18RAP/IL1B/TNFRSF1B/TNFSF13B/TNFSF15/PF4/IL2RA/ACVRL1/TNFRSF12A/TNFSF11/CXCR3/IL1R2/CCL20/INHBB/HGF/XCL1/CSF2RA/VEGFA/TNFSF4/CXCL6/IL12RB2/IL13RA…
	KEGG_HEMATOPOIETIC_CELL_LINEAGE	KEGG_HEMATOPOIETIC_CELL_LINEAGE	83	0.707514	2.52341	1e-10	6.13e-09	4.46e-09	2638	tags=49%, list=12%, signal=44%	IL7R/KIT/CD2/CD3D/HLA-DRA/CD14/ITGA4/CSF1R/CR1/CD8A/IL6/ITGAM/CD1D/IL7/CD3G/CSF3R/IL1B/MS4A1/CD33/HLA-DRB4/IL2RA/IL1R2/CD37/CD38/ANPEP/CD3E/CSF2RA/CD44/ITGA5/CD1C/CD4/CD19/TNF/TFRC/FCGR1A/CR2/IL3RA/CD5/IL11/IL9R/IL4R
	KEGG_INTESTINAL_IMMUNE_NETWORK_FOR_IGA_PRODUCTION	KEGG_INTESTINAL_IMMUNE_NETWORK_FOR_IGA_PRODUCTION	44	0.783286	2.46353	5.39e-10	1.99e-08	1.44e-08	1508	tags=48%, list=7%, signal=44%	CXCL12/HLA-DMB/TNFRSF17/HLA-DRA/ITGA4/HLA-DPA1/HLA-DQB1/CXCR4/HLA-DMA/CD86/HLA-DOB/IL6/ITGB7/CD28/HLA-DPB1/HLA-DRB4/TNFSF13B/HLA-DQA1/HLA-DOA/CD80/ICOS
	KEGG_ASTHMA	KEGG_ASTHMA	26	0.844987	2.44683	2.61e-09	8e-08	5.82e-08	1561	tags=58%, list=7%, signal=54%	FCER1G/HLA-DMB/CCL11/HLA-DRA/HLA-DPA1/HLA-DQB1/HLA-DMA/HLA-DOB/HLA-DPB1/FCER1A/HLA-DRB4/HLA-DQA1/MS4A2/HLA-DOA/TNF
	KEGG_CHEMOKINE_SIGNALING_PATHWAY	KEGG_CHEMOKINE_SIGNALING_PATHWAY	179	0.606271	2.44355	1e-10	6.13e-09	4.46e-09	2958	tags=43%, list=14%, signal=37%	PPBP/CXCL5/CCL19/CCL18/CXCL16/CCL8/CXCL13/CXCL8/CXCL12/CCR1/CXCL1/CCR5/HCK/CCL11/CCL4/RAC2/CCL5/CXCR4/ITK/CXCL10/FGR/CCR7/VAV1/CXCL9/CCL23/CCL7/LYN/CCR2/WAS/CXCL3/PIK3CG/CSK/PF4/DOCK2/GRB2/PIK3R5/CXCR3/CCL20/ARRB2/PLCB2/XCL1/NRAS/CXCL6/GNG10/GNGT2/PIK3CD/CXCR6/CCL13/CXCL14/PTK2B/CCL2/PREX1/CCL22/SHC1/CX3CR1/CXCL11/JAK3/GNB3/CHUK/CXCR2/GSK3A/PRKCD/PTK2/NFKBIB/GRK6/GNAI3/CCR6/CCL24/CCL21/MAP2K1/RAS…
	KEGG_GRAFT_VERSUS_HOST_DISEASE	KEGG_GRAFT_VERSUS_HOST_DISEASE	35	0.792823	2.38435	1.06e-08	2.78e-07	2.02e-07	2241	tags=60%, list=10%, signal=54%	GZMB/HLA-DMB/HLA-DRA/HLA-DPA1/HLA-DQB1/HLA-DMA/CD86/HLA-DOB/IL6/CD28/PRF1/HLA-DPB1/IL1B/HLA-DRB4/HLA-DQA1/KLRD1/HLA-DOA/CD80/TNF/HLA-B/HLA-C
	KEGG_LYSOSOME	KEGG_LYSOSOME	116	0.627194	2.3805	1.65e-10	7.59e-09	5.51e-09	2798	tags=42%, list=13%, signal=37%	ACP5/CTSG/LAPTM5/CTSC/LAMP3/CTSS/CTSB/CTSW/ATP6V0B/CTSD/TCIRG1/LIPA/CTSZ/MAN2B1/NPC2/CTSL/GALC/ATP6V0D2/SLC11A1/CTSK/CTSH/GLA/GAA/LGMN/AP1B1/MANBA/NAGA/CTSV/M6PR/NEU1/ACP2/GNPTAB/HEXA/TPP1/GM2A/NPC1/PLA2G15/PPT1/HEXB/ATP6V0D1/GUSB/ATP6V0C/IGF2R/NAPSA/FUCA1/ATP6AP1/CTSA/ARSB/CLN5
	KEGG_ALLOGRAFT_REJECTION	KEGG_ALLOGRAFT_REJECTION	33	0.793796	2.37065	2.04e-08	4.69e-07	3.41e-07	2241	tags=55%, list=10%, signal=49%	GZMB/HLA-DMB/HLA-DRA/HLA-DPA1/HLA-DQB1/HLA-DMA/CD86/HLA-DOB/CD28/PRF1/HLA-DPB1/HLA-DRB4/HLA-DQA1/HLA-DOA/CD80/TNF/HLA-B/HLA-C
	KEGG_TYPE_I_DIABETES_MELLITUS	KEGG_TYPE_I_DIABETES_MELLITUS	39	0.759433	2.34308	5.12e-08	9.43e-07	6.85e-07	2241	tags=49%, list=10%, signal=44%	GZMB/HLA-DMB/HLA-DRA/HLA-DPA1/HLA-DQB1/HLA-DMA/CD86/HLA-DOB/CD28/PRF1/HLA-DPB1/IL1B/HLA-DRB4/HLA-DQA1/HLA-DOA/CD80/TNF/HLA-B/HLA-C
	KEGG_AUTOIMMUNE_THYROID_DISEASE	KEGG_AUTOIMMUNE_THYROID_DISEASE	46	0.708871	2.24335	4.83e-07	6.35e-06	4.61e-06	2241	tags=37%, list=10%, signal=33%	GZMB/HLA-DMB/HLA-DRA/HLA-DPA1/HLA-DQB1/HLA-DMA/CD86/HLA-DOB/CD28/PRF1/HLA-DPB1/HLA-DRB4/HLA-DQA1/HLA-DOA/CD80/HLA-B/HLA-C
	KEGG_LEISHMANIA_INFECTION	KEGG_LEISHMANIA_INFECTION	67	0.656734	2.24045	1.81e-07	2.56e-06	1.86e-06	1790	tags=43%, list=8%, signal=40%	FCGR3B/TLR2/HLA-DMB/HLA-DRA/NCF2/ITGA4/HLA-DPA1/HLA-DQB1/HLA-DMA/ITGB2/CR1/HLA-DOB/ITGAM/PTPN6/CYBA/MAPK13/FCGR2A/HLA-DPB1/NCF4/IL1B/HLA-DRB4/HLA-DQA1/MYD88/HLA-DOA/IFNGR1/FCGR2C/TNF/FCGR1A/IRAK4
	KEGG_PRIMARY_IMMUNODEFICIENCY	KEGG_PRIMARY_IMMUNODEFICIENCY	35	0.73669	2.21554	1.35e-06	1.65e-05	1.2e-05	1778	tags=49%, list=8%, signal=45%	IL7R/CD3D/LCK/CD8A/CD79A/PTPRC/BLNK/IL2RG/BTK/CD3E/ZAP70/ADA/CD4/CD19/ICOS/IGLL1/JAK3
	KEGG_TOLL_LIKE_RECEPTOR_SIGNALING_PATHWAY	KEGG_TOLL_LIKE_RECEPTOR_SIGNALING_PATHWAY	97	0.601623	2.20518	5e-08	9.43e-07	6.85e-07	1955	tags=32%, list=9%, signal=29%	SPP1/TLR2/CXCL8/CD14/LY96/CCL4/TLR8/CCL5/CXCL10/CD86/IL6/TLR1/CXCL9/MAPK13/LBP/PIK3CG/IL1B/CTSK/PIK3R5/MYD88/IKBKE/MAP3K8/TLR7/PIK3CD/CD80/TLR6/IRF5/TNF/CXCL11/IRAK4/CHUK
	KEGG_SYSTEMIC_LUPUS_ERYTHEMATOSUS	KEGG_SYSTEMIC_LUPUS_ERYTHEMATOSUS	50	0.659948	2.13377	7.17e-06	8.25e-05	5.99e-05	1771	tags=48%, list=8%, signal=44%	FCGR3B/CTSG/HLA-DMB/C1QB/HLA-DRA/HLA-DPA1/HLA-DQB1/HLA-DMA/C1QC/CD86/HLA-DOB/FCGR2A/CD28/HLA-DPB1/HLA-DRB4/HLA-DQA1/C2/C1QA/SNRPB/HLA-DOA/FCGR2C/CD80/TNF/FCGR1A
	KEGG_NATURAL_KILLER_CELL_MEDIATED_CYTOTOXICITY	KEGG_NATURAL_KILLER_CELL_MEDIATED_CYTOTOXICITY	128	0.554773	2.13268	1.09e-07	1.82e-06	1.32e-06	2433	tags=32%, list=11%, signal=29%	GZMB/FCGR3B/TYROBP/FCER1G/RAC2/HCST/LCK/SYK/ITGB2/CD48/ITGAL/VAV1/PTPN6/CD247/CASP3/LCP2/PRF1/TNFSF10/PIK3CG/GRB2/MICB/PIK3R5/BID/PLCG2/KLRD1/ZAP70/NRAS/IFNGR1/SH3BP2/PIK3CD/SH2D1A/PTK2B/TNFRSF10D/TNF/SHC1/LAT/HLA-B/HLA-C/KLRC3/SH2D1B/CD244
	KEGG_LEUKOCYTE_TRANSENDOTHELIAL_MIGRATION	KEGG_LEUKOCYTE_TRANSENDOTHELIAL_MIGRATION	112	0.562456	2.1258	1.54e-07	2.36e-06	1.71e-06	3343	tags=41%, list=15%, signal=35%	MMP9/VCAM1/CXCL12/THY1/NCF2/ITGA4/RAC2/CXCR4/ITK/ITGB2/ITGAL/ITGAM/VAV1/CYBA/MAPK13/RHOH/CLDN5/NCF4/PIK3CG/ESAM/CYBB/PIK3R5/MYL9/CDH5/PLCG2/SIPA1/CLDN16/PIK3CD/PTK2B/CLDN7/ACTB/CLDN14/VASP/PTK2/GNAI3/MYL12A/ITGB1/CLDN1/GNAI2/MAPK12/NCF1/ACTN4/VAV3/MYLPF/PECAM1/CLDN23
	KEGG_ANTIGEN_PROCESSING_AND_PRESENTATION	KEGG_ANTIGEN_PROCESSING_AND_PRESENTATION	74	0.587445	2.06252	1.42e-05	0.000131068	9.52e-05	2334	tags=31%, list=11%, signal=28%	HLA-DMB/HLA-DRA/HLA-DPA1/HLA-DQB1/HLA-DMA/CTSS/CTSB/CD74/CD8A/HLA-DOB/HLA-DPB1/HSPA6/HLA-DRB4/CTSL/HLA-DQA1/KLRD1/HLA-DOA/LGMN/CD4/CALR/HLA-B/HLA-C/KLRC3
	KEGG_NOD_LIKE_RECEPTOR_SIGNALING_PATHWAY	KEGG_NOD_LIKE_RECEPTOR_SIGNALING_PATHWAY	60	0.615238	2.06206	1.42e-05	0.000131068	9.52e-05	3218	tags=43%, list=15%, signal=37%	CCL8/CXCL8/CXCL1/CCL11/CCL5/IL6/IL18/MAPK13/CCL7/NOD2/IL1B/PYCARD/NLRC4/CASP1/CCL13/CCL2/TNF/CARD8/CHUK/CASP5/NFKBIB/NLRP3/BIRC3/MAPK12/NAIP/PSTPIP1
	KEGG_ECM_RECEPTOR_INTERACTION	KEGG_ECM_RECEPTOR_INTERACTION	81	0.576139	2.03769	9.98e-06	0.000107979	7.85e-05	1333	tags=31%, list=6%, signal=29%	SPP1/IBSP/COL11A1/TNC/COL4A1/THBS2/COL4A2/SDC1/COL5A1/COMP/VWF/ITGA4/COL5A2/FN1/COL6A3/COL1A1/ITGB7/COL3A1/COL1A2/COL2A1/THBS1/HMMR/CD44/TNN/ITGA5
	KEGG_VIRAL_MYOCARDITIS	KEGG_VIRAL_MYOCARDITIS	65	0.58371	1.97827	2.06e-05	0.000180671	0.000131265	2424	tags=38%, list=11%, signal=34%	HLA-DMB/HLA-DRA/HLA-DPA1/RAC2/HLA-DQB1/HLA-DMA/ITGB2/CD86/HLA-DOB/ITGAL/CASP3/CD28/PRF1/HLA-DPB1/HLA-DRB4/HLA-DQA1/BID/MYH9/HLA-DOA/CD80/ACTB/HLA-B/ABL2/HLA-C/MYH4
	KEGG_BLADDER_CANCER	KEGG_BLADDER_CANCER	41	0.62918	1.97095	0.000362057	0.00266474	0.00193605	2021	tags=29%, list=9%, signal=27%	MMP9/MMP1/CXCL8/THBS1/CDKN2A/VEGFA/NRAS/TYMP/RB1/E2F3/CDKN1A/PGF
	KEGG_T_CELL_RECEPTOR_SIGNALING_PATHWAY	KEGG_T_CELL_RECEPTOR_SIGNALING_PATHWAY	107	0.508988	1.90888	2.57e-05	0.000214582	0.000155904	3146	tags=36%, list=15%, signal=31%	RASGRP1/CD3D/ITK/LCK/CD8A/PTPRC/VAV1/PTPN6/CD247/MAPK13/CD3G/CD28/LCP2/PIK3CG/GRB2/NFKBIE/PIK3R5/MAP3K8/CD3E/ZAP70/CARD11/NRAS/PRKCQ/PIK3CD/CD4/ICOS/TNF/LAT/PDCD1/CHUK/MALT1/NFKBIB/CBLB/MAP2K1/BCL10/MAPK12/GRAP2/VAV3
	KEGG_PANTOTHENATE_AND_COA_BIOSYNTHESIS	KEGG_PANTOTHENATE_AND_COA_BIOSYNTHESIS	16	0.722323	1.85156	0.00301204	0.0167944	0.0122019	2193	tags=38%, list=10%, signal=34%	VNN2/BCAT1/ENPP1/VNN1/DPYS/PPCDC
	KEGG_B_CELL_RECEPTOR_SIGNALING_PATHWAY	KEGG_B_CELL_RECEPTOR_SIGNALING_PATHWAY	75	0.527874	1.84589	0.000545703	0.0038619	0.00280584	2820	tags=40%, list=13%, signal=35%	RAC2/SYK/CD79A/CD72/BLNK/VAV1/PTPN6/BTK/LYN/PIK3AP1/LILRB3/PIK3CG/RASGRP3/GRB2/NFKBIE/PIK3R5/PLCG2/CARD11/INPP5D/NRAS/PIK3CD/CD19/CR2/CHUK/MALT1/NFKBIB/MAP2K1/CD79B/BCL10/IFITM1
	KEGG_FC_GAMMA_R_MEDIATED_PHAGOCYTOSIS	KEGG_FC_GAMMA_R_MEDIATED_PHAGOCYTOSIS	90	0.501865	1.82336	0.000358226	0.00266474	0.00193605	2868	tags=42%, list=13%, signal=37%	HCK/RAC2/SYK/PTPRC/VAV1/FCGR2A/MYO10/LYN/ARPC1B/WAS/PIK3CG/ARPC3/MARCKS/SPHK1/DNM3/DOCK2/PIK3R5/PLCG2/ASAP1/INPP5D/ARPC5L/PIK3CD/FCGR2C/ARPC4/PIP5K1C/FCGR1A/LAT/ARPC5/LIMK1/PRKCD/VASP/LIMK2/WASF1/SCIN/PLD2/MAP2K1/ARPC2/NCF1
	KEGG_RENIN_ANGIOTENSIN_SYSTEM	KEGG_RENIN_ANGIOTENSIN_SYSTEM	17	0.703275	1.81828	0.00353143	0.0185652	0.0134885	1098	tags=41%, list=5%, signal=39%	CPA3/CTSG/ENPEP/CMA1/AGT/ANPEP/ACE
	KEGG_FOCAL_ADHESION	KEGG_FOCAL_ADHESION	194	0.44026	1.80284	1.26e-05	0.000128672	9.35e-05	2471	tags=26%, list=11%, signal=23%	SPP1/IBSP/COL11A1/TNC/COL4A1/THBS2/COL4A2/COL5A1/COMP/VWF/ITGA4/COL5A2/RAC2/FN1/COL6A3/COL1A1/VAV1/KDR/ITGB7/COL3A1/PIK3CG/COL1A2/PARVG/ZYX/GRB2/COL2A1/THBS1/PIK3R5/MYL9/HGF/VEGFA/PPP1CA/TNN/PIK3CD/PDGFB/ITGA5/IGF1/TNR/SHC1/PIP5K1C/ITGA7/ACTB/PGF/VASP/PTK2/RAPGEF1/ITGA11/MYL12A/LAMB3/ITGAV
	KEGG_CELL_ADHESION_MOLECULES_CAMS	KEGG_CELL_ADHESION_MOLECULES_CAMS	125	0.467732	1.7922	0.000134264	0.00107412	0.000780393	1565	tags=28%, list=7%, signal=26%	VCAM1/CD2/HLA-DMB/SDC1/HLA-DRA/ITGA4/HLA-DPA1/HLA-DQB1/HLA-DMA/ITGB2/CD86/CD8A/HLA-DOB/PTPRC/ITGAL/ITGAM/ITGB7/CADM1/CD28/ICAM3/HLA-DPB1/CLDN5/HLA-DRB4/HLA-DQA1/ESAM/CDH5/HLA-DOA/SELPLG/CLDN16/ALCAM/CD276/CD4/CD80/ICOS/CLDN7
	KEGG_OTHER_GLYCAN_DEGRADATION	KEGG_OTHER_GLYCAN_DEGRADATION	14	0.708743	1.77683	0.00747749	0.0355249	0.0258104	5567	tags=79%, list=26%, signal=58%	MAN2B1/MANBA/NEU1/HEXA/HEXB/NEU4/FUCA1/AGA/FUCA2/NEU3/NEU2
	KEGG_EPITHELIAL_CELL_SIGNALING_IN_HELICOBACTER_PYLORI_INFECTION	KEGG_EPITHELIAL_CELL_SIGNALING_IN_HELICOBACTER_PYLORI_INFECTION	67	0.50977	1.73908	0.0026079	0.0159795	0.0116098	2939	tags=37%, list=14%, signal=32%	CXCL8/CXCL1/CCL5/MAPK13/ATP6V0B/CASP3/LYN/TCIRG1/ATP6V1B2/CSK/ATP6V0D2/ATP6V1G3/ADAM10/PLCG2/ATP6V1A/CHUK/CXCR2/ATP6V0D1/ATP6V0E1/ATP6V0C/PTPRZ1/ATP6AP1/ATP6V1G1/MAPK12/GIT1
	KEGG_VIBRIO_CHOLERAE_INFECTION	KEGG_VIBRIO_CHOLERAE_INFECTION	51	0.533946	1.72255	0.00269221	0.0159795	0.0116098	2648	tags=39%, list=12%, signal=35%	ATP6V0B/TCIRG1/KDELR3/ATP6V1B2/ATP6V0D2/ATP6V1G3/PLCG2/ATP6V1A/KCNQ1/KDELR2/ACTB/ATP6V0D1/SEC61B/ATP6V0E1/ATP6V0C/SEC61A1/PDIA4/MUC2/ATP6AP1/ATP6V1G1
	KEGG_FC_EPSILON_RI_SIGNALING_PATHWAY	KEGG_FC_EPSILON_RI_SIGNALING_PATHWAY	73	0.482028	1.68977	0.00294002	0.0167944	0.0122019	2580	tags=32%, list=12%, signal=28%	FCER1G/RAC2/SYK/VAV1/MAPK13/BTK/LCP2/LYN/PIK3CG/FCER1A/PLA2G2D/GRB2/PIK3R5/PLCG2/MS4A2/INPP5D/NRAS/PIK3CD/TNF/LAT/PRKCD/PLA2G2A/MAP2K1
	KEGG_N_GLYCAN_BIOSYNTHESIS	KEGG_N_GLYCAN_BIOSYNTHESIS	44	0.525369	1.65235	0.00890352	0.0399573	0.0290307	5598	tags=55%, list=26%, signal=41%	MGAT4A/MGAT1/ALG14/MOGS/ALG1/ALG5/MAN2A1/ST6GAL1/ALG3/STT3B/DPAGT1/ALG8/ALG12/RPN1/MGAT5/DAD1/ALG6/MGAT2/RPN2/MGAT5B/DPM2/MAN1B1/DPM3/ALG13
	KEGG_AMINO_SUGAR_AND_NUCLEOTIDE_SUGAR_METABOLISM	KEGG_AMINO_SUGAR_AND_NUCLEOTIDE_SUGAR_METABOLISM	40	0.524813	1.63525	0.0106676	0.0467344	0.0339546	2666	tags=35%, list=12%, signal=31%	HK3/CHIT1/NPL/GPI/PMM2/NAGK/GMPPA/HEXA/GALE/HEXB/GFPT2/GNPNAT1/GMDS/GNPDA1
	KEGG_OXIDATIVE_PHOSPHORYLATION	KEGG_OXIDATIVE_PHOSPHORYLATION	95	0.438146	1.60639	0.0031474	0.017033	0.0123752	6101	tags=51%, list=28%, signal=36%	NDUFA4L2/ATP6V0B/TCIRG1/ATP6V1B2/ATP6V0D2/ATP6V1G3/NDUFA3/COX10/COX8A/ATP6V1A/UQCRQ/ATP6V0D1/ATP6V0E1/ATP6V0C/NDUFA11/ATP6AP1/ATP6V1G1/NDUFA2/NDUFB3/COX4I2/NDUFV2/NDUFB2/ATP6V0A1/ATP6V1B1/UQCR10/NDUFA4/COX5A/NDUFS3/ATP6V1C1/NDUFB5/NDUFB7/NDUFB6/COX4I1/NDUFA8/UQCRC1/UQCRFS1/COX6A1/NDUFA7/UQCR11/COX7A2L/COX7A2/CYC1/COX7B/COX6C/COX6B2/NDUFAB1/COX5B/NDUFB9
	KEGG_JAK_STAT_SIGNALING_PATHWAY	KEGG_JAK_STAT_SIGNALING_PATHWAY	152	0.396912	1.56006	0.00226588	0.0143766	0.0104453	4465	tags=38%, list=21%, signal=30%	IL7R/IL2RB/IL6/IL10RA/IL21R/CSF2RB/IL2RG/PTPN6/IL7/IL13RA2/CSF3R/PIK3CG/STAT4/IL2RA/GRB2/PIK3R5/PIM1/CISH/CSF2RA/IL12RB2/IL13RA1/IFNGR1/PIK3CD/IL24/SPRY4/IL12RB1/SOCS3/JAK3/SPRED1/SOCS5/IL3RA/CBLB/IL11/IL9R/LIF/IL4R/CNTFR/LEP/IL15RA/OSMR/IFNE/IL23A/OSM/IL20RB/SOCS1/CRLF2/TYK2/IFNAR2/PIK3R2/IFNG/IFNB1/CBL/BCL2L1/CLCF1/IFNGR2/EPO/CSF3
	KEGG_REGULATION_OF_ACTIN_CYTOSKELETON	KEGG_REGULATION_OF_ACTIN_CYTOSKELETON	208	0.36736	1.51631	0.00166932	0.0109698	0.00797006	3464	tags=29%, list=16%, signal=25%	CD14/ITGA4/RAC2/FN1/ITGB2/PFN1/ITGAL/ITGAM/VAV1/ITGB7/ARPC1B/ITGAX/WAS/PIK3CG/ARPC3/CSK/CYFIP2/NCKAP1L/PIK3R5/MYL9/MYH9/FGF23/NRAS/ARPC5L/PPP1CA/PIK3CD/PDGFB/ITGA5/BDKRB1/ARPC4/PIP5K1C/ITGAE/FGF7/ITGA7/ARPC5/FGD3/ACTB/LIMK1/PTK2/ITGA11/LIMK2/FGF8/WASF1/MYL12A/SCIN/BDKRB2/ITGAV/MAP2K1/ITGB1/ARPC2/GIT1/F2/MYLK2/ACTN4/VAV3/MYLPF/IQGAP3/TMSB4Y/INSRR/IQGAP2/HRAS
GSEA results show KEGG enrichment analysis results in normal samples	KEGG_VALINE_LEUCINE_AND_ISOLEUCINE_DEGRADATION	KEGG_VALINE_LEUCINE_AND_ISOLEUCINE_DEGRADATION	43	-0.500852	-1.58134	0.00871213	0.0399573	0.0290307	4059	tags=47%, list=19%, signal=38%	HADHA/DLD/HMGCS1/BCKDHA/BCKDHB/HADH/ECHS1/HSD17B10/HIBADH/ACADM/EHHADH/DBT/ACADSB/MCCC1/ACAT1/ALDH6A1/ALDH3A2/AOX1/ALDH2/HIBCH
	KEGG_METABOLISM_OF_XENOBIOTICS_BY_CYTOCHROME_P450	KEGG_METABOLISM_OF_XENOBIOTICS_BY_CYTOCHROME_P450	55	-0.488998	-1.62482	0.00383732	0.019613	0.0142497	3795	tags=31%, list=18%, signal=26%	AKR1C4/GSTO2/ADH5/ADH1A/GSTA4/MGST2/GSTA1/EPHX1/GSTT2/GSTM3/ADH1C/GSTM5/MGST1/ALDH3A1/AKR1C1/AKR1C3/ADH1B
	KEGG_HISTIDINE_METABOLISM	KEGG_HISTIDINE_METABOLISM	28	-0.568884	-1.67239	0.00741489	0.0355249	0.0258104	2280	tags=32%, list=11%, signal=29%	LCMT2/MAOB/AMDHD1/ASPA/METTL2B/ALDH3A2/ALDH3A1/ALDH2/MAOA
	KEGG_PROPANOATE_METABOLISM	KEGG_PROPANOATE_METABOLISM	31	-0.561082	-1.6744	0.00752973	0.0355249	0.0258104	1446	tags=35%, list=7%, signal=33%	ACADM/EHHADH/ACSS3/ACAT1/ACACB/ALDH6A1/LDHB/ALDH3A2/SUCLA2/ALDH2/HIBCH
	KEGG_FATTY_ACID_METABOLISM	KEGG_FATTY_ACID_METABOLISM	40	-0.59918	-1.87012	0.000579852	0.00395158	0.002871	3707	tags=48%, list=17%, signal=39%	HADH/ADH5/ECHS1/ADH1A/ACOX1/CPT1A/ACADM/EHHADH/CPT1C/ACADSB/ADH1C/ACADVL/ECI2/ACAT1/ALDH3A2/ACSL3/ADH1B/ALDH2/ACADL
GSEA results show GO enrichment analysis results in AVC samples	GOBP_LEUKOCYTE_CHEMOTAXIS	GOBP_LEUKOCYTE_CHEMOTAXIS	200	0.729757	3.00198	1e-10	6.51e-09	5.05e-09	2152	tags=48%, list=10%, signal=44%	PPBP/SCG2/S100A8/CXCL5/CCL19/S100A9/GREM1/CCL18/C5AR1/CXCL16/CCL8/CXCL13/PLA2G7/KIT/FCER1G/CXCL8/SLAMF8/CXCL12/CCR1/CXCL1/CCR5/CORO1A/CCL11/CCL4/RAC2/GPR183/CCL5/CXCR4/CXCL10/SYK/CSF1R/ITGB2/CD74/IL6/S100A12/CCR7/AIF1/VAV1/CXCL9/CCL23/CCL7/ALOX5/NOD2/DPP4/LYN/CCR2/LBP/MIF/CKLF/CSF3R/GPSM3/CXCL3/PIK3CG/ADAM8/C3AR1/SERPINE1/LGALS9/STAP1/MPP1/TRPM2/PF4/NCKAP1L/THBS1/TNFSF11/CMKLR1/CXCR3/CCL20/HSD3B7…
	GOBP_MYELOID_LEUKOCYTE_MIGRATION	GOBP_MYELOID_LEUKOCYTE_MIGRATION	197	0.715984	2.93959	1e-10	6.51e-09	5.05e-09	2152	tags=47%, list=10%, signal=43%	PPBP/SCG2/S100A8/CXCL5/CCL19/S100A9/GREM1/CCL18/C5AR1/CCL8/CXCL13/PLA2G7/KIT/FCER1G/CXCL8/SLAMF8/CXCL12/CCR1/CXCL1/CCL11/CCL4/RAC2/CCL5/CXCL10/SYK/TREM2/CSF1R/ITGB2/CD74/IL6/S100A12/CCR7/AIF1/VAV1/PTGER4/CXCL9/CCL23/CCL7/NOD2/DPP4/LYN/CCR2/LBP/MIF/CKLF/CSF3R/RHOH/RHOG/CXCL3/PIK3CG/ADAM8/CD300A/C3AR1/SERPINE1/STAP1/MPP1/PF4/EMILIN1/NCKAP1L/THBS1/TNFSF11/CMKLR1/CCL20/ROR2/MYD88/CD177/C1QBP/XCL1/MMP…
	GOBP_GRANULOCYTE_MIGRATION	GOBP_GRANULOCYTE_MIGRATION	135	0.740792	2.9011	1e-10	6.51e-09	5.05e-09	1790	tags=45%, list=8%, signal=42%	PPBP/SCG2/S100A8/CXCL5/CCL19/S100A9/CCL18/C5AR1/CCL8/CXCL13/FCER1G/CXCL8/SLAMF8/CXCL1/CCL11/CCL4/RAC2/CCL5/CXCL10/SYK/CSF1R/ITGB2/CD74/S100A12/CCR7/VAV1/PTGER4/CXCL9/CCL23/CCL7/NOD2/DPP4/LBP/CKLF/CSF3R/RHOH/RHOG/CXCL3/PIK3CG/ADAM8/CD300A/C3AR1/MPP1/PF4/NCKAP1L/THBS1/CMKLR1/CCL20/MYD88/CD177/C1QBP/XCL1/CXCL6/PIK3CD/CCL13/CCL2/PREX1/CCL22/CXCL11/PIP5K1C/IRAK4
	GOBP_GRANULOCYTE_CHEMOTAXIS	GOBP_GRANULOCYTE_CHEMOTAXIS	111	0.760771	2.88412	1e-10	6.51e-09	5.05e-09	1581	tags=46%, list=7%, signal=43%	PPBP/SCG2/S100A8/CXCL5/CCL19/S100A9/CCL18/C5AR1/CCL8/CXCL13/FCER1G/CXCL8/CXCL1/CCL11/CCL4/RAC2/CCL5/CXCL10/SYK/CSF1R/ITGB2/CD74/S100A12/CCR7/VAV1/CXCL9/CCL23/CCL7/NOD2/DPP4/LBP/CKLF/CSF3R/CXCL3/PIK3CG/C3AR1/MPP1/PF4/NCKAP1L/THBS1/CMKLR1/CCL20/C1QBP/XCL1/CXCL6/PIK3CD/CCL13/CCL2/PREX1/CCL22/CXCL11
	GOBP_LEUKOCYTE_MIGRATION	GOBP_LEUKOCYTE_MIGRATION	422	0.651033	2.87686	1e-10	6.51e-09	5.05e-09	1822	tags=38%, list=8%, signal=36%	MMP9/PPBP/MMP1/SCG2/IGLC1/S100A8/TREM1/HMOX1/CXCL5/CCL19/S100A9/IGKC/IGLV1-44/GREM1/CCL18/C5AR1/CXCL16/IGHM/VCAM1/CCL8/CXCL13/PLA2G7/KIT/FCER1G/CXCL8/SLAMF8/CXCL12/PLVAP/CCR1/CD2/CXCL1/THY1/CCR5/HCK/CORO1A/SDC1/CCL11/ITGA4/CCL4/RAC2/GPR183/CCL5/CXCR4/FN1/LCK/CXCL10/SYK/TREM2/CSF1R/ITGB2/CD74/IL6/CRTAM/S100A12/CCR7/CD48/ANGPT2/AIF1/ITGAL/ITGAM/COL1A1/VAV1/PTGER4/CXCL9/ITGB7/PTPN6/CCL23/CCL7/ALOX5/…
	GOBP_ADAPTIVE_IMMUNE_RESPONSE	GOBP_ADAPTIVE_IMMUNE_RESPONSE	397	0.650392	2.86533	1e-10	6.51e-09	5.05e-09	2737	tags=45%, list=13%, signal=40%	IGLC1/CCL19/FCGR1B/CLEC4G/IGLL5/IGKC/IGLV1-44/IGHM/IL7R/CXCL13/TRBC1/FCER1G/EOMES/HLA-DMB/TNFRSF17/C1QB/CTSC/CD3D/PAG1/HLA-DRA/LILRB2/LAMP3/HLA-DPA1/GPR183/TLR8/HLA-DQB1/IGHD/ITK/HLA-DMA/CTSS/SLAMF7/C1QC/CD27/SYK/TRAT1/CLEC4A/SAMSN1/CR1/CD74/CD86/CD8A/HLA-DOB/CD79A/IL6/PTPRC/LAIR1/IL18/LILRB1/CD48/CD1D/LAX1/PTPN6/CD247/KLHL6/PRDM1/NOD2/SASH3/CD3G/BTK/CD28/LYN/TCIRG1/TRAC/CCR2/CFI/IL13RA2/PRF1/CD2…
	GOBP_CELL_CHEMOTAXIS	GOBP_CELL_CHEMOTAXIS	270	0.672328	2.85533	1e-10	6.51e-09	5.05e-09	2152	tags=43%, list=10%, signal=39%	PPBP/SCG2/S100A8/CXCL5/CCL19/S100A9/GREM1/CCL18/C5AR1/CXCL16/VCAM1/CCL8/CXCL13/PLA2G7/KIT/FCER1G/CXCL8/SLAMF8/CXCL12/CCR1/CXCL1/CCR5/CORO1A/CCL11/CCL4/RAC2/BIN2/GPR183/CCL5/CXCR4/CXCL10/SYK/CSF1R/ITGB2/CD74/IL6/S100A12/CCR7/AIF1/VAV1/SMOC2/KDR/CXCL9/CCL23/CCL7/ALOX5/CCRL2/NOD2/DPP4/LYN/CCR2/LBP/MIF/CKLF/CSF3R/GPSM3/RHOG/LOX/CXCL3/PIK3CG/ADAM8/C3AR1/SERPINE1/LGALS9/NRP1/STAP1/MPP1/TRPM2/PF4/NCKAP1…
	GOBP_NEUTROPHIL_MIGRATION	GOBP_NEUTROPHIL_MIGRATION	111	0.753128	2.85515	1e-10	6.51e-09	5.05e-09	1790	tags=50%, list=8%, signal=46%	PPBP/S100A8/CXCL5/CCL19/S100A9/CCL18/C5AR1/CCL8/CXCL13/FCER1G/CXCL8/SLAMF8/CXCL1/CCL11/CCL4/RAC2/CCL5/CXCL10/SYK/ITGB2/CD74/S100A12/CCR7/VAV1/CXCL9/CCL23/CCL7/NOD2/DPP4/LBP/CKLF/CSF3R/RHOH/RHOG/CXCL3/PIK3CG/ADAM8/C3AR1/MPP1/PF4/NCKAP1L/CCL20/MYD88/CD177/C1QBP/XCL1/CXCL6/PIK3CD/CCL13/CCL2/PREX1/CCL22/CXCL11/PIP5K1C/IRAK4
	GOBP_NEUTROPHIL_CHEMOTAXIS	GOBP_NEUTROPHIL_CHEMOTAXIS	91	0.778718	2.82591	1e-10	6.51e-09	5.05e-09	1581	tags=52%, list=7%, signal=48%	PPBP/S100A8/CXCL5/CCL19/S100A9/CCL18/C5AR1/CCL8/CXCL13/FCER1G/CXCL8/CXCL1/CCL11/CCL4/RAC2/CCL5/CXCL10/SYK/ITGB2/CD74/S100A12/CCR7/VAV1/CXCL9/CCL23/CCL7/NOD2/DPP4/LBP/CKLF/CSF3R/CXCL3/PIK3CG/C3AR1/MPP1/PF4/NCKAP1L/CCL20/C1QBP/XCL1/CXCL6/PIK3CD/CCL13/CCL2/PREX1/CCL22/CXCL11
	GOBP_MONONUCLEAR_CELL_MIGRATION	GOBP_MONONUCLEAR_CELL_MIGRATION	169	0.700879	2.82399	1e-10	6.51e-09	5.05e-09	2152	tags=47%, list=10%, signal=42%	CCL19/GREM1/CCL18/C5AR1/CXCL16/CCL8/CXCL13/PLA2G7/SLAMF8/CXCL12/CCR1/CCR5/CCL11/ITGA4/CCL4/GPR183/CCL5/CXCR4/CXCL10/CSF1R/IL6/CRTAM/S100A12/CCR7/AIF1/ITGAL/ITGB7/CCL23/CCL7/ALOX5/DOCK8/LYN/CCR2/STK10/CKLF/PIK3CG/ADAM8/ADTRP/C3AR1/SERPINE1/LGALS9/PYCARD/MYO1G/TRPM2/IL27RA/THBS1/TNFSF11/CMKLR1/CXCR3/CCL20/HSD3B7/ADAM10/C1QBP/SPNS2/XCL1/ZAP70/NBL1/GCSAM/LGMN/PIK3CD/FPR2/PDGFB/CCL13/CXCL14/PTK2B/CCL2…
	GOBP_IMMUNE_RESPONSE_REGULATING_SIGNALING_PATHWAY	GOBP_IMMUNE_RESPONSE_REGULATING_SIGNALING_PATHWAY	388	0.638614	2.80116	1e-10	6.51e-09	5.05e-09	2553	tags=39%, list=12%, signal=35%	IGLC1/FCGR1B/IGLL5/IGKC/IGLV1-44/C5AR1/IGHM/FCN1/TRBC1/KIT/TYROBP/FCER1G/LAPTM5/THEMIS2/MNDA/THY1/CD3D/HCK/PAG1/HLA-DRA/LILRB2/HLA-DPA1/HLA-DQB1/IGHD/ITK/LCK/SYK/TRAT1/FPR1/CLEC4A/FGR/CR1/CD79A/PTPRC/CCR7/LILRB1/BLNK/VAV1/LAX1/PTPN6/CD247/KLHL6/FCGR2A/CD3G/BTK/CD28/MYO10/LCP2/LYN/TRAC/ARPC1B/KCNN4/ICAM3/CD209/FPR3/THEMIS/SLA2/HLA-DPB1/LILRA4/WAS/CD300A/MS4A1/FCER1A/ARPC3/CSK/CD160/C3AR1/CD33/HLA-…
	GOBP_REGULATION_OF_B_CELL_ACTIVATION	GOBP_REGULATION_OF_B_CELL_ACTIVATION	120	0.714102	2.75098	1e-10	6.51e-09	5.05e-09	1986	tags=45%, list=9%, signal=41%	IGLC1/IGLL5/IGKC/IGHM/TRBC1/TYROBP/MZB1/SLAMF8/LAPTM5/MNDA/GPR183/IGHD/CD27/SYK/SAMSN1/CR1/CD74/IL6/PTPRC/PTPN6/SH3KBP1/IL7/CASP3/NOD2/SASH3/BTK/CD28/LYN/MIF/INHBA/TBC1D10C/CD300A/TNFSF13B/NFAM1/IL27RA/NCKAP1L/CD38/MEF2C/PELI1/MMP14/CARD11/ADA/INPP5D/TNFSF4/TNFRSF4/CD19/IGLL1/IKZF3/TFRC/FCRL3/BANK1/AHR/CDKN1A/IGHG1
	GOMF_CHEMOKINE_RECEPTOR_BINDING	GOMF_CHEMOKINE_RECEPTOR_BINDING	51	0.825183	2.74102	1e-10	6.51e-09	5.05e-09	1581	tags=59%, list=7%, signal=55%	PPBP/CXCL5/CCL19/CCL18/CXCL16/CCL8/CXCL13/CXCL8/CXCL12/CXCL1/CCL11/CCL4/CCL5/CXCL10/CXCL9/CCL23/CCL7/CCRL2/CCR2/CKLF/CXCL3/PF4/CCL20/XCL1/CXCL6/CCL13/CXCL14/CCL2/CCL22/CXCL11
	GOCC_TERTIARY_GRANULE	GOCC_TERTIARY_GRANULE	157	0.684311	2.73238	1e-10	6.51e-09	5.05e-09	2607	tags=43%, list=12%, signal=38%	MMP9/PPBP/CLEC5A/CD93/FCER1G/LYZ/PLAU/GPR84/CXCL1/TNFAIP6/LILRB2/HBB/CTSS/ITGB2/FPR1/CR1/LAIR1/CHIT1/VAMP8/ITGAM/PTPN6/DOK3/CYBA/CNN2/CD53/SLC2A3/CTSD/TCIRG1/MCEMP1/ITGAX/TBC1D10C/ADAM8/CD300A/CD33/TRPM2/OSCAR/LTF/PTAFR/SLC11A1/NCKAP1L/CYBB/OLR1/CTSH/ADAM10/CD177/SERPINB12/PTX3/TMC6/GAA/NRAS/LAMTOR2/FPR2/STXBP2/TSPAN14/KCNAB2/NBEAL2/SIRPA/RAP2B/ATP6AP2/GGH/LILRA3/MMP8/ATP6V0C/RAP2C/CAMP/PGLYRP1/L…
	GOBP_B_CELL_RECEPTOR_SIGNALING_PATHWAY	GOBP_B_CELL_RECEPTOR_SIGNALING_PATHWAY	66	0.784201	2.72711	1e-10	6.51e-09	5.05e-09	1535	tags=52%, list=7%, signal=48%	IGLC1/IGLL5/IGKC/IGHM/TRBC1/MNDA/IGHD/ITK/LCK/SYK/CD79A/PTPRC/BLNK/PTPN6/KLHL6/BTK/LYN/CD300A/MS4A1/LPXN/STAP1/NFAM1/LAT2/NCKAP1L/LIME1/PTPN22/CD38/PLCG2/MEF2C/GCSAM/PIK3CD/MIR34A/CD19/IGLL1
	GOBP_EXTRACELLULAR_MATRIX_DISASSEMBLY	GOBP_EXTRACELLULAR_MATRIX_DISASSEMBLY	74	0.771123	2.72273	1e-10	6.51e-09	5.05e-09	2215	tags=43%, list=10%, signal=39%	MMP12/MMP9/MMP1/MMP13/FAP/CTSG/TPSAB1/ADAMTS5/CMA1/CTSS/MMP7/LCP1/IL6/TIMP1/DPP4/MMP11/HTRA1/ADAM8/CTSL/PDPN/CTSK/A2M/ADAM10/MMP14/CD44/ETS1/CTSV/SH3PXD2B/FSCN1/FLOT1/CTRB2/MMP8
	GOBP_ANTIGEN_RECEPTOR_MEDIATED_SIGNALING_PATHWAY	GOBP_ANTIGEN_RECEPTOR_MEDIATED_SIGNALING_PATHWAY	238	0.647007	2.7223	1e-10	6.51e-09	5.05e-09	1986	tags=36%, list=9%, signal=33%	IGLC1/IGLL5/IGKC/IGHM/TRBC1/LAPTM5/THEMIS2/MNDA/THY1/CD3D/PAG1/HLA-DRA/HLA-DPA1/HLA-DQB1/IGHD/ITK/LCK/SYK/TRAT1/CD79A/PTPRC/CCR7/BLNK/LAX1/PTPN6/CD247/KLHL6/CD3G/BTK/CD28/LCP2/LYN/TRAC/KCNN4/THEMIS/SLA2/HLA-DPB1/WAS/CD300A/MS4A1/CSK/CD160/HLA-DRB4/LPXN/STAP1/LILRB4/NFAM1/LAT2/HLA-DQA1/NCKAP1L/LIME1/PTPN22/SKAP1/PVRIG/CD38/PLCG2/UBASH3A/MEF2C/PSMA5/CD3E/ZAP70/CARD11/GCSAM/ADA/INPP5D/TESPA1/PSMB9/C…
	GOBP_LEUKOCYTE_PROLIFERATION	GOBP_LEUKOCYTE_PROLIFERATION	293	0.632041	2.71237	1e-10	6.51e-09	5.05e-09	3309	tags=47%, list=15%, signal=40%	CCL19/CLEC4G/GREM1/VCAM1/IL7R/CCL8/RASGRP1/KIT/TYROBP/MZB1/MNDA/HLA-DMB/CORO1A/LILRB2/HLA-DPA1/RAC2/IGFBP2/GPR183/CCL5/SYK/TREM2/CSF1R/VSIG4/CR1/CD74/CD86/CD79A/IL6/PTPRC/CRTAM/IL18/LILRB1/AIF1/CD1D/PTPN6/LRRC32/IL7/CASP3/SASH3/LST1/BTK/CD28/DOCK8/LYN/TCIRG1/CCR2/MIF/CD209/HLA-DPB1/TNFSF8/PIK3CG/IL1B/TNFRSF1B/CD300A/MS4A1/IDO1/LGALS9/CD180/GAPT/TNFSF13B/PLA2G2D/PYCARD/LILRB4/IL27RA/IL2RA/DOCK2/SL…
	GOBP_LYMPHOCYTE_CHEMOTAXIS	GOBP_LYMPHOCYTE_CHEMOTAXIS	51	0.815761	2.70972	1e-10	6.51e-09	5.05e-09	1822	tags=61%, list=8%, signal=56%	CCL19/CCL18/CXCL16/CCL8/CXCL13/CCL11/CCL4/GPR183/CCL5/CXCL10/CCL23/CCL7/CCR2/CKLF/PIK3CG/ADAM8/CXCR3/CCL20/HSD3B7/ADAM10/XCL1/PIK3CD/CCL13/CXCL14/PTK2B/CCL2/GAS6/CCL22/CXCL11/CH25H/PADI2
	GOBP_REGULATION_OF_LYMPHOCYTE_ACTIVATION	GOBP_REGULATION_OF_LYMPHOCYTE_ACTIVATION	410	0.61341	2.70322	1e-10	6.51e-09	5.05e-09	2770	tags=42%, list=13%, signal=38%	IGLC1/CCL19/CLEC4G/IGLL5/IGKC/IGHM/VCAM1/IL7R/TRBC1/TYROBP/MZB1/SLAMF8/LAPTM5/MNDA/CD2/HLA-DMB/THY1/CORO1A/PAG1/HLA-DRA/LILRB2/HLA-DPA1/RAC2/IGFBP2/GPR183/CCL5/IGHD/NRARP/LCK/CD27/SYK/VSIG4/SAMSN1/FGR/CR1/CD74/CD86/IL6/PTPRC/CRTAM/CCR7/IL18/LILRB1/AIF1/VAV1/CD1D/LAX1/PTPN6/SH3KBP1/LRRC32/IL7/PRDM1/CASP3/NOD2/SASH3/LST1/BTK/CD28/DOCK8/DPP4/LYN/CLEC7A/CCR2/MIF/CD209/HLA-DPB1/TNFSF8/INHBA/RHOH/RUNX3…
	GOBP_T_CELL_ACTIVATION	GOBP_T_CELL_ACTIVATION	439	0.610442	2.69842	1e-10	6.51e-09	5.05e-09	2725	tags=41%, list=13%, signal=37%	CCL19/CLEC4G/VCAM1/IL7R/RASGRP1/KIT/FCER1G/LAPTM5/EOMES/CD2/HLA-DMB/THY1/CD3D/CORO1A/PAG1/HLA-DRA/LILRB2/HLA-DPA1/RAC2/IGFBP2/GPR183/CCL5/NRARP/ITK/LCK/CD27/SYK/CLEC4A/VSIG4/LCP1/CR1/CD74/CD86/CD8A/IL6/PTPRC/CRTAM/CCR7/IL18/LILRB1/AIF1/ITGAL/VAV1/CD1D/LAX1/PTGER4/PTPN6/LRRC32/IL7/PRDM1/CASP3/NOD2/SASH3/CD3G/CD28/DOCK8/DPP4/LYN/TCIRG1/NLRC3/CLEC7A/CCR2/CD209/THEMIS/SLA2/HLA-DPB1/TNFSF8/RHOH/RUNX3/…
	GOBP_LYMPHOCYTE_MEDIATED_IMMUNITY	GOBP_LYMPHOCYTE_MEDIATED_IMMUNITY	236	0.642747	2.69789	1e-10	6.51e-09	5.05e-09	2423	tags=40%, list=11%, signal=36%	IGLC1/CLEC4G/IGLL5/IGKC/IGLV1-44/GZMB/IGHM/IL7R/TRBC1/RASGRP1/FCER1G/C1QB/CTSC/CORO1A/HLA-DRA/TLR8/HLA-DQB1/IGHD/SLAMF7/C1QC/CD27/CR1/CD74/CD8A/IL6/PTPRC/CRTAM/IL18/LILRB1/VAV1/CD1D/PTPN6/CADM1/NOD2/SASH3/BTK/CD28/TCIRG1/CCR2/CFI/IL13RA2/PRF1/SLA2/WAS/IL18RAP/IL1B/TNFRSF1B/SLAMF6/CD160/LGALS9/GAPT/MYO1G/LILRB4/IL27RA/C2/CTSH/C1QA/MYD88/IGLV6-57/C1QBP/ARRB2/KLRD1/XCL1/PIK3R6/INPP5D/TNFSF4/BATF/GZM…
	GOMF_CHEMOKINE_ACTIVITY	GOMF_CHEMOKINE_ACTIVITY	42	0.839515	2.69595	1e-10	6.51e-09	5.05e-09	1581	tags=67%, list=7%, signal=62%	PPBP/CXCL5/CCL19/CCL18/CXCL16/CCL8/CXCL13/CXCL8/CXCL12/CXCL1/CCL11/CCL4/CCL5/CXCL10/CXCL9/CCL23/CCL7/CKLF/CXCL3/PF4/CCL20/XCL1/CXCL6/CCL13/CXCL14/CCL2/CCL22/CXCL11
	GOBP_POSITIVE_REGULATION_OF_CELL_ACTIVATION	GOBP_POSITIVE_REGULATION_OF_CELL_ACTIVATION	318	0.623655	2.69428	1e-10	6.51e-09	5.05e-09	2751	tags=46%, list=13%, signal=40%	IGLC1/CCL19/IGLL5/IGKC/IGHM/VCAM1/IL7R/TRBC1/TYROBP/CD2/HLA-DMB/THY1/CTSC/CORO1A/HLA-DRA/LILRB2/HLA-DPA1/IGFBP2/RPS6KA1/GPR183/CCL5/IGHD/LCK/CD27/SYK/TREM2/ITGB2/FGR/CR1/CD74/CD86/PLEK/IL6/PTPRC/CCR7/IL18/LILRB1/VAMP8/AIF1/ITGAM/VAV1/CD1D/PTPN6/SH3KBP1/IL7/NOD2/SASH3/BTK/CD28/DOCK8/DPP4/LYN/CLEC7A/CCR2/LBP/MIF/CD209/HLA-DPB1/RHOH/RUNX3/ADAM8/IL1B/CSK/CD160/LGALS9/HAMP/STAP1/VNN1/TNFSF13B/PYCARD/L…
	GOBP_LYMPHOCYTE_MIGRATION	GOBP_LYMPHOCYTE_MIGRATION	102	0.721004	2.68551	1e-10	6.51e-09	5.05e-09	1822	tags=48%, list=8%, signal=44%	CCL19/CCL18/CXCL16/CCL8/CXCL13/CXCL12/CCL11/ITGA4/CCL4/GPR183/CCL5/CXCL10/CRTAM/CCR7/AIF1/ITGAL/ITGB7/CCL23/CCL7/DOCK8/CCR2/STK10/CKLF/PIK3CG/ADAM8/ADTRP/PYCARD/MYO1G/IL27RA/CXCR3/CCL20/HSD3B7/ADAM10/SPNS2/XCL1/ZAP70/GCSAM/PIK3CD/CCL13/CXCL14/PTK2B/CCL2/ARTN/GAS6/CCL22/CXCL11/CH25H/RIPK3/PADI2
	GOBP_REGULATION_OF_LEUKOCYTE_PROLIFERATION	GOBP_REGULATION_OF_LEUKOCYTE_PROLIFERATION	225	0.639807	2.67565	1e-10	6.51e-09	5.05e-09	3242	tags=48%, list=15%, signal=42%	CCL19/CLEC4G/GREM1/VCAM1/CCL8/TYROBP/MZB1/MNDA/HLA-DMB/CORO1A/LILRB2/HLA-DPA1/RAC2/IGFBP2/GPR183/CCL5/SYK/CSF1R/VSIG4/CR1/CD74/CD86/IL6/PTPRC/CRTAM/IL18/LILRB1/AIF1/CD1D/PTPN6/LRRC32/IL7/CASP3/SASH3/LST1/BTK/CD28/LYN/CCR2/MIF/CD209/HLA-DPB1/TNFSF8/IL1B/TNFRSF1B/CD300A/IDO1/LGALS9/TNFSF13B/PLA2G2D/PYCARD/LILRB4/IL27RA/IL2RA/NCKAP1L/PTPN22/RASAL3/PNP/CD38/MYD88/CCDC88B/MEF2C/GLMN/PELI1/CD3E/XCL1/ZA…
	GOBP_MONOCYTE_CHEMOTAXIS	GOBP_MONOCYTE_CHEMOTAXIS	57	0.784336	2.6707	1e-10	6.51e-09	5.05e-09	1547	tags=53%, list=7%, signal=49%	CCL19/GREM1/CCL18/CCL8/PLA2G7/SLAMF8/CXCL12/CCR1/CCL11/CCL4/CCL5/CXCL10/IL6/S100A12/AIF1/CCL23/CCL7/LYN/CCR2/SERPINE1/TNFSF11/CCL20/XCL1/NBL1/LGMN/FPR2/PDGFB/CCL13/CCL2/CCL22
	GOBP_LEUKOCYTE_MEDIATED_CYTOTOXICITY	GOBP_LEUKOCYTE_MEDIATED_CYTOTOXICITY	100	0.720653	2.66004	1e-10	6.51e-09	5.05e-09	2305	tags=43%, list=11%, signal=39%	GZMB/IL7R/RASGRP1/TYROBP/CTSG/CTSC/CORO1A/HLA-DRA/SLAMF7/PTPRC/CRTAM/IL18/LILRB1/ITGAM/VAV1/CD1D/PTPN6/CADM1/PRF1/IL18RAP/SLAMF6/CD160/LGALS9/STAP1/CTSH/ARRB2/KLRD1/XCL1/PIK3R6/CXCL6/GZMM/SH2D1A/CD1C/STXBP2/HAVCR2/HPRT1/LAG3/IL12RB1/RIPK3/RAB27A/VAMP7/HLA-B/NOS2
	GOBP_T_CELL_PROLIFERATION	GOBP_T_CELL_PROLIFERATION	182	0.656946	2.65961	1e-10	6.51e-09	5.05e-09	1778	tags=39%, list=8%, signal=36%	CCL19/CLEC4G/VCAM1/RASGRP1/HLA-DMB/CORO1A/LILRB2/HLA-DPA1/RAC2/IGFBP2/CCL5/SYK/VSIG4/CR1/CD86/IL6/PTPRC/CRTAM/IL18/LILRB1/AIF1/CD1D/PTPN6/LRRC32/CASP3/SASH3/CD28/DOCK8/CCR2/CD209/HLA-DPB1/TNFSF8/PIK3CG/IL1B/TNFRSF1B/IDO1/LGALS9/TNFSF13B/PLA2G2D/PYCARD/LILRB4/IL27RA/IL2RA/DOCK2/SLC11A1/NCKAP1L/PTPN22/RASAL3/PNP/ELF4/CCDC88B/GLMN/PELI1/CD3E/XCL1/ZAP70/CARD11/TNFSF4/CD276/PRKCQ/CLC/TNFRSF4/CD4/IGF1/…
	GOBP_REGULATION_OF_T_CELL_ACTIVATION	GOBP_REGULATION_OF_T_CELL_ACTIVATION	303	0.614736	2.65411	1e-10	6.51e-09	5.05e-09	2770	tags=44%, list=13%, signal=39%	CCL19/CLEC4G/VCAM1/IL7R/LAPTM5/CD2/HLA-DMB/THY1/CORO1A/PAG1/HLA-DRA/LILRB2/HLA-DPA1/RAC2/IGFBP2/CCL5/NRARP/LCK/CD27/SYK/VSIG4/CR1/CD74/CD86/IL6/PTPRC/CRTAM/CCR7/IL18/LILRB1/AIF1/VAV1/CD1D/LAX1/PTPN6/LRRC32/IL7/PRDM1/CASP3/NOD2/SASH3/CD28/DOCK8/DPP4/LYN/CCR2/CD209/HLA-DPB1/TNFSF8/RHOH/RUNX3/ADAM8/IL1B/TNFRSF1B/CD300A/CSK/IDO1/CD160/LGALS9/SIT1/VNN1/TNFSF13B/PLA2G2D/PYCARD/LILRB4/IL27RA/IL2RA/NCKAP…
	GOBP_B_CELL_ACTIVATION	GOBP_B_CELL_ACTIVATION	244	0.62836	2.64888	1e-10	6.51e-09	5.05e-09	2737	tags=41%, list=13%, signal=36%	IGLC1/IGLL5/IGKC/IGHM/VCAM1/IL7R/TRBC1/RASGRP1/KIT/TYROBP/MZB1/SLAMF8/LAPTM5/MNDA/ITGA4/GPR183/IGHD/CD27/SYK/DOCK10/SAMSN1/CR1/CD74/CD86/CD79A/IL6/PTPRC/BLNK/LAX1/PTPN6/SH3KBP1/IL7/CASP3/NOD2/SASH3/BTK/CD28/LYN/TCIRG1/MIF/INHBA/TBC1D10C/CD300A/MS4A1/CD180/GAPT/TNFSF13B/NFAM1/LAT2/IL27RA/NCKAP1L/CD38/PLCG2/MEF2C/PELI1/ZAP70/MMP14/CARD11/ADA/INPP5D/TNFSF4/BATF/EZH2/PTPRJ/PTPN2/LFNG/PIK3CD/TNFRSF4/P…
	GOBP_RESPONSE_TO_CHEMOKINE	GOBP_RESPONSE_TO_CHEMOKINE	88	0.731513	2.64418	1e-10	6.51e-09	5.05e-09	1581	tags=48%, list=7%, signal=44%	PPBP/CXCL5/CCL19/CCL18/CCL8/CXCL13/CXCL8/CXCL12/CCR1/CXCL1/CCR5/CCL11/CCL4/CCL5/CXCR4/CXCL10/TREM2/ACKR1/HIF1A/CCR7/CXCL9/CCL23/CCL7/CCRL2/DOCK8/CCR2/SH2B3/LOX/CXCL3/PF4/CMKLR1/CXCR3/CCL20/XCL1/CXCL6/CXCR6/CCL13/PTK2B/CCL2/CCL22/CX3CR1/CXCL11
	GOMF_ANTIGEN_BINDING	GOMF_ANTIGEN_BINDING	59	0.774505	2.6402	1e-10	6.51e-09	5.05e-09	2241	tags=54%, list=10%, signal=49%	IGLC1/IGLL5/IGKC/IGLV1-44/IGHM/FCN1/IL7R/TRBC1/HLA-DRA/ITGA4/HLA-DPA1/HLA-DQB1/IGHD/CD48/CD1D/CD209/HLA-DPB1/HLA-DQA1/IGLV6-57/KLRD1/SLC7A8/CD1C/IGLL1/LAG3/SLAMF1/ABO/LILRA2/SIRPA/IGHG1/TSPAN4/HLA-B/HLA-C
	GOBP_LEUKOCYTE_CELL_CELL_ADHESION	GOBP_LEUKOCYTE_CELL_CELL_ADHESION	335	0.602091	2.6223	1e-10	6.51e-09	5.05e-09	2770	tags=44%, list=13%, signal=39%	S100A8/CCL19/CLEC4G/S100A9/VCAM1/IL7R/LAPTM5/CXCL12/HLA-DMB/THY1/CORO1A/PAG1/HLA-DRA/LILRB2/ITGA4/HLA-DPA1/RAC2/IGFBP2/CCL5/NRARP/LCK/CD27/SYK/ITGB2/VSIG4/CR1/CD74/CD86/IL6/PTPRC/CRTAM/CCR7/IL18/LILRB1/AIF1/ITGAL/VAV1/CD1D/LAX1/ITGB7/PTPN6/LRRC32/ALOX5/IL7/CASP3/NOD2/SASH3/CD28/DOCK8/DPP4/LYN/CCR2/CD209/STK10/HLA-DPB1/RHOH/RUNX3/ADAM8/IL1B/CD300A/ADTRP/FERMT3/CSK/IDO1/CD160/LGALS9/VNN1/TNFSF13B/P…
	GOBP_POSITIVE_REGULATION_OF_T_CELL_PROLIFERATION	GOBP_POSITIVE_REGULATION_OF_T_CELL_PROLIFERATION	94	0.715486	2.60874	1e-10	6.51e-09	5.05e-09	3309	tags=61%, list=15%, signal=52%	CCL19/VCAM1/HLA-DMB/CORO1A/LILRB2/HLA-DPA1/IGFBP2/CCL5/SYK/CD86/IL6/PTPRC/IL18/AIF1/CD1D/SASH3/CD28/CCR2/CD209/HLA-DPB1/IL1B/LGALS9/TNFSF13B/PYCARD/IL27RA/IL2RA/NCKAP1L/PTPN22/RASAL3/PNP/CCDC88B/CD3E/XCL1/ZAP70/CARD11/TNFSF4/CD276/PRKCQ/CD4/IGF1/CD80/HAVCR2/TFRC/IL12RB1/JAK3/CLECL1/SLC7A1/CD70/TNFRSF13C/CD6/LEP/CD55/ICOSLG/IL23A/FOXP3/SHH/TNFSF9
	GOBP_ACTIVATION_OF_IMMUNE_RESPONSE	GOBP_ACTIVATION_OF_IMMUNE_RESPONSE	431	0.589606	2.607	1e-10	6.51e-09	5.05e-09	2770	tags=37%, list=13%, signal=33%	IGLC1/IGLL5/IGKC/IGLV1-44/C5AR1/IGHM/FCN1/TRBC1/TYROBP/FCER1G/LAPTM5/THEMIS2/MNDA/THY1/C1QB/CD3D/HCK/PAG1/HLA-DRA/HLA-DPA1/HLA-DQB1/IGHD/ITK/LCK/C1QC/SYK/TRAT1/FPR1/CLEC4A/VSIG4/FGR/CR1/CD79A/PTPRC/CCR7/BLNK/VAV1/LAX1/PTPN6/CD247/RGCC/KLHL6/NOD2/FCGR2A/CD3G/BTK/CD28/MYO10/LCP2/LYN/TRAC/ARPC1B/CFI/KCNN4/ICAM3/CD209/FPR3/THEMIS/SLA2/HLA-DPB1/WAS/IL1B/CD300A/MS4A1/ARPC3/CSK/CD160/C3AR1/HLA-DRB4/LPXN…
	GOBP_REGULATION_OF_LEUKOCYTE_MIGRATION	GOBP_REGULATION_OF_LEUKOCYTE_MIGRATION	192	0.637495	2.60356	1e-10	6.51e-09	5.05e-09	1822	tags=40%, list=8%, signal=37%	HMOX1/CCL19/GREM1/C5AR1/CCL8/CXCL13/PLA2G7/CXCL8/SLAMF8/CXCL12/PLVAP/CCR1/THY1/ITGA4/CCL4/RAC2/CCL5/CXCL10/TREM2/CSF1R/CD74/IL6/CCR7/AIF1/PTGER4/CCL7/NOD2/DOCK8/DPP4/LYN/CCR2/LBP/MIF/STK10/GPSM3/RHOH/RHOG/ADAM8/CD300A/ADTRP/C3AR1/SERPINE1/LGALS9/STAP1/MPP1/PYCARD/IL27RA/EMILIN1/PTAFR/NCKAP1L/THBS1/CMKLR1/CXCR3/CCL20/MYD88/ADAM10/C1QBP/XCL1/MMP14/NBL1/GCSAM/ADA/VEGFA/LGMN/FPR2/BDKRB1/CXCL14/PTK2B/…
	GOBP_CELLULAR_RESPONSE_TO_MOLECULE_OF_BACTERIAL_ORIGIN	GOBP_CELLULAR_RESPONSE_TO_MOLECULE_OF_BACTERIAL_ORIGIN	184	0.64234	2.59965	1e-10	6.51e-09	5.05e-09	3001	tags=43%, list=14%, signal=38%	PPBP/CXCL5/CXCL13/TLR2/LY86/CXCL8/CTSG/CXCL1/CCR5/HCK/CD14/LILRB2/LY96/CCL5/CXCL10/TREM2/CD86/IL6/IL18/LILRB1/TLR1/CXCL9/KMO/NOD2/LYN/IRF8/LBP/CXCL3/IL1B/TNFRSF1B/GFI1/SERPINE1/CD180/HAMP/STAP1/PYCARD/PF4/ADAM9/LTF/CEBPE/PTAFR/PTPN22/MYD88/CASP1/MEF2C/TFPI/SBNO2/TNFSF4/CXCL6/IL24/NR1H3/CCL2/CD80/TRIB1/TLR6/HAVCR2/TNF/CX3CR1/CXCL11/LITAF/LILRA2/CARD16/CARD8/DEFA4/SIRPA/EDNRB/MALT1/NFKBIB/NOS2/NLRP…
	GOBP_POSITIVE_REGULATION_OF_LEUKOCYTE_CELL_CELL_ADHESION	GOBP_POSITIVE_REGULATION_OF_LEUKOCYTE_CELL_CELL_ADHESION	221	0.625248	2.59762	1e-10	6.51e-09	5.05e-09	2725	tags=48%, list=13%, signal=42%	CCL19/VCAM1/IL7R/HLA-DMB/THY1/CORO1A/HLA-DRA/LILRB2/ITGA4/HLA-DPA1/IGFBP2/CCL5/LCK/CD27/SYK/ITGB2/CR1/CD74/CD86/IL6/PTPRC/CCR7/IL18/LILRB1/AIF1/VAV1/CD1D/PTPN6/ALOX5/IL7/NOD2/SASH3/CD28/DOCK8/DPP4/LYN/CCR2/CD209/HLA-DPB1/RHOH/RUNX3/ADAM8/IL1B/CSK/CD160/LGALS9/VNN1/TNFSF13B/PYCARD/LILRB4/IL27RA/IL2RA/PTAFR/NCKAP1L/GRB2/PTPN22/TNFSF11/RASAL3/SKAP1/PNP/MAP3K8/CCDC88B/CD3E/XCL1/ZAP70/CARD11/PIK3R6/AD…
	GOCC_TERTIARY_GRANULE_MEMBRANE	GOCC_TERTIARY_GRANULE_MEMBRANE	71	0.738038	2.59542	1e-10	6.51e-09	5.05e-09	2255	tags=55%, list=10%, signal=49%	CLEC5A/CD93/FCER1G/PLAU/GPR84/LILRB2/ITGB2/LAIR1/VAMP8/ITGAM/CYBA/CD53/SLC2A3/MCEMP1/ITGAX/ADAM8/CD300A/CD33/TRPM2/PTAFR/SLC11A1/CYBB/OLR1/ADAM10/CD177/TMC6/GAA/NRAS/LAMTOR2/FPR2/TSPAN14/KCNAB2/NBEAL2/SIRPA/RAP2B/ATP6AP2/LILRA3/ATP6V0C/RAP2C
	GOBP_REGULATION_OF_LEUKOCYTE_MEDIATED_IMMUNITY	GOBP_REGULATION_OF_LEUKOCYTE_MEDIATED_IMMUNITY	190	0.638088	2.59542	1e-10	6.51e-09	5.05e-09	2423	tags=39%, list=11%, signal=35%	HMOX1/CLEC4G/IL7R/RASGRP1/TYROBP/HLA-DRA/RAC2/SYK/ITGB2/FGR/CR1/IL6/PTPRC/CRTAM/IL18/LILRB1/VAMP8/ITGAM/VAV1/CD1D/PTPN6/CADM1/NOD2/SASH3/BTK/CD28/LYN/CLEC7A/CCR2/IL13RA2/WAS/IL18RAP/IL1B/TNFRSF1B/CD300A/SLAMF6/CD160/LGALS9/STAP1/LILRB4/CD84/IL27RA/PTAFR/CD177/ARRB2/KLRD1/XCL1/PIK3R6/TNFSF4/CXCL6/CLC/SH2D1A/CD1C/C4BPB/STXBP2/HAVCR2/TNF/IL18R1/LAG3/TFRC/IL12RB1/CD96/RIPK3/JAK3/FES/VAMP7/C12orf4/HLA…
	GOBP_REGULATION_OF_LEUKOCYTE_CHEMOTAXIS	GOBP_REGULATION_OF_LEUKOCYTE_CHEMOTAXIS	109	0.684641	2.59303	1e-10	6.51e-09	5.05e-09	2152	tags=46%, list=10%, signal=42%	CCL19/GREM1/C5AR1/CXCL13/PLA2G7/CXCL8/SLAMF8/CXCL12/CCR1/CCL4/RAC2/CCL5/CXCL10/CSF1R/CD74/IL6/CCR7/AIF1/CCL7/NOD2/DPP4/LYN/CCR2/LBP/MIF/GPSM3/C3AR1/SERPINE1/LGALS9/STAP1/MPP1/NCKAP1L/THBS1/CMKLR1/ADAM10/C1QBP/XCL1/NBL1/VEGFA/LGMN/FPR2/CXCL14/PTK2B/CCL2/GAS6/RIN3/PADI2/PGF/CALR/PTK2
	GOBP_POSITIVE_REGULATION_OF_LEUKOCYTE_MIGRATION	GOBP_POSITIVE_REGULATION_OF_LEUKOCYTE_MIGRATION	126	0.666249	2.58733	1e-10	6.51e-09	5.05e-09	3185	tags=52%, list=15%, signal=44%	CCL19/C5AR1/CCL8/CXCL13/PLA2G7/CXCL8/CXCL12/PLVAP/CCR1/THY1/ITGA4/CCL4/RAC2/CCL5/CXCL10/TREM2/CSF1R/CD74/IL6/CCR7/AIF1/CCL7/DOCK8/CCR2/LBP/GPSM3/ADAM8/C3AR1/SERPINE1/LGALS9/PYCARD/PTAFR/NCKAP1L/THBS1/CMKLR1/CCL20/ADAM10/C1QBP/XCL1/MMP14/VEGFA/LGMN/FPR2/BDKRB1/CXCL14/PTK2B/GAS6/TNF/CX3CR1/TNFRSF18/PGF/CALR/PTK2/CCR6/CCL24/CCL21/CCL27/WNT5A/LGALS3/EDN2/IL34/CSF1/P2RX4/RARRES2/IL23A
	GOBP_POSITIVE_REGULATION_OF_LEUKOCYTE_PROLIFERATION	GOBP_POSITIVE_REGULATION_OF_LEUKOCYTE_PROLIFERATION	140	0.657546	2.5866	1e-10	6.51e-09	5.05e-09	3309	tags=54%, list=15%, signal=46%	CCL19/VCAM1/HLA-DMB/CORO1A/LILRB2/HLA-DPA1/IGFBP2/GPR183/CCL5/SYK/CSF1R/CD74/CD86/IL6/PTPRC/IL18/AIF1/CD1D/IL7/SASH3/CD28/LYN/CCR2/MIF/CD209/HLA-DPB1/IL1B/LGALS9/TNFSF13B/PYCARD/IL27RA/IL2RA/NCKAP1L/PTPN22/RASAL3/PNP/CD38/MYD88/CCDC88B/MEF2C/PELI1/CD3E/XCL1/ZAP70/CARD11/ADA/TNFSF4/CD276/PRKCQ/TNFRSF4/CD4/IGF1/CD80/HAVCR2/TFRC/IL12RB1/FCRL3/JAK3/CDKN1A/PTK2/CLECL1/CHRNB2/SLC7A1/CD70/TNFRSF13C/CD6/…
	GOBP_COLLAGEN_CATABOLIC_PROCESS	GOBP_COLLAGEN_CATABOLIC_PROCESS	45	0.784917	2.56942	1.97e-10	1.2e-08	9.28e-09	1056	tags=31%, list=5%, signal=30%	MMP12/MMP9/MMP1/MMP13/FAP/CTSS/CTSB/MMP7/COL15A1/CTSD/MMP11/CTSL/CTSK/MMP14
	GOBP_CELLULAR_RESPONSE_TO_BIOTIC_STIMULUS	GOBP_CELLULAR_RESPONSE_TO_BIOTIC_STIMULUS	206	0.62215	2.56184	1e-10	6.51e-09	5.05e-09	3001	tags=40%, list=14%, signal=35%	PPBP/CXCL5/CXCL13/TLR2/LY86/CXCL8/CTSG/CXCL1/CCR5/HCK/CD14/LILRB2/LY96/CCL5/CXCL10/SYK/TREM2/CD86/IL6/IL18/LILRB1/TLR1/CXCL9/KMO/NOD2/BTK/LYN/IRF8/CLEC7A/LBP/CXCL3/IL1B/TNFRSF1B/GFI1/SERPINE1/CD180/HAMP/STAP1/PYCARD/PF4/ADAM9/LTF/CEBPE/PTAFR/PTPN22/MYD88/CASP1/MEF2C/TFPI/SBNO2/TNFSF4/CXCL6/IL24/NR1H3/CCL2/CD80/TRIB1/TLR6/HAVCR2/TNF/CX3CR1/CXCL11/LITAF/LILRA2/CARD16/CARD8/DEFA4/SIRPA/EDNRB/MALT1/N…
	GOBP_T_CELL_SELECTION	GOBP_T_CELL_SELECTION	48	0.769523	2.55429	2.18e-10	1.31e-08	1.02e-08	1678	tags=50%, list=8%, signal=46%	CD3D/SYK/CD74/IL6/PTPRC/CCR7/CD1D/CD3G/CD28/THEMIS/SLAMF6/BCL11B/CTSL/DOCK2/JAG2/CD3E/ZAP70/CARD11/BATF/LY9/PTPN2/GLI3/CD4/IL12RB1
	GOBP_POSITIVE_REGULATION_OF_LEUKOCYTE_CHEMOTAXIS	GOBP_POSITIVE_REGULATION_OF_LEUKOCYTE_CHEMOTAXIS	86	0.703878	2.54431	1e-10	6.51e-09	5.05e-09	3297	tags=56%, list=15%, signal=48%	CCL19/C5AR1/CXCL13/PLA2G7/CXCL8/CXCL12/CCR1/CCL4/RAC2/CCL5/CXCL10/CSF1R/CD74/IL6/CCR7/AIF1/CCL7/CCR2/LBP/GPSM3/C3AR1/SERPINE1/LGALS9/NCKAP1L/THBS1/CMKLR1/ADAM10/C1QBP/XCL1/VEGFA/LGMN/FPR2/CXCL14/PTK2B/GAS6/PGF/CALR/PTK2/CCR6/CCL21/CCL27/WNT5A/EDN2/IL34/CSF1/RARRES2/IL23A/VEGFC
	GOBP_POSITIVE_REGULATION_OF_CELL_CELL_ADHESION	GOBP_POSITIVE_REGULATION_OF_CELL_CELL_ADHESION	259	0.601356	2.54278	1e-10	6.51e-09	5.05e-09	2751	tags=43%, list=13%, signal=38%	CCL19/VCAM1/IL7R/CXCL13/PLAUR/HLA-DMB/THY1/CORO1A/HLA-DRA/LILRB2/ITGA4/HLA-DPA1/IGFBP2/CCL5/LCK/CD27/SYK/ITGB2/CR1/CD74/CD86/IL6/PTPRC/CCR7/IL18/LILRB1/AIF1/VAV1/CD1D/PTPN6/ALOX5/IL7/NOD2/SASH3/CD28/DOCK8/DPP4/LYN/CCR2/CD209/HLA-DPB1/RHOH/RUNX3/ADAM8/IL1B/CSK/CD160/LGALS9/VNN1/TNFSF13B/PYCARD/PDPN/LILRB4/IL27RA/IL2RA/PTAFR/NCKAP1L/GRB2/PTPN22/TNFSF11/RASAL3/SKAP1/PNP/MAP3K8/ADAM19/CCDC88B/CD3E/XC…
	GOBP_CELL_KILLING	GOBP_CELL_KILLING	153	0.639467	2.54239	1e-10	6.51e-09	5.05e-09	1997	tags=34%, list=9%, signal=31%	GZMB/IL7R/RASGRP1/TYROBP/CTSG/LYZ/CTSC/CORO1A/HLA-DRA/SLAMF7/SYK/PTPRC/CRTAM/S100A12/IL18/LILRB1/ITGAM/VAV1/CD1D/PTPN6/CADM1/CLEC7A/PRF1/GNLY/IL18RAP/SLAMF6/CD160/LGALS9/HAMP/STAP1/PF4/LTF/CTSH/ARRB2/KLRD1/XCL1/PIK3R6/CXCL6/GZMM/SH2D1A/CD1C/CCL13/STXBP2/HAVCR2/HPRT1/LAG3/IL12RB1/P2RX7/RIPK3/DEFA4/RAB27A/VAMP7
	GOBP_POSITIVE_REGULATION_OF_INTERFERON_GAMMA_PRODUCTION	GOBP_POSITIVE_REGULATION_OF_INTERFERON_GAMMA_PRODUCTION	62	0.738217	2.53695	1e-10	6.51e-09	5.05e-09	1678	tags=48%, list=8%, signal=45%	RASGRP1/CD2/CD14/HLA-DPA1/TLR8/CRTAM/IL18/SASH3/IRF8/CLEC7A/CCR2/HLA-DPB1/IL1B/SLAMF6/CD160/LGALS9/PYCARD/IL27RA/SLC11A1/PTPN22/CD3E/TLR7/TNFSF4/IL12RB2/CD276/HMHB1/HAVCR2/TNF/IL18R1/IL12RB1
	GOBP_POSITIVE_REGULATION_OF_B_CELL_ACTIVATION	GOBP_POSITIVE_REGULATION_OF_B_CELL_ACTIVATION	77	0.713939	2.52949	1e-10	6.51e-09	5.05e-09	2243	tags=48%, list=10%, signal=43%	IGLC1/IGLL5/IGKC/IGHM/TRBC1/GPR183/IGHD/CD27/SYK/CD74/IL6/PTPRC/SH3KBP1/IL7/NOD2/SASH3/BTK/CD28/MIF/TNFSF13B/NCKAP1L/CD38/MEF2C/PELI1/MMP14/CARD11/ADA/INPP5D/TNFSF4/TNFRSF4/IGLL1/TFRC/FCRL3/CDKN1A/IGHG1/MAD2L2/CHRNB2
	GOBP_COLLAGEN_METABOLIC_PROCESS	GOBP_COLLAGEN_METABOLIC_PROCESS	92	0.694969	2.52745	1e-10	6.51e-09	5.05e-09	2962	tags=41%, list=14%, signal=36%	MMP12/MMP9/MMP1/MMP13/FAP/COL5A1/CTSS/CTSB/MMP7/COL15A1/HIF1A/IL6/COL1A1/RGCC/CTSD/MMP11/COL1A2/CTSL/EMILIN1/RCN3/CTSK/SERPINH1/ARRB2/MMP14/ADAMTS14/ERRFI1/CREB3L1/MMP8/ADAMTS2/MMP24/KLK6/CIITA/ITGB1/TRAM2/PRSS2/F2/ENG/SMPD3
	GOBP_ADAPTIVE_IMMUNE_RESPONSE_BASED_ON_SOMATIC_RECOMBINATION_OF_IMMUNE_RECEPTORS_BUILT_FROM_IMMUNOGLOBULIN_SUPERFAMILY_DOMAINS	GOBP_ADAPTIVE_IMMUNE_RESPONSE_BASED_ON_SOMATIC_RECOMBINATION_OF_IMMUNE_RECEPTORS_BUILT_FROM_IMMUNOGLOBULIN_SUPERFAMILY_DOMAINS	247	0.598264	2.52484	1e-10	6.51e-09	5.05e-09	2737	tags=41%, list=13%, signal=36%	IGLC1/CCL19/CLEC4G/IGLL5/IGKC/IGLV1-44/IGHM/IL7R/CXCL13/TRBC1/FCER1G/C1QB/CTSC/HLA-DRA/TLR8/HLA-DQB1/IGHD/C1QC/CD27/CR1/CD74/CD8A/IL6/PTPRC/IL18/LILRB1/CD1D/PTPN6/KLHL6/NOD2/SASH3/BTK/CD28/TCIRG1/CCR2/CFI/IL13RA2/PRF1/SLA2/WAS/IL1B/TNFRSF1B/SLAMF6/GAPT/TNFSF13B/MYO1G/LILRB4/IL27RA/SLC11A1/C2/CTSH/C1QA/MYD88/IGLV6-57/C1QBP/MEF2C/KLRD1/XCL1/ADA/INPP5D/TNFSF4/BATF/GZMM/LY9/PRKCQ/CLC/CD1C/C4BPB/CD4/C…
	GOBP_HUMORAL_IMMUNE_RESPONSE	GOBP_HUMORAL_IMMUNE_RESPONSE	249	0.597471	2.52457	1e-10	6.51e-09	5.05e-09	1986	tags=31%, list=9%, signal=28%	PPBP/IGLC1/S100A8/TREM1/CXCL5/S100A9/IGLL5/IGKC/IGLV1-44/C5AR1/IGHM/FCN1/CXCL13/TRBC1/SLPI/CXCL8/CTSG/LYZ/CXCL1/C1QB/RNASE6/GPR183/HLA-DQB1/IGHD/CXCL10/C1QC/TREM2/VSIG4/CR1/IL6/PTPRC/S100A12/CCR7/BLNK/CXCL9/PTPN6/RGCC/ALOX5/IL7/NOD2/CD28/CFI/GNLY/CXCL3/IL1B/MS4A1/C3AR1/PF4/LTF/SLC11A1/A2M/GPI/C2/C1QA/IGLV6-57/C1QBP/POU2F2/SPNS2/MEF2C/CXCL6/SH2D1A/C4BPB/CCL13/CXCL14/CCL2/CD19/IGLL1/TNF/CXCL11/PSMB…
	GOBP_REGULATION_OF_MONONUCLEAR_CELL_MIGRATION	GOBP_REGULATION_OF_MONONUCLEAR_CELL_MIGRATION	104	0.673948	2.52361	1e-10	6.51e-09	5.05e-09	3135	tags=52%, list=14%, signal=45%	GREM1/C5AR1/CXCL13/PLA2G7/SLAMF8/CXCL12/CCR1/ITGA4/CCL4/CCL5/CXCL10/CSF1R/CCR7/AIF1/CCL7/DOCK8/LYN/CCR2/STK10/ADAM8/ADTRP/C3AR1/SERPINE1/LGALS9/PYCARD/IL27RA/THBS1/CMKLR1/CCL20/ADAM10/C1QBP/XCL1/NBL1/GCSAM/LGMN/FPR2/CXCL14/PTK2B/CCL2/GAS6/TNF/RIPK3/PADI2/CALR/PTK2/CCR6/CCL21/CCL27/WNT5A/LGALS3/ECM1/IL34/CSF1/RARRES2
	GOBP_POSITIVE_REGULATION_OF_IMMUNE_EFFECTOR_PROCESS	GOBP_POSITIVE_REGULATION_OF_IMMUNE_EFFECTOR_PROCESS	195	0.614154	2.51793	1e-10	6.51e-09	5.05e-09	2433	tags=38%, list=11%, signal=34%	HMOX1/CCL19/RASGRP1/TYROBP/MZB1/LAPTM5/HLA-DMB/HLA-DRA/RAC2/SYK/ITGB2/FGR/CR1/CD74/CD86/IL6/PTPRC/CRTAM/IL18/LILRB1/VAMP8/ITGAM/VAV1/CD1D/CADM1/NOD2/SASH3/BTK/CD28/LYN/CLEC7A/CCR2/IL13RA2/LBP/IL18RAP/IL1B/CD300A/SLAMF6/CD160/LGALS9/STAP1/CD84/PTAFR/PTPN22/GPI/CD177/KLRD1/XCL1/TNFSF4/SEMA7A/FFAR2/PTPRJ/SH2D1A/CD1C/TNFRSF4/STXBP2/CD80/TNF/IL18R1/LAG3/TFRC/IL12RB1/FES/VAMP7/C12orf4/SOCS5/HLA-B/MAD2L…
	GOCC_EXTERNAL_SIDE_OF_PLASMA_MEMBRANE	GOCC_EXTERNAL_SIDE_OF_PLASMA_MEMBRANE	306	0.582103	2.5169	1e-10	6.51e-09	5.05e-09	2308	tags=37%, list=11%, signal=34%	IGLC1/IGLL5/IGKC/IGHM/FCN1/VCAM1/IL7R/TRBC1/KIT/FCER1G/KRT18/CXCL12/PRND/CCR1/CD2/THY1/CD3D/CCR5/SDC1/CD14/ENPEP/IGSF21/IL2RB/CRLF1/TLR8/IGHD/CXCR4/CXCL10/CD27/CLEC2B/ITGB2/CD74/CD86/CD8A/CD79A/PTPRC/CCR7/LILRB1/ITGAM/CD1D/IL2RG/CXCL9/CCRL2/CD69/CD3G/CD28/CCR2/IL13RA2/CD163/CD209/CSF3R/MSR1/F3/CD163L1/MS4A1/MCAM/CD33/ADAM9/IL27RA/IL2RA/MICB/THBS1/FOLR2/CXCR3/ABCG1/CDH5/CD3E/TMEM123/ACE/ADA/CSF2RA…
	GOBP_POSITIVE_REGULATION_OF_MONONUCLEAR_CELL_MIGRATION	GOBP_POSITIVE_REGULATION_OF_MONONUCLEAR_CELL_MIGRATION	60	0.732779	2.507	6.34e-10	3.69e-08	2.86e-08	2770	tags=55%, list=13%, signal=48%	CXCL13/PLA2G7/CXCL12/CCR1/ITGA4/CCL4/CCL5/CXCL10/CCR7/AIF1/CCL7/DOCK8/CCR2/ADAM8/SERPINE1/LGALS9/PYCARD/CCL20/ADAM10/C1QBP/XCL1/LGMN/FPR2/CXCL14/PTK2B/GAS6/TNF/CALR/CCR6/CCL21/CCL27/WNT5A/LGALS3
	GOBP_DEFENSE_RESPONSE_TO_BACTERIUM	GOBP_DEFENSE_RESPONSE_TO_BACTERIUM	224	0.60041	2.50667	1e-10	6.51e-09	5.05e-09	1575	tags=25%, list=7%, signal=23%	PPBP/IGLC1/S100A8/S100A9/IGLL5/IGKC/C5AR1/IGHM/IL7R/CXCL13/TRBC1/TLR2/SLPI/FCER1G/SLAMF8/CTSG/LYZ/ADAMTS5/PLAC8/RNASE6/IGHD/SYK/TREM2/FGR/IL6/S100A12/CYBA/MPEG1/NOD2/IRF8/LBP/TNFSF8/GNLY/GRN/CD160/SERPINE1/HAMP/PYCARD/IL27RA/LTF/CEBPE/SLC11A1/STAB1/NLRC4/CCL20/MYD88/CXCL6/FPR2/GSDMC/CD4/TLR6/HAVCR2/IGLL1/TNF/SHC1
	GOCC_SPECIFIC_GRANULE	GOCC_SPECIFIC_GRANULE	153	0.628782	2.49991	1e-10	6.51e-09	5.05e-09	2585	tags=40%, list=12%, signal=35%	CHI3L1/CLEC5A/CD93/SLPI/LYZ/PLAU/PLAUR/GPR84/CXCL1/HPSE/ITGB2/LAIR1/CHIT1/VAMP8/ITGAL/ITGAM/SLC2A5/PTPN6/CYBA/CNN2/CD53/SLC2A3/CTSD/MCEMP1/CTSZ/STK10/ADAM8/TNFRSF1B/C3AR1/CD33/TRPM2/OSCAR/LTF/DOCK2/CYBB/OLR1/HVCN1/ADAM10/CD177/PTX3/TMC6/LAMTOR2/PTPRJ/FPR2/STXBP2/NEU1/ALDH3B1/TSPAN14/KCNAB2/DEFA4/RAB27A/RAP2B/GGH/LILRA3/MMP8/CAMP/CKAP4/ITGAV/TMEM30A/PGLYRP1/LAMTOR1
	GOMF_IMMUNE_RECEPTOR_ACTIVITY	GOMF_IMMUNE_RECEPTOR_ACTIVITY	127	0.642865	2.49499	1e-10	6.51e-09	5.05e-09	1678	tags=42%, list=8%, signal=39%	FCGR1B/C5AR1/IL7R/FCER1G/CCR1/CCR5/HLA-DRA/LILRB2/HLA-DPA1/IL2RB/CRLF1/HLA-DQB1/CXCR4/FPR1/CR1/CD74/HLA-DOB/IL10RA/CCR7/IL21R/LILRB1/CSF2RB/IL2RG/CCRL2/CCR2/IL13RA2/FPR3/CSF3R/F3/IL18RAP/CD160/C3AR1/IL27RA/HLA-DQA1/IL2RA/CMKLR1/CXCR3/IL1R2/CTSH/KLRD1/HLA-DOA/CSF2RA/CD44/IL12RB2/IL13RA1/IFNGR1/FPR2/CXCR6/KLRF1/CD4/CX3CR1/IL18R1/IL12RB1
	GOBP_REGULATION_OF_IMMUNE_EFFECTOR_PROCESS	GOBP_REGULATION_OF_IMMUNE_EFFECTOR_PROCESS	370	0.567934	2.48323	1e-10	6.51e-09	5.05e-09	3001	tags=37%, list=14%, signal=32%	MMP12/IGLC1/HMOX1/CCL19/CLEC4G/IGKC/IGLV1-44/C5AR1/IL7R/RASGRP1/TYROBP/MZB1/SLAMF8/LAPTM5/HLA-DMB/C1QB/HLA-DRA/RAC2/C1QC/SYK/ITGB2/VSIG4/FGR/CR1/CD74/CD86/IL6/PTPRC/CRTAM/IL18/LILRB1/VAMP8/ITGAM/VAV1/CD1D/PTPN6/CADM1/NOD2/SASH3/BTK/CD28/LYN/CLEC7A/CCR2/CFI/IL13RA2/LBP/WAS/HTRA1/IL18RAP/IL1B/TNFRSF1B/CD300A/SLAMF6/GRN/CD160/C3AR1/LGALS9/STAP1/PYCARD/LILRB4/CD84/AIM2/IL27RA/IL2RA/PTAFR/MICB/PTPN22/…
	GOBP_T_CELL_DIFFERENTIATION	GOBP_T_CELL_DIFFERENTIATION	232	0.593453	2.4825	1e-10	6.51e-09	5.05e-09	1934	tags=35%, list=9%, signal=33%	CCL19/IL7R/KIT/FCER1G/EOMES/CD2/CD3D/HLA-DRA/LILRB2/GPR183/NRARP/ITK/LCK/CD27/SYK/CR1/CD74/CD86/CD8A/IL6/PTPRC/CRTAM/CCR7/IL18/VAV1/CD1D/PTGER4/IL7/PRDM1/SASH3/CD3G/CD28/TCIRG1/CCR2/THEMIS/TNFSF8/RHOH/RUNX3/ADAM8/IL1B/SLAMF6/BCL11B/MAFB/LGALS9/VNN1/PLA2G2D/CTSL/LILRB4/IL2RA/DOCK2/NCKAP1L/PTPN22/JAG2/ZNF683/PNP/CD3E/ZAP70/CARD11/PIK3R6/HLA-DOA/ADA/TESPA1/TNFSF4/BATF/LY9/PTPN2/LFNG/PIK3CD/GLI3/CD4/…
	GOBP_ALPHA_BETA_T_CELL_ACTIVATION	GOBP_ALPHA_BETA_T_CELL_ACTIVATION	137	0.63063	2.47818	1e-10	6.51e-09	5.05e-09	2669	tags=44%, list=12%, signal=39%	CCL19/EOMES/HLA-DRA/GPR183/ITK/SYK/CLEC4A/CD86/IL6/PTPRC/CRTAM/IL18/LILRB1/PTGER4/PRDM1/SASH3/CD28/TCIRG1/CCR2/TNFSF8/RUNX3/CD300A/SLAMF6/BCL11B/CD160/LGALS9/PLA2G2D/CTSL/LILRB4/DOCK2/NCKAP1L/PTPN22/RASAL3/ZNF683/PNP/ELF4/CD3E/XCL1/ZAP70/ADA/TNFSF4/BATF/LY9/PRKCQ/GLI3/CD80/IL18R1/LEF1/WDFY4/IL12RB1/JAK3/CD83/SOCS5/MALT1/RELB/CBLB/NLRP3/SEMA4A/IL4R/LOXL3
	GOBP_POSITIVE_REGULATION_OF_CHEMOTAXIS	GOBP_POSITIVE_REGULATION_OF_CHEMOTAXIS	134	0.633825	2.47576	1e-10	6.51e-09	5.05e-09	1507	tags=34%, list=7%, signal=32%	SCG2/CCL19/C5AR1/CXCL13/PLA2G7/CXCL8/CXCL12/CCR1/CCL4/RAC2/CCL5/CXCR4/CXCL10/TREM2/CSF1R/CD74/IL6/CCR7/AIF1/SMOC2/KDR/CCL7/CCR2/LBP/GPSM3/F3/SUCNR1/C3AR1/SERPINE1/LGALS9/NRP1/NCKAP1L/THBS1/SEMA5A/CMKLR1/ADAM10/C1QBP/XCL1/VEGFA/LGMN/FPR2/PDGFB/CXCL14/PTK2B/ARTN/GAS6
	GOBP_REGULATION_OF_LEUKOCYTE_MEDIATED_CYTOTOXICITY	GOBP_REGULATION_OF_LEUKOCYTE_MEDIATED_CYTOTOXICITY	71	0.703458	2.47382	1e-10	6.51e-09	5.05e-09	1720	tags=38%, list=8%, signal=35%	IL7R/RASGRP1/TYROBP/HLA-DRA/PTPRC/CRTAM/LILRB1/ITGAM/VAV1/CD1D/CADM1/IL18RAP/SLAMF6/CD160/LGALS9/STAP1/ARRB2/KLRD1/XCL1/PIK3R6/CXCL6/SH2D1A/CD1C/HAVCR2/LAG3/IL12RB1/RIPK3
	GOMF_CCR_CHEMOKINE_RECEPTOR_BINDING	GOMF_CCR_CHEMOKINE_RECEPTOR_BINDING	29	0.820573	2.4631	1.95e-08	8.6e-07	6.67e-07	1547	tags=55%, list=7%, signal=51%	CCL19/CCL18/CCL8/CXCL13/CCL11/CCL4/CCL5/CCL23/CCL7/CCRL2/CCR2/CCL20/XCL1/CCL13/CCL2/CCL22
	GOCC_IMMUNOLOGICAL_SYNAPSE	GOCC_IMMUNOLOGICAL_SYNAPSE	39	0.77602	2.4542	2.93e-09	1.47e-07	1.14e-07	2770	tags=64%, list=13%, signal=56%	GZMB/GZMA/CORO1A/HLA-DRA/LCK/CRTAM/CD53/CD28/RHOH/ATP2B1/SKAP1/CD37/MYH9/CD3E/ZAP70/CARD11/ALCAM/PRKCQ/PTPRJ/HAVCR2/LAT/NPTN/BCL10/CD6/LGALS3
	GOBP_PHAGOCYTOSIS	GOBP_PHAGOCYTOSIS	258	0.579208	2.45178	1e-10	6.51e-09	5.05e-09	2758	tags=43%, list=13%, signal=38%	IGLC1/IGLL5/IGKC/IGLV1-44/CD93/IGHM/FCN1/TRBC1/TLR2/TYROBP/FCER1G/HCK/CORO1A/CD14/NCF2/RAC2/IL2RB/BIN2/IGHD/SYK/TREM2/ITGB2/FGR/P2RY6/PTPRC/AIF1/CD300LF/ITGAL/ITGAM/VAV1/IL2RG/CYBA/CD247/NOD2/FCGR2A/CD3G/MYO10/LYN/IRF8/CLEC7A/ARPC1B/LBP/ICAM3/TGM2/MSR1/RHOH/RHOG/WAS/NCF4/IL1B/CD300A/ARPC3/CSK/SPHK1/STAP1/PYCARD/MYO1G/CYFIP2/CEBPE/DOCK2/SLC11A1/NCKAP1L/GRB2/THBS1/ARHGAP25/C2/DYSF/MYD88/IGLV6-57/PL…
	GOBP_INTERFERON_GAMMA_PRODUCTION	GOBP_INTERFERON_GAMMA_PRODUCTION	101	0.658628	2.44253	1e-10	6.51e-09	5.05e-09	1877	tags=43%, list=9%, signal=39%	RASGRP1/LAPTM5/CD2/CD14/HLA-DPA1/TLR8/CR1/CRTAM/CCR7/IL18/LILRB1/NOD2/SASH3/IRF8/CLEC7A/CCR2/HLA-DPB1/INHBA/IL1B/SLAMF6/CD160/LGALS9/PYCARD/LILRB4/IL27RA/SLC11A1/PTPN22/C1QBP/CD3E/XCL1/TLR7/TNFSF4/IL12RB2/CD276/HMHB1/GAS6/HAVCR2/TNF/IL18R1/IL12RB1/CD96/RIPK3/SIRPA
	GOBP_REGULATION_OF_ANTIGEN_RECEPTOR_MEDIATED_SIGNALING_PATHWAY	GOBP_REGULATION_OF_ANTIGEN_RECEPTOR_MEDIATED_SIGNALING_PATHWAY	62	0.710332	2.44113	9.03e-10	5.16e-08	4.01e-08	1755	tags=47%, list=8%, signal=43%	LAPTM5/THY1/LCK/TRAT1/PTPRC/CCR7/PTPN6/LYN/KCNN4/SLA2/CD300A/CD160/LPXN/STAP1/LILRB4/NFAM1/PTPN22/PVRIG/UBASH3A/CARD11/GCSAM/ADA/TESPA1/PTPRJ/PTPN2/SH2D1A/MIR34A/CD19/FCRL3
	GOBP_POSITIVE_REGULATION_OF_CELL_KILLING	GOBP_POSITIVE_REGULATION_OF_CELL_KILLING	56	0.720945	2.4403	2.13e-09	1.09e-07	8.44e-08	1678	tags=39%, list=8%, signal=36%	RASGRP1/TYROBP/HLA-DRA/SYK/PTPRC/CRTAM/ITGAM/VAV1/CD1D/CADM1/CLEC7A/PRF1/IL18RAP/SLAMF6/CD160/STAP1/KLRD1/XCL1/SH2D1A/CD1C/LAG3/IL12RB1
	GOBP_REGULATION_OF_LYMPHOCYTE_MEDIATED_IMMUNITY	GOBP_REGULATION_OF_LYMPHOCYTE_MEDIATED_IMMUNITY	139	0.619804	2.43691	1e-10	6.51e-09	5.05e-09	2423	tags=37%, list=11%, signal=33%	CLEC4G/IL7R/RASGRP1/HLA-DRA/CR1/IL6/PTPRC/CRTAM/IL18/LILRB1/VAV1/CD1D/PTPN6/CADM1/NOD2/SASH3/BTK/CD28/CCR2/WAS/IL18RAP/IL1B/TNFRSF1B/SLAMF6/CD160/LGALS9/LILRB4/IL27RA/ARRB2/KLRD1/XCL1/PIK3R6/TNFSF4/CLC/SH2D1A/CD1C/C4BPB/HAVCR2/TNF/IL18R1/LAG3/TFRC/IL12RB1/CD96/RIPK3/HLA-B/MAD2L2/MALT1/C4BPA/SH2D1B/NLRP3
	GOBP_REGULATION_OF_CELL_CELL_ADHESION	GOBP_REGULATION_OF_CELL_CELL_ADHESION	400	0.551908	2.43077	1e-10	6.51e-09	5.05e-09	2770	tags=39%, list=13%, signal=34%	CCL19/CLEC4G/VCAM1/IL7R/CXCL13/LAPTM5/CXCL12/PLAUR/HLA-DMB/THY1/CORO1A/PAG1/HLA-DRA/LILRB2/ITGA4/HLA-DPA1/IGFBP2/CCL5/NRARP/LCK/CD27/SYK/ITGB2/VSIG4/CR1/CD74/CD86/IL6/PTPRC/CRTAM/CCR7/IL18/LILRB1/AIF1/VAV1/CD1D/LAX1/PTPN6/LRRC32/RGCC/ALOX5/IL7/CASP3/NOD2/SASH3/CD28/DOCK8/DPP4/LYN/CCR2/SH2B3/CD209/HLA-DPB1/RHOH/RUNX3/ADAM8/IL1B/CD300A/ADTRP/FERMT3/CSK/IDO1/CD160/LGALS9/VNN1/TNFSF13B/PLA2G2D/PYCARD…
	GOBP_MONONUCLEAR_CELL_DIFFERENTIATION	GOBP_MONONUCLEAR_CELL_DIFFERENTIATION	387	0.553848	2.42871	1e-10	6.51e-09	5.05e-09	2167	tags=33%, list=10%, signal=30%	CCL19/VCAM1/IL7R/KIT/FCER1G/SLAMF8/EOMES/CD2/CD3D/HLA-DRA/LILRB2/ITGA4/GPR183/NRARP/ITK/LCK/CD27/SYK/TREM2/CSF1R/DOCK10/CR1/CD74/CD86/CD8A/CD79A/IL6/PTPRC/CRTAM/CCR7/IL18/LILRB1/BLNK/VAV1/CD1D/PTGER4/PTPN6/GPR68/IL7/PRDM1/SASH3/CD3G/BTK/CD28/LYN/TCIRG1/IRF8/CCR2/THEMIS/TNFSF8/INHBA/RHOH/RUNX3/ADAM8/IL1B/MS4A1/SLAMF6/BCL11B/MAFB/LGALS9/VNN1/PLA2G2D/CTSL/TRPM2/LILRB4/NFAM1/IL2RA/DOCK2/NCKAP1L/PTPN2…
	GOBP_NATURAL_KILLER_CELL_MEDIATED_IMMUNITY	GOBP_NATURAL_KILLER_CELL_MEDIATED_IMMUNITY	59	0.71149	2.42539	1.1e-09	6.1e-08	4.73e-08	2407	tags=42%, list=11%, signal=38%	GZMB/RASGRP1/CORO1A/SLAMF7/CRTAM/IL18/LILRB1/VAV1/PTPN6/CADM1/IL18RAP/SLAMF6/CD160/LGALS9/ARRB2/KLRD1/PIK3R6/SH2D1A/HAVCR2/LAG3/CD96/RAB27A/VAMP7/HLA-B/SH2D1B
	GOCC_SPECIFIC_GRANULE_MEMBRANE	GOCC_SPECIFIC_GRANULE_MEMBRANE	87	0.669806	2.42526	1e-10	6.51e-09	5.05e-09	2585	tags=45%, list=12%, signal=40%	CLEC5A/CD93/PLAU/PLAUR/GPR84/ITGB2/LAIR1/VAMP8/ITGAL/ITGAM/SLC2A5/CYBA/CD53/SLC2A3/MCEMP1/STK10/ADAM8/TNFRSF1B/C3AR1/CD33/TRPM2/CYBB/OLR1/HVCN1/ADAM10/CD177/TMC6/LAMTOR2/PTPRJ/FPR2/ALDH3B1/TSPAN14/KCNAB2/RAP2B/LILRA3/CKAP4/ITGAV/TMEM30A/LAMTOR1
	GOBP_POSITIVE_REGULATION_OF_CYTOKINE_PRODUCTION	GOBP_POSITIVE_REGULATION_OF_CYTOKINE_PRODUCTION	399	0.549483	2.42166	1e-10	6.51e-09	5.05e-09	2090	tags=30%, list=10%, signal=27%	MMP12/HMOX1/CCL19/ADRA2A/C5AR1/FCN1/RASGRP1/TLR2/TYROBP/FCER1G/LAPTM5/MNDA/CD2/CD14/LILRB2/LY96/HLA-DPA1/SULF1/TLR8/IGHD/LUM/HPSE/SYK/TREM2/CSF1R/FGR/HIF1A/CD74/CD86/IL6/PTPRC/CRTAM/CCR7/IL18/LILRB1/AIF1/TLR1/PTGER4/CYBA/MAPK13/RGCC/CADM1/IL7/AGT/NOD2/SASH3/CD28/ADCYAP1/IRF8/CLEC7A/CCR2/LBP/MIF/LTB/HLA-DPB1/GPSM3/F3/ADAM8/IL1B/SLAMF6/SPHK1/IDO1/CD160/C3AR1/SERPINE1/LGALS9/PYCARD/NFAM1/PF4/AIM2/IL…
	GOMF_CYTOKINE_ACTIVITY	GOMF_CYTOKINE_ACTIVITY	214	0.585056	2.41994	1e-10	6.51e-09	5.05e-09	1587	tags=26%, list=7%, signal=24%	SPP1/PPBP/SCG2/CXCL5/CCL19/TNFRSF11B/GREM1/CCL18/CXCL16/CCL8/CXCL13/CXCL8/CXCL12/CXCL1/CCL11/CCL4/CRLF1/CCL5/CXCL10/IL6/IL18/TIMP1/CXCL9/CCL23/CCL7/IL7/SECTM1/MIF/LTB/TNFSF10/CKLF/TNFSF8/INHBA/CXCL3/IL1B/GRN/TNFSF13B/TNFSF15/IL1RN/PF4/TNFSF11/GPI/CCL20/INHBB/XCL1/VEGFA/TNFSF4/CXCL6/IL24/CCL13/CXCL14/CCL2/CCL22/TNF/CXCL11/CMTM7
	GOBP_NEGATIVE_REGULATION_OF_IMMUNE_RESPONSE	GOBP_NEGATIVE_REGULATION_OF_IMMUNE_RESPONSE	137	0.615691	2.41948	1e-10	6.51e-09	5.05e-09	2770	tags=37%, list=13%, signal=33%	MMP12/HMOX1/CLEC4G/IL7R/SLAMF8/VSIG4/SAMSN1/CR1/PTPRC/LILRB1/PTPN6/COL3A1/NOD2/GPX1/LYN/ADCYAP1/NLRC3/CCR2/IL13RA2/CD300A/GRN/CD160/LGALS9/LILRB4/CD84/IL27RA/IL2RA/A2M/ARRB2/NLRC5/KLRD1/XCL1/INPP5D/TNFSF4/PTPN2/C4BPB/NR1H3/FCRLB/HAVCR2/CD96/JAK3/PDCD1/SOCS5/HLA-B/C4BPA/NMI/YTHDF2/IL4R/LOXL3/DUSP10/LGALS3
	GOBP_LEUKOCYTE_DIFFERENTIATION	GOBP_LEUKOCYTE_DIFFERENTIATION	494	0.541705	2.41931	1e-10	6.51e-09	5.05e-09	2167	tags=33%, list=10%, signal=31%	MMP9/CCL19/VCAM1/IL7R/KIT/TLR2/TYROBP/FCER1G/SLAMF8/CCR1/EOMES/CD2/CD3D/HLA-DRA/LILRB2/ITGA4/GPR137B/GPR183/NRARP/ITK/HCLS1/LCK/C1QC/CD27/SYK/TREM2/CSF1R/DOCK10/EVI2B/CR1/CD74/CD86/SNX10/CD8A/CD79A/IL6/PTPRC/CRTAM/CCR7/IL18/LILRB1/BLNK/VAV1/CD1D/PTGER4/PTPN6/GPR68/IL7/PRDM1/SASH3/CD3G/BTK/CD28/LYN/TCIRG1/IRF8/CCR2/NME1/THEMIS/TNFSF8/INHBA/RHOH/LILRB3/RUNX3/ADAM8/IL1B/MS4A1/SLAMF6/BCL11B/MAFB/LGAL…
	GOBP_B_CELL_PROLIFERATION	GOBP_B_CELL_PROLIFERATION	93	0.664428	2.41924	1.29e-10	8.16e-09	6.33e-09	2243	tags=41%, list=10%, signal=37%	IL7R/RASGRP1/TYROBP/MZB1/MNDA/GPR183/CD74/CD79A/PTPRC/IL7/CASP3/SASH3/BTK/LYN/MIF/CD300A/MS4A1/CD180/GAPT/TNFSF13B/NCKAP1L/CD38/MEF2C/PELI1/CARD11/ADA/INPP5D/TNFRSF4/CD19/IKZF3/LEF1/TFRC/FCRL3/AHR/CR2/CDKN1A/PRKCD/CHRNB2
	GOCC_FICOLIN_1_RICH_GRANULE	GOCC_FICOLIN_1_RICH_GRANULE	174	0.597497	2.41427	1e-10	6.51e-09	5.05e-09	2222	tags=33%, list=10%, signal=30%	MMP9/CD93/FCN1/FCER1G/AMPD3/MNDA/TNFAIP6/LILRB2/GMFG/BIN2/HBB/SERPINA1/PYGL/CTSS/CTSB/ITGB2/FPR1/CR1/HK3/DOK3/ALOX5/SLC2A3/CTSD/TCIRG1/OSTF1/CTSZ/MIF/ITGAX/A1BG/TBC1D10C/COTL1/HSPA6/ADAM8/CD300A/TRPM2/SLC11A1/NCKAP1L/GPI/PNP/CTSH/IMPDH1/PKM/SERPINB12/PSMA5/GAA/FPR2/PSMD14/PRDX4/NBEAL2/SIRPA/ARPC5/ATP6AP2/GUSB/PSMD13/LILRA3/PLEKHO2/ATP6V0C
	GOBP_ANTIMICROBIAL_HUMORAL_IMMUNE_RESPONSE_MEDIATED_BY_ANTIMICROBIAL_PEPTIDE	GOBP_ANTIMICROBIAL_HUMORAL_IMMUNE_RESPONSE_MEDIATED_BY_ANTIMICROBIAL_PEPTIDE	64	0.691748	2.41052	5.54e-09	2.7e-07	2.09e-07	1831	tags=31%, list=8%, signal=29%	PPBP/CXCL5/S100A9/CXCL13/CXCL8/CXCL1/RNASE6/CXCL10/S100A12/CXCL9/NOD2/GNLY/CXCL3/PF4/LTF/CXCL6/CCL13/CXCL14/CXCL11/DEFA4
	GOBP_CELLULAR_DEFENSE_RESPONSE	GOBP_CELLULAR_DEFENSE_RESPONSE	50	0.72452	2.40554	2.09e-08	9.09e-07	7.05e-07	2888	tags=58%, list=13%, signal=50%	CLEC5A/C5AR1/TYROBP/MNDA/CCR5/LILRB2/NCF2/LY96/ITK/TRAT1/LSP1/CXCL9/TCIRG1/CCR2/PRF1/LBP/GNLY/CD300C/ADORA2B/SH2D1A/PTK2B/CX3CR1/CXCR2/CCR6/KLRC3/ITGB1/BCL10/NCF1/FOSL1
	GOBP_EXTERNAL_ENCAPSULATING_STRUCTURE_ORGANIZATION	GOBP_EXTERNAL_ENCAPSULATING_STRUCTURE_ORGANIZATION	369	0.549179	2.402	1e-10	6.51e-09	5.05e-09	1847	tags=31%, list=9%, signal=29%	MMP12/SPP1/MMP9/MMP1/IBSP/COL11A1/COL10A1/TNC/TNFRSF11B/MMP13/GREM1/SFRP2/VCAM1/FAP/COL4A1/CTSG/MFAP5/COL4A2/TPSAB1/ADAMTS5/COL5A1/COMP/VWF/ITGA4/COL5A2/CMA1/SULF1/TGFBI/LUM/FN1/CTSS/MMP7/ITGB2/COL15A1/LCP1/COL6A3/IL6/TIMP1/ITGAL/ADAM12/ITGAM/COL1A1/SMOC2/KDR/ITGB7/MFAP2/RGCC/COL3A1/AGT/DPP4/ACAN/ICAM3/ITGAX/COL12A1/MMP11/LOX/HTRA1/COL1A2/ADAM8/TNFRSF1B/ADTRP/NID2/SERPINE1/COL18A1/CTSL/PDPN/MPV17…
	GOBP_RESPIRATORY_BURST	GOBP_RESPIRATORY_BURST	29	0.799856	2.40091	1.31e-07	4.63e-06	3.59e-06	1296	tags=52%, list=6%, signal=49%	CD52/SLAMF8/HCK/NCF2/RAC2/CYBA/CLEC7A/LBP/NCF4/PIK3CG/GRN/SLC11A1/CYBB/INSR/PIK3CD
	GOBP_REGULATION_OF_NEUTROPHIL_MIGRATION	GOBP_REGULATION_OF_NEUTROPHIL_MIGRATION	40	0.755604	2.40077	3.93e-08	1.59e-06	1.23e-06	1036	tags=48%, list=5%, signal=45%	CCL19/C5AR1/CXCL8/SLAMF8/RAC2/CD74/CCR7/NOD2/DPP4/LBP/RHOH/RHOG/ADAM8/C3AR1/MPP1/NCKAP1L/MYD88/C1QBP/XCL1
	GOCC_VESICLE_LUMEN	GOCC_VESICLE_LUMEN	307	0.555365	2.40039	1e-10	6.51e-09	5.05e-09	2215	tags=31%, list=10%, signal=28%	PPBP/S100A8/CHI3L1/S100A9/FCN1/SLPI/FABP5/CTSG/AMPD3/LYZ/MNDA/CXCL1/CTSC/RNASE2/PLAC8/VWF/GMFG/BIN2/SERPINA1/PYGL/FN1/HPSE/SRGN/FGR/PCSK1/HK3/S100A12/TIMP1/CHIT1/CTSW/PTPN6/ARHGAP9/CNN2/ALOX5/CTSD/OSTF1/CTSZ/MIF/F13A1/A1BG/COTL1/MAN2B1/HSPA6/FERMT3/GRN/NPC2/SERPINE1/S100A11/PYCARD/OSCAR/PF4/LTF/DOCK2/THBS1/A2M/GPI/PNP/CTSH/ITIH3/GLA/IMPDH1/PKM/PSMA5/HGF/GCA/PTX3/ADA/VEGFA/PDGFB/GRP/IGF1/ISLR/NEU1…
	GOCC_SECRETORY_GRANULE_MEMBRANE	GOCC_SECRETORY_GRANULE_MEMBRANE	285	0.558523	2.39958	1e-10	6.51e-09	5.05e-09	2770	tags=35%, list=13%, signal=31%	CLEC5A/CD93/FCGR3B/C5AR1/TLR2/TYROBP/FCER1G/FABP5/PLAU/PLAUR/GPR84/CD14/LILRB2/LAMP3/ITGB2/FPR1/CR1/PTPRC/LAIR1/VAMP8/ITGAL/ITGAM/SLC2A5/DOK3/CYBA/CD53/SLC2A3/FCGR2A/TCIRG1/MCEMP1/STK10/ITGAX/LILRB3/TBC1D10C/RHOG/ADAM8/TNFRSF1B/CD300A/C3AR1/CD33/VNN1/TRPM2/NFAM1/LHFPL2/CD109/PTAFR/SLC11A1/NCKAP1L/CYBB/OLR1/HVCN1/CD38/ADAM10/CD177/SLC17A9/BRI3/SIGLEC9/ANPEP/SERPINB12/MOXD1/RAB31/TMC6/CD44/GAA/NRAS…
	GOMF_CYTOKINE_RECEPTOR_BINDING	GOMF_CYTOKINE_RECEPTOR_BINDING	234	0.572805	2.39874	1e-10	6.51e-09	5.05e-09	1833	tags=28%, list=8%, signal=26%	PPBP/CXCL5/CCL19/GREM1/CCL18/CXCL16/CCL8/CXCL13/CXCL8/CXCL12/CXCL1/CCL11/CCL4/CRLF1/CCL5/CXCL10/SYK/IL6/IL18/CD300LF/CXCL9/CCL23/CCL7/CCRL2/IL7/CASP3/CCR2/MIF/SH2B3/LTB/TNFSF10/CKLF/TNFSF8/CXCL3/IL1B/STAP1/TNFSF13B/TNFSF15/PYCARD/IL1RN/PF4/IL27RA/GRB2/TNFSF11/CCL20/PXDN/MYD88/BID/CDH5/XCL1/VEGFA/TNFSF4/CXCL6/IL13RA1/TRAF5/ITGA5/CCL13/CXCL14/CCL2/CCL22/TNF/SHC1/CXCL11/IL12RB1/IRAK4/SPRED1
	GOBP_REGULATION_OF_CELL_KILLING	GOBP_REGULATION_OF_CELL_KILLING	90	0.660019	2.39767	1e-10	6.51e-09	5.05e-09	1720	tags=34%, list=8%, signal=32%	IL7R/RASGRP1/TYROBP/HLA-DRA/SYK/PTPRC/CRTAM/LILRB1/ITGAM/VAV1/CD1D/CADM1/CLEC7A/PRF1/IL18RAP/SLAMF6/CD160/LGALS9/STAP1/ARRB2/KLRD1/XCL1/PIK3R6/CXCL6/SH2D1A/CD1C/HAVCR2/LAG3/IL12RB1/P2RX7/RIPK3
	GOBP_POSITIVE_REGULATION_OF_LEUKOCYTE_MEDIATED_IMMUNITY	GOBP_POSITIVE_REGULATION_OF_LEUKOCYTE_MEDIATED_IMMUNITY	108	0.631183	2.39174	4.54e-10	2.69e-08	2.08e-08	2423	tags=37%, list=11%, signal=33%	RASGRP1/TYROBP/HLA-DRA/ITGB2/IL6/PTPRC/CRTAM/IL18/ITGAM/VAV1/CD1D/CADM1/NOD2/SASH3/BTK/CD28/CLEC7A/IL18RAP/IL1B/SLAMF6/CD160/STAP1/PTAFR/CD177/KLRD1/XCL1/TNFSF4/SH2D1A/CD1C/TNF/IL18R1/LAG3/TFRC/IL12RB1/HLA-B/MAD2L2/MALT1/NOS2/SH2D1B/NLRP3
	GOBP_POSITIVE_REGULATION_OF_RESPONSE_TO_EXTERNAL_STIMULUS	GOBP_POSITIVE_REGULATION_OF_RESPONSE_TO_EXTERNAL_STIMULUS	463	0.537776	2.38936	1e-10	6.51e-09	5.05e-09	2572	tags=30%, list=12%, signal=27%	MMP12/SCG2/S100A8/CCL19/S100A9/C5AR1/FCN1/CXCL13/PLA2G7/RASGRP1/TLR2/TYROBP/LY86/FCER1G/CXCL8/CXCL12/MNDA/CCR1/CTSC/HCK/LY96/CCL4/RAC2/TLR8/CCL5/CXCR4/CXCL10/SYK/TREM2/CSF1R/CLEC4A/CD74/IL6/CRTAM/S100A12/CCR7/IL18/VAMP8/AIF1/VAV1/CD1D/SMOC2/KDR/PTGER4/CYBA/MAPK13/CCL7/CADM1/AGT/NOD2/BTK/CD28/LYN/CCR2/LBP/ICAM3/CD209/TGM2/GPSM3/F3/SUCNR1/IL18RAP/PIK3CG/ADAM8/IL1B/SLAMF6/GRN/IDO1/CD160/C3AR1/SERPIN…
	GOBP_REGULATION_OF_B_CELL_PROLIFERATION	GOBP_REGULATION_OF_B_CELL_PROLIFERATION	60	0.697136	2.38505	2.88e-08	1.23e-06	9.53e-07	1954	tags=45%, list=9%, signal=41%	TYROBP/MZB1/MNDA/GPR183/CD74/PTPRC/IL7/CASP3/SASH3/BTK/LYN/MIF/CD300A/TNFSF13B/NCKAP1L/CD38/MEF2C/PELI1/CARD11/ADA/INPP5D/TNFRSF4/IKZF3/TFRC/FCRL3/AHR/CDKN1A
	GOBP_NEGATIVE_REGULATION_OF_IMMUNE_SYSTEM_PROCESS	GOBP_NEGATIVE_REGULATION_OF_IMMUNE_SYSTEM_PROCESS	356	0.547096	2.38476	1e-10	6.51e-09	5.05e-09	1845	tags=32%, list=9%, signal=30%	MMP12/HMOX1/CLEC4G/GREM1/IL7R/TYROBP/SLAMF8/LAPTM5/CXCL12/MNDA/THY1/PAG1/LILRB2/GPR137B/NRARP/C1QC/VSIG4/SAMSN1/FGR/CR1/CD74/CD86/HLA-DOB/CST7/PTPRC/CRTAM/LILRB1/CD300LF/LAX1/PTGER4/PTPN6/LRRC32/GPR68/CASP3/COL3A1/NOD2/LST1/GPX1/BTK/DPP4/LYN/ADCYAP1/NLRC3/CCR2/IL13RA2/NME1/MIF/SLA2/INHBA/LILRB3/RUNX3/TBC1D10C/HTRA1/CD300A/ADTRP/GRN/IDO1/CD160/MAFB/LGALS9/LPXN/STAP1/PLA2G2D/LILRB4/CD84/IL27RA/LTF/…
	GOBP_T_CELL_RECEPTOR_SIGNALING_PATHWAY	GOBP_T_CELL_RECEPTOR_SIGNALING_PATHWAY	187	0.586272	2.38033	1e-10	6.51e-09	5.05e-09	2525	tags=34%, list=12%, signal=30%	TRBC1/LAPTM5/THEMIS2/THY1/CD3D/PAG1/HLA-DRA/HLA-DPA1/HLA-DQB1/ITK/LCK/TRAT1/PTPRC/CCR7/PTPN6/CD247/CD3G/CD28/LCP2/TRAC/KCNN4/THEMIS/SLA2/HLA-DPB1/WAS/CD300A/CSK/CD160/HLA-DRB4/LILRB4/HLA-DQA1/LIME1/PTPN22/SKAP1/PVRIG/PLCG2/UBASH3A/PSMA5/CD3E/ZAP70/CARD11/ADA/INPP5D/TESPA1/PSMB9/CD276/PRKCQ/PTPRJ/PTPN2/PIK3CD/SH2D1A/CD4/RNF31/PSMB8/PSMD14/PSMB10/LAT/CHUK/PSMD13/MALT1/HLA-DQB2/CBLB/EIF2B2/BTN3A1
	GOBP_REGULATION_OF_GRANULOCYTE_CHEMOTAXIS	GOBP_REGULATION_OF_GRANULOCYTE_CHEMOTAXIS	47	0.720184	2.37289	6.41e-08	2.45e-06	1.9e-06	1036	tags=38%, list=5%, signal=37%	CCL19/C5AR1/CXCL8/RAC2/CCL5/CSF1R/CD74/CCR7/NOD2/DPP4/LBP/C3AR1/MPP1/NCKAP1L/THBS1/CMKLR1/C1QBP/XCL1
	GOBP_NEGATIVE_REGULATION_OF_LEUKOCYTE_MEDIATED_IMMUNITY	GOBP_NEGATIVE_REGULATION_OF_LEUKOCYTE_MEDIATED_IMMUNITY	52	0.70916	2.37013	2.13e-08	9.21e-07	7.15e-07	1778	tags=40%, list=8%, signal=37%	HMOX1/CLEC4G/IL7R/CR1/PTPRC/LILRB1/PTPN6/NOD2/CCR2/IL13RA2/CD300A/LGALS9/LILRB4/CD84/ARRB2/KLRD1/XCL1/C4BPB/HAVCR2/CD96/JAK3
	GOCC_TERTIARY_GRANULE_LUMEN	GOCC_TERTIARY_GRANULE_LUMEN	53	0.711556	2.36966	1.75e-08	7.81e-07	6.06e-07	1079	tags=28%, list=5%, signal=27%	MMP9/PPBP/LYZ/CXCL1/TNFAIP6/HBB/CTSS/CHIT1/PTPN6/CNN2/CTSD/OSCAR/LTF/CTSH/PTX3
	GOCC_T_CELL_RECEPTOR_COMPLEX	GOCC_T_CELL_RECEPTOR_COMPLEX	23	0.856641	2.3664	2.06e-09	1.06e-07	8.26e-08	1399	tags=65%, list=6%, signal=61%	TRBC1/CD3D/SYK/TRAT1/CD8A/PTPN6/CD247/CD3G/TRAC/APBB1IP/SKAP1/CD3E/ZAP70/ALCAM/CD4
	GOBP_RESPONSE_TO_FUNGUS	GOBP_RESPONSE_TO_FUNGUS	45	0.722743	2.3659	1.32e-07	4.65e-06	3.61e-06	3135	tags=44%, list=14%, signal=38%	S100A8/S100A9/CTSG/SYK/S100A12/BTK/CLEC7A/GNLY/COTL1/HAMP/LTF/MYD88/PTX3/DEFA4/BAK1/MALT1/GAPDH/BCL10/CHGA/RARRES2
	GOBP_B_CELL_MEDIATED_IMMUNITY	GOBP_B_CELL_MEDIATED_IMMUNITY	114	0.618082	2.36534	5.04e-10	2.96e-08	2.29e-08	2737	tags=45%, list=13%, signal=39%	IGLC1/IGLL5/IGKC/IGLV1-44/IGHM/TRBC1/FCER1G/C1QB/TLR8/HLA-DQB1/IGHD/C1QC/CD27/CR1/CD74/PTPRC/PTPN6/NOD2/BTK/CD28/TCIRG1/CFI/IL13RA2/SLA2/GAPT/IL27RA/C2/C1QA/MYD88/IGLV6-57/C1QBP/XCL1/INPP5D/TNFSF4/BATF/C4BPB/CD19/IGLL1/TNF/TFRC/CR2/IGHG1/PRKCD/MAD2L2/CCR6/C4BPA/CD70/IL4R/C1R/BCL10/IGHV1-69
	GOBP_T_CELL_MIGRATION	GOBP_T_CELL_MIGRATION	60	0.690729	2.36313	4.93e-08	1.93e-06	1.5e-06	1720	tags=43%, list=8%, signal=40%	CXCL16/CXCL13/CXCL12/ITGA4/GPR183/CCL5/CXCL10/AIF1/ITGAL/ITGB7/DOCK8/CCR2/PIK3CG/ADAM8/PYCARD/MYO1G/IL27RA/CXCR3/CCL20/ADAM10/XCL1/ZAP70/PIK3CD/CCL2/CXCL11/RIPK3
	GOBP_DENDRITIC_CELL_MIGRATION	GOBP_DENDRITIC_CELL_MIGRATION	29	0.787061	2.36251	4.7e-07	1.42e-05	1.1e-05	2572	tags=69%, list=12%, signal=61%	CCL19/SLAMF8/CCR1/CCR5/GPR183/CCL5/CXCR4/CCR7/ALOX5/DOCK8/CCR2/PIK3CG/LGALS9/TRPM2/C1QBP/GAS6/CXCR2/CALR/CCR6/CCL21
	GOBP_POSITIVE_T_CELL_SELECTION	GOBP_POSITIVE_T_CELL_SELECTION	36	0.759071	2.35897	1.2e-07	4.31e-06	3.34e-06	4000	tags=67%, list=18%, signal=54%	CD3D/CD74/IL6/PTPRC/CD3G/THEMIS/SLAMF6/BCL11B/CTSL/DOCK2/CD3E/ZAP70/BATF/LY9/PTPN2/IL12RB1/LOXL3/IL23A/FOXP3/SHH/TOX/TBX21/SPN/IRF4
	GOBP_POSITIVE_REGULATION_OF_ALPHA_BETA_T_CELL_ACTIVATION	GOBP_POSITIVE_REGULATION_OF_ALPHA_BETA_T_CELL_ACTIVATION	62	0.684988	2.35403	9.55e-09	4.45e-07	3.45e-07	3242	tags=56%, list=15%, signal=48%	CCL19/HLA-DRA/SYK/CD86/PTPRC/IL18/SASH3/CD28/CCR2/RUNX3/CD160/LGALS9/LILRB4/NCKAP1L/PTPN22/RASAL3/PNP/CD3E/XCL1/ZAP70/ADA/TNFSF4/PRKCQ/GLI3/CD80/IL12RB1/CD83/SOCS5/MALT1/NLRP3/IL4R/CD55/IL23A/FOXP3/SHH
	GOBP_NEGATIVE_REGULATION_OF_LEUKOCYTE_PROLIFERATION	GOBP_NEGATIVE_REGULATION_OF_LEUKOCYTE_PROLIFERATION	80	0.656122	2.35144	1.69e-09	9.05e-08	7.02e-08	1529	tags=36%, list=7%, signal=34%	CLEC4G/GREM1/CCL8/TYROBP/MNDA/LILRB2/VSIG4/CR1/CD86/CRTAM/LILRB1/PTPN6/LRRC32/CASP3/LST1/BTK/LYN/CD300A/IDO1/LGALS9/PLA2G2D/LILRB4/IL2RA/GLMN/PELI1/XCL1/INPP5D/CD80/HAVCR2
	GOBP_NEGATIVE_REGULATION_OF_CELL_ACTIVATION	GOBP_NEGATIVE_REGULATION_OF_CELL_ACTIVATION	178	0.582007	2.34938	1e-10	6.51e-09	5.05e-09	2980	tags=41%, list=14%, signal=36%	HMOX1/CLEC4G/TYROBP/LAPTM5/MNDA/PAG1/LILRB2/NRARP/VSIG4/SAMSN1/FGR/CR1/CD74/CD86/CST7/PTPRC/CRTAM/LILRB1/CD300LF/LAX1/PTPN6/LRRC32/CASP3/LST1/BTK/LYN/CCR2/IL13RA2/SH2B3/INHBA/RUNX3/TBC1D10C/CD300A/GRN/IDO1/LGALS9/PLA2G2D/LILRB4/CD84/IL2RA/EMILIN1/PTPN22/MILR1/TNFAIP8L2/GLMN/PELI1/XCL1/INPP5D/TNFSF4/PTPN2/PDGFB/NR1H3/GLI3/CD80/HAVCR2/APOE/LAG3/JAK3/BANK1/ADAMTS18/PRKCD/SOCS5/SOX11/CBLB/TIGIT/IL4R/…
	GOBP_REGULATION_OF_CHEMOTAXIS	GOBP_REGULATION_OF_CHEMOTAXIS	206	0.56963	2.34558	1e-10	6.51e-09	5.05e-09	1507	tags=31%, list=7%, signal=29%	SCG2/CCL19/GREM1/C5AR1/CXCL13/PLA2G7/CXCL8/SLAMF8/CXCL12/CCR1/CCL4/RAC2/GPR183/CCL5/CXCR4/CXCL10/TREM2/CSF1R/CD74/IL6/CCR7/ANGPT2/AIF1/SMOC2/KDR/CCL7/NOD2/DPP4/LYN/CCR2/LBP/MIF/GPSM3/F3/SUCNR1/C3AR1/SERPINE1/LGALS9/NRP1/STAP1/MPP1/SEMA5B/NCKAP1L/THBS1/SEMA5A/CMKLR1/ADAM10/C1QBP/SEMA4D/XCL1/NBL1/VEGFA/LGMN/SEMA6B/SEMA7A/PTPN2/FPR2/PDGFB/CXCL14/PTK2B/MIR34A/CCL2/ARTN/GAS6
	GOBP_REGULATION_OF_T_CELL_RECEPTOR_SIGNALING_PATHWAY	GOBP_REGULATION_OF_T_CELL_RECEPTOR_SIGNALING_PATHWAY	39	0.738799	2.33649	1.17e-07	4.24e-06	3.29e-06	1310	tags=51%, list=6%, signal=48%	LAPTM5/THY1/LCK/TRAT1/CCR7/PTPN6/KCNN4/SLA2/CD300A/CD160/LILRB4/PTPN22/PVRIG/UBASH3A/CARD11/ADA/TESPA1/PTPRJ/PTPN2/SH2D1A
	GOBP_NEGATIVE_REGULATION_OF_LYMPHOCYTE_ACTIVATION	GOBP_NEGATIVE_REGULATION_OF_LYMPHOCYTE_ACTIVATION	138	0.591684	2.32747	3.38e-10	2.02e-08	1.57e-08	3960	tags=49%, list=18%, signal=40%	CLEC4G/TYROBP/LAPTM5/MNDA/PAG1/LILRB2/NRARP/VSIG4/SAMSN1/FGR/CR1/CD74/CD86/CRTAM/LILRB1/LAX1/PTPN6/LRRC32/CASP3/LST1/BTK/LYN/INHBA/RUNX3/TBC1D10C/CD300A/IDO1/LGALS9/PLA2G2D/LILRB4/IL2RA/PTPN22/TNFAIP8L2/GLMN/PELI1/XCL1/INPP5D/TNFSF4/PTPN2/GLI3/CD80/HAVCR2/LAG3/JAK3/BANK1/SOCS5/SOX11/CBLB/TIGIT/IL4R/FGL1/LOXL3/LGALS3/GPNMB/GAL/FOXP3/SHH/IL20RB/TBX21/PGLYRP2/PAWR/SOCS1/IHH/SPN/HLX/HLA-G/PIBF1
	GOCC_FICOLIN_1_RICH_GRANULE_MEMBRANE	GOCC_FICOLIN_1_RICH_GRANULE_MEMBRANE	57	0.68314	2.32612	3.96e-08	1.59e-06	1.23e-06	3428	tags=53%, list=16%, signal=44%	CD93/FCER1G/LILRB2/ITGB2/FPR1/CR1/DOK3/SLC2A3/TCIRG1/ITGAX/TBC1D10C/ADAM8/CD300A/TRPM2/SLC11A1/NCKAP1L/SERPINB12/GAA/FPR2/NBEAL2/SIRPA/ATP6AP2/LILRA3/ATP6V0C/LAMTOR1/LGALS3/CLEC4C/CD55/DSG1/ATP6V0A1
	GOBP_POSITIVE_REGULATION_OF_T_CELL_MIGRATION	GOBP_POSITIVE_REGULATION_OF_T_CELL_MIGRATION	28	0.781631	2.32399	2.16e-07	7.13e-06	5.53e-06	1036	tags=46%, list=5%, signal=44%	CXCL13/CXCL12/ITGA4/CCL5/CXCL10/AIF1/DOCK8/CCR2/ADAM8/PYCARD/CCL20/ADAM10/XCL1
	GOBP_RESPONSE_TO_MOLECULE_OF_BACTERIAL_ORIGIN	GOBP_RESPONSE_TO_MOLECULE_OF_BACTERIAL_ORIGIN	314	0.538432	2.32384	1e-10	6.51e-09	5.05e-09	1955	tags=31%, list=9%, signal=28%	PPBP/S100A8/CXCL5/S100A9/C5AR1/VCAM1/CXCL13/TLR2/SLPI/LY86/CXCL8/CTSG/CXCL1/CCR5/HCK/CD14/LILRB2/LY96/GJB2/CCL5/CXCL10/TREM2/CD86/IL6/IL10RA/CCR7/IL18/LILRB1/CSF2RB/TLR1/PTGER4/CXCL9/KMO/CASP3/NOD2/LYN/IRF8/LBP/GGT5/CXCL3/IL1B/TNFRSF1B/GFI1/IDO1/SERPINE1/LGALS9/CD180/HAMP/STAP1/PYCARD/PF4/ADAM9/LTF/CEBPE/PTAFR/SLC11A1/PTPN22/MYD88/PLCG2/CASP1/MEF2C/PELI1/TFPI/SBNO2/TNFSF4/CXCL6/MAPKAPK3/CYP27B1/I…
	GOBP_POSITIVE_REGULATION_OF_HEMOPOIESIS	GOBP_POSITIVE_REGULATION_OF_HEMOPOIESIS	148	0.58592	2.31674	1.57e-10	9.76e-09	7.57e-09	3387	tags=46%, list=16%, signal=39%	CCL19/IL7R/TYROBP/CCR1/HLA-DRA/LILRB2/HCLS1/CD27/SYK/TREM2/EVI2B/CR1/CD74/CD86/PTPRC/IL18/GPR68/IL7/SASH3/BTK/RHOH/RUNX3/ADAM8/LGALS9/VNN1/LILRB4/PF4/IL2RA/NCKAP1L/TNFSF11/PNP/ROR2/ZAP70/CA2/DCSTAMP/MMP14/PIK3R6/ADA/INPP5D/TESC/TESPA1/TNFSF4/RB1/GLI3/CD4/CD80/TRIB1/GAS6/TNF/LEF1/IL12RB1/FES/CD83/SOCS5/MALT1/NLRP3/LIF/ATP6AP1/IL4R/DUSP10/XBP1/IL34/CSF1/IL23A/FOXP3/SHH/TNFSF9/TOX
	GOBP_DENDRITIC_CELL_CHEMOTAXIS	GOBP_DENDRITIC_CELL_CHEMOTAXIS	24	0.823025	2.31673	2.64e-07	8.47e-06	6.57e-06	2572	tags=75%, list=12%, signal=66%	CCL19/SLAMF8/CCR1/CCR5/GPR183/CCL5/CXCR4/CCR7/CCR2/PIK3CG/LGALS9/TRPM2/C1QBP/GAS6/CXCR2/CALR/CCR6/CCL21
	GOBP_REGULATION_OF_INNATE_IMMUNE_RESPONSE	GOBP_REGULATION_OF_INNATE_IMMUNE_RESPONSE	288	0.539685	2.31637	1e-10	6.51e-09	5.05e-09	2864	tags=29%, list=13%, signal=26%	MMP12/FCN1/RASGRP1/TYROBP/FCER1G/SLAMF8/MNDA/HCK/TLR8/CCL5/SYK/TREM2/CLEC4A/VSIG4/FGR/CR1/CRTAM/LILRB1/VAV1/CD1D/PTPN6/CADM1/NOD2/LYN/NLRC3/LBP/ICAM3/CD209/IL18RAP/ADAM8/SLAMF6/GRN/CD160/LGALS9/PYCARD/AIM2/CLEC10A/PTPN22/A2M/NLRC4/GBP5/IKBKE/PLCG2/ARRB2/NLRC5/KLRD1/PSMA5/CARD11/PIK3R6/NRAS/PSMB9/FFAR2/IFNGR1/PTPN2/FPR2/SH2D1A/CLEC4E/NR1H3/HAVCR2/APOE/PSMB8/RNF135/LAG3/PSMD14/CD96/SOCS3/PSMB10/LIL…
	GOBP_T_CELL_MEDIATED_IMMUNITY	GOBP_T_CELL_MEDIATED_IMMUNITY	94	0.63493	2.31503	1.1e-09	6.1e-08	4.73e-08	2167	tags=35%, list=10%, signal=32%	CLEC4G/IL7R/CTSC/HLA-DRA/CD8A/IL6/PTPRC/IL18/LILRB1/CD1D/NOD2/SASH3/CCR2/PRF1/WAS/IL1B/TNFRSF1B/MYO1G/LILRB4/CTSH/KLRD1/XCL1/TNFSF4/GZMM/CLC/CD1C/HPRT1/IL18R1/IL12RB1/RIPK3/RAB27A/HLA-B/MALT1
	GOBP_FC_RECEPTOR_MEDIATED_STIMULATORY_SIGNALING_PATHWAY	GOBP_FC_RECEPTOR_MEDIATED_STIMULATORY_SIGNALING_PATHWAY	87	0.638276	2.3111	4.06e-09	1.99e-07	1.54e-07	2737	tags=45%, list=13%, signal=39%	IGLC1/IGKC/IGLV1-44/FCER1G/HCK/SYK/FGR/PTPRC/VAV1/CD247/FCGR2A/CD3G/MYO10/LYN/ARPC1B/WAS/ARPC3/CSK/MYO1G/CYFIP2/NCKAP1L/GRB2/IGLV6-57/PLCG2/PTPRJ/ARPC4/ACTR3/FCGR1A/ARPC5/IGHG1/ACTB/LIMK1/PRKCD/PTK2/RAPGEF1/PLD2/WIPF1/ARPC2/IGHV1-69
	GOBP_POSITIVE_REGULATION_OF_DEFENSE_RESPONSE	GOBP_POSITIVE_REGULATION_OF_DEFENSE_RESPONSE	325	0.532468	2.3087	1e-10	6.51e-09	5.05e-09	2560	tags=30%, list=12%, signal=27%	MMP12/S100A8/S100A9/FCN1/PLA2G7/RASGRP1/TLR2/TYROBP/FCER1G/MNDA/CTSC/HCK/TLR8/CCL5/SYK/TREM2/CLEC4A/IL6/CRTAM/S100A12/CCR7/IL18/VAMP8/VAV1/CD1D/PTGER4/CYBA/MAPK13/CADM1/AGT/NOD2/BTK/CD28/LYN/CCR2/LBP/ICAM3/CD209/TGM2/GPSM3/SUCNR1/IL18RAP/PIK3CG/ADAM8/IL1B/SLAMF6/GRN/IDO1/CD160/SERPINE1/STAP1/PYCARD/AIM2/CLEC10A/GPR4/TNFSF11/NLRC4/GBP5/IKBKE/PLCG2/NLRC5/MEF2C/KLRD1/PSMA5/TLR7/CARD11/NRAS/TNFSF4/PS…
	GOBP_TOLL_LIKE_RECEPTOR_SIGNALING_PATHWAY	GOBP_TOLL_LIKE_RECEPTOR_SIGNALING_PATHWAY	145	0.584519	2.30669	1e-10	6.51e-09	5.05e-09	2919	tags=35%, list=13%, signal=31%	S100A8/S100A9/TLR2/CD14/LY96/TLR8/CTSS/CTSB/ITGB2/CD300LF/ITGAM/TLR1/CYBA/NOD2/BTK/LYN/PIK3AP1/LBP/LILRA4/CD300A/GFI1/CTSL/LTF/CTSK/PTPN22/MYD88/IKBKE/ARRB2/PELI1/TLR7/LGMN/MAPKAPK3/NR1H3/TLR6/HAVCR2/MAP3K1/FCRL3/LILRA2/IRAK4/SMPDL3B/CHUK/CNPY3/FLOT1/MAPKAPK2/NMI/TLR10/BCL10/MIR146A/BIRC3/TRAF3/LRRC19
	GOBP_REGULATION_OF_MYELOID_LEUKOCYTE_MEDIATED_IMMUNITY	GOBP_REGULATION_OF_MYELOID_LEUKOCYTE_MEDIATED_IMMUNITY	51	0.693292	2.30291	1.46e-07	5.02e-06	3.89e-06	2011	tags=45%, list=9%, signal=41%	HMOX1/TYROBP/RAC2/SYK/ITGB2/FGR/VAMP8/ITGAM/BTK/LYN/CCR2/IL13RA2/CD300A/LGALS9/STAP1/CD84/PTAFR/CD177/CXCL6/STXBP2/FES/VAMP7/C12orf4
	GOBP_REGULATION_OF_LEUKOCYTE_DEGRANULATION	GOBP_REGULATION_OF_LEUKOCYTE_DEGRANULATION	41	0.72145	2.29956	2.28e-07	7.5e-06	5.81e-06	2011	tags=46%, list=9%, signal=42%	HMOX1/RAC2/SYK/ITGB2/FGR/VAMP8/ITGAM/LYN/CCR2/IL13RA2/CD300A/LGALS9/CD84/PTAFR/CD177/STXBP2/FES/VAMP7/C12orf4
	GOBP_POSITIVE_REGULATION_OF_LYMPHOCYTE_MIGRATION	GOBP_POSITIVE_REGULATION_OF_LYMPHOCYTE_MIGRATION	34	0.750713	2.2991	3.46e-07	1.06e-05	8.26e-06	1408	tags=50%, list=7%, signal=47%	CXCL13/CXCL12/ITGA4/CCL4/CCL5/CXCL10/AIF1/CCL7/DOCK8/CCR2/ADAM8/PYCARD/CCL20/ADAM10/XCL1/CXCL14/PTK2B
	GOBP_LEUKOCYTE_APOPTOTIC_PROCESS	GOBP_LEUKOCYTE_APOPTOTIC_PROCESS	98	0.623284	2.29904	1.19e-09	6.5e-08	5.04e-08	2172	tags=41%, list=10%, signal=37%	CCL19/IL7R/CXCL12/CCL5/HCLS1/CD27/HIF1A/CD74/IL6/CCR7/LILRB1/CASP3/NOD2/CD3G/BTK/DOCK8/LYN/ADAM8/IDO1/LGALS9/CTSL/BIRC7/IL2RA/CDKN2A/EFNA1/MEF2C/ADA/PRKCQ/CLC/PIK3CD/GLI3/SLC46A2/GAS6/RIPK3/JAK3/PRELID1/PDCD1/LGALS14/BAK1/PLEKHO2
	GOBP_REGULATION_OF_MONOCYTE_CHEMOTAXIS	GOBP_REGULATION_OF_MONOCYTE_CHEMOTAXIS	26	0.795952	2.29855	5.63e-07	1.68e-05	1.3e-05	1303	tags=54%, list=6%, signal=51%	GREM1/PLA2G7/SLAMF8/CXCL12/CCR1/CCL5/CXCL10/AIF1/LYN/CCR2/SERPINE1/NBL1/LGMN/FPR2
	GOBP_INTERLEUKIN_1_PRODUCTION	GOBP_INTERLEUKIN_1_PRODUCTION	100	0.622684	2.29842	2.07e-09	1.07e-07	8.27e-08	1877	tags=34%, list=9%, signal=31%	CCL19/TYROBP/MNDA/TLR8/IGHD/TREM2/IL6/CCR7/NOD2/CLEC7A/SPHK1/LGALS9/CD33/PYCARD/LILRB4/AIM2/IL1R2/NLRC4/GBP5/ARRB2/CASP1/IGF1/MIR142/TLR6/GAS6/HAVCR2/TNF/CX3CR1/ERRFI1/P2RX7/LILRA2/CARD16/CARD8/SIRPA
	GOBP_REGULATION_OF_LYMPHOCYTE_MIGRATION	GOBP_REGULATION_OF_LYMPHOCYTE_MIGRATION	57	0.67414	2.29547	8.85e-08	3.31e-06	2.57e-06	2898	tags=51%, list=13%, signal=44%	CXCL13/CXCL12/ITGA4/CCL4/CCL5/CXCL10/AIF1/CCL7/DOCK8/CCR2/STK10/ADAM8/ADTRP/PYCARD/IL27RA/CCL20/ADAM10/XCL1/GCSAM/CXCL14/PTK2B/CCL2/RIPK3/PADI2/CCR6/CCL21/CCL27/WNT5A/ECM1
	GOBP_LIPOPOLYSACCHARIDE_MEDIATED_SIGNALING_PATHWAY	GOBP_LIPOPOLYSACCHARIDE_MEDIATED_SIGNALING_PATHWAY	55	0.681577	2.29444	1.82e-07	6.17e-06	4.78e-06	1828	tags=38%, list=8%, signal=35%	TLR2/LY86/HCK/CD14/LY96/CCL5/IL18/LYN/LBP/IL1B/CD180/LTF/PTAFR/PTPN22/MYD88/CCL2/TRIB1/TNF/LILRA2/CARD16/CARD8
	GOBP_REGULATION_OF_NEUTROPHIL_CHEMOTAXIS	GOBP_REGULATION_OF_NEUTROPHIL_CHEMOTAXIS	30	0.760196	2.29287	6.04e-07	1.79e-05	1.39e-05	1036	tags=47%, list=5%, signal=44%	CCL19/C5AR1/CXCL8/RAC2/CD74/CCR7/NOD2/DPP4/LBP/C3AR1/MPP1/NCKAP1L/C1QBP/XCL1
	GOBP_BONE_RESORPTION	GOBP_BONE_RESORPTION	61	0.666701	2.29091	1.06e-07	3.9e-06	3.03e-06	1779	tags=41%, list=8%, signal=38%	SPP1/TNFRSF11B/ACP5/GPR137B/RAC2/TMEM119/SYK/CSF1R/SNX10/IL6/IL7/TCIRG1/ADAM8/CSK/HAMP/TNFSF11/CD38/CA2/DCSTAMP/INPP5D/SIGLEC15/PTK2B/TFRC/P2RX7/TPP1
	GOBP_POSITIVE_REGULATION_OF_TUMOR_NECROSIS_FACTOR_SUPERFAMILY_CYTOKINE_PRODUCTION	GOBP_POSITIVE_REGULATION_OF_TUMOR_NECROSIS_FACTOR_SUPERFAMILY_CYTOKINE_PRODUCTION	81	0.636953	2.28698	6.06e-08	2.36e-06	1.83e-06	1275	tags=35%, list=6%, signal=33%	CCL19/RASGRP1/TLR2/TYROBP/CD2/CD14/LY96/SYK/CD86/IL6/PTPRC/TLR1/CYBA/NOD2/SASH3/CLEC7A/CCR2/LBP/MIF/ADAM8/LGALS9/PYCARD/PF4/PTAFR/THBS1/MYD88/IFNGR1/PTPRJ
	GOBP_RESPONSE_TO_AMYLOID_BETA	GOBP_RESPONSE_TO_AMYLOID_BETA	42	0.711309	2.28424	9.69e-07	2.76e-05	2.14e-05	1499	tags=29%, list=7%, signal=27%	MMP12/MMP9/MMP13/VCAM1/ITGA4/TREM2/CDK5/LGMN/CASP4/FPR2/IGF1/TLR6
	GOBP_MACROPHAGE_ACTIVATION	GOBP_MACROPHAGE_ACTIVATION	88	0.630588	2.27936	3.57e-08	1.48e-06	1.15e-06	1561	tags=43%, list=7%, signal=40%	CD93/C5AR1/TLR2/TYROBP/CTSC/GPR137B/TLR8/SYK/TREM2/ITGB2/VSIG4/CD74/CST7/IL6/PTPRC/AIF1/ITGAM/TLR1/LBP/MIF/SUCNR1/GRN/SPHK1/HAMP/STAP1/SLC11A1/THBS1/DYSF/C1QA/TLR7/SBNO2/IFNGR1/FPR2/NR1H3/MIR142/TLR6/HAVCR2/TNF
	GOBP_INTERLEUKIN_12_PRODUCTION	GOBP_INTERLEUKIN_12_PRODUCTION	59	0.667455	2.27528	8.29e-08	3.15e-06	2.44e-06	1778	tags=36%, list=8%, signal=33%	CCL19/TLR2/LAPTM5/TLR8/SYK/CCR7/LILRB1/NOD2/IRF8/CLEC7A/LTB/IDO1/LGALS9/THBS1/CMKLR1/C1QBP/ARRB2/TNFSF4/IRF5/SLAMF1/JAK3
	GOBP_POSITIVE_REGULATION_OF_RESPONSE_TO_BIOTIC_STIMULUS	GOBP_POSITIVE_REGULATION_OF_RESPONSE_TO_BIOTIC_STIMULUS	233	0.542939	2.27376	1e-10	6.51e-09	5.05e-09	2407	tags=26%, list=11%, signal=23%	MMP12/FCN1/RASGRP1/TYROBP/LY86/FCER1G/MNDA/HCK/LY96/TLR8/CCL5/SYK/CLEC4A/CRTAM/VAV1/CD1D/CYBA/CADM1/NOD2/LYN/LBP/ICAM3/CD209/IL18RAP/ADAM8/SLAMF6/GRN/CD160/CD180/PYCARD/AIM2/CLEC10A/NLRC4/GBP5/IKBKE/PLCG2/NLRC5/KLRD1/PSMA5/CARD11/NRAS/PSMB9/FFAR2/FPR2/SH2D1A/CLEC4E/HAVCR2/PSMB8/LAG3/PSMD14/PSMB10/LILRA2/CHUK/PSMD13/PRKCD/MALT1/MUC5B/RELB/NMI/SH2D1B
	GOBP_POSITIVE_REGULATION_OF_ALPHA_BETA_T_CELL_PROLIFERATION	GOBP_POSITIVE_REGULATION_OF_ALPHA_BETA_T_CELL_PROLIFERATION	21	0.839475	2.27227	4.58e-07	1.39e-05	1.08e-05	1165	tags=57%, list=5%, signal=54%	SYK/PTPRC/IL18/CD28/CCR2/LGALS9/PTPN22/RASAL3/CD3E/XCL1/ZAP70/TNFSF4
	GOBP_REGULATION_OF_ALPHA_BETA_T_CELL_ACTIVATION	GOBP_REGULATION_OF_ALPHA_BETA_T_CELL_ACTIVATION	91	0.626137	2.2722	7.23e-09	3.44e-07	2.67e-07	3242	tags=47%, list=15%, signal=40%	CCL19/HLA-DRA/SYK/CD86/PTPRC/CRTAM/IL18/LILRB1/PRDM1/SASH3/CD28/CCR2/RUNX3/CD300A/CD160/LGALS9/LILRB4/NCKAP1L/PTPN22/RASAL3/ZNF683/PNP/CD3E/XCL1/ZAP70/ADA/TNFSF4/PRKCQ/GLI3/CD80/IL12RB1/JAK3/CD83/SOCS5/MALT1/CBLB/NLRP3/IL4R/LOXL3/CD55/IL23A/FOXP3/SHH
	GOBP_RESPONSE_TO_INTERFERON_GAMMA	GOBP_RESPONSE_TO_INTERFERON_GAMMA	175	0.562258	2.27103	1.23e-10	7.86e-09	6.1e-09	2820	tags=38%, list=13%, signal=33%	CCL19/FCGR1B/CCL18/CXCL16/VCAM1/CCL8/TLR2/HCK/CCL11/HLA-DRA/HLA-DPA1/CCL4/HLA-DQB1/CCL5/CD74/AIF1/KYNU/CCL23/CCL7/IRF8/HLA-DPB1/WAS/LGALS9/HLA-DRB4/ZYX/HLA-DQA1/PTAFR/SLC11A1/CCL20/GBP5/CASP1/NLRC5/RAB20/XCL1/CD44/IFNGR1/CYP27B1/PTPN2/NR1H3/CCL13/CCL2/IRF5/CCL22/MT2A/ACTR3/IL12RB1/IFITM2/SOCS3/FCGR1A/SIRPA/PRKCD/HLA-B/SP100/HLA-C/HLA-DQB2/NOS2/OASL/NMI/MRC1/CCL24/CCL21/CIITA/GAPDH/CLDN1/WNT5A/IFI…
	GOBP_REGULATION_OF_LEUKOCYTE_DIFFERENTIATION	GOBP_REGULATION_OF_LEUKOCYTE_DIFFERENTIATION	264	0.537102	2.26892	1e-10	6.51e-09	5.05e-09	2167	tags=35%, list=10%, signal=32%	CCL19/IL7R/TYROBP/SLAMF8/CCR1/CD2/HLA-DRA/LILRB2/GPR137B/NRARP/HCLS1/C1QC/CD27/SYK/TREM2/EVI2B/CR1/CD74/CD86/PTPRC/CRTAM/IL18/LILRB1/PTPN6/GPR68/IL7/PRDM1/SASH3/BTK/CD28/LYN/CCR2/NME1/INHBA/RHOH/LILRB3/RUNX3/ADAM8/MAFB/LGALS9/VNN1/LILRB4/NFAM1/PF4/LTF/IL2RA/NCKAP1L/TNFSF11/ZNF683/PNP/ROR2/ZAP70/CA2/DCSTAMP/MMP14/CARD11/PIK3R6/FBXW7/HLA-DOA/ADA/INPP5D/TESC/TESPA1/TNFSF4/TMEM178A/PTPN2/RB1/GLI3/CD4…
	GOMF_PROTEOGLYCAN_BINDING	GOMF_PROTEOGLYCAN_BINDING	35	0.733	2.26874	1.95e-06	5.25e-05	4.07e-05	905	tags=46%, list=4%, signal=44%	TNC/COL5A1/COMP/FN1/HPSE/CTSS/CTSB/PTPRC/FST/PLA2G2D/CTSL/CTSK/COL2A1/THBS1/SEMA5A/NID1
	GOBP_ANTIGEN_PROCESSING_AND_PRESENTATION	GOBP_ANTIGEN_PROCESSING_AND_PRESENTATION	217	0.547281	2.26829	1e-10	6.51e-09	5.05e-09	2572	tags=31%, list=12%, signal=28%	CCL19/FCGR1B/FCER1G/HLA-DMB/HLA-DRA/LILRB2/NCF2/HLA-DPA1/HLA-DQB1/HLA-DMA/CTSS/TREM2/CLEC4A/CD74/CD8A/HLA-DOB/CCR7/VAMP8/CD1D/CYBA/NOD2/CTSD/CD209/HLA-DPB1/WAS/NCF4/HLA-DRB4/PYCARD/CTSL/AP2S1/KIF11/HLA-DQA1/SLC11A1/THBS1/CYBB/CTSH/RAB32/PSMA5/CAPZA1/ACE/HLA-DOA/LGMN/PSMB9/AP1B1/CD1C/CTSV/RACGAP1/PSMB8/LAG3/WDFY4/PSMD14/PSMB10/FCGR1A/RAB27A/CHUK/RAB33A/CAPZB/PSMD13/CALR/HLA-B/HLA-C/HLA-DQB2/RELB/I…
	GOBP_PRODUCTION_OF_MOLECULAR_MEDIATOR_INVOLVED_IN_INFLAMMATORY_RESPONSE	GOBP_PRODUCTION_OF_MOLECULAR_MEDIATOR_INVOLVED_IN_INFLAMMATORY_RESPONSE	65	0.650738	2.26781	1.38e-07	4.81e-06	3.73e-06	2946	tags=51%, list=14%, signal=44%	SLAMF8/SYK/HIF1A/IL6/VAMP8/ALOX5/NOD2/BTK/LYN/NLRC3/CLEC7A/LBP/GPSM3/GRN/SERPINE1/PYCARD/LILRB4/IL1R2/GBP5/MYD88/PLD3/TLR6/TNF/SIRPA/VAMP7/NOS2/IL4R/DUSP10/CD6/MIR146A/ADCY7/LEP/F2
	GOBP_TUMOR_NECROSIS_FACTOR_SUPERFAMILY_CYTOKINE_PRODUCTION	GOBP_TUMOR_NECROSIS_FACTOR_SUPERFAMILY_CYTOKINE_PRODUCTION	134	0.579385	2.26312	9.62e-10	5.45e-08	4.23e-08	2215	tags=38%, list=10%, signal=34%	CCL19/RASGRP1/TLR2/TYROBP/CD2/CD14/LY96/SYK/TREM2/CLEC4A/CD86/IL6/PTPRC/LILRB1/TLR1/PTPN6/CYBA/NOD2/SASH3/NLRC3/CLEC7A/CCR2/LBP/MIF/LILRA4/ADAM8/LGALS9/CD33/PYCARD/PF4/IL27RA/LTF/PTAFR/THBS1/PTPN22/MYD88/ARRB2/IFNGR1/MC1R/PTPRJ/IGF1/GAS6/HAVCR2/CX3CR1/SLAMF1/LILRA2/SIRPA/MAPKAPK2/POMC/UBE2J1/MMP8
	GOBP_REGULATION_OF_T_CELL_MEDIATED_IMMUNITY	GOBP_REGULATION_OF_T_CELL_MEDIATED_IMMUNITY	71	0.643035	2.26133	3.7e-08	1.52e-06	1.18e-06	2167	tags=35%, list=10%, signal=32%	CLEC4G/IL7R/HLA-DRA/IL6/PTPRC/IL18/LILRB1/CD1D/NOD2/SASH3/CCR2/WAS/IL1B/TNFRSF1B/LILRB4/KLRD1/XCL1/TNFSF4/CLC/CD1C/IL18R1/IL12RB1/RIPK3/HLA-B/MALT1
	GOBP_POSITIVE_REGULATION_OF_LYMPHOCYTE_DIFFERENTIATION	GOBP_POSITIVE_REGULATION_OF_LYMPHOCYTE_DIFFERENTIATION	97	0.614474	2.25944	3.89e-08	1.59e-06	1.23e-06	3387	tags=48%, list=16%, signal=41%	CCL19/IL7R/HLA-DRA/LILRB2/CD27/SYK/CR1/CD74/CD86/PTPRC/IL18/IL7/SASH3/BTK/RHOH/RUNX3/ADAM8/LGALS9/VNN1/LILRB4/IL2RA/NCKAP1L/PNP/ZAP70/MMP14/PIK3R6/ADA/INPP5D/TESPA1/TNFSF4/GLI3/CD80/GAS6/LEF1/IL12RB1/CD83/SOCS5/MALT1/NLRP3/IL4R/DUSP10/XBP1/IL23A/FOXP3/SHH/TNFSF9/TOX
	GOBP_POSITIVE_REGULATION_OF_CD4_POSITIVE_ALPHA_BETA_T_CELL_ACTIVATION	GOBP_POSITIVE_REGULATION_OF_CD4_POSITIVE_ALPHA_BETA_T_CELL_ACTIVATION	36	0.725538	2.25476	1.48e-06	4.13e-05	3.2e-05	3848	tags=64%, list=18%, signal=53%	CCL19/HLA-DRA/CD86/IL18/SASH3/CD160/LGALS9/NCKAP1L/XCL1/TNFSF4/PRKCQ/CD80/IL12RB1/CD83/SOCS5/MALT1/NLRP3/IL4R/CD55/IL23A/FOXP3/SOCS1/HLX
	GOMF_INTEGRIN_BINDING	GOMF_INTEGRIN_BINDING	131	0.578245	2.25358	1.39e-08	6.41e-07	4.97e-07	1473	tags=33%, list=7%, signal=31%	SPP1/IBSP/SFRP2/VCAM1/FAP/CXCL12/THY1/ADAMTS5/COL5A1/COMP/VWF/ITGA4/TGFBI/FN1/SYK/ITGB2/LCP1/ESM1/ITGAM/KDR/ITGB7/COL3A1/LYN/ICAM3/ITGAX/IL1B/FERMT3/ADAM9/EMILIN1/THBS1/ADAM10/CD177/MYH9/MMP14/SEMA7A/ITGBL1/PTPN2/TNN/ITGA5/EGFL6/IGF1/P4HB/DMP1
	GOBP_THYMIC_T_CELL_SELECTION	GOBP_THYMIC_T_CELL_SELECTION	22	0.828712	2.25224	2.5e-07	8.05e-06	6.25e-06	1387	tags=59%, list=6%, signal=55%	CD3D/CD74/PTPRC/CCR7/CD3G/CD28/DOCK2/JAG2/CD3E/ZAP70/CARD11/PTPN2/GLI3
	GOBP_POSITIVE_REGULATION_OF_CELL_ADHESION	GOBP_POSITIVE_REGULATION_OF_CELL_ADHESION	402	0.511629	2.25172	1e-10	6.51e-09	5.05e-09	2751	tags=37%, list=13%, signal=33%	IBSP/CCL19/SFRP2/VCAM1/IL7R/CXCL13/CXCL12/PLAUR/HLA-DMB/THY1/CORO1A/HLA-DRA/LILRB2/ITGA4/HLA-DPA1/IGFBP2/CCL5/FN1/LCK/CD27/SYK/ITGB2/CR1/CD74/CD86/IL6/PTPRC/CCR7/IL18/LILRB1/AIF1/VAV1/CD1D/KDR/PTPN6/ALOX5/IL7/NOD2/SASH3/CD28/DOCK8/DPP4/LYN/CCR2/CD209/TGM2/HLA-DPB1/RHOH/RUNX3/ADAM8/IL1B/CSK/CD160/LGALS9/NRP1/VNN1/TNFSF13B/APBB1IP/PYCARD/PDPN/LILRB4/ADAM9/IL27RA/IL2RA/EMILIN1/PTAFR/NCKAP1L/GRB2/PTP…
	GOBP_MICROGLIAL_CELL_ACTIVATION	GOBP_MICROGLIAL_CELL_ACTIVATION	42	0.701072	2.25137	2.19e-06	5.86e-05	4.55e-05	1561	tags=55%, list=7%, signal=51%	C5AR1/TLR2/TYROBP/CTSC/TLR8/TREM2/ITGB2/CST7/IL6/PTPRC/AIF1/ITGAM/TLR1/GRN/SPHK1/STAP1/C1QA/TLR7/IFNGR1/FPR2/MIR142/TLR6/TNF
	GOBP_FC_RECEPTOR_SIGNALING_PATHWAY	GOBP_FC_RECEPTOR_SIGNALING_PATHWAY	177	0.556719	2.24958	1.75e-10	1.08e-08	8.36e-09	2217	tags=32%, list=10%, signal=29%	IGLC1/FCGR1B/IGKC/IGLV1-44/KIT/FCER1G/HCK/ITK/SYK/FGR/PTPRC/VAV1/CD247/FCGR2A/CD3G/BTK/MYO10/LCP2/LYN/ARPC1B/LILRA4/WAS/FCER1A/ARPC3/MYO1G/CYFIP2/LAT2/NCKAP1L/GRB2/IGLV6-57/PLCG2/PSMA5/CARD11/MS4A2/PSMB9/PRKCQ/PTPRJ/ARPC4/MAP3K1/SHC1/PSMB8/ACTR3/PSMD14/PSMB10/FCGR1A/LAT/ARPC5/CHUK/IGHG1/ACTB/LIMK1/PSMD13/PRKCD/PTK2/MALT1/RAPGEF1
	GOMF_IMMUNOGLOBULIN_BINDING	GOMF_IMMUNOGLOBULIN_BINDING	22	0.826967	2.2475	2.76e-07	8.74e-06	6.78e-06	1780	tags=55%, list=8%, signal=50%	FCGR1B/FCGR3B/FCER1G/VWF/FCGR2A/MS4A1/FCER1A/MS4A2/FCGR2C/CD4/FCGR1A/LILRA2
	GOBP_REGULATION_OF_LYMPHOCYTE_DIFFERENTIATION	GOBP_REGULATION_OF_LYMPHOCYTE_DIFFERENTIATION	168	0.558994	2.24634	1.32e-10	8.25e-09	6.4e-09	2167	tags=36%, list=10%, signal=32%	CCL19/IL7R/SLAMF8/CD2/HLA-DRA/LILRB2/NRARP/CD27/SYK/CR1/CD74/CD86/PTPRC/CRTAM/IL18/PTPN6/IL7/PRDM1/SASH3/BTK/CD28/CCR2/INHBA/RHOH/RUNX3/ADAM8/LGALS9/VNN1/LILRB4/NFAM1/IL2RA/NCKAP1L/ZNF683/PNP/ZAP70/MMP14/CARD11/PIK3R6/HLA-DOA/ADA/INPP5D/TESPA1/TNFSF4/PTPN2/GLI3/SLC46A2/CD80/GAS6/LAG3/IKZF3/LEF1/IL12RB1/FCRL3/TNFRSF18/JAK3/PRELID1/CD83/FANCA/SOCS5/MALT1
	GOBP_PHAGOCYTOSIS_RECOGNITION	GOBP_PHAGOCYTOSIS_RECOGNITION	29	0.747014	2.2423	7.39e-06	0.000164671	0.000127749	1535	tags=41%, list=7%, signal=38%	IGLC1/IGLL5/IGKC/IGHM/FCN1/TRBC1/IGHD/CLEC7A/LBP/PTX3/C4BPB/IGLL1
	GOBP_POSITIVE_REGULATION_OF_GRANULOCYTE_CHEMOTAXIS	GOBP_POSITIVE_REGULATION_OF_GRANULOCYTE_CHEMOTAXIS	26	0.77628	2.24175	2.17e-06	5.82e-05	4.51e-05	1036	tags=42%, list=5%, signal=40%	CCL19/C5AR1/CXCL8/RAC2/CD74/CCR7/LBP/C3AR1/NCKAP1L/C1QBP/XCL1
	GOCC_IMMUNOGLOBULIN_COMPLEX	GOCC_IMMUNOGLOBULIN_COMPLEX	16	0.876965	2.24091	2.95e-07	9.23e-06	7.16e-06	915	tags=69%, list=4%, signal=66%	IGLC1/IGLL5/IGKC/IGLV1-44/IGHM/TRBC1/IGHD/SYK/CD79A/LIME1/IGLV6-57
	GOBP_MACROPHAGE_MIGRATION	GOBP_MACROPHAGE_MIGRATION	48	0.674416	2.2386	9.79e-07	2.77e-05	2.15e-05	3135	tags=56%, list=14%, signal=48%	C5AR1/SLAMF8/CCL5/TREM2/CSF1R/CCR2/MIF/CKLF/C3AR1/STAP1/EMILIN1/THBS1/CMKLR1/ROR2/MMP14/PTK2B/CCL2/CX3CR1/EDNRB/PTK2/LGALS3/MCOLN2/EDN2/IL34/CSF1/P2RX4/RARRES2
	GOBP_CELL_ADHESION_MEDIATED_BY_INTEGRIN	GOBP_CELL_ADHESION_MEDIATED_BY_INTEGRIN	65	0.641469	2.23551	2.82e-07	8.86e-06	6.87e-06	2636	tags=49%, list=12%, signal=43%	SFRP2/CXCL13/PLAU/ITGA4/CCL5/SYK/ITGB2/ITGB7/PTPN6/DPP4/LYN/PIK3CG/FERMT3/SERPINE1/LPXN/ADAM9/NCKAP1L/SKAP1/EFNA1/CD3E/ADA/TESC/ITGBL1/ITGA5/PTK2/ITGA11/CIB1/EPHA2/ITGAV/CCL21/LIF/ITGB1
	GOBP_REGULATION_OF_ADAPTIVE_IMMUNE_RESPONSE	GOBP_REGULATION_OF_ADAPTIVE_IMMUNE_RESPONSE	154	0.559953	2.23367	1.78e-09	9.35e-08	7.26e-08	2717	tags=36%, list=13%, signal=31%	CCL19/CLEC4G/IL7R/HLA-DRA/SAMSN1/CR1/IL6/PTPRC/IL18/LILRB1/CD48/CD1D/PTPN6/NOD2/SASH3/BTK/CD28/CCR2/WAS/IL1B/TNFRSF1B/CD160/TNFSF13B/PYCARD/LILRB4/IL27RA/SLC11A1/SKAP1/MEF2C/KLRD1/XCL1/ADA/TNFSF4/PRKCQ/CLC/CD1C/C4BPB/CD4/CD80/HAVCR2/TNF/IL18R1/TFRC/IL12RB1/RIPK3/JAK3/SOCS5/HLA-B/MAD2L2/MALT1/C4BPA/NLRP3/IL4R/LOXL3/DUSP10
	GOBP_T_CELL_MEDIATED_CYTOTOXICITY	GOBP_T_CELL_MEDIATED_CYTOTOXICITY	41	0.700688	2.23338	1.37e-06	3.83e-05	2.97e-05	2146	tags=41%, list=10%, signal=37%	IL7R/CTSC/HLA-DRA/PTPRC/LILRB1/CD1D/PRF1/CTSH/KLRD1/XCL1/GZMM/CD1C/HPRT1/IL12RB1/RIPK3/RAB27A/HLA-B
	GOCC_MHC_PROTEIN_COMPLEX	GOCC_MHC_PROTEIN_COMPLEX	20	0.8319	2.23161	6.57e-07	1.92e-05	1.49e-05	2267	tags=70%, list=10%, signal=63%	HLA-DMB/HLA-DRA/HLA-DPA1/HLA-DQB1/HLA-DMA/CD74/HLA-DOB/HLA-DPB1/HLA-DRB4/HLA-DQA1/HLA-DOA/HLA-B/HLA-C/HLA-DQB2
	GOBP_CHRONIC_INFLAMMATORY_RESPONSE	GOBP_CHRONIC_INFLAMMATORY_RESPONSE	19	0.836173	2.22868	1.75e-06	4.82e-05	3.74e-05	769	tags=47%, list=4%, signal=46%	S100A8/S100A9/VCAM1/CXCL13/CCL11/CCL5/IDO1/VNN1/THBS1
	GOBP_POSITIVE_REGULATION_OF_MONOCYTE_CHEMOTAXIS	GOBP_POSITIVE_REGULATION_OF_MONOCYTE_CHEMOTAXIS	20	0.830508	2.22788	7.1e-07	2.06e-05	1.6e-05	1303	tags=50%, list=6%, signal=47%	PLA2G7/CXCL12/CCR1/CCL5/CXCL10/AIF1/CCR2/SERPINE1/LGMN/FPR2
	GOBP_REGULATION_OF_LEUKOCYTE_APOPTOTIC_PROCESS	GOBP_REGULATION_OF_LEUKOCYTE_APOPTOTIC_PROCESS	76	0.630107	2.22594	6.2e-08	2.4e-06	1.86e-06	2770	tags=47%, list=13%, signal=41%	CCL19/IL7R/CXCL12/CCL5/HCLS1/CD27/HIF1A/CD74/CCR7/LILRB1/NOD2/CD3G/BTK/DOCK8/LYN/ADAM8/IDO1/LGALS9/BIRC7/CDKN2A/EFNA1/MEF2C/ADA/PRKCQ/PIK3CD/SLC46A2/GAS6/RIPK3/JAK3/PRELID1/PDCD1/LGALS14/CCL21/BCL10/WNT5A/LGALS3
	GOBP_POSITIVE_REGULATION_OF_ANTIGEN_RECEPTOR_MEDIATED_SIGNALING_PATHWAY	GOBP_POSITIVE_REGULATION_OF_ANTIGEN_RECEPTOR_MEDIATED_SIGNALING_PATHWAY	20	0.828465	2.2224	8.58e-07	2.47e-05	1.92e-05	1140	tags=50%, list=5%, signal=47%	LCK/TRAT1/PTPRC/CCR7/KCNN4/STAP1/NFAM1/CARD11/ADA/TESPA1
	GOBP_INTERLEUKIN_1_BETA_PRODUCTION	GOBP_INTERLEUKIN_1_BETA_PRODUCTION	84	0.616866	2.2224	1.26e-07	4.52e-06	3.5e-06	1877	tags=35%, list=9%, signal=32%	CCL19/TYROBP/MNDA/TLR8/TREM2/IL6/CCR7/NOD2/CLEC7A/SPHK1/LGALS9/CD33/PYCARD/LILRB4/AIM2/NLRC4/GBP5/ARRB2/CASP1/IGF1/TLR6/TNF/CX3CR1/ERRFI1/P2RX7/LILRA2/CARD16/CARD8/SIRPA
	GOCC_SPECIFIC_GRANULE_LUMEN	GOCC_SPECIFIC_GRANULE_LUMEN	59	0.651626	2.22132	2.98e-07	9.29e-06	7.21e-06	2498	tags=36%, list=12%, signal=32%	CHI3L1/SLPI/LYZ/CXCL1/HPSE/CHIT1/PTPN6/CNN2/CTSD/CTSZ/OSCAR/LTF/DOCK2/PTX3/NEU1/DEFA4/RAB27A/GGH/MMP8/CAMP/PGLYRP1
	GOBP_REGULATION_OF_CELL_ADHESION_MEDIATED_BY_INTEGRIN	GOBP_REGULATION_OF_CELL_ADHESION_MEDIATED_BY_INTEGRIN	46	0.675917	2.2203	2.68e-06	6.95e-05	5.4e-05	2595	tags=52%, list=12%, signal=46%	SFRP2/CXCL13/PLAU/CCL5/SYK/PTPN6/DPP4/LYN/PIK3CG/FERMT3/SERPINE1/LPXN/ADAM9/NCKAP1L/SKAP1/EFNA1/CD3E/ADA/TESC/PTK2/CIB1/EPHA2/CCL21/LIF
	GOBP_PATTERN_RECOGNITION_RECEPTOR_SIGNALING_PATHWAY	GOBP_PATTERN_RECOGNITION_RECEPTOR_SIGNALING_PATHWAY	186	0.548609	2.21937	1.09e-10	7e-09	5.43e-09	2086	tags=28%, list=10%, signal=26%	S100A8/S100A9/FCN1/TLR2/CD14/LY96/TLR8/CTSS/CTSB/ITGB2/CD300LF/ITGAM/TLR1/CYBA/NOD2/BTK/LYN/PIK3AP1/LBP/LILRA4/CD300A/GFI1/CTSL/LTF/SLC15A3/CTSK/PTPN22/MYD88/IKBKE/C1QBP/ARRB2/PELI1/SEC14L1/TLR7/LGMN/FFAR2/MAPKAPK3/CLEC4E/NR1H3/SLC46A2/TLR6/HAVCR2/MAP3K1/RNF135/FCRL3/LILRA2/IRAK4/SMPDL3B/PHB2/CHUK/CNPY3/FLOT1/MAPKAPK2
	GOBP_ALPHA_BETA_T_CELL_PROLIFERATION	GOBP_ALPHA_BETA_T_CELL_PROLIFERATION	33	0.727942	2.21866	3.2e-06	8.23e-05	6.38e-05	1165	tags=42%, list=5%, signal=40%	SYK/PTPRC/IL18/CD28/CCR2/LGALS9/DOCK2/PTPN22/RASAL3/ELF4/CD3E/XCL1/ZAP70/TNFSF4
	GOBP_POSITIVE_REGULATION_OF_RESPONSE_TO_CYTOKINE_STIMULUS	GOBP_POSITIVE_REGULATION_OF_RESPONSE_TO_CYTOKINE_STIMULUS	50	0.667481	2.21617	2.9e-06	7.5e-05	5.82e-05	1507	tags=30%, list=7%, signal=28%	MMP12/TLR2/LAPTM5/CXCR4/TREM2/HIF1A/CD74/CD300LF/IL7/GFI1/IKBKE/CASP1/NLRC5/CASP4/GAS6
	GOBP_REGULATION_OF_T_CELL_DIFFERENTIATION	GOBP_REGULATION_OF_T_CELL_DIFFERENTIATION	139	0.563478	2.21545	1.09e-08	5.03e-07	3.91e-07	2167	tags=36%, list=10%, signal=33%	CCL19/IL7R/CD2/HLA-DRA/LILRB2/NRARP/CD27/SYK/CR1/CD74/CD86/PTPRC/CRTAM/IL18/IL7/PRDM1/SASH3/CD28/CCR2/RHOH/RUNX3/ADAM8/LGALS9/VNN1/LILRB4/IL2RA/NCKAP1L/ZNF683/PNP/ZAP70/CARD11/PIK3R6/HLA-DOA/ADA/TESPA1/TNFSF4/PTPN2/GLI3/SLC46A2/CD80/LAG3/LEF1/IL12RB1/TNFRSF18/JAK3/PRELID1/CD83/FANCA/SOCS5/MALT1
	GOMF_CXCR_CHEMOKINE_RECEPTOR_BINDING	GOMF_CXCR_CHEMOKINE_RECEPTOR_BINDING	17	0.855205	2.21432	5.31e-07	1.6e-05	1.24e-05	1581	tags=71%, list=7%, signal=65%	PPBP/CXCL5/CXCL13/CXCL8/CXCL12/CXCL1/CXCL10/CXCL9/CXCL3/PF4/CXCL6/CXCL11
	GOBP_T_CELL_ACTIVATION_INVOLVED_IN_IMMUNE_RESPONSE	GOBP_T_CELL_ACTIVATION_INVOLVED_IN_IMMUNE_RESPONSE	105	0.586427	2.21189	2.33e-07	7.61e-06	5.91e-06	3234	tags=39%, list=15%, signal=33%	CCL19/FCER1G/EOMES/HLA-DMB/HLA-DRA/GPR183/LCP1/CD74/CD86/IL6/IL18/LILRB1/ITGAL/PTGER4/SLAMF6/LGALS9/APBB1IP/SLC11A1/TNFSF4/BATF/LY9/CD1C/CD80/HAVCR2/IL18R1/LEF1/IL12RB1/JAK3/RAB27A/SOCS5/MALT1/RELB/NLRP3/SEMA4A/IL4R/LOXL3/LGALS3/ENTPD7/IFNE/IL23A/FOXP3
	GOBP_ALPHA_BETA_T_CELL_DIFFERENTIATION	GOBP_ALPHA_BETA_T_CELL_DIFFERENTIATION	101	0.595867	2.20978	1.11e-07	4.04e-06	3.14e-06	3848	tags=51%, list=18%, signal=43%	CCL19/EOMES/HLA-DRA/GPR183/ITK/SYK/CD86/IL6/IL18/PTGER4/PRDM1/SASH3/TNFSF8/RUNX3/SLAMF6/BCL11B/LGALS9/PLA2G2D/CTSL/LILRB4/NCKAP1L/ZNF683/PNP/ZAP70/ADA/TNFSF4/BATF/LY9/GLI3/CD80/IL18R1/LEF1/IL12RB1/JAK3/CD83/SOCS5/MALT1/RELB/NLRP3/SEMA4A/IL4R/LOXL3/ENTPD7/IL23A/FOXP3/SHH/TOX/TBX21/SOCS1/IHH/SPN/HLX
	GOBP_POSITIVE_REGULATION_OF_NEUTROPHIL_MIGRATION	GOBP_POSITIVE_REGULATION_OF_NEUTROPHIL_MIGRATION	28	0.742222	2.20681	3.52e-06	8.87e-05	6.88e-05	1036	tags=43%, list=5%, signal=41%	CCL19/C5AR1/CXCL8/RAC2/CD74/CCR7/LBP/ADAM8/C3AR1/NCKAP1L/C1QBP/XCL1
	GOMF_COLLAGEN_BINDING	GOMF_COLLAGEN_BINDING	63	0.636589	2.20536	9.05e-07	2.6e-05	2.02e-05	2676	tags=46%, list=12%, signal=40%	MMP12/MMP9/MMP13/LRRC15/COMP/VWF/TGFBI/LUM/FN1/CTSS/CTSB/LOX/NID2/CTSL/ADAM9/CTSK/THBS1/SERPINH1/NID1/CD44/PDGFB/ASPN/PCOLCE/CCBE1/ITGA11/AEBP1/PPIB/ITGB1/DSPP
	GOBP_MAST_CELL_ACTIVATION	GOBP_MAST_CELL_ACTIVATION	58	0.648007	2.20421	1.22e-06	3.45e-05	2.68e-05	2011	tags=43%, list=9%, signal=39%	HMOX1/KIT/RAC2/SYK/FGR/S100A12/VAMP8/CD300LF/BTK/LCP2/LYN/IL13RA2/RHOH/PIK3CG/CD300A/LGALS9/CD84/LAT2/MILR1/PIK3CD/STXBP2/FES/LAT/VAMP7/C12orf4
	GOBP_COLLAGEN_FIBRIL_ORGANIZATION	GOBP_COLLAGEN_FIBRIL_ORGANIZATION	50	0.663799	2.20394	3.83e-06	9.56e-05	7.41e-05	2286	tags=48%, list=11%, signal=43%	COL11A1/GREM1/SFRP2/COL5A1/COMP/COL5A2/LUM/COL1A1/COL3A1/COL12A1/MMP11/LOX/COL1A2/EMILIN1/COL2A1/SERPINH1/PXDN/LOXL2/RB1/ADAMTS14/FKBP10/LOXL1/ADAMTS2/AEBP1
	GOMF_SERINE_HYDROLASE_ACTIVITY	GOMF_SERINE_HYDROLASE_ACTIVITY	164	0.550242	2.20176	3.94e-09	1.95e-07	1.51e-07	1200	tags=20%, list=6%, signal=19%	MMP9/MMP1/GZMB/TPSB2/GZMA/FAP/CTSG/PLAU/GZMK/TPSAB1/CPVL/CTSC/CMA1/MMP7/PCSK1/GZMH/PRSS23/DPP4/HTRA4/CFI/F3/HTRA1/ADAM8/LTF/ST14/C2/CTSH/TPSG1/HGF/PRSS36/ACE/GZMM
	GOCC_VACUOLAR_LUMEN	GOCC_VACUOLAR_LUMEN	156	0.55023	2.1995	3.38e-09	1.68e-07	1.31e-07	2943	tags=38%, list=14%, signal=33%	FABP5/CTSG/LYZ/MNDA/CTSC/RNASE2/SDC1/PLAC8/LUM/HPSE/CTSS/CTSB/CD74/CTSD/LIPA/ACAN/MAN2B1/GRN/NPC2/PYCARD/CTSL/OGN/GALC/CTSK/GLA/IMPDH1/PLD3/GCA/GAA/LGMN/MANBA/CTSV/GPC6/NEU1/CREG1/ACP2/HEXA/GPC4/TPP1/GPC2/FTL/PADI2/GM2A/PPT1/HEXB/RNASET2/GUSB/GGH/PRKCD/CAP1/PLBD2/NEU4/BGN/FUCA1/CTSA/ARSB/PTGES2/TRAPPC1/RETN/PRSS2
	GOBP_MAST_CELL_ACTIVATION_INVOLVED_IN_IMMUNE_RESPONSE	GOBP_MAST_CELL_ACTIVATION_INVOLVED_IN_IMMUNE_RESPONSE	46	0.669012	2.19762	3.96e-06	9.8e-05	7.61e-05	2011	tags=46%, list=9%, signal=42%	HMOX1/KIT/RAC2/SYK/FGR/VAMP8/BTK/LYN/IL13RA2/PIK3CG/CD300A/LGALS9/CD84/LAT2/MILR1/PIK3CD/STXBP2/FES/LAT/VAMP7/C12orf4
	GOBP_POSITIVE_REGULATION_OF_CD4_POSITIVE_ALPHA_BETA_T_CELL_DIFFERENTIATION	GOBP_POSITIVE_REGULATION_OF_CD4_POSITIVE_ALPHA_BETA_T_CELL_DIFFERENTIATION	30	0.727779	2.1951	6.02e-06	0.000139265	0.00010804	4140	tags=67%, list=19%, signal=54%	CCL19/HLA-DRA/CD86/IL18/SASH3/LGALS9/NCKAP1L/TNFSF4/CD80/IL12RB1/CD83/SOCS5/MALT1/NLRP3/IL4R/IL23A/FOXP3/SOCS1/HLX/IFNG
	GOBP_EOSINOPHIL_MIGRATION	GOBP_EOSINOPHIL_MIGRATION	21	0.810727	2.19445	5.84e-06	0.000136245	0.000105696	2770	tags=71%, list=13%, signal=62%	SCG2/CCL8/CCL11/CCL4/CCL5/PTGER4/CCL7/ADAM8/CD300A/CCL13/CCL2/HRH1/CCL24/CCL21/LGALS3
	GOCC_MHC_CLASS_II_PROTEIN_COMPLEX	GOCC_MHC_CLASS_II_PROTEIN_COMPLEX	12	0.920211	2.19412	2.1e-07	6.98e-06	5.41e-06	1100	tags=92%, list=5%, signal=87%	HLA-DMB/HLA-DRA/HLA-DPA1/HLA-DQB1/HLA-DMA/CD74/HLA-DOB/HLA-DPB1/HLA-DRB4/HLA-DQA1/HLA-DOA
	GOBP_REGULATION_OF_NATURAL_KILLER_CELL_MEDIATED_IMMUNITY	GOBP_REGULATION_OF_NATURAL_KILLER_CELL_MEDIATED_IMMUNITY	42	0.682171	2.19067	8.01e-06	0.000174979	0.000135746	2407	tags=43%, list=11%, signal=38%	RASGRP1/CRTAM/LILRB1/VAV1/CADM1/IL18RAP/SLAMF6/CD160/LGALS9/ARRB2/KLRD1/PIK3R6/SH2D1A/HAVCR2/LAG3/CD96/HLA-B/SH2D1B
	GOBP_REGULATION_OF_ANTIGEN_PROCESSING_AND_PRESENTATION	GOBP_REGULATION_OF_ANTIGEN_PROCESSING_AND_PRESENTATION	19	0.820811	2.18773	5.1e-06	0.000121044	9.39e-05	1100	tags=63%, list=5%, signal=60%	CCL19/LILRB2/TREM2/CD74/HLA-DOB/CCR7/NOD2/WAS/PYCARD/SLC11A1/THBS1/HLA-DOA
	GOBP_DETECTION_OF_BIOTIC_STIMULUS	GOBP_DETECTION_OF_BIOTIC_STIMULUS	33	0.717346	2.18637	6.44e-06	0.000145934	0.000113213	2498	tags=55%, list=12%, signal=48%	FAP/TLR2/LY96/TREM2/CRTAM/CD1D/TLR1/NOD2/CLEC7A/LBP/NLRC4/PTPRJ/TLR6/CDHR2/DACH1/HLA-B/NLRP3/PGLYRP1
	GOBP_NEGATIVE_REGULATION_OF_LEUKOCYTE_APOPTOTIC_PROCESS	GOBP_NEGATIVE_REGULATION_OF_LEUKOCYTE_APOPTOTIC_PROCESS	45	0.667685	2.18566	9.68e-06	0.00020729	0.000160812	1778	tags=42%, list=8%, signal=39%	CCL19/IL7R/CXCL12/CCL5/HCLS1/CD27/HIF1A/CD74/CCR7/LILRB1/NOD2/DOCK8/IDO1/EFNA1/ADA/PRKCQ/SLC46A2/GAS6/JAK3
	GOBP_DEFENSE_RESPONSE_TO_GRAM_POSITIVE_BACTERIUM	GOBP_DEFENSE_RESPONSE_TO_GRAM_POSITIVE_BACTERIUM	71	0.620756	2.18298	3.05e-07	9.45e-06	7.33e-06	5410	tags=56%, list=25%, signal=42%	C5AR1/IL7R/TLR2/CTSG/LYZ/RNASE6/FGR/IL6/MPEG1/NOD2/LBP/TNFSF8/IL27RA/MYD88/HAVCR2/TNF/DEFA4/EPHA2/CAMP/PGLYRP1/PLA2G2A/CHGA/RARRES2/DEFB1/PGLYRP2/GBP6/TBK1/SEH1L/DMBT1/MR1/GSDMD/FCN2/LYG1/TNFRSF14/REG3G/LTA/PGLYRP3/RNASE3/GBP2/ROMO1
	GOBP_NEGATIVE_REGULATION_OF_IMMUNE_EFFECTOR_PROCESS	GOBP_NEGATIVE_REGULATION_OF_IMMUNE_EFFECTOR_PROCESS	119	0.567378	2.18109	4.9e-08	1.93e-06	1.5e-06	2770	tags=35%, list=13%, signal=31%	HMOX1/CLEC4G/IL7R/SLAMF8/VSIG4/CR1/PTPRC/LILRB1/PTPN6/NOD2/CCR2/IL13RA2/HTRA1/CD300A/GRN/LGALS9/LILRB4/CD84/IL2RA/MICB/A2M/C1QBP/ARRB2/KLRD1/SEC14L1/XCL1/TNFSF4/C4BPB/HAVCR2/TNF/CD96/FCRL3/JAK3/SOCS5/HLA-B/C4BPA/TMBIM6/IL4R/LOXL3/DUSP10/TARBP2/LGALS3
	GOBP_B_CELL_DIFFERENTIATION	GOBP_B_CELL_DIFFERENTIATION	129	0.560546	2.18107	8.42e-08	3.18e-06	2.47e-06	2167	tags=32%, list=10%, signal=29%	VCAM1/KIT/SLAMF8/ITGA4/GPR183/CD27/SYK/DOCK10/CR1/CD79A/IL6/PTPRC/BLNK/PTPN6/IL7/BTK/TCIRG1/INHBA/MS4A1/NFAM1/NCKAP1L/PLCG2/MMP14/CARD11/ADA/INPP5D/EZH2/PTPRJ/PTPN2/LFNG/PTK2B/CD19/CMTM7/IKZF3/FCRL3/JAK3/HHEX/CR2/BAK1/DOCK11/MALT1
	GOBP_NEGATIVE_REGULATION_OF_LEUKOCYTE_CELL_CELL_ADHESION	GOBP_NEGATIVE_REGULATION_OF_LEUKOCYTE_CELL_CELL_ADHESION	116	0.569062	2.17744	9.76e-08	3.61e-06	2.8e-06	3913	tags=48%, list=18%, signal=40%	CLEC4G/LAPTM5/CXCL12/PAG1/LILRB2/NRARP/VSIG4/CR1/CD74/CD86/CRTAM/LILRB1/LAX1/PTPN6/LRRC32/CASP3/RUNX3/CD300A/ADTRP/IDO1/LGALS9/PLA2G2D/LILRB4/IL2RA/PTPN22/TNFAIP8L2/GLMN/PELI1/XCL1/TNFSF4/PTPN2/GLI3/CD80/HAVCR2/LAG3/JAK3/SOCS5/CBLB/TIGIT/CCL21/IL4R/FGL1/LOXL3/MIR146A/LGALS3/GPNMB/FOXP3/SHH/IL20RB/TBX21/PAWR/SOCS1/IHH/SPN/HLX/HLA-G
	GOBP_DEFENSE_RESPONSE_TO_FUNGUS	GOBP_DEFENSE_RESPONSE_TO_FUNGUS	32	0.713793	2.17651	6.89e-06	0.000155179	0.000120386	721	tags=25%, list=3%, signal=24%	S100A8/S100A9/CTSG/S100A12/GNLY/COTL1/HAMP/LTF
	GOBP_ANTIMICROBIAL_HUMORAL_RESPONSE	GOBP_ANTIMICROBIAL_HUMORAL_RESPONSE	117	0.56793	2.17342	1.56e-07	5.35e-06	4.15e-06	754	tags=18%, list=3%, signal=17%	PPBP/S100A8/CXCL5/S100A9/IGHM/CXCL13/SLPI/CXCL8/CTSG/LYZ/CXCL1/RNASE6/CXCL10/S100A12/CXCL9/NOD2/GNLY/CXCL3/PF4/LTF/SLC11A1
	GOBP_NEGATIVE_REGULATION_OF_ANTIGEN_RECEPTOR_MEDIATED_SIGNALING_PATHWAY	GOBP_NEGATIVE_REGULATION_OF_ANTIGEN_RECEPTOR_MEDIATED_SIGNALING_PATHWAY	30	0.720253	2.17239	8.6e-06	0.000185917	0.000144231	1755	tags=53%, list=8%, signal=49%	LAPTM5/THY1/PTPN6/SLA2/CD300A/CD160/LPXN/LILRB4/PTPN22/PVRIG/UBASH3A/PTPRJ/PTPN2/SH2D1A/MIR34A/FCRL3
	GOMF_CYTOKINE_BINDING	GOMF_CYTOKINE_BINDING	134	0.55602	2.17185	1.84e-08	8.16e-07	6.33e-07	2308	tags=40%, list=11%, signal=36%	GREM1/KIT/CCR1/CCR5/COMP/ITGA4/IL2RB/CRLF1/CXCR4/ACKR1/CSF1R/CD74/IL10RA/CCR7/IL2RG/LRRC32/CCRL2/CCR2/IL13RA2/CSF3R/TNFRSF1B/NRP1/PDPN/IL1RN/CD109/IL27RA/IL2RA/ACVRL1/THBS1/A2M/CXCR3/IL1R2/NRROS/PXDN/TMC8/NBL1/CSF2RA/IL12RB2/IL13RA1/IFNGR1/PLP2/CXCR6/CD4/CX3CR1/IL18R1/IL18BP/IL12RB1/NRP2/CXCR2/TNFRSF11A/IL3RA/CHRD/CCR6
	GOBP_REGULATION_OF_RESPONSE_TO_BIOTIC_STIMULUS	GOBP_REGULATION_OF_RESPONSE_TO_BIOTIC_STIMULUS	380	0.495423	2.17163	1e-10	6.51e-09	5.05e-09	1828	tags=22%, list=8%, signal=21%	MMP12/FCN1/RASGRP1/TYROBP/LY86/FCER1G/SLAMF8/MNDA/HCK/LY96/TLR8/CCL5/SYK/TREM2/CLEC4A/VSIG4/FGR/CR1/CRTAM/LILRB1/VAV1/CD1D/PTPN6/CYBA/CADM1/NOD2/LYN/NLRC3/LBP/ICAM3/CD209/HTRA1/IL18RAP/ADAM8/SLAMF6/GRN/CD160/LGALS9/CD180/PYCARD/AIM2/CLEC10A/LTF/IL2RA/MICB/PTPN22/A2M/NLRC4/GBP5/IKBKE/PLCG2/C1QBP/ARRB2/NLRC5/KLRD1/SEC14L1/PSMA5/CARD11/PIK3R6/NRAS/CXCL6/PSMB9/FFAR2/IFNGR1/PTPN2/FPR2/SH2D1A/CLEC4E/NR…
	GOBP_INTERLEUKIN_6_PRODUCTION	GOBP_INTERLEUKIN_6_PRODUCTION	128	0.557653	2.17153	6.24e-08	2.4e-06	1.86e-06	2976	tags=42%, list=14%, signal=37%	TLR2/TYROBP/LILRB2/TLR8/SYK/TREM2/CD74/IL6/AIF1/TLR1/PTPN6/CYBA/MAPK13/NOD2/ADCYAP1/NLRC3/CLEC7A/LBP/IL1B/CSK/LGALS9/PYCARD/LILRB4/IL27RA/PTAFR/NCKAP1L/PTPN22/MYD88/ARRB2/POU2F2/HGF/TLR7/INPP5D/TNFSF4/TLR6/GAS6/HAVCR2/TNF/SLAMF1/LILRA2/BANK1/SIRPA/MAPKAPK2/SOCS5/HLA-B/MMP8/NOS2/MBP/BCL10/WNT5A/MIR146A/LEP/IL17RA/XBP1
	GOCC_FICOLIN_1_RICH_GRANULE_LUMEN	GOCC_FICOLIN_1_RICH_GRANULE_LUMEN	117	0.566421	2.16765	1.72e-07	5.85e-06	4.54e-06	1001	tags=23%, list=5%, signal=22%	MMP9/FCN1/AMPD3/MNDA/TNFAIP6/GMFG/BIN2/HBB/SERPINA1/PYGL/CTSS/CTSB/HK3/ALOX5/CTSD/OSTF1/CTSZ/MIF/A1BG/COTL1/HSPA6/GPI/PNP/CTSH/IMPDH1/PKM/PSMA5
	GOBP_PRODUCTION_OF_MOLECULAR_MEDIATOR_OF_IMMUNE_RESPONSE	GOBP_PRODUCTION_OF_MOLECULAR_MEDIATOR_OF_IMMUNE_RESPONSE	183	0.535039	2.16717	7.21e-10	4.16e-08	3.23e-08	3071	tags=33%, list=14%, signal=28%	HMOX1/IGKC/IGLV1-44/KIT/MZB1/LAPTM5/HLA-DQB1/CR1/CD74/CD86/IL6/PTPRC/IL18/LILRB1/NOD2/SASH3/BTK/CD28/CLEC7A/CCR2/IL13RA2/IL1B/TNFRSF1B/CD160/GAPT/LILRB4/IL27RA/PTPN22/GPI/IGLV6-57/XCL1/TNFSF4/BATF/SEMA7A/FFAR2/CLC/TNFRSF4/TNF/IL18R1/TFRC/CD96/FCRL3/JAK3/PHB2/XRCC4/MAD2L2/MALT1/CCR6/NLRP3/CD244/TMBIM6/IL4R/POLL/BCL10/WNT5A/VPREB3/XBP1/CD55/DNAJB9/CHGA
	GOBP_REGULATION_OF_LYMPHOCYTE_CHEMOTAXIS	GOBP_REGULATION_OF_LYMPHOCYTE_CHEMOTAXIS	22	0.795908	2.16309	3.25e-06	8.25e-05	6.4e-05	2751	tags=68%, list=13%, signal=60%	CXCL13/CCL4/CCL5/CXCL10/CCL7/CCR2/ADAM10/XCL1/CXCL14/PTK2B/CCL2/PADI2/CCL21/CCL27/WNT5A
	GOBP_BONE_REMODELING	GOBP_BONE_REMODELING	87	0.597067	2.16189	1.88e-07	6.35e-06	4.93e-06	1779	tags=32%, list=8%, signal=30%	SPP1/CTHRC1/TNFRSF11B/GREM1/ACP5/GPR137B/RAC2/TMEM119/SYK/CSF1R/SNX10/IL6/IL7/TCIRG1/ADAM8/CSK/HAMP/TNFSF11/CD38/CA2/DCSTAMP/INPP5D/SIGLEC15/PTK2B/TFRC/MITF/P2RX7/TPP1
	GOMF_PATTERN_RECOGNITION_RECEPTOR_ACTIVITY	GOMF_PATTERN_RECOGNITION_RECEPTOR_ACTIVITY	23	0.7825	2.16159	1.77e-06	4.85e-05	3.76e-05	1315	tags=43%, list=6%, signal=41%	FCN1/TLR2/CD14/LY96/TLR8/NOD2/CLEC7A/PTAFR/TLR7/CLEC4E
	GOBP_REGULATION_OF_INFLAMMATORY_RESPONSE	GOBP_REGULATION_OF_INFLAMMATORY_RESPONSE	303	0.500539	2.16107	1e-10	6.51e-09	5.05e-09	2224	tags=32%, list=10%, signal=29%	MMP9/S100A8/S100A9/PLA2G7/TLR2/SLAMF8/TNFAIP6/CTSC/HCK/CMA1/CCL5/TREM2/CST7/IL6/PTPRC/S100A12/CCR7/IL18/VAMP8/AOAH/PTGER4/MAPK13/ALOX5/AGT/NOD2/GPX1/BTK/CD28/LYN/ADCYAP1/NLRC3/PIK3AP1/CCR2/LBP/TGM2/GPSM3/SUCNR1/PIK3CG/ADAM8/IL1B/TNFRSF1B/GRN/SPHK1/IDO1/SERPINE1/HAMP/STAP1/PLA2G2D/PYCARD/GPR4/WFDC1/ZYX/METRNL/IL2RA/SIGLEC10/TNFSF11/ADAMTS12/MYD88/CDH5/CASP1/TNFAIP8L2/HGF/XCL1/TLR7/SBNO2/ADA/TNFSF4…
	GOBP_T_CELL_CHEMOTAXIS	GOBP_T_CELL_CHEMOTAXIS	23	0.781963	2.16011	1.79e-06	4.86e-05	3.77e-05	2751	tags=65%, list=13%, signal=57%	CXCL16/CXCL13/GPR183/CCL5/CXCL10/CCR2/PIK3CG/CXCR3/ADAM10/XCL1/PIK3CD/CXCL11/CCL21/CCL27/WNT5A
	GOBP_B_CELL_HOMEOSTASIS	GOBP_B_CELL_HOMEOSTASIS	28	0.726481	2.16001	1e-05	0.000211031	0.000163714	3279	tags=57%, list=15%, signal=49%	DOCK10/HIF1A/CD74/CASP3/LYN/GAPT/TNFSF13B/NCKAP1L/SPNS2/MEF2C/ADA/BAK1/DOCK11/BCL10/FOXP3/BAX
	GOBP_ENDODERMAL_CELL_DIFFERENTIATION	GOBP_ENDODERMAL_CELL_DIFFERENTIATION	41	0.677223	2.15859	7.76e-06	0.000170585	0.000132337	1333	tags=37%, list=6%, signal=34%	MMP9/COL11A1/EOMES/COL4A2/COL5A1/ITGA4/COL5A2/FN1/ITGB2/COL12A1/INHBA/COL8A1/MMP14/SOX17/ITGA5
	GOBP_POSITIVE_REGULATION_OF_ALPHA_BETA_T_CELL_DIFFERENTIATION	GOBP_POSITIVE_REGULATION_OF_ALPHA_BETA_T_CELL_DIFFERENTIATION	46	0.656555	2.1567	7.95e-06	0.000174277	0.000135201	3848	tags=61%, list=18%, signal=50%	CCL19/HLA-DRA/SYK/CD86/IL18/SASH3/RUNX3/LGALS9/LILRB4/NCKAP1L/PNP/ZAP70/ADA/TNFSF4/GLI3/CD80/IL12RB1/CD83/SOCS5/MALT1/NLRP3/IL4R/IL23A/FOXP3/SHH/SOCS1/IHH/HLX
	GOBP_NATURAL_KILLER_CELL_ACTIVATION	GOBP_NATURAL_KILLER_CELL_ACTIVATION	78	0.605078	2.15512	2.27e-06	6.03e-05	4.68e-05	1997	tags=26%, list=9%, signal=23%	RASGRP1/TYROBP/CD2/CORO1A/SLAMF7/ITGB2/FGR/PTPRC/IL21R/IL18/PRDM1/PTPN22/ZNF683/ELF4/PIK3CD/GAS6/HAVCR2/IL18R1/RAB27A/VAMP7
	GOBP_REGULATION_OF_T_CELL_MIGRATION	GOBP_REGULATION_OF_T_CELL_MIGRATION	40	0.677942	2.15402	1.34e-05	0.000270308	0.0002097	2898	tags=50%, list=13%, signal=43%	CXCL13/CXCL12/ITGA4/CCL5/CXCL10/AIF1/DOCK8/CCR2/ADAM8/PYCARD/IL27RA/CCL20/ADAM10/XCL1/RIPK3/CCR6/CCL21/CCL27/WNT5A/ECM1
	GOBP_HUMORAL_IMMUNE_RESPONSE_MEDIATED_BY_CIRCULATING_IMMUNOGLOBULIN	GOBP_HUMORAL_IMMUNE_RESPONSE_MEDIATED_BY_CIRCULATING_IMMUNOGLOBULIN	53	0.646763	2.15388	3.16e-06	8.14e-05	6.32e-05	1986	tags=45%, list=9%, signal=41%	IGLC1/IGLL5/IGKC/IGLV1-44/IGHM/TRBC1/C1QB/HLA-DQB1/IGHD/C1QC/CR1/PTPRC/PTPN6/NOD2/CFI/C2/C1QA/IGLV6-57/C1QBP/C4BPB/IGLL1/TNF/CR2/IGHG1
	GOBP_POSITIVE_REGULATION_OF_INTERLEUKIN_1_PRODUCTION	GOBP_POSITIVE_REGULATION_OF_INTERLEUKIN_1_PRODUCTION	56	0.636284	2.15373	3.24e-06	8.25e-05	6.4e-05	2751	tags=39%, list=13%, signal=34%	CCL19/TYROBP/MNDA/TLR8/IGHD/IL6/NOD2/CLEC7A/LGALS9/PYCARD/AIM2/NLRC4/CASP1/HAVCR2/TNF/P2RX7/LILRA2/CARD8/MALT1/NLRP3/NLRP2/WNT5A
	GOMF_RECEPTOR_REGULATOR_ACTIVITY	GOMF_RECEPTOR_REGULATOR_ACTIVITY	460	0.485485	2.15363	1e-10	6.51e-09	5.05e-09	3336	tags=33%, list=15%, signal=29%	SPP1/PPBP/SCG2/CXCL5/CCL19/APELA/TNFRSF11B/GREM1/CCL18/CXCL16/SFRP2/CCL8/CXCL13/CXCL8/CXCL12/CXCL1/CCL11/CCL4/GMFG/CRLF1/STC1/CCL5/CXCL10/IL6/FST/IL18/TIMP1/CXCL9/CCL23/CCL7/IL7/AGT/DPP4/ADCYAP1/SECTM1/MIF/LTB/TNFSF10/CKLF/TNFSF8/INHBA/LY6H/CXCL3/IL1B/GRN/HAMP/TNFSF13B/EFEMP1/APLN/TNFSF15/SEMA5B/IL1RN/LILRB4/OGN/PF4/METRNL/SEMA5A/JAG2/TNFSF11/GPI/CLEC11A/CCL20/PXDN/SEMA4D/INHBB/HGF/XCL1/FGF23/CDK…
	GOBP_EMBRYO_IMPLANTATION	GOBP_EMBRYO_IMPLANTATION	42	0.670501	2.15319	1.61e-05	0.000315992	0.000245141	1437	tags=26%, list=7%, signal=24%	SPP1/MMP9/APELA/VMP1/STC1/TIMP1/ARHGDIB/IL1B/C1QBP/VEGFA/PCSK5
	GOCC_FIBRILLAR_COLLAGEN_TRIMER	GOCC_FIBRILLAR_COLLAGEN_TRIMER	12	0.902675	2.15231	1.69e-06	4.67e-05	3.62e-05	762	tags=67%, list=4%, signal=64%	COL11A1/COL5A1/COL5A2/LUM/COL1A1/COL3A1/COL1A2/COL2A1
	GOBP_POSITIVE_REGULATION_OF_INTERLEUKIN_12_PRODUCTION	GOBP_POSITIVE_REGULATION_OF_INTERLEUKIN_12_PRODUCTION	40	0.677259	2.15185	1.42e-05	0.000285538	0.000221516	1540	tags=32%, list=7%, signal=30%	CCL19/TLR2/LAPTM5/SYK/CCR7/NOD2/IRF8/CLEC7A/LTB/IDO1/LGALS9/TNFSF4/IRF5
	GOBP_NEGATIVE_REGULATION_OF_INNATE_IMMUNE_RESPONSE	GOBP_NEGATIVE_REGULATION_OF_INNATE_IMMUNE_RESPONSE	59	0.630155	2.14813	1.57e-06	4.34e-05	3.37e-05	2717	tags=34%, list=13%, signal=30%	MMP12/SLAMF8/VSIG4/CR1/LILRB1/NLRC3/GRN/LGALS9/A2M/ARRB2/NLRC5/KLRD1/PTPN2/NR1H3/HAVCR2/CD96/HLA-B/NMI/YTHDF2/DUSP10
	GOBP_CD4_POSITIVE_ALPHA_BETA_T_CELL_ACTIVATION	GOBP_CD4_POSITIVE_ALPHA_BETA_T_CELL_ACTIVATION	89	0.592781	2.14485	5.53e-07	1.66e-05	1.29e-05	4227	tags=52%, list=20%, signal=42%	CCL19/HLA-DRA/GPR183/CD86/IL6/IL18/PTGER4/SASH3/TCIRG1/RUNX3/SLAMF6/CD160/LGALS9/PLA2G2D/CTSL/NCKAP1L/XCL1/TNFSF4/BATF/LY9/PRKCQ/CD80/IL18R1/LEF1/IL12RB1/JAK3/CD83/SOCS5/MALT1/RELB/NLRP3/SEMA4A/IL4R/LOXL3/ENTPD7/CD55/IL23A/FOXP3/TOX/TBX21/SOCS1/SPN/HLX/IRF4/IFNG/FUT7
	GOMF_TOLL_LIKE_RECEPTOR_BINDING	GOMF_TOLL_LIKE_RECEPTOR_BINDING	12	0.897114	2.13905	2.66e-06	6.95e-05	5.4e-05	1499	tags=67%, list=7%, signal=62%	S100A8/S100A9/TLR2/LY96/SYK/TLR1/MYD88/TLR6
	GOBP_MYELOID_LEUKOCYTE_DIFFERENTIATION	GOBP_MYELOID_LEUKOCYTE_DIFFERENTIATION	190	0.525551	2.13768	1.84e-09	9.62e-08	7.46e-08	3080	tags=39%, list=14%, signal=34%	MMP9/CCL19/KIT/TLR2/TYROBP/CCR1/GPR137B/GPR183/HCLS1/C1QC/TREM2/CSF1R/EVI2B/CD74/SNX10/CCR7/LILRB1/GPR68/LYN/TCIRG1/NME1/INHBA/LILRB3/MAFB/LBR/LILRB4/OSCAR/PF4/CD109/LTF/CEBPE/TNFSF11/NRROS/ROR2/SH3PXD2A/MYH9/CA2/DCSTAMP/SBNO2/FBXW7/INPP5D/VEGFA/TESC/BATF/SIGLEC15/SPI1/TMEM178A/PTPN2/PIK3CD/RB1/CD4/TRIB1/TNF/LEF1/TFRC/MITF/LRRC17/FES/OSTM1/RASSF2/BATF3/TNFRSF11A/MT1G/RELB/EPHA2/LIF/ATP6AP1/UBASH3…
	GOBP_LYMPHOCYTE_ACTIVATION_INVOLVED_IN_IMMUNE_RESPONSE	GOBP_LYMPHOCYTE_ACTIVATION_INVOLVED_IN_IMMUNE_RESPONSE	173	0.529609	2.13754	1.41e-08	6.44e-07	5e-07	3234	tags=36%, list=15%, signal=31%	CCL19/FCER1G/EOMES/HLA-DMB/CORO1A/HLA-DRA/GPR183/DOCK10/LCP1/CR1/CD74/CD86/IL6/PTPRC/IL18/LILRB1/ITGAL/PTGER4/CD28/SLAMF6/LGALS9/CD180/GAPT/APBB1IP/IL27RA/SLC11A1/ZNF683/PLCG2/ADA/TNFSF4/BATF/LY9/LFNG/CD1C/PTK2B/CD80/CD19/HAVCR2/IL18R1/LEF1/TFRC/IL12RB1/JAK3/RAB27A/VAMP7/DOCK11/SOCS5/MAD2L2/MALT1/CCR6/RELB/NLRP3/CD244/SEMA4A/IL4R/LOXL3/LGALS3/XBP1/ENTPD7/IFNE/MFNG/IL23A/FOXP3
	GOBP_NEGATIVE_REGULATION_OF_LYMPHOCYTE_MEDIATED_IMMUNITY	GOBP_NEGATIVE_REGULATION_OF_LYMPHOCYTE_MEDIATED_IMMUNITY	44	0.653193	2.13458	2.8e-05	0.000509045	0.000394908	2400	tags=39%, list=11%, signal=34%	CLEC4G/IL7R/CR1/PTPRC/LILRB1/PTPN6/NOD2/LGALS9/LILRB4/ARRB2/KLRD1/XCL1/C4BPB/HAVCR2/CD96/HLA-B/C4BPA
	GOBP_NEGATIVE_REGULATION_OF_RESPONSE_TO_BIOTIC_STIMULUS	GOBP_NEGATIVE_REGULATION_OF_RESPONSE_TO_BIOTIC_STIMULUS	90	0.587088	2.13273	2.74e-07	8.73e-06	6.77e-06	2723	tags=34%, list=13%, signal=30%	MMP12/SLAMF8/VSIG4/CR1/LILRB1/NLRC3/HTRA1/GRN/LGALS9/LTF/IL2RA/MICB/A2M/C1QBP/ARRB2/NLRC5/KLRD1/SEC14L1/PTPN2/NR1H3/TRIB1/HAVCR2/CD96/LILRA2/CARD16/CARD8/HLA-B/NMI/YTHDF2/DUSP10/TARBP2
	GOMF_METALLOENDOPEPTIDASE_ACTIVITY	GOMF_METALLOENDOPEPTIDASE_ACTIVITY	100	0.577443	2.13143	2.75e-07	8.73e-06	6.77e-06	1056	tags=17%, list=5%, signal=16%	MMP12/MMP9/MMP1/MMP13/ADAMDEC1/ADAMTS5/MMP7/ADAM12/MMP11/ADAM8/ADAM9/ADAM28/ADAMTS9/ADAMTS12/ADAM10/ADAM19/MMP14
	GOBP_CELL_RECOGNITION	GOBP_CELL_RECOGNITION	154	0.534318	2.13141	3.95e-08	1.59e-06	1.23e-06	2836	tags=30%, list=13%, signal=26%	IGLC1/CCL19/IGLL5/IGKC/IGHM/FCN1/TRBC1/GAP43/IGHD/CXCR4/CRTAM/CCR7/CADM1/CASP3/DOCK8/CLEC7A/PRF1/LBP/CD209/PCDH12/DOCK2/SEMA5A/FOLR2/HVCN1/CATSPER1/PTX3/NEXN/TNN/EMB/C4BPB/HAVCR2/IGLL1/IGHG1/ROBO4/NTM/CD5/NPTN/EFNB3/C4BPA/PCSK4/CCL21/CD6/IGHV1-69/LGALS3/PAEP/MYPN
	GOBP_LYMPHOCYTE_COSTIMULATION	GOBP_LYMPHOCYTE_COSTIMULATION	57	0.625699	2.13053	2.68e-06	6.95e-05	5.4e-05	3066	tags=51%, list=14%, signal=44%	CCL19/LILRB2/LCK/CD86/CCR7/VAV1/PTPN6/CD28/DPP4/LYN/CSK/CD160/TNFSF13B/LILRB4/GRB2/MAP3K8/CD3E/CARD11/TNFSF4/CD80/ICOS/BTLA/PDCD1/CD5/EFNB3/CCL21/TNFRSF13C/ICOSLG/GRAP2
	GOBP_POSITIVE_REGULATION_OF_ERK1_AND_ERK2_CASCADE	GOBP_POSITIVE_REGULATION_OF_ERK1_AND_ERK2_CASCADE	181	0.526909	2.13048	5.77e-09	2.79e-07	2.17e-07	2633	tags=34%, list=12%, signal=30%	CHI3L1/CCL19/APELA/CCL18/C5AR1/CCL8/RASGRP1/CCR1/CCL11/CCL4/GPR183/CCL5/TREM2/CSF1R/P2RY6/CD74/PTPRC/CCR7/KDR/CCL23/CCL7/NOD2/ADCYAP1/MIF/LGALS9/NRP1/PYCARD/PTPN22/TNFSF11/CCL20/ARRB2/XCL1/FGF23/FBXW7/CD44/SEMA7A/FPR2/PDGFB/CCL13/CD4/PTK2B/CCL2/GAS6/HAVCR2/CCL22/TNF/SHC1/APOE/SLAMF1/PHB2/TNFRSF11A/RAPGEF1/NPTN/FGF8/CIB1/MT3/HCRTR1/CCL24/PLA2G2A/CCL21/MAP2K1/ATP6AP1
	GOBP_REGULATION_OF_MAST_CELL_ACTIVATION_INVOLVED_IN_IMMUNE_RESPONSE	GOBP_REGULATION_OF_MAST_CELL_ACTIVATION_INVOLVED_IN_IMMUNE_RESPONSE	29	0.70976	2.13047	5.66e-05	0.000903862	0.000701201	2011	tags=48%, list=9%, signal=44%	HMOX1/RAC2/SYK/FGR/VAMP8/LYN/IL13RA2/CD300A/LGALS9/CD84/STXBP2/FES/VAMP7/C12orf4
	GOBP_REGULATION_OF_PRODUCTION_OF_MOLECULAR_MEDIATOR_OF_IMMUNE_RESPONSE	GOBP_REGULATION_OF_PRODUCTION_OF_MOLECULAR_MEDIATOR_OF_IMMUNE_RESPONSE	135	0.543524	2.12856	9.79e-08	3.61e-06	2.8e-06	2751	tags=32%, list=13%, signal=28%	HMOX1/MZB1/LAPTM5/CR1/CD74/IL6/PTPRC/IL18/LILRB1/NOD2/SASH3/BTK/CD28/CLEC7A/CCR2/IL13RA2/IL1B/TNFRSF1B/CD160/LILRB4/IL27RA/PTPN22/GPI/XCL1/TNFSF4/SEMA7A/FFAR2/CLC/TNFRSF4/TNF/IL18R1/TFRC/CD96/FCRL3/JAK3/MAD2L2/MALT1/NLRP3/CD244/TMBIM6/IL4R/BCL10/WNT5A
	GOMF_PLATELET_DERIVED_GROWTH_FACTOR_BINDING	GOMF_PLATELET_DERIVED_GROWTH_FACTOR_BINDING	11	0.895701	2.1254	8.13e-06	0.000176947	0.000137272	1311	tags=64%, list=6%, signal=60%	COL4A1/COL5A1/COL1A1/COL3A1/COL1A2/COL2A1/PDGFB
	GOBP_TISSUE_REMODELING	GOBP_TISSUE_REMODELING	158	0.532175	2.12379	3.64e-08	1.51e-06	1.17e-06	2880	tags=34%, list=13%, signal=30%	SPP1/CTHRC1/TNFRSF11B/GREM1/ACP5/GPR137B/RAC2/TMEM119/SYK/CSF1R/HIF1A/SNX10/IL6/IL18/TIMP1/IL7/AGT/TCIRG1/CCR2/LIPA/TGM2/ADAM8/CSK/HAMP/RSPO3/ACVRL1/TNFSF11/CD38/MEF2C/CA2/DCSTAMP/MMP14/ACE/INPP5D/SIGLEC15/PTK2B/MIR34A/TFRC/MITF/P2RX7/TPP1/RASSF2/BAK1/TNFRSF11A/FGF8/BGN/EPHA2/LIF/ATP6AP1/UBASH3B/MC4R/LEP/DLL4/GPNMB
	GOBP_DETECTION_OF_MECHANICAL_STIMULUS_INVOLVED_IN_SENSORY_PERCEPTION	GOBP_DETECTION_OF_MECHANICAL_STIMULUS_INVOLVED_IN_SENSORY_PERCEPTION	26	0.734744	2.1218	3.71e-05	0.00065737	0.000509977	202	tags=15%, list=1%, signal=15%	COL11A1/KIT/CXCL12/CXCR4
	GOBP_CD4_POSITIVE_ALPHA_BETA_T_CELL_DIFFERENTIATION	GOBP_CD4_POSITIVE_ALPHA_BETA_T_CELL_DIFFERENTIATION	76	0.600097	2.11992	6.22e-07	1.83e-05	1.42e-05	4227	tags=54%, list=20%, signal=44%	CCL19/HLA-DRA/GPR183/CD86/IL6/IL18/PTGER4/SASH3/RUNX3/SLAMF6/LGALS9/PLA2G2D/CTSL/NCKAP1L/TNFSF4/BATF/LY9/CD80/IL18R1/LEF1/IL12RB1/JAK3/CD83/SOCS5/MALT1/RELB/NLRP3/SEMA4A/IL4R/LOXL3/ENTPD7/IL23A/FOXP3/TOX/TBX21/SOCS1/SPN/HLX/IRF4/IFNG/FUT7
	GOBP_NEGATIVE_REGULATION_OF_T_CELL_PROLIFERATION	GOBP_NEGATIVE_REGULATION_OF_T_CELL_PROLIFERATION	58	0.623001	2.11916	6.12e-06	0.000141166	0.000109515	1529	tags=34%, list=7%, signal=32%	CLEC4G/LILRB2/VSIG4/CR1/CD86/CRTAM/LILRB1/PTPN6/LRRC32/CASP3/IDO1/LGALS9/PLA2G2D/LILRB4/IL2RA/GLMN/PELI1/XCL1/CD80/HAVCR2
	GOBP_POSITIVE_REGULATION_OF_PHAGOCYTOSIS	GOBP_POSITIVE_REGULATION_OF_PHAGOCYTOSIS	61	0.616447	2.11822	7.67e-06	0.000169125	0.000131204	2458	tags=46%, list=11%, signal=41%	FCER1G/IL2RB/TREM2/PTPRC/CD300LF/IL2RG/CYBA/NOD2/CLEC7A/IL1B/STAP1/PYCARD/DOCK2/SLC11A1/NCKAP1L/C2/RAB31/PTX3/PTPRJ/FPR2/CCL2/GAS6/TNF/SIRPA/RAB27A/CALR/RAPGEF1/SIRPG
	GOMF_ENDOPEPTIDASE_ACTIVITY	GOMF_ENDOPEPTIDASE_ACTIVITY	375	0.484807	2.11808	1e-10	6.51e-09	5.05e-09	2376	tags=22%, list=11%, signal=20%	MMP12/MMP9/MMP1/MMP13/GZMB/TPSB2/ADAMDEC1/GZMA/FAP/CTSG/PLAU/GZMK/TPSAB1/CTSC/ADAMTS5/CMA1/CTSS/CTSB/MMP7/PCSK1/GZMH/ADAM12/CTSW/PRSS23/CASP3/CTSD/DPP4/HTRA4/CFI/CTSZ/F3/MMP11/NRIP3/HTRA1/ADAM8/PYCARD/CTSL/CAPN12/ADAM9/ADAM28/LTF/CTSK/ST14/ADAMTS9/C2/CTSH/ADAMTS12/ADAM10/CASP1/ATG4A/ADAM19/PSMA5/TPSG1/HGF/MMP14/PRSS36/ACE/LGMN/CASP14/PSMB9/GZMM/CASP4/CLC/CTSV/ADAMTS14/PCSK5/PSMB8/KLK14/BACE2/PSMB…
	GOBP_MYD88_DEPENDENT_TOLL_LIKE_RECEPTOR_SIGNALING_PATHWAY	GOBP_MYD88_DEPENDENT_TOLL_LIKE_RECEPTOR_SIGNALING_PATHWAY	35	0.684094	2.11737	5.47e-05	0.000890144	0.000690559	1790	tags=34%, list=8%, signal=32%	TLR2/CD14/LY96/TLR8/CD300LF/TLR1/BTK/CD300A/MYD88/TLR6/MAP3K1/IRAK4
	GOBP_DENDRITIC_CELL_DIFFERENTIATION	GOBP_DENDRITIC_CELL_DIFFERENTIATION	44	0.64744	2.11578	3.51e-05	0.000626205	0.000485799	2329	tags=41%, list=11%, signal=37%	CCL19/LILRB2/TREM2/CCR7/LILRB1/LYN/IRF8/LGALS9/TRPM2/DCSTAMP/BATF/SPI1/GAS6/TMEM176B/TMEM176A/BATF3/HLA-B/RELB
	GOBP_REGULATION_OF_B_CELL_DIFFERENTIATION	GOBP_REGULATION_OF_B_CELL_DIFFERENTIATION	30	0.701345	2.11536	2.37e-05	0.000443403	0.000343984	1755	tags=50%, list=8%, signal=46%	SLAMF8/CD27/SYK/CR1/PTPN6/IL7/BTK/INHBA/NFAM1/NCKAP1L/MMP14/CARD11/INPP5D/IKZF3/FCRL3
	GOBP_REGULATION_OF_MAST_CELL_ACTIVATION	GOBP_REGULATION_OF_MAST_CELL_ACTIVATION	39	0.667787	2.11191	1.7e-05	0.000330494	0.000256392	2011	tags=41%, list=9%, signal=37%	HMOX1/RAC2/SYK/FGR/VAMP8/CD300LF/LYN/IL13RA2/CD300A/LGALS9/CD84/MILR1/STXBP2/FES/VAMP7/C12orf4
	GOBP_NEGATIVE_REGULATION_OF_B_CELL_ACTIVATION	GOBP_NEGATIVE_REGULATION_OF_B_CELL_ACTIVATION	33	0.691534	2.1077	3.26e-05	0.000587722	0.000455945	1117	tags=36%, list=5%, signal=35%	TYROBP/LAPTM5/MNDA/SAMSN1/CR1/CASP3/BTK/LYN/INHBA/TBC1D10C/CD300A/INPP5D
	GOBP_POSITIVE_CHEMOTAXIS	GOBP_POSITIVE_CHEMOTAXIS	56	0.622152	2.1059	8.22e-06	0.000178391	0.000138393	2880	tags=43%, list=13%, signal=37%	SCG2/CXCL8/CXCL12/CORO1A/CCL5/CXCL10/ANGPT2/KDR/MIF/F3/NRP1/SEMA5A/HGF/VEGFA/PTPRJ/FPR2/PDGFB/ARTN/FGF7/PGF/FGF8/WNT5A/LGALS3/GPNMB
	GOCC_LYSOSOMAL_LUMEN	GOCC_LYSOSOMAL_LUMEN	88	0.581897	2.10336	1.86e-06	5.04e-05	3.91e-05	2750	tags=44%, list=13%, signal=39%	SDC1/LUM/HPSE/CTSS/CTSB/CD74/CTSD/LIPA/ACAN/MAN2B1/NPC2/CTSL/OGN/GALC/CTSK/GLA/PLD3/GAA/LGMN/MANBA/CTSV/GPC6/NEU1/ACP2/HEXA/GPC4/TPP1/GPC2/GM2A/PPT1/HEXB/RNASET2/GUSB/PLBD2/NEU4/BGN/FUCA1/CTSA/ARSB
	GOBP_LYMPHOCYTE_HOMEOSTASIS	GOBP_LYMPHOCYTE_HOMEOSTASIS	57	0.61629	2.09849	5.12e-06	0.000121044	9.39e-05	2124	tags=39%, list=10%, signal=35%	TNFRSF17/CORO1A/DOCK10/HIF1A/CD74/CASP3/LYN/TCIRG1/LGALS9/SIT1/GAPT/TNFSF13B/IL2RA/NCKAP1L/SPNS2/MEF2C/ADA/SLC46A2/RIPK3/JAK3/BAK1/DOCK11
	GOBP_NEGATIVE_REGULATION_OF_RESPONSE_TO_EXTERNAL_STIMULUS	GOBP_NEGATIVE_REGULATION_OF_RESPONSE_TO_EXTERNAL_STIMULUS	332	0.481431	2.0981	1e-10	6.51e-09	5.05e-09	2146	tags=28%, list=10%, signal=26%	MMP12/SPP1/GREM1/CXCL13/FAP/SLAMF8/PLAU/PLAUR/TNFAIP6/VSIG4/CR1/CST7/PTPRC/LILRB1/ANGPT2/AOAH/AIF1/PTGER4/ALOX5/NOD2/GPX1/DPP4/ADCYAP1/NLRC3/MIF/SH2B3/HTRA1/TNFRSF1B/ADTRP/GRN/SERPINE1/LGALS9/NRP1/HAMP/STAP1/SEMA5B/WFDC1/CD109/LTF/METRNL/IL2RA/SIGLEC10/MICB/THBS1/SEMA5A/A2M/CDH5/C1QBP/ARRB2/NLRC5/SEMA4D/TNFAIP8L2/KLRD1/SEC14L1/HGF/TFPI/NBL1/ADA/SEMA6B/SEMA7A/PTPN2/PBK/FPR2/PDGFB/MYOZ1/RB1/RTN4R/N…
	GOBP_EOSINOPHIL_CHEMOTAXIS	GOBP_EOSINOPHIL_CHEMOTAXIS	17	0.809171	2.09513	1.83e-05	0.000350448	0.000271872	2770	tags=71%, list=13%, signal=62%	SCG2/CCL8/CCL11/CCL4/CCL5/CCL7/CCL13/CCL2/HRH1/CCL24/CCL21/LGALS3
	GOBP_NEGATIVE_REGULATION_OF_LEUKOCYTE_DEGRANULATION	GOBP_NEGATIVE_REGULATION_OF_LEUKOCYTE_DEGRANULATION	10	0.909714	2.09153	2.67e-06	6.95e-05	5.4e-05	687	tags=60%, list=3%, signal=58%	HMOX1/CCR2/IL13RA2/CD300A/LGALS9/CD84
	GOBP_INTERLEUKIN_10_PRODUCTION	GOBP_INTERLEUKIN_10_PRODUCTION	53	0.627653	2.09025	1.06e-05	0.000218669	0.00016964	2606	tags=42%, list=12%, signal=37%	TLR2/TYROBP/SYK/TREM2/IL6/LILRB1/NOD2/SASH3/CD28/CLEC7A/IDO1/LGALS9/PYCARD/LILRB4/HGF/XCL1/TNFSF4/JAK3/CD83/MMP8/TIGIT/ISG15
	GOBP_SIGNALING_RECEPTOR_LIGAND_PRECURSOR_PROCESSING	GOBP_SIGNALING_RECEPTOR_LIGAND_PRECURSOR_PROCESSING	29	0.696267	2.08997	9.36e-05	0.00140862	0.00109279	2487	tags=45%, list=11%, signal=40%	CPA3/CTSG/ENPEP/CMA1/PCSK1/CTSZ/CTSL/CASP1/ACE/PCSK5/BACE2/ATP6AP2/PCSK4
	GOCC_AZUROPHIL_GRANULE	GOCC_AZUROPHIL_GRANULE	137	0.531829	2.08992	1.94e-07	6.51e-06	5.05e-06	2943	tags=36%, list=14%, signal=32%	FABP5/CTSG/LYZ/MNDA/CTSC/RNASE2/PLAC8/FPR1/VAMP8/MAN2B1/GRN/NPC2/C3AR1/VNN1/PYCARD/NFAM1/GLA/IMPDH1/BRI3/GCA/GAA/GLIPR1/MANBA/STXBP2/CREG1/HEXA/FTL/PADI2/GM2A/DEFA4/HEXB/RNASET2/VAMP7/GUSB/GGH/PRKCD/RAB5C/CAP1/ATP6V0C/CKAP4/FUCA1/TMEM30A/LAMTOR1/SURF4/CTSA/ARSB/PTGES2/TRAPPC1/RETN/PRSS2
	GOMF_IMMUNOGLOBULIN_RECEPTOR_BINDING	GOMF_IMMUNOGLOBULIN_RECEPTOR_BINDING	12	0.876211	2.08921	9.77e-06	0.00020729	0.000160812	1986	tags=83%, list=9%, signal=76%	IGLC1/IGLL5/IGKC/IGHM/TRBC1/IGHD/FGR/IGLL1/FES/IGHG1
	GOBP_T_CELL_LINEAGE_COMMITMENT	GOBP_T_CELL_LINEAGE_COMMITMENT	27	0.712979	2.08919	6.88e-05	0.00107919	0.000837216	4000	tags=56%, list=18%, signal=45%	IL6/IL7/SLAMF6/CTSL/BATF/LY9/IL12RB1/LOXL3/IL23A/FOXP3/SHH/TOX/TBX21/SPN/IRF4
	GOBP_ZINC_ION_HOMEOSTASIS	GOBP_ZINC_ION_HOMEOSTASIS	36	0.671382	2.08646	4.05e-05	0.000694195	0.000538545	2903	tags=47%, list=13%, signal=41%	S100A8/S100A9/LCK/SLC1A1/SLC39A8/SLC39A4/TMC8/MT1F/MT2A/SLC39A14/MT1H/SLC39A5/MT1G/SLC30A7/MT3/MT1HL1/SLC39A13
	GOBP_REGULATION_OF_ALPHA_BETA_T_CELL_DIFFERENTIATION	GOBP_REGULATION_OF_ALPHA_BETA_T_CELL_DIFFERENTIATION	63	0.601282	2.08305	9.95e-06	0.000210334	0.000163174	4140	tags=56%, list=19%, signal=45%	CCL19/HLA-DRA/SYK/CD86/IL18/PRDM1/SASH3/RUNX3/LGALS9/LILRB4/NCKAP1L/ZNF683/PNP/ZAP70/ADA/TNFSF4/GLI3/CD80/IL12RB1/JAK3/CD83/SOCS5/MALT1/NLRP3/IL4R/LOXL3/IL23A/FOXP3/SHH/TBX21/SOCS1/IHH/HLX/IRF4/IFNG
	GOBP_LEUKOCYTE_HOMEOSTASIS	GOBP_LEUKOCYTE_HOMEOSTASIS	78	0.584535	2.08195	9.72e-06	0.00020729	0.000160812	2124	tags=35%, list=10%, signal=31%	TNFRSF17/CORO1A/GPR183/DOCK10/HIF1A/CD74/IL6/CASP3/LYN/TCIRG1/SH2B3/LGALS9/SIT1/GAPT/TNFSF13B/IL2RA/NCKAP1L/SPNS2/MEF2C/ADA/CXCL6/PIK3CD/SLC46A2/RIPK3/JAK3/BAK1/DOCK11
	GOMF_EXOGENOUS_PROTEIN_BINDING	GOMF_EXOGENOUS_PROTEIN_BINDING	70	0.595234	2.08152	4.5e-06	0.00010952	8.5e-05	2732	tags=37%, list=13%, signal=33%	CLEC5A/CLEC4G/CCR5/CXCR4/CR1/CD86/ITGB7/DPP4/CD209/ANPEP/SELPLG/ITGA5/TNFRSF4/CD4/CD80/SLAMF1/TFRC/CDK1/NPC1/CR2/EFNB3/EPHA2/ITGAV/MRC1/ITGB1/CLDN1
	GOBP_NEGATIVE_REGULATION_OF_REGULATED_SECRETORY_PATHWAY	GOBP_NEGATIVE_REGULATION_OF_REGULATED_SECRETORY_PATHWAY	20	0.775883	2.08134	3.99e-05	0.000686519	0.00053259	687	tags=35%, list=3%, signal=34%	HMOX1/ADRA2A/CCR2/IL13RA2/CD300A/LGALS9/CD84
	GOBP_DETECTION_OF_MOLECULE_OF_BACTERIAL_ORIGIN	GOBP_DETECTION_OF_MOLECULE_OF_BACTERIAL_ORIGIN	11	0.87677	2.08048	4.24e-05	0.000718353	0.000557286	1499	tags=64%, list=7%, signal=59%	TLR2/LY96/TREM2/TLR1/NOD2/LBP/TLR6
	GOBP_MACROPHAGE_CHEMOTAXIS	GOBP_MACROPHAGE_CHEMOTAXIS	34	0.679213	2.08012	3.48e-05	0.000621588	0.000482217	3135	tags=56%, list=14%, signal=48%	C5AR1/SLAMF8/CCL5/CSF1R/MIF/CKLF/C3AR1/STAP1/THBS1/CMKLR1/PTK2B/CCL2/EDNRB/PTK2/LGALS3/EDN2/IL34/CSF1/RARRES2
	GOBP_ANTIGEN_PROCESSING_AND_PRESENTATION_OF_PEPTIDE_ANTIGEN	GOBP_ANTIGEN_PROCESSING_AND_PRESENTATION_OF_PEPTIDE_ANTIGEN	182	0.513587	2.07923	8.09e-09	3.8e-07	2.95e-07	2546	tags=29%, list=12%, signal=25%	FCGR1B/FCER1G/HLA-DMB/HLA-DRA/NCF2/HLA-DPA1/HLA-DQB1/HLA-DMA/CTSS/TREM2/CLEC4A/CD74/HLA-DOB/VAMP8/CYBA/CTSD/CD209/HLA-DPB1/NCF4/HLA-DRB4/PYCARD/CTSL/AP2S1/KIF11/HLA-DQA1/SLC11A1/CYBB/PSMA5/CAPZA1/ACE/HLA-DOA/LGMN/PSMB9/AP1B1/CTSV/RACGAP1/PSMB8/LAG3/PSMD14/PSMB10/FCGR1A/CHUK/CAPZB/PSMD13/CALR/HLA-B/HLA-C/HLA-DQB2/ITGAV/KIF15/SEC13/SPTBN2
	GOBP_POSITIVE_REGULATION_OF_CALCIUM_MEDIATED_SIGNALING	GOBP_POSITIVE_REGULATION_OF_CALCIUM_MEDIATED_SIGNALING	28	0.69923	2.07899	4.56e-05	0.000756193	0.000586642	2371	tags=46%, list=11%, signal=41%	CCL4/SYK/TREM2/TRAT1/P2RX5/CD3E/ZAP70/ADA/CD4/IGF1/TNF/C10orf71/CIB1
	GOBP_CELLULAR_RESPONSE_TO_UV_A	GOBP_CELLULAR_RESPONSE_TO_UV_A	10	0.903485	2.07721	4.38e-06	0.000107534	8.34e-05	811	tags=40%, list=4%, signal=39%	MMP9/MMP1/TIMP1/OPN3
	GOMF_LIPOPEPTIDE_BINDING	GOMF_LIPOPEPTIDE_BINDING	10	0.903403	2.07702	4.52e-06	0.000109714	8.51e-05	1499	tags=70%, list=7%, signal=65%	TLR2/CD14/CD1D/TLR1/LBP/CD1C/TLR6
	GOBP_NEGATIVE_REGULATION_OF_BONE_RESORPTION	GOBP_NEGATIVE_REGULATION_OF_BONE_RESORPTION	16	0.811704	2.07414	5.64e-05	0.000903862	0.000701201	1710	tags=56%, list=8%, signal=52%	TNFRSF11B/GPR137B/TMEM119/IL6/CSK/HAMP/CD38/INPP5D/P2RX7
	GOBP_REGULATION_OF_T_CELL_MEDIATED_CYTOTOXICITY	GOBP_REGULATION_OF_T_CELL_MEDIATED_CYTOTOXICITY	33	0.679988	2.0725	6.79e-05	0.00106798	0.000828525	2146	tags=33%, list=10%, signal=30%	IL7R/HLA-DRA/PTPRC/LILRB1/CD1D/KLRD1/XCL1/CD1C/IL12RB1/RIPK3/HLA-B
	GOBP_CD8_POSITIVE_ALPHA_BETA_T_CELL_ACTIVATION	GOBP_CD8_POSITIVE_ALPHA_BETA_T_CELL_ACTIVATION	24	0.736135	2.07215	0.00011844	0.001738	0.00134831	1671	tags=46%, list=8%, signal=42%	EOMES/CLEC4A/CRTAM/LILRB1/TNFSF8/RUNX3/LILRB4/NCKAP1L/PTPN22/XCL1/WDFY4
	GOBP_REGULATION_OF_PHAGOCYTOSIS	GOBP_REGULATION_OF_PHAGOCYTOSIS	85	0.575967	2.07164	4.58e-06	0.00011078	8.59e-05	2471	tags=44%, list=11%, signal=39%	TLR2/FCER1G/HCK/IL2RB/SYK/TREM2/FGR/PTPRC/CD300LF/IL2RG/CYBA/NOD2/CLEC7A/IL1B/CD300A/CSK/SPHK1/STAP1/PYCARD/DOCK2/SLC11A1/NCKAP1L/C2/DYSF/RAB31/PTX3/PTPRJ/FPR2/CCL2/GAS6/TNF/SIRPA/RAB27A/CALR/RAPGEF1/SIRPG/ITGAV
	GOCC_PLASMA_MEMBRANE_SIGNALING_RECEPTOR_COMPLEX	GOCC_PLASMA_MEMBRANE_SIGNALING_RECEPTOR_COMPLEX	183	0.510973	2.0697	1.73e-08	7.8e-07	6.05e-07	2725	tags=34%, list=13%, signal=30%	TRBC1/TLR2/CD3D/ITGA4/IL2RB/SYK/ITGB2/TRAT1/CD8A/CD79A/IL6/ITGAL/ITGAM/CSF2RB/TLR1/ITGB7/PTPN6/CD247/CD3G/LYN/TRAC/ITGAX/IL18RAP/APBB1IP/IL27RA/IL2RA/ACVRL1/EMILIN1/LIME1/SKAP1/DLG2/CD3E/ZAP70/IL13RA1/ITGBL1/ALCAM/INSR/SHISA7/TRAF5/ITGA5/CD4/RNF31/PTK2B/CACNG7/TLR6/IL18R1/TFRC/IL12RB1/ITGAE/ITGA7/CHUK/CHRNA2/ABHD12/ITGA11/CHRNB2/ITGAV/CHRNA1/HTR3B/GRIN1/ITGB1/CNTFR/CD79B/CD6
	GOBP_REGULATION_OF_CD4_POSITIVE_ALPHA_BETA_T_CELL_ACTIVATION	GOBP_REGULATION_OF_CD4_POSITIVE_ALPHA_BETA_T_CELL_ACTIVATION	57	0.606932	2.06663	1.08e-05	0.000222121	0.000172318	4140	tags=51%, list=19%, signal=41%	CCL19/HLA-DRA/CD86/IL18/SASH3/RUNX3/CD160/LGALS9/NCKAP1L/XCL1/TNFSF4/PRKCQ/CD80/IL12RB1/JAK3/CD83/SOCS5/MALT1/NLRP3/IL4R/LOXL3/CD55/IL23A/FOXP3/TBX21/SOCS1/HLX/IRF4/IFNG
	GOBP_POSITIVE_REGULATION_OF_LYMPHOCYTE_CHEMOTAXIS	GOBP_POSITIVE_REGULATION_OF_LYMPHOCYTE_CHEMOTAXIS	18	0.788523	2.06343	4.53e-05	0.000754547	0.000585365	2751	tags=67%, list=13%, signal=58%	CXCL13/CCL4/CCL5/CCL7/CCR2/ADAM10/XCL1/CXCL14/PTK2B/CCL21/CCL27/WNT5A
	GOCC_IMMUNOGLOBULIN_COMPLEX_CIRCULATING	GOCC_IMMUNOGLOBULIN_COMPLEX_CIRCULATING	10	0.897357	2.06312	6.98e-06	0.000156007	0.000121028	197	tags=60%, list=1%, signal=59%	IGLC1/IGLL5/IGKC/IGHM/TRBC1/IGHD
	GOBP_NEUROINFLAMMATORY_RESPONSE	GOBP_NEUROINFLAMMATORY_RESPONSE	34	0.67365	2.06309	4.24e-05	0.000718353	0.000557286	1561	tags=44%, list=7%, signal=41%	MMP9/CTSC/TREM2/CST7/IL6/PTPRC/IL18/IL1B/TNFRSF1B/GRN/SPHK1/STAP1/IGF1/MIR142/TNF
	GOBP_POSITIVE_REGULATION_OF_B_CELL_PROLIFERATION	GOBP_POSITIVE_REGULATION_OF_B_CELL_PROLIFERATION	39	0.65188	2.06161	4.05e-05	0.000694195	0.000538545	2243	tags=46%, list=10%, signal=41%	GPR183/CD74/PTPRC/IL7/SASH3/MIF/TNFSF13B/NCKAP1L/CD38/MEF2C/PELI1/CARD11/ADA/TNFRSF4/TFRC/FCRL3/CDKN1A/CHRNB2
	GOBP_NEGATIVE_T_CELL_SELECTION	GOBP_NEGATIVE_T_CELL_SELECTION	12	0.864123	2.06039	2.42e-05	0.000450107	0.000349185	1387	tags=75%, list=6%, signal=70%	CD74/PTPRC/CCR7/CD28/THEMIS/DOCK2/CD3E/ZAP70/GLI3
	GOMF_MHC_PROTEIN_BINDING	GOMF_MHC_PROTEIN_BINDING	24	0.731248	2.05839	0.000146037	0.00208226	0.00161538	2597	tags=50%, list=12%, signal=44%	LILRB2/CD74/CD8A/PILRA/LILRB1/CLEC7A/COL2A1/KLRD1/CD4/LAG3/CD244/DERL1
	GOBP_MEMBRANE_INVAGINATION	GOBP_MEMBRANE_INVAGINATION	74	0.582805	2.05781	1.46e-05	0.000290336	0.000225238	1033	tags=30%, list=5%, signal=28%	IGLC1/IGLL5/IGKC/IGHM/TRBC1/RAC2/BIN2/IGHD/TREM2/ITGB2/AIF1/ITGAM/MSR1/RHOH/RHOG/CD300A/STAP1/NCKAP1L/THBS1/ARHGAP25/MYH9/RAB31
	GOCC_COLLAGEN_CONTAINING_EXTRACELLULAR_MATRIX	GOCC_COLLAGEN_CONTAINING_EXTRACELLULAR_MATRIX	398	0.467176	2.05664	1e-10	6.51e-09	5.05e-09	1802	tags=27%, list=8%, signal=25%	MMP9/COL11A1/S100A8/PRG4/CTHRC1/COL10A1/S100A9/TNC/CPA3/GREM1/TPSB2/SFRP2/FCN1/ADAMDEC1/COL4A1/THBS2/SLPI/CTSG/MFAP5/CXCL12/LRRC15/COL4A2/TPSAB1/C1QB/CTSC/ADAMTS5/COL5A1/COMP/VWF/COL5A2/CMA1/SULF1/TGFBI/SERPINA1/LUM/FN1/CTSS/CTSB/C1QC/COL15A1/COL6A3/TIMP1/ANGPT2/COL1A1/SMOC2/MFAP2/IL7/COL3A1/AGT/CTSD/MXRA5/CTSZ/ACAN/TGM2/COL12A1/F3/F13A1/A1BG/HTRA1/COL1A2/EMILIN2/NID2/SERPINE1/LGALS9/COL18A1/EFEM…
	GOBP_REGULATION_OF_HUMORAL_IMMUNE_RESPONSE	GOBP_REGULATION_OF_HUMORAL_IMMUNE_RESPONSE	75	0.580278	2.05572	5.39e-06	0.000126955	9.85e-05	1561	tags=33%, list=7%, signal=31%	IGLC1/IGKC/IGLV1-44/C5AR1/CXCL13/C1QB/C1QC/VSIG4/CR1/PTPRC/CCR7/PTPN6/NOD2/CFI/IL1B/C3AR1/A2M/C2/C1QA/IGLV6-57/C1QBP/SPNS2/C4BPB/CD19/TNF
	GOMF_COMPLEMENT_BINDING	GOMF_COMPLEMENT_BINDING	19	0.770135	2.05266	0.000102828	0.00153635	0.00119187	2133	tags=53%, list=10%, signal=47%	CD93/C5AR1/ITGB2/VSIG4/CR1/ITGAM/C1QBP/PTX3/CR2/CALR
	GOBP_REGULATION_OF_CD4_POSITIVE_ALPHA_BETA_T_CELL_DIFFERENTIATION	GOBP_REGULATION_OF_CD4_POSITIVE_ALPHA_BETA_T_CELL_DIFFERENTIATION	47	0.622938	2.05248	5.41e-05	0.000882412	0.000684561	4140	tags=53%, list=19%, signal=43%	CCL19/HLA-DRA/CD86/IL18/SASH3/RUNX3/LGALS9/NCKAP1L/TNFSF4/CD80/IL12RB1/JAK3/CD83/SOCS5/MALT1/NLRP3/IL4R/LOXL3/IL23A/FOXP3/TBX21/SOCS1/HLX/IRF4/IFNG
	GOBP_DETECTION_OF_EXTERNAL_BIOTIC_STIMULUS	GOBP_DETECTION_OF_EXTERNAL_BIOTIC_STIMULUS	22	0.754796	2.05136	4.42e-05	0.000743894	0.000577101	3427	tags=64%, list=16%, signal=54%	TLR2/LY96/TREM2/CD1D/TLR1/NOD2/CLEC7A/LBP/NLRC4/TLR6/HLA-B/PGLYRP1/NAIP/PGLYRP2
	GOBP_COMPLEMENT_ACTIVATION	GOBP_COMPLEMENT_ACTIVATION	74	0.580756	2.05057	1.68e-05	0.000327808	0.000254308	1535	tags=34%, list=7%, signal=31%	IGLC1/IGLL5/IGKC/IGLV1-44/C5AR1/IGHM/FCN1/TRBC1/C1QB/IGHD/C1QC/VSIG4/CR1/RGCC/CFI/IL1B/C3AR1/A2M/C2/C1QA/IGLV6-57/C1QBP/C4BPB/CD19/IGLL1
	GOMF_NON_MEMBRANE_SPANNING_PROTEIN_TYROSINE_KINASE_ACTIVITY	GOMF_NON_MEMBRANE_SPANNING_PROTEIN_TYROSINE_KINASE_ACTIVITY	45	0.626266	2.05008	8.53e-05	0.00130374	0.00101142	2190	tags=42%, list=10%, signal=38%	HCK/SLA/ITK/LCK/SYK/FGR/BTK/LYN/CSK/MATK/MELK/ZAP70/PTK2B/TNK1/JAK3/FES/PRKCD/PTK2/ABL2
	GOBP_REGULATION_OF_POSITIVE_CHEMOTAXIS	GOBP_REGULATION_OF_POSITIVE_CHEMOTAXIS	25	0.71844	2.0492	0.000188972	0.00258274	0.00200365	2021	tags=36%, list=9%, signal=33%	SCG2/CXCL8/CXCL12/ANGPT2/KDR/F3/VEGFA/ARTN/PGF
	GOBP_PROTEIN_N_LINKED_GLYCOSYLATION	GOBP_PROTEIN_N_LINKED_GLYCOSYLATION	71	0.582393	2.04807	6.39e-06	0.000145934	0.000113213	4288	tags=49%, list=20%, signal=40%	MGAT4A/OSTC/SLC39A8/DERL3/PMM2/SRD5A3/MGAT1/ALG14/MOGS/ALG1/OST4/ALG5/ST6GAL1/ALG3/ASGR1/GFPT2/UBE2J1/TMEM258/MPDU1/STT3B/DPAGT1/ALG8/ALG12/MVD/RPN1/MGAT5/NUDT14/TMEM165/DAD1/ALG6/ASGR2/MGAT2/RPN2/MGAT5B/GORASP1
	GOBP_NEGATIVE_REGULATION_OF_CELL_CELL_ADHESION	GOBP_NEGATIVE_REGULATION_OF_CELL_CELL_ADHESION	165	0.510319	2.04737	2.42e-07	7.86e-06	6.1e-06	2770	tags=38%, list=13%, signal=33%	CLEC4G/LAPTM5/CXCL12/PAG1/LILRB2/NRARP/VSIG4/CR1/CD74/CD86/CRTAM/LILRB1/LAX1/PTPN6/LRRC32/RGCC/CASP3/SH2B3/RUNX3/CD300A/ADTRP/IDO1/LGALS9/PLA2G2D/IL1RN/LILRB4/IL2RA/PTPN22/TNFAIP8L2/GLMN/PELI1/XCL1/VEGFA/SPINT2/TNFSF4/PTPN2/NOTCH4/TRPV4/GLI3/CD80/HAVCR2/TNR/LAG3/JAK3/ZNF703/ADAMTS18/PRKCD/SOCS5/PTK2/MAD2L2/CBLB/TIGIT/CCL21/YTHDF2/IL4R/FGL1/LOXL3/MBP/UBASH3B/MIR146A/FXYD5/LGALS3
	GOBP_NEGATIVE_REGULATION_OF_CELL_ADHESION	GOBP_NEGATIVE_REGULATION_OF_CELL_ADHESION	258	0.483492	2.04662	1.69e-09	9.05e-08	7.02e-08	2770	tags=34%, list=13%, signal=30%	MMP12/CLEC4G/TNC/ADAMDEC1/SPOCK1/LAPTM5/CXCL12/PAG1/LILRB2/TGFBI/NRARP/VSIG4/CR1/CD74/CD86/PTPRC/CRTAM/LILRB1/ANGPT2/COL1A1/LAX1/PTPN6/LRRC32/RGCC/CASP3/ARHGDIB/SH2B3/RUNX3/CD300A/ADTRP/IDO1/SERPINE1/LGALS9/LPXN/PLA2G2D/IL1RN/LILRB4/IL2RA/ACVRL1/THBS1/SEMA5A/PTPN22/CDKN2A/ADAM10/SEMA4D/PLXNC1/TNFAIP8L2/GLMN/PELI1/XCL1/MMP14/SIPA1/VEGFA/SPINT2/TNFSF4/PTPN2/NOTCH4/TRPV4/GLI3/ARHGDIA/SPRY4/CD80/HAVC…
	GOBP_REGULATION_OF_TOLL_LIKE_RECEPTOR_SIGNALING_PATHWAY	GOBP_REGULATION_OF_TOLL_LIKE_RECEPTOR_SIGNALING_PATHWAY	67	0.584858	2.04561	2.6e-05	0.000479978	0.000372359	1994	tags=33%, list=9%, signal=30%	TLR2/CD14/LY96/CD300LF/TLR1/CYBA/NOD2/LYN/LBP/LILRA4/CD300A/GFI1/LTF/PTPN22/ARRB2/PELI1/NR1H3/TLR6/FCRL3/LILRA2/SMPDL3B/FLOT1
	GOBP_CARBOHYDRATE_DERIVATIVE_CATABOLIC_PROCESS	GOBP_CARBOHYDRATE_DERIVATIVE_CATABOLIC_PROCESS	182	0.505126	2.04498	2.42e-08	1.04e-06	8.06e-07	2750	tags=34%, list=13%, signal=30%	MMP12/CHI3L1/AMPD3/SDC1/CEMIP/LUM/HPSE/CHIT1/AOAH/NPL/ACAN/CTSL/APOBEC3B/OGN/GALC/ADAMTS9/EDEM1/PNP/HMMR/ADAMTS12/GLA/EDEM2/UPP1/NAGK/ADA/CD44/PDE1A/MGAT1/CHI3L2/TYMP/MANBA/NAGA/GPC6/NUDT1/NEU1/APOBEC3G/HPRT1/HEXA/CTBS/APOBEC3F/FBXO27/GPC4/GPC2/GM2A/HEXB/GSK3A/DPYS/GUSB/PRKCD/NEU4/BGN/APOBEC2/STT3B/LYVE1/TDG/FUCA1/PGLYRP1/ITPA/GNPDA1/AHCY/ARSB
	GOBP_LYSOSOME_LOCALIZATION	GOBP_LYSOSOME_LOCALIZATION	69	0.583399	2.04279	1.06e-05	0.000219068	0.000169949	2638	tags=36%, list=12%, signal=32%	HMOX1/KIT/RAC2/SYK/FGR/VAMP8/BTK/LYN/IL13RA2/PIK3CG/CD300A/LGALS9/CD84/LAT2/MILR1/MYH9/PIK3CD/STXBP2/FES/LAT/VAMP7/C12orf4/BLOC1S2/LAMTOR1/IL4R
	GOBP_NEGATIVE_REGULATION_OF_INTERLEUKIN_12_PRODUCTION	GOBP_NEGATIVE_REGULATION_OF_INTERLEUKIN_12_PRODUCTION	17	0.78878	2.04233	6.92e-05	0.00108073	0.000838414	2559	tags=65%, list=12%, signal=57%	TLR8/CCR7/LILRB1/NOD2/THBS1/CMKLR1/C1QBP/ARRB2/SLAMF1/JAK3/TIGIT
	GOBP_NEGATIVE_REGULATION_OF_ADAPTIVE_IMMUNE_RESPONSE	GOBP_NEGATIVE_REGULATION_OF_ADAPTIVE_IMMUNE_RESPONSE	50	0.614847	2.04141	5.81e-05	0.000923198	0.000716201	3397	tags=46%, list=16%, signal=39%	CLEC4G/IL7R/SAMSN1/CR1/PTPRC/LILRB1/PTPN6/NOD2/CD160/LILRB4/IL27RA/KLRD1/XCL1/TNFSF4/C4BPB/HAVCR2/JAK3/C4BPA/IL4R/LOXL3/FOXP3/IL20RB/TBX21
	GOBP_INTERLEUKIN_2_PRODUCTION	GOBP_INTERLEUKIN_2_PRODUCTION	58	0.600092	2.04123	2.66e-05	0.000489329	0.000379613	2167	tags=41%, list=10%, signal=37%	LAPTM5/VSIG4/CR1/CD86/PTPRC/NOD2/SASH3/CD28/CLEC7A/CCR2/IL1B/LILRB4/PNP/GLMN/CD3E/XCL1/CARD11/PRKCQ/CD4/CD80/HAVCR2/LAG3/CD83/MALT1
	GOBP_KILLING_OF_CELLS_OF_OTHER_ORGANISM	GOBP_KILLING_OF_CELLS_OF_OTHER_ORGANISM	54	0.609727	2.04029	3.77e-05	0.000659553	0.00051167	4397	tags=48%, list=20%, signal=38%	CTSG/LYZ/SYK/S100A12/CLEC7A/PRF1/GNLY/HAMP/PF4/LTF/CXCL6/CCL13/P2RX7/DEFA4/NOS2/CAMP/PGLYRP1/GAPDH/F2/CHGA/DEFB118/FCER2/IFNG/BCL2L1/RPS19/BCL2L11
	GOBP_POSITIVE_REGULATION_OF_NATURAL_KILLER_CELL_MEDIATED_CYTOTOXICITY	GOBP_POSITIVE_REGULATION_OF_NATURAL_KILLER_CELL_MEDIATED_CYTOTOXICITY	22	0.750677	2.04016	5.6e-05	0.000903862	0.000701201	1628	tags=45%, list=8%, signal=42%	RASGRP1/CRTAM/VAV1/CADM1/IL18RAP/SLAMF6/CD160/KLRD1/SH2D1A/LAG3
	GOBP_RESPONSE_TO_LIPOTEICHOIC_ACID	GOBP_RESPONSE_TO_LIPOTEICHOIC_ACID	10	0.887024	2.03936	1.43e-05	0.00028583	0.000221742	459	tags=40%, list=2%, signal=39%	TLR2/CD14/TREM2/LBP
	GOBP_REGULATION_OF_MACROPHAGE_MIGRATION	GOBP_REGULATION_OF_MACROPHAGE_MIGRATION	36	0.656208	2.0393	8.84e-05	0.00134577	0.00104402	3135	tags=53%, list=14%, signal=45%	C5AR1/SLAMF8/CCL5/TREM2/CSF1R/MIF/C3AR1/STAP1/EMILIN1/THBS1/CMKLR1/MMP14/PTK2B/CX3CR1/PTK2/IL34/CSF1/P2RX4/RARRES2
	GOBP_INNATE_IMMUNE_RESPONSE_ACTIVATING_SIGNAL_TRANSDUCTION	GOBP_INNATE_IMMUNE_RESPONSE_ACTIVATING_SIGNAL_TRANSDUCTION	110	0.537168	2.03864	4.63e-06	0.000111507	8.65e-05	2718	tags=27%, list=13%, signal=24%	FCN1/TYROBP/FCER1G/HCK/SYK/CLEC4A/LYN/ICAM3/CD209/CLEC10A/PLCG2/KLRD1/PSMA5/CARD11/NRAS/PSMB9/FFAR2/CLEC4E/PSMB8/PSMD14/PSMB10/LILRA2/CHUK/PSMD13/PRKCD/MALT1/MUC5B/RELB/MUC2/BCL10
	GOBP_INFLAMMATORY_RESPONSE_TO_WOUNDING	GOBP_INFLAMMATORY_RESPONSE_TO_WOUNDING	14	0.821525	2.03857	4.98e-05	0.000820752	0.000636726	764	tags=50%, list=4%, signal=48%	HMOX1/HIF1A/TIMP1/ALOX5/CCR2/GRN/SIGLEC10
	GOBP_POSITIVE_THYMIC_T_CELL_SELECTION	GOBP_POSITIVE_THYMIC_T_CELL_SELECTION	14	0.8213	2.03801	4.98e-05	0.000820752	0.000636726	1281	tags=57%, list=6%, signal=54%	CD3D/CD74/PTPRC/CD3G/DOCK2/CD3E/ZAP70/PTPN2
	GOMF_COMPLEMENT_RECEPTOR_ACTIVITY	GOMF_COMPLEMENT_RECEPTOR_ACTIVITY	10	0.886405	2.03794	1.52e-05	0.000299172	0.000232093	1947	tags=80%, list=9%, signal=73%	C5AR1/FPR1/CR1/FPR3/C3AR1/CMKLR1/FPR2/CR2
	GOCC_AZUROPHIL_GRANULE_LUMEN	GOCC_AZUROPHIL_GRANULE_LUMEN	80	0.56849	2.03738	4.41e-06	0.000107679	8.35e-05	2943	tags=39%, list=14%, signal=34%	FABP5/CTSG/LYZ/MNDA/CTSC/RNASE2/PLAC8/MAN2B1/GRN/NPC2/PYCARD/GLA/IMPDH1/GCA/CREG1/FTL/PADI2/GM2A/HEXB/RNASET2/GUSB/GGH/PRKCD/CAP1/FUCA1/CTSA/ARSB/PTGES2/TRAPPC1/RETN/PRSS2
	GOBP_RESPONSE_TO_UV_A	GOBP_RESPONSE_TO_UV_A	13	0.841329	2.03727	5.07e-05	0.000831908	0.00064538	811	tags=31%, list=4%, signal=30%	MMP9/MMP1/TIMP1/OPN3
	GOBP_CELL_CELL_ADHESION_MEDIATED_BY_INTEGRIN	GOBP_CELL_CELL_ADHESION_MEDIATED_BY_INTEGRIN	16	0.796556	2.03544	0.000134428	0.00194303	0.00150737	1333	tags=62%, list=6%, signal=59%	CXCL13/ITGA4/CCL5/DPP4/FERMT3/ADAM9/SKAP1/CD3E/ADA/ITGA5
	GOBP_RESPONSE_TO_PEPTIDOGLYCAN	GOBP_RESPONSE_TO_PEPTIDOGLYCAN	10	0.884409	2.03335	1.66e-05	0.000324211	0.000251517	1540	tags=60%, list=7%, signal=56%	C5AR1/TREM2/IL6/NOD2/MYD88/IRF5
	GOBP_PLATELET_ACTIVATION	GOBP_PLATELET_ACTIVATION	151	0.511251	2.03164	9.19e-07	2.63e-05	2.04e-05	3151	tags=35%, list=15%, signal=30%	ADRA2A/FCER1G/COMP/VWF/HBB/FN1/GNA15/LCK/SYK/PLEK/IL6/COL1A1/VAV1/PTPN6/COL3A1/LCP2/LYN/SH2B3/PIK3CG/COL1A2/FERMT3/PDPN/PF4/PIK3R5/MYL9/PLCG2/ARRB2/MYH9/FZD6/PIK3R6/PRKCQ/PDGFB/METAP1/APOE/TREML1/RAP2B/ADAMTS18/ACTB/DGKD/PRKCD/DGKH/TRPC6/MYL12A/DGKQ/CLIC1/UBASH3B/PF4V1/F2/ADRA2B/GATA1/ADAMTS13/VAV3/CSRP1
	GOBP_NEGATIVE_REGULATION_OF_B_CELL_PROLIFERATION	GOBP_NEGATIVE_REGULATION_OF_B_CELL_PROLIFERATION	17	0.7837	2.02918	9.13e-05	0.00137678	0.00106808	1117	tags=41%, list=5%, signal=39%	TYROBP/MNDA/CASP3/BTK/LYN/CD300A/INPP5D
	GOMF_CYTOKINE_RECEPTOR_ACTIVITY	GOMF_CYTOKINE_RECEPTOR_ACTIVITY	95	0.555922	2.02905	6.43e-06	0.000145934	0.000113213	3105	tags=46%, list=14%, signal=40%	IL7R/CCR1/CCR5/IL2RB/CRLF1/CXCR4/CD74/IL10RA/CCR7/IL21R/CSF2RB/IL2RG/CCRL2/CCR2/IL13RA2/CSF3R/F3/IL18RAP/IL27RA/IL2RA/CMKLR1/CXCR3/IL1R2/CSF2RA/CD44/IL12RB2/IL13RA1/IFNGR1/CXCR6/CD4/CX3CR1/IL18R1/IL12RB1/CXCR2/IL3RA/CCR6/IL9R/IL4R/CNTFR/IL17RA/XCR1/IL15RA/OSMR/GPR35
	GOBP_T_CELL_DIFFERENTIATION_IN_THYMUS	GOBP_T_CELL_DIFFERENTIATION_IN_THYMUS	70	0.579893	2.02787	1.46e-05	0.000290336	0.000225238	1720	tags=31%, list=8%, signal=29%	IL7R/CD3D/CD74/PTPRC/CCR7/CD3G/CD28/ADAM8/IL1B/BCL11B/MAFB/VNN1/DOCK2/JAG2/CD3E/ZAP70/CARD11/ADA/TESPA1/PTPN2/GLI3/RIPK3
	GOBP_POSITIVE_REGULATION_OF_INTERLEUKIN_10_PRODUCTION	GOBP_POSITIVE_REGULATION_OF_INTERLEUKIN_10_PRODUCTION	35	0.655102	2.02764	0.000232548	0.0030822	0.00239112	1165	tags=37%, list=5%, signal=35%	TLR2/SYK/TREM2/IL6/NOD2/SASH3/CD28/CLEC7A/LGALS9/PYCARD/HGF/XCL1/TNFSF4
	GOBP_ENDODERM_FORMATION	GOBP_ENDODERM_FORMATION	50	0.609978	2.02524	7.55e-05	0.00117377	0.000910591	2471	tags=42%, list=11%, signal=37%	MMP9/COL11A1/EOMES/COL4A2/COL5A1/ITGA4/COL5A2/FN1/ITGB2/COL12A1/INHBA/COL8A1/MMP14/SOX17/ITGA5/DUSP2/ITGA7/DUSP4/MMP8/LAMB3/ITGAV
	GOBP_NEGATIVE_REGULATION_OF_EXOCYTOSIS	GOBP_NEGATIVE_REGULATION_OF_EXOCYTOSIS	27	0.690793	2.02418	0.00017542	0.00243293	0.00188743	687	tags=26%, list=3%, signal=25%	HMOX1/ADRA2A/CCR2/IL13RA2/CD300A/LGALS9/CD84
	GOBP_MEMBRANE_LIPID_CATABOLIC_PROCESS	GOBP_MEMBRANE_LIPID_CATABOLIC_PROCESS	33	0.663916	2.02352	0.000134151	0.00194303	0.00150737	2962	tags=52%, list=14%, signal=45%	ENPP2/ENPP7/SPHK1/GALC/GLA/SGPL1/NAGA/NEU1/HEXA/GM2A/PPT1/SMPDL3B/HEXB/PRKCD/NEU4/FUCA1/SMPD3
	GOBP_CYTOKINE_PRODUCTION_INVOLVED_IN_IMMUNE_RESPONSE	GOBP_CYTOKINE_PRODUCTION_INVOLVED_IN_IMMUNE_RESPONSE	90	0.556941	2.02322	3.25e-06	8.25e-05	6.4e-05	1778	tags=28%, list=8%, signal=26%	HMOX1/KIT/LAPTM5/CD74/IL6/IL18/LILRB1/NOD2/SASH3/BTK/CLEC7A/CCR2/IL1B/TNFRSF1B/CD160/LILRB4/XCL1/TNFSF4/SEMA7A/FFAR2/CLC/TNF/IL18R1/CD96/JAK3
	GOBP_POSITIVE_REGULATION_OF_INTERLEUKIN_2_PRODUCTION	GOBP_POSITIVE_REGULATION_OF_INTERLEUKIN_2_PRODUCTION	29	0.67344	2.02145	0.000278597	0.00357714	0.00277509	2167	tags=52%, list=10%, signal=47%	CD86/PTPRC/SASH3/CD28/CLEC7A/CCR2/IL1B/GLMN/CD3E/CARD11/PRKCQ/CD4/CD80/CD83/MALT1
	GOBP_CD4_POSITIVE_OR_CD8_POSITIVE_ALPHA_BETA_T_CELL_LINEAGE_COMMITMENT	GOBP_CD4_POSITIVE_OR_CD8_POSITIVE_ALPHA_BETA_T_CELL_LINEAGE_COMMITMENT	22	0.743249	2.01997	8.77e-05	0.00133841	0.00103832	4000	tags=64%, list=18%, signal=52%	IL6/SLAMF6/CTSL/BATF/LY9/IL12RB1/LOXL3/IL23A/FOXP3/SHH/TOX/TBX21/SPN/IRF4
	GOCC_COLLAGEN_TRIMER	GOCC_COLLAGEN_TRIMER	76	0.571334	2.01832	5.74e-06	0.000134243	0.000104144	910	tags=34%, list=4%, signal=33%	COL11A1/CTHRC1/COL10A1/FCN1/COL4A1/COL4A2/C1QB/COL5A1/COL5A2/LUM/C1QC/COL15A1/COL6A3/COL1A1/COL3A1/COL12A1/MSR1/LOX/COL1A2/EMILIN2/COL18A1/EMILIN1/COL2A1/COL24A1/COL8A1/C1QA
	GOBP_T_CELL_APOPTOTIC_PROCESS	GOBP_T_CELL_APOPTOTIC_PROCESS	48	0.606673	2.01374	8.95e-05	0.00135227	0.00104907	2770	tags=50%, list=13%, signal=44%	IL7R/CCL5/CD27/HIF1A/DOCK8/ADAM8/IDO1/LGALS9/IL2RA/EFNA1/ADA/PRKCQ/CLC/GLI3/SLC46A2/RIPK3/JAK3/PRELID1/PDCD1/LGALS14/BAK1/BCL10/WNT5A/LGALS3
	GOBP_CHEMOKINE_PRODUCTION	GOBP_CHEMOKINE_PRODUCTION	88	0.556748	2.01246	9.77e-06	0.00020729	0.000160812	1561	tags=33%, list=7%, signal=31%	S100A8/HMOX1/S100A9/TLR2/SYK/TREM2/ACKR1/CSF1R/HIF1A/CD74/IL6/IL18/AIF1/IL7/NOD2/ADCYAP1/CLEC7A/LBP/IL1B/LGALS9/PYCARD/LILRB4/MYD88/TLR7/TNFSF4/CXCL6/FFAR2/HAVCR2/TNF
	GOBP_RESPONSE_TO_TUMOR_NECROSIS_FACTOR	GOBP_RESPONSE_TO_TUMOR_NECROSIS_FACTOR	281	0.467978	2.01187	1.75e-09	9.26e-08	7.19e-08	1828	tags=24%, list=8%, signal=22%	CHI3L1/CCL19/TNFRSF11B/CCL18/CXCL16/VCAM1/CCL8/CXCL8/LAPTM5/KRT18/PLVAP/TNFRSF17/CCL11/CD14/CCL4/CCL5/CD27/SYK/COL1A1/CCL23/CCL7/CASP3/LTB/TNFSF8/GGT5/TNFRSF1B/SPHK1/HAMP/TNFSF13B/TNFSF15/PYCARD/AIM2/ADAM9/TNFRSF12A/THBS1/TNFSF11/CCL20/ADAMTS12/ADAM10/CASP1/PSMA5/XCL1/DCSTAMP/TNFSF4/PSMB9/TXNDC17/CASP4/PTPN2/TRAF5/TNFRSF4/CCL13/RNF31/PTK2B/HMHB1/MIR34A/CCL2/MIR142/GAS6/CCL22/TNF/PSMB8/PCK2/PSMD14…
	GOBP_NIK_NF_KAPPAB_SIGNALING	GOBP_NIK_NF_KAPPAB_SIGNALING	160	0.503567	2.01145	6.41e-07	1.88e-05	1.46e-05	3186	tags=32%, list=15%, signal=28%	CHI3L1/CCL19/GREM1/TLR2/LAPTM5/CD14/CD27/TREM2/CD86/IL18/NOD2/NLRC3/IL1B/UACA/SPHK1/LGALS9/TNFSF15/PTP4A3/LIME1/PTPN22/IKBKE/PSMA5/TLR7/PSMB9/TLR6/HAVCR2/TNF/PSMB8/IL18R1/LITAF/PSMD14/RIPK3/PSMB10/ADIPOR1/PHB2/CHUK/RASSF2/PSMD13/CALR/MALT1/MMP8/REL/RELB/NMI/NLRP3/MIR146A/BIRC3/LRRC19/CARD10/ACTN4/IL23A/PPP4C
	GOBP_POSITIVE_REGULATION_OF_INTERLEUKIN_6_PRODUCTION	GOBP_POSITIVE_REGULATION_OF_INTERLEUKIN_6_PRODUCTION	79	0.562271	2.00996	1.03e-05	0.000215315	0.000167038	1780	tags=33%, list=8%, signal=30%	TLR2/TYROBP/LILRB2/TLR8/SYK/CD74/IL6/AIF1/TLR1/CYBA/MAPK13/NOD2/ADCYAP1/CLEC7A/LBP/IL1B/LGALS9/PYCARD/PTAFR/MYD88/POU2F2/TLR7/TNFSF4/TLR6/TNF/LILRA2
	GOBP_AMINO_SUGAR_CATABOLIC_PROCESS	GOBP_AMINO_SUGAR_CATABOLIC_PROCESS	12	0.842658	2.00921	6.91e-05	0.00108073	0.000838414	1673	tags=58%, list=8%, signal=54%	CHI3L1/CHIT1/NPL/NAGK/MGAT1/CHI3L2/CTBS
	GOMF_IGG_BINDING	GOMF_IGG_BINDING	10	0.873228	2.00764	3.84e-05	0.000664812	0.00051575	1771	tags=60%, list=8%, signal=55%	FCGR1B/FCGR3B/FCER1G/FCGR2A/FCGR2C/FCGR1A
	GOCC_ENDOPLASMIC_RETICULUM_LUMEN	GOCC_ENDOPLASMIC_RETICULUM_LUMEN	284	0.466698	2.00545	2.45e-09	1.24e-07	9.62e-08	3346	tags=34%, list=15%, signal=29%	SPP1/SCG2/COL11A1/COL10A1/TNC/COL4A1/MZB1/PLAUR/COL4A2/CTSC/ADAMTS5/COL5A1/IGFBP4/COL5A2/SERPINA1/FN1/COL15A1/COL6A3/IL6/TIMP1/COL1A1/PRSS23/COL3A1/CTSZ/COL12A1/MGAT4A/COL1A2/GPX8/COL18A1/TSPAN15/RCN3/COL2A1/THBS1/COL24A1/COL8A1/GPX7/SERPINH1/IGFBP1/TSPAN33/EDEM2/ADAM10/FGF23/FAM20C/EVA1A/PDGFB/EOGT/P4HA3/CERCAM/CD4/P4HB/IGFBP3/DMP1/GAS6/APOE/FKBP10/ERP29/FMO1/TSPAN14/PDIA6/TMEM132A/WNT5B/CALU/RN…
	GOBP_COMPLEMENT_RECEPTOR_MEDIATED_SIGNALING_PATHWAY	GOBP_COMPLEMENT_RECEPTOR_MEDIATED_SIGNALING_PATHWAY	11	0.844959	2.005	0.00023926	0.0031458	0.00244046	1947	tags=73%, list=9%, signal=66%	C5AR1/FPR1/CR1/FPR3/C3AR1/CMKLR1/FPR2/CR2
	GOBP_POSITIVE_REGULATION_OF_CYTOKINE_PRODUCTION_INVOLVED_IN_IMMUNE_RESPONSE	GOBP_POSITIVE_REGULATION_OF_CYTOKINE_PRODUCTION_INVOLVED_IN_IMMUNE_RESPONSE	51	0.603177	2.00358	5.62e-05	0.000903862	0.000701201	2751	tags=37%, list=13%, signal=33%	LAPTM5/CD74/IL6/IL18/LILRB1/NOD2/SASH3/CLEC7A/IL1B/CD160/XCL1/TNFSF4/SEMA7A/FFAR2/IL18R1/MALT1/NLRP3/BCL10/WNT5A
	GOBP_INTERLEUKIN_8_PRODUCTION	GOBP_INTERLEUKIN_8_PRODUCTION	80	0.558136	2.00027	1.04e-05	0.00021565	0.000167298	1561	tags=32%, list=7%, signal=30%	CHI3L1/FCN1/TLR2/CD2/CD14/TLR8/SYK/CD74/IL6/PTPRC/TLR1/NOD2/CLEC7A/LBP/F3/IL1B/SERPINE1/LGALS9/CD33/PYCARD/PTPN22/MYD88/TLR7/FFAR2/TLR6/TNF
	GOBP_DETECTION_OF_MECHANICAL_STIMULUS_INVOLVED_IN_SENSORY_PERCEPTION_OF_SOUND	GOBP_DETECTION_OF_MECHANICAL_STIMULUS_INVOLVED_IN_SENSORY_PERCEPTION_OF_SOUND	10	0.868666	1.99716	4.98e-05	0.000820752	0.000636726	71	tags=20%, list=0%, signal=20%	COL11A1/KIT
	GOBP_POSITIVE_REGULATION_OF_INFLAMMATORY_RESPONSE	GOBP_POSITIVE_REGULATION_OF_INFLAMMATORY_RESPONSE	117	0.521806	1.99691	1.01e-05	0.0002131	0.000165319	2560	tags=38%, list=12%, signal=33%	S100A8/S100A9/PLA2G7/TLR2/CTSC/TREM2/IL6/S100A12/CCR7/IL18/VAMP8/PTGER4/MAPK13/AGT/BTK/CD28/CCR2/LBP/TGM2/GPSM3/SUCNR1/PIK3CG/ADAM8/IL1B/GRN/IDO1/SERPINE1/STAP1/GPR4/TNFSF11/TLR7/TNFSF4/FFAR2/ETS1/MIR142/TNF/C2CD4B/VAMP7/TNFRSF11A/MMP8/NMI/TLR10/CCL24/PLA2G2A
	GOBP_NEGATIVE_REGULATION_OF_LEUKOCYTE_MIGRATION	GOBP_NEGATIVE_REGULATION_OF_LEUKOCYTE_MIGRATION	39	0.630696	1.99461	0.000112479	0.00166541	0.00129199	1822	tags=46%, list=8%, signal=42%	HMOX1/GREM1/SLAMF8/CXCL12/PTGER4/DPP4/MIF/CD300A/ADTRP/STAP1/IL27RA/EMILIN1/NBL1/GCSAM/ADA/CCL2/RIN3/PADI2
	GOBP_POSITIVE_REGULATION_OF_NATURAL_KILLER_CELL_MEDIATED_IMMUNITY	GOBP_POSITIVE_REGULATION_OF_NATURAL_KILLER_CELL_MEDIATED_IMMUNITY	26	0.690187	1.99313	0.000385261	0.00468152	0.00363185	1628	tags=38%, list=8%, signal=36%	RASGRP1/CRTAM/VAV1/CADM1/IL18RAP/SLAMF6/CD160/KLRD1/SH2D1A/LAG3
	GOBP_POSITIVE_REGULATION_OF_INTERLEUKIN_8_PRODUCTION	GOBP_POSITIVE_REGULATION_OF_INTERLEUKIN_8_PRODUCTION	55	0.591966	1.99277	0.000117895	0.00173388	0.00134512	1218	tags=36%, list=6%, signal=34%	FCN1/TLR2/CD2/CD14/TLR8/SYK/CD74/IL6/TLR1/NOD2/CLEC7A/LBP/F3/IL1B/SERPINE1/LGALS9/PYCARD/MYD88/TLR7/FFAR2
	GOBP_GLYCOLIPID_CATABOLIC_PROCESS	GOBP_GLYCOLIPID_CATABOLIC_PROCESS	15	0.79324	1.99248	0.000249838	0.0032588	0.00252812	2481	tags=67%, list=11%, signal=59%	GALC/GLA/NAGA/NEU1/HEXA/GM2A/HEXB/PRKCD/NEU4/FUCA1
	GOBP_POSITIVE_REGULATION_OF_T_CELL_MEDIATED_IMMUNITY	GOBP_POSITIVE_REGULATION_OF_T_CELL_MEDIATED_IMMUNITY	46	0.606413	1.99199	0.000136435	0.00196264	0.00152258	2423	tags=33%, list=11%, signal=29%	HLA-DRA/IL6/PTPRC/IL18/CD1D/SASH3/IL1B/XCL1/TNFSF4/CD1C/IL18R1/IL12RB1/HLA-B/MALT1/NLRP3
	GOBP_GLYCOPROTEIN_CATABOLIC_PROCESS	GOBP_GLYCOPROTEIN_CATABOLIC_PROCESS	24	0.707275	1.99091	0.000432182	0.00512845	0.00397857	2437	tags=46%, list=11%, signal=41%	MMP12/HPSE/CTSL/ADAMTS9/EDEM1/ADAMTS12/EDEM2/MANBA/FBXO27/NEU4/STT3B
	GOBP_POSITIVE_REGULATION_OF_T_CELL_RECEPTOR_SIGNALING_PATHWAY	GOBP_POSITIVE_REGULATION_OF_T_CELL_RECEPTOR_SIGNALING_PATHWAY	13	0.822099	1.99071	0.000114812	0.00169612	0.00131582	1140	tags=54%, list=5%, signal=51%	LCK/TRAT1/CCR7/KCNN4/CARD11/ADA/TESPA1
	GOMF_CYSTEINE_TYPE_ENDOPEPTIDASE_INHIBITOR_ACTIVITY	GOMF_CYSTEINE_TYPE_ENDOPEPTIDASE_INHIBITOR_ACTIVITY	53	0.597607	1.99018	6.15e-05	0.000974245	0.000755803	3074	tags=30%, list=14%, signal=26%	CSTA/SPOCK1/RPS6KA1/CD27/CST7/TNFAIP8/PTTG1/BIRC7/LTF/CST6/GAS6/CARD16/DPEP1/MT3/BIRC3/NAIP
	GOBP_HORMONE_CATABOLIC_PROCESS	GOBP_HORMONE_CATABOLIC_PROCESS	11	0.838607	1.98992	0.000330405	0.00409827	0.00317937	1381	tags=45%, list=6%, signal=43%	SPP1/DIO2/ACE/DIO3/HSD17B6
	GOBP_NEGATIVE_REGULATION_OF_CYSTEINE_TYPE_ENDOPEPTIDASE_ACTIVITY	GOBP_NEGATIVE_REGULATION_OF_CYSTEINE_TYPE_ENDOPEPTIDASE_ACTIVITY	75	0.561471	1.98909	1.85e-05	0.000353161	0.000273976	2642	tags=33%, list=12%, signal=29%	MMP9/SFRP2/PLAUR/LAMP3/RPS6KA1/CD27/CST7/GPX1/TNFAIP8/LTF/THBS1/ARRB2/HGF/VEGFA/CD44/GAS6/TNF/MICAL1/CARD16/CARD8/BCL2L12/TRIAP1/DPEP1/MT3/IFI6
	GOMF_G_PROTEIN_COUPLED_CHEMOATTRACTANT_RECEPTOR_ACTIVITY	GOMF_G_PROTEIN_COUPLED_CHEMOATTRACTANT_RECEPTOR_ACTIVITY	26	0.68871	1.98886	0.000445968	0.00526354	0.00408337	3105	tags=54%, list=14%, signal=46%	CCR1/CCR5/CXCR4/CCR7/CCRL2/CCR2/CMKLR1/CXCR3/CXCR6/CX3CR1/CXCR2/CCR6/XCR1/GPR35
	GOBP_NEGATIVE_REGULATION_OF_T_CELL_RECEPTOR_SIGNALING_PATHWAY	GOBP_NEGATIVE_REGULATION_OF_T_CELL_RECEPTOR_SIGNALING_PATHWAY	22	0.731735	1.98868	0.000140854	0.00202178	0.00156846	1310	tags=55%, list=6%, signal=51%	LAPTM5/THY1/PTPN6/SLA2/CD160/LILRB4/PTPN22/PVRIG/UBASH3A/PTPRJ/PTPN2/SH2D1A
	GOBP_NEGATIVE_REGULATION_OF_CYTOKINE_PRODUCTION	GOBP_NEGATIVE_REGULATION_OF_CYTOKINE_PRODUCTION	260	0.470125	1.9879	2.02e-08	8.84e-07	6.85e-07	2946	tags=34%, list=14%, signal=30%	HMOX1/TYROBP/LAPTM5/TLR8/FN1/TREM2/SRGN/CLEC4A/VSIG4/CR1/IL6/PTPRC/CCR7/LILRB1/PTGER4/PTPN6/LRRC32/RGCC/NOD2/BTK/NLRC3/LBP/LILRA4/INHBA/RNF128/ATP2B1/CSK/IDO1/LGALS9/CD33/PYCARD/LILRB4/CD84/IL27RA/LTF/SLC11A1/NCKAP1L/THBS1/PTPN22/CMKLR1/IL1R2/IKBKE/C1QBP/ARRB2/NLRC5/INHBB/HGF/XCL1/INPP5D/TNFSF4/MC1R/IGF1/MIR34A/MIR142/TLR6/GAS6/HAVCR2/TNF/CX3CR1/RNF135/LAG3/SLAMF1/ERRFI1/LEF1/CD96/JAK3/CARD16/CAR…
	GOBP_DEFENSE_RESPONSE_TO_GRAM_NEGATIVE_BACTERIUM	GOBP_DEFENSE_RESPONSE_TO_GRAM_NEGATIVE_BACTERIUM	66	0.571342	1.98688	5.54e-05	0.00089728	0.000696095	3422	tags=36%, list=16%, signal=31%	IGHM/CTSG/LYZ/RNASE6/IL6/MPEG1/LBP/CD160/SERPINE1/PYCARD/LTF/SLC11A1/CXCL6/CD4/DEFA4/NOS2/CAMP/PRB3/F2/CHGA/RARRES2/IL23A/DEFB118/DEFB1
	GOBP_POSITIVE_REGULATION_OF_NIK_NF_KAPPAB_SIGNALING	GOBP_POSITIVE_REGULATION_OF_NIK_NF_KAPPAB_SIGNALING	65	0.570037	1.98657	4.53e-05	0.000754547	0.000585365	2404	tags=34%, list=11%, signal=30%	CCL19/GREM1/TLR2/LAPTM5/CD14/CD27/TREM2/CD86/IL18/NOD2/IL1B/SPHK1/LGALS9/PTP4A3/TLR7/HAVCR2/TNF/IL18R1/PHB2/CALR/MMP8/NMI
	GOBP_NEGATIVE_REGULATION_OF_T_CELL_MEDIATED_IMMUNITY	GOBP_NEGATIVE_REGULATION_OF_T_CELL_MEDIATED_IMMUNITY	21	0.733552	1.98555	0.000492758	0.00573343	0.0044479	1036	tags=38%, list=5%, signal=36%	CLEC4G/IL7R/PTPRC/LILRB1/NOD2/LILRB4/KLRD1/XCL1
	GOBP_T_CELL_DIFFERENTIATION_INVOLVED_IN_IMMUNE_RESPONSE	GOBP_T_CELL_DIFFERENTIATION_INVOLVED_IN_IMMUNE_RESPONSE	69	0.566769	1.98456	2.6e-05	0.000479978	0.000372359	3397	tags=43%, list=16%, signal=37%	CCL19/FCER1G/EOMES/HLA-DRA/GPR183/CD86/IL6/IL18/PTGER4/SLAMF6/LGALS9/TNFSF4/BATF/LY9/CD80/IL18R1/LEF1/IL12RB1/JAK3/SOCS5/MALT1/RELB/NLRP3/SEMA4A/IL4R/LOXL3/ENTPD7/IL23A/FOXP3/TBX21
	GOMF_CARBOHYDRATE_BINDING	GOMF_CARBOHYDRATE_BINDING	218	0.477792	1.9844	3.11e-08	1.32e-06	1.02e-06	2394	tags=31%, list=11%, signal=28%	PRG4/CHI3L1/CLEC5A/CLEC4G/CD93/FCN1/ENPP2/KLRB1/HLA-DRA/PYGL/FBP1/CLEC2B/CLEC4A/HK3/PLOD2/CD72/GALNT3/SLC2A5/GALNT1/SLC2A3/CD69/ENPP1/CLEC7A/ACAN/CD209/MAN2B1/CLEC1A/GALNT6/LGALS9/CD33/CLEC10A/SIGLEC10/OLR1/GPI/CLEC11A/SIGLEC7/SIGLEC9/KLRD1/LGALS2/PTX3/GAA/CLEC2D/CHI3L2/CLEC2L/CLC/CD248/LOXL2/CLEC4E/P4HA3/NPTX2/KLRF1/FUOM/EMC7/MAN2A1/GALNT14/GUSB/ASGR1/LGALS14/CALR/SIGLEC1/GNPNAT1/P4HA1/CLECL1/OG…
	GOMF_MHC_PROTEIN_COMPLEX_BINDING	GOMF_MHC_PROTEIN_COMPLEX_BINDING	21	0.733089	1.9843	0.000502143	0.00580156	0.00450076	1399	tags=67%, list=6%, signal=62%	HLA-DMB/HLA-DRA/LILRB2/HLA-DMA/CD74/CD8A/HLA-DOB/LILRB1/MS4A1/CD160/PKM/KLRD1/HLA-DOA/CD4
	GOBP_REGULATION_OF_BONE_REMODELING	GOBP_REGULATION_OF_BONE_REMODELING	50	0.597373	1.98339	0.000158349	0.0022291	0.0017293	1710	tags=38%, list=8%, signal=35%	SPP1/TNFRSF11B/GREM1/GPR137B/TMEM119/SYK/CSF1R/IL6/ADAM8/CSK/HAMP/TNFSF11/CD38/CA2/DCSTAMP/INPP5D/SIGLEC15/TFRC/P2RX7
	GOMF_SH2_DOMAIN_BINDING	GOMF_SH2_DOMAIN_BINDING	37	0.635349	1.98193	0.000147843	0.00209466	0.001625	1633	tags=41%, list=8%, signal=38%	KIT/PAG1/LCK/SYK/LILRB1/BLNK/LAX1/PTPN6/SIT1/LAT2/SIGLEC10/SKAP1/TRPV4/SH3PXD2B/SLAMF1
	GOCC_CLATHRIN_COATED_VESICLE_MEMBRANE	GOCC_CLATHRIN_COATED_VESICLE_MEMBRANE	108	0.52286	1.98128	1.6e-05	0.000315002	0.000244373	3205	tags=34%, list=15%, signal=29%	FCGR1B/IL7R/CD3D/HLA-DRA/HLA-DPA1/CEMIP/HLA-DQB1/CD74/VAMP8/CD3G/HLA-DPB1/HLA-DRB4/AP2S1/HLA-DQA1/ROR2/DAB2/AP1B1/SYT1/CD4/M6PR/SGIP1/APOE/NCALD/SLC18A2/TFRC/FCGR1A/NECAP2/VAMP7/NECAP1/HLA-DQB2/IGF2R/PICALM/WNT5A/CLTCL1/AP1G2/TGFA/HIP1R
	GOBP_LYMPHOCYTE_APOPTOTIC_PROCESS	GOBP_LYMPHOCYTE_APOPTOTIC_PROCESS	70	0.566222	1.98006	3.82e-05	0.000662045	0.000513604	2770	tags=41%, list=13%, signal=36%	IL7R/CCL5/CD27/HIF1A/CD74/CD3G/BTK/DOCK8/LYN/ADAM8/IDO1/LGALS9/BIRC7/IL2RA/EFNA1/ADA/PRKCQ/CLC/GLI3/SLC46A2/RIPK3/JAK3/PRELID1/PDCD1/LGALS14/BAK1/BCL10/WNT5A/LGALS3
	GOBP_NEGATIVE_REGULATION_OF_DEFENSE_RESPONSE	GOBP_NEGATIVE_REGULATION_OF_DEFENSE_RESPONSE	185	0.48972	1.97963	1.43e-07	4.94e-06	3.83e-06	2752	tags=32%, list=13%, signal=29%	MMP12/SLAMF8/TNFAIP6/VSIG4/CR1/CST7/PTPRC/LILRB1/AOAH/PTGER4/ALOX5/NOD2/GPX1/ADCYAP1/NLRC3/HTRA1/TNFRSF1B/GRN/LGALS9/HAMP/WFDC1/METRNL/IL2RA/SIGLEC10/MICB/A2M/CDH5/C1QBP/ARRB2/NLRC5/TNFAIP8L2/KLRD1/SEC14L1/HGF/ADA/PTPN2/PBK/FPR2/RB1/NR1H3/SERPINF1/IGF1/MIR142/HAVCR2/APOE/CD96/SOCS3/SIRPA/SMPDL3B/LPCAT3/PRKCD/SOCS5/HLA-B/FNDC4/NMI/NLRP3/YTHDF2/DUSP10/TARBP2/MIR146A
	GOBP_REGULATION_OF_SYSTEMIC_ARTERIAL_BLOOD_PRESSURE_BY_CIRCULATORY_RENIN_ANGIOTENSIN	GOBP_REGULATION_OF_SYSTEMIC_ARTERIAL_BLOOD_PRESSURE_BY_CIRCULATORY_RENIN_ANGIOTENSIN	16	0.774652	1.97947	0.000392352	0.00475014	0.00368508	2013	tags=56%, list=9%, signal=51%	CPA3/CTSG/ENPEP/CMA1/CTSZ/SUCNR1/ACE/PCSK5/ATP6AP2
	GOBP_PLATELET_AGGREGATION	GOBP_PLATELET_AGGREGATION	59	0.579412	1.97515	3.04e-05	0.000548536	0.000425545	3151	tags=41%, list=15%, signal=35%	COMP/HBB/FN1/SYK/PLEK/PTPN6/LYN/SH2B3/PIK3CG/FERMT3/PDPN/MYL9/MYH9/PRKCQ/METAP1/RAP2B/ADAMTS18/ACTB/PRKCD/MYL12A/CLIC1/UBASH3B/GATA1/CSRP1
	GOBP_REGULATORY_T_CELL_DIFFERENTIATION	GOBP_REGULATORY_T_CELL_DIFFERENTIATION	31	0.65378	1.97459	0.00025905	0.00336061	0.00260711	4227	tags=61%, list=20%, signal=49%	HLA-DRA/LILRB2/CR1/CD28/LGALS9/PLA2G2D/LILRB4/IL2RA/TNFSF4/LAG3/TNFRSF18/FANCA/DUSP10/FOXP3/TOX/SOCS1/HLA-G/IFNG/FUT7
	GOBP_ANTIGEN_PROCESSING_AND_PRESENTATION_OF_EXOGENOUS_PEPTIDE_ANTIGEN_VIA_MHC_CLASS_I	GOBP_ANTIGEN_PROCESSING_AND_PRESENTATION_OF_EXOGENOUS_PEPTIDE_ANTIGEN_VIA_MHC_CLASS_I	75	0.557372	1.97457	2.72e-05	0.000498611	0.000386814	4881	tags=43%, list=23%, signal=33%	FCGR1B/FCER1G/NCF2/CLEC4A/VAMP8/CYBA/NCF4/CYBB/PSMA5/PSMB9/PSMB8/PSMD14/PSMB10/FCGR1A/CHUK/PSMD13/CALR/HLA-B/HLA-C/ITGAV/NCF1/PSMD10/TAP2/HLA-G/PSMB3/PSMD8/HLA-F/PSMA1/PSMB2/PSMA2/PSMA4/TAP1
	GOBP_REGULATION_OF_LYMPHOCYTE_APOPTOTIC_PROCESS	GOBP_REGULATION_OF_LYMPHOCYTE_APOPTOTIC_PROCESS	53	0.592634	1.97362	8.03e-05	0.00123112	0.000955085	2770	tags=47%, list=13%, signal=41%	IL7R/CCL5/CD27/HIF1A/CD74/CD3G/BTK/DOCK8/LYN/ADAM8/IDO1/LGALS9/BIRC7/EFNA1/ADA/PRKCQ/SLC46A2/RIPK3/JAK3/PRELID1/PDCD1/LGALS14/BCL10/WNT5A/LGALS3
	GOBP_NEGATIVE_REGULATION_OF_MAST_CELL_ACTIVATION	GOBP_NEGATIVE_REGULATION_OF_MAST_CELL_ACTIVATION	12	0.827297	1.97258	0.000173281	0.00241345	0.00187231	852	tags=58%, list=4%, signal=56%	HMOX1/CD300LF/IL13RA2/CD300A/LGALS9/CD84/MILR1
	GOBP_REGULATION_OF_DENDRITIC_CELL_CHEMOTAXIS	GOBP_REGULATION_OF_DENDRITIC_CELL_CHEMOTAXIS	10	0.857731	1.97202	7.95e-05	0.00122149	0.000947609	2572	tags=80%, list=12%, signal=71%	SLAMF8/CCR7/LGALS9/C1QBP/GAS6/CALR/CCR6/CCL21
	GOMF_CHEMOKINE_BINDING	GOMF_CHEMOKINE_BINDING	33	0.646698	1.97104	0.00030245	0.00382366	0.00296633	2958	tags=58%, list=14%, signal=50%	CCR1/CCR5/ITGA4/CXCR4/ACKR1/CCR7/CCRL2/CCR2/PDPN/A2M/CXCR3/PLP2/CXCR6/CX3CR1/CXCR2/CCR6/ITGAV/ITGB1/XCR1
	GOBP_CYTOKINE_PRODUCTION_INVOLVED_IN_INFLAMMATORY_RESPONSE	GOBP_CYTOKINE_PRODUCTION_INVOLVED_IN_INFLAMMATORY_RESPONSE	46	0.599885	1.97055	0.000198551	0.00269685	0.00209217	2946	tags=48%, list=14%, signal=41%	HIF1A/IL6/ALOX5/NOD2/NLRC3/CLEC7A/GPSM3/PYCARD/LILRB4/IL1R2/GBP5/MYD88/PLD3/TLR6/TNF/SIRPA/NOS2/CD6/MIR146A/ADCY7/LEP/F2
	GOBP_POSITIVE_REGULATION_OF_MACROPHAGE_MIGRATION	GOBP_POSITIVE_REGULATION_OF_MACROPHAGE_MIGRATION	23	0.713144	1.97	0.000124819	0.00182346	0.00141461	3135	tags=61%, list=14%, signal=52%	C5AR1/CCL5/TREM2/CSF1R/C3AR1/THBS1/CMKLR1/MMP14/CX3CR1/PTK2/IL34/CSF1/P2RX4/RARRES2
	GOBP_ZINC_ION_TRANSPORT	GOBP_ZINC_ION_TRANSPORT	27	0.672014	1.96915	0.000413279	0.00494881	0.00383921	2926	tags=41%, list=14%, signal=35%	TMEM163/TRPM2/SLC39A8/SLC39A4/SLC39A2/SLC39A14/SLC39A5/SLC30A7/MT3/SLC39A13/SLC39A1
	GOMF_C_C_CHEMOKINE_BINDING	GOMF_C_C_CHEMOKINE_BINDING	24	0.699473	1.96894	0.00056206	0.00629469	0.00488331	2308	tags=50%, list=11%, signal=45%	CCR1/CCR5/CXCR4/ACKR1/CCR7/CCRL2/CCR2/CXCR3/CXCR6/CX3CR1/CXCR2/CCR6
	GOBP_INTERLEUKIN_17_PRODUCTION	GOBP_INTERLEUKIN_17_PRODUCTION	34	0.642736	1.96841	0.000237413	0.00312776	0.00242647	1268	tags=32%, list=6%, signal=31%	IL6/IL18/NOD2/SLAMF6/SPHK1/IL27RA/NCKAP1L/MYD88/TNFSF4/LY9/PRKCQ
	GOMF_POLYSACCHARIDE_BINDING	GOMF_POLYSACCHARIDE_BINDING	19	0.738259	1.9677	0.000401462	0.00483372	0.00374992	1079	tags=37%, list=5%, signal=35%	PRG4/CLEC4G/ENPP2/HLA-DRA/ENPP1/CLEC7A/PTX3
	GOBP_ACTIVATION_OF_INNATE_IMMUNE_RESPONSE	GOBP_ACTIVATION_OF_INNATE_IMMUNE_RESPONSE	135	0.502307	1.96714	4.38e-06	0.000107534	8.34e-05	2329	tags=24%, list=11%, signal=21%	FCN1/TYROBP/FCER1G/MNDA/HCK/SYK/CLEC4A/LYN/ICAM3/CD209/PYCARD/AIM2/CLEC10A/NLRC4/PLCG2/KLRD1/PSMA5/CARD11/NRAS/PSMB9/FFAR2/CLEC4E/PSMB8/PSMD14/PSMB10/LILRA2/CHUK/PSMD13/PRKCD/MALT1/MUC5B/RELB
	GOBP_POSITIVE_REGULATION_OF_PRODUCTION_OF_MOLECULAR_MEDIATOR_OF_IMMUNE_RESPONSE	GOBP_POSITIVE_REGULATION_OF_PRODUCTION_OF_MOLECULAR_MEDIATOR_OF_IMMUNE_RESPONSE	90	0.54146	1.96698	1.06e-05	0.000218669	0.00016964	2751	tags=32%, list=13%, signal=28%	MZB1/LAPTM5/CD74/IL6/PTPRC/IL18/LILRB1/NOD2/SASH3/CD28/CLEC7A/IL1B/CD160/PTPN22/GPI/XCL1/TNFSF4/SEMA7A/FFAR2/TNFRSF4/IL18R1/TFRC/MAD2L2/MALT1/NLRP3/CD244/IL4R/BCL10/WNT5A
	GOBP_POSITIVE_REGULATION_OF_INTERLEUKIN_17_PRODUCTION	GOBP_POSITIVE_REGULATION_OF_INTERLEUKIN_17_PRODUCTION	18	0.751608	1.96683	0.000391542	0.00474907	0.00368425	1268	tags=44%, list=6%, signal=42%	IL6/IL18/NOD2/SLAMF6/SPHK1/MYD88/LY9/PRKCQ
	GOBP_REGULATION_OF_HEMOPOIESIS	GOBP_REGULATION_OF_HEMOPOIESIS	364	0.450372	1.96589	1.59e-09	8.63e-08	6.7e-08	2167	tags=29%, list=10%, signal=26%	CCL19/IL7R/TYROBP/SLAMF8/CCR1/CD2/HLA-DRA/LILRB2/GPR137B/NRARP/HCLS1/C1QC/CD27/SYK/TREM2/EVI2B/GPR171/CR1/HIF1A/CD74/CD86/PTPRC/CRTAM/IL18/LILRB1/PTPN6/GPR68/IL7/PRDM1/SASH3/BTK/CD28/LYN/CCR2/NME1/CSF3R/INHBA/RHOH/LILRB3/RUNX3/LOX/ADAM8/MAFB/LGALS9/VNN1/LILRB4/NFAM1/PF4/LTF/IL2RA/NCKAP1L/THBS1/TNFSF11/ZNF683/PNP/ROR2/MYL9/MEF2C/ZAP70/CA2/DCSTAMP/MMP14/CARD11/PIK3R6/FBXW7/HLA-DOA/ADA/INPP5D/TESC/T…
	GOBP_IMMUNOLOGICAL_SYNAPSE_FORMATION	GOBP_IMMUNOLOGICAL_SYNAPSE_FORMATION	13	0.81175	1.96565	0.000209673	0.0028188	0.00218678	2770	tags=69%, list=13%, signal=60%	CCL19/CCR7/DOCK8/PRF1/DOCK2/HAVCR2/CCL21/CD6/LGALS3
	GOBP_DENDRITIC_CELL_ANTIGEN_PROCESSING_AND_PRESENTATION	GOBP_DENDRITIC_CELL_ANTIGEN_PROCESSING_AND_PRESENTATION	12	0.82325	1.96293	0.000198526	0.00269685	0.00209217	769	tags=67%, list=4%, signal=64%	CCL19/HLA-DRA/CLEC4A/CD74/CCR7/NOD2/SLC11A1/THBS1
	GOBP_IMMUNOGLOBULIN_PRODUCTION	GOBP_IMMUNOGLOBULIN_PRODUCTION	98	0.531936	1.96209	8.94e-06	0.0001926	0.000149416	3057	tags=34%, list=14%, signal=29%	IGKC/IGLV1-44/MZB1/HLA-DQB1/CR1/CD86/IL6/PTPRC/SASH3/BTK/CD28/IL13RA2/GAPT/IL27RA/GPI/IGLV6-57/XCL1/TNFSF4/BATF/TNFRSF4/TNF/TFRC/FCRL3/PHB2/XRCC4/MAD2L2/CCR6/TMBIM6/IL4R/POLL/VPREB3/XBP1/DNAJB9
	GOMF_CORECEPTOR_ACTIVITY	GOMF_CORECEPTOR_ACTIVITY	44	0.60035	1.9619	0.000325825	0.00406447	0.00315314	2957	tags=43%, list=14%, signal=37%	CCR5/LY96/ITGA4/CXCR4/CD86/CD8A/CD28/LILRA4/NRP1/ROR2/CXCR6/CD4/GPC6/CD80/GPC4/FCRL1/ITGAV/ITGB1/ENG
	GOBP_FC_EPSILON_RECEPTOR_SIGNALING_PATHWAY	GOBP_FC_EPSILON_RECEPTOR_SIGNALING_PATHWAY	113	0.514672	1.96093	1.81e-05	0.000348586	0.000270427	2167	tags=27%, list=10%, signal=24%	IGLC1/IGKC/IGLV1-44/FCER1G/ITK/SYK/VAV1/BTK/LCP2/LYN/LILRA4/FCER1A/LAT2/GRB2/IGLV6-57/PLCG2/PSMA5/CARD11/MS4A2/PSMB9/PRKCQ/MAP3K1/SHC1/PSMB8/PSMD14/PSMB10/LAT/CHUK/PSMD13/MALT1
	GOBP_REGULATION_OF_PATTERN_RECOGNITION_RECEPTOR_SIGNALING_PATHWAY	GOBP_REGULATION_OF_PATTERN_RECOGNITION_RECEPTOR_SIGNALING_PATHWAY	87	0.541547	1.96086	1.09e-05	0.000222777	0.000172827	1994	tags=30%, list=9%, signal=27%	TLR2/CD14/LY96/CD300LF/TLR1/CYBA/NOD2/LYN/LBP/LILRA4/CD300A/GFI1/LTF/SLC15A3/PTPN22/C1QBP/ARRB2/PELI1/SEC14L1/NR1H3/SLC46A2/TLR6/FCRL3/LILRA2/SMPDL3B/FLOT1
	GOBP_REGULATION_OF_MACROPHAGE_CHEMOTAXIS	GOBP_REGULATION_OF_MACROPHAGE_CHEMOTAXIS	26	0.678267	1.95871	0.000624156	0.00693108	0.00537702	3135	tags=54%, list=14%, signal=46%	C5AR1/SLAMF8/CCL5/CSF1R/MIF/C3AR1/STAP1/THBS1/CMKLR1/PTK2B/PTK2/IL34/CSF1/RARRES2
	GOBP_REGULATION_OF_NEUTROPHIL_ACTIVATION	GOBP_REGULATION_OF_NEUTROPHIL_ACTIVATION	10	0.851567	1.95784	0.000110419	0.00163859	0.00127119	932	tags=70%, list=4%, signal=67%	SYK/ITGB2/ITGAM/CD300A/GRN/PTAFR/CD177
	GOBP_NEGATIVE_REGULATION_OF_TISSUE_REMODELING	GOBP_NEGATIVE_REGULATION_OF_TISSUE_REMODELING	20	0.729481	1.95687	0.000468353	0.00549813	0.00426536	1710	tags=50%, list=8%, signal=46%	TNFRSF11B/GREM1/GPR137B/TMEM119/IL6/CSK/HAMP/CD38/INPP5D/P2RX7
	GOBP_REGULATION_OF_T_HELPER_CELL_DIFFERENTIATION	GOBP_REGULATION_OF_T_HELPER_CELL_DIFFERENTIATION	36	0.629551	1.95646	0.000333893	0.00413374	0.00320689	4000	tags=50%, list=18%, signal=41%	CCL19/HLA-DRA/CD86/IL18/TNFSF4/CD80/IL12RB1/JAK3/SOCS5/MALT1/NLRP3/IL4R/LOXL3/IL23A/FOXP3/TBX21/HLX/IRF4
	GOCC_CLATHRIN_COATED_ENDOCYTIC_VESICLE_MEMBRANE	GOCC_CLATHRIN_COATED_ENDOCYTIC_VESICLE_MEMBRANE	34	0.638716	1.9561	0.000282507	0.00362027	0.00280854	2751	tags=47%, list=13%, signal=41%	FCGR1B/HLA-DRA/HLA-DPA1/HLA-DQB1/CD74/HLA-DPB1/HLA-DRB4/AP2S1/HLA-DQA1/ROR2/SGIP1/APOE/FCGR1A/HLA-DQB2/PICALM/WNT5A
	GOBP_REGULATION_OF_DEFENSE_RESPONSE_TO_VIRUS_BY_HOST	GOBP_REGULATION_OF_DEFENSE_RESPONSE_TO_VIRUS_BY_HOST	35	0.631988	1.9561	0.000640292	0.00708633	0.00549746	1693	tags=26%, list=8%, signal=24%	MMP12/LILRB1/PYCARD/AIM2/MICB/PTPN22/APOBEC3G/IL12RB1/APOBEC3F
	GOBP_TOLL_LIKE_RECEPTOR_2_SIGNALING_PATHWAY	GOBP_TOLL_LIKE_RECEPTOR_2_SIGNALING_PATHWAY	16	0.765311	1.9556	0.000561925	0.00629469	0.00488331	1499	tags=44%, list=7%, signal=41%	TLR2/TLR1/CYBA/NOD2/LYN/PIK3AP1/TLR6
	GOBP_DIVALENT_INORGANIC_CATION_HOMEOSTASIS	GOBP_DIVALENT_INORGANIC_CATION_HOMEOSTASIS	464	0.440023	1.95546	1e-10	6.51e-09	5.05e-09	2572	tags=26%, list=12%, signal=23%	S100A8/CCL19/S100A9/CD52/C5AR1/CCL8/CXCL13/CXCL12/CCR1/THY1/GPR65/FAM20A/CCR5/CORO1A/CCL11/CEMIP/STC1/CCL5/CXCR4/GNA15/LCK/CXCL10/FPR1/P2RY6/SNX10/PTPRC/CCR7/EDNRA/PTGER4/CXCL9/PTPN6/CCL23/CCL7/CCRL2/LYN/ADCYAP1/TCIRG1/CCR2/FPR3/TGM2/PTGER2/ATP2B1/PIK3CG/MS4A1/P2RY8/C3AR1/SLC1A1/CYSLTR1/GPR18/TRPM2/SLC39A8/GPR4/S1PR4/SLC11A1/SLC39A4/LIME1/TNFSF11/P2RX5/CMKLR1/CXCR3/LPAR6/CD38/CDH5/PLCG2/APLNR/XCL…
	GOBP_REGULATION_OF_CELL_CELL_ADHESION_MEDIATED_BY_INTEGRIN	GOBP_REGULATION_OF_CELL_CELL_ADHESION_MEDIATED_BY_INTEGRIN	11	0.823719	1.9546	0.000627435	0.00695575	0.00539615	1116	tags=64%, list=5%, signal=60%	CXCL13/CCL5/DPP4/FERMT3/SKAP1/CD3E/ADA
	GOBP_ENTRY_INTO_HOST	GOBP_ENTRY_INTO_HOST	142	0.4947	1.95441	3.74e-06	9.37e-05	7.27e-05	2820	tags=30%, list=13%, signal=26%	CLEC5A/CLEC4G/FCN1/CXCL8/CCR5/CXCR4/CR1/CD74/CD86/VAMP8/ITGB7/DPP4/CD209/LGALS9/NRP1/CTSL/GRB2/ANPEP/PTX3/SELPLG/ITGA5/TNFRSF4/CD4/P4HB/CD80/GAS6/SLAMF1/TFRC/IFITM2/CDK1/NPC1/CR2/SIGLEC1/EFNB3/EPHA2/ITGAV/MRC1/CIITA/ITGB1/CLDN1/TRIM14/IFITM1
	GOBP_RESPONSE_TO_INTERLEUKIN_2	GOBP_RESPONSE_TO_INTERLEUKIN_2	14	0.786449	1.95153	0.000291865	0.0037041	0.00287358	1778	tags=57%, list=8%, signal=52%	IL2RB/SYK/IL2RG/IL2RA/PTPN2/PTK2B/SHC1/JAK3
	GOCC_ENDOCYTIC_VESICLE_MEMBRANE	GOCC_ENDOCYTIC_VESICLE_MEMBRANE	152	0.490115	1.95075	6e-06	0.000139265	0.00010804	2267	tags=28%, list=10%, signal=26%	FCGR1B/TLR2/CORO1A/HLA-DRA/HLA-DPA1/RAC2/HLA-DQB1/CD74/VAMP8/TLR1/CYBA/ATP6V0B/TCIRG1/CD163/HLA-DPB1/MSR1/HLA-DRB4/AP2S1/HLA-DQA1/ATP6V0D2/SLC11A1/CYBB/STAB1/HVCN1/ROR2/RAB32/RAB20/RAB31/RAB38/TLR6/SGIP1/APOE/FCGR1A/WNT5B/VAMP7/ATP6V0D1/CALR/HLA-B/ATP6V0E1/RAPGEF1/ATP6V0C/HLA-C/HLA-DQB2
	GOBP_REGULATION_OF_NIK_NF_KAPPAB_SIGNALING	GOBP_REGULATION_OF_NIK_NF_KAPPAB_SIGNALING	88	0.538161	1.94527	2.84e-05	0.000514497	0.000399138	2423	tags=34%, list=11%, signal=30%	CCL19/GREM1/TLR2/LAPTM5/CD14/CD27/TREM2/CD86/IL18/NOD2/NLRC3/IL1B/UACA/SPHK1/LGALS9/PTP4A3/LIME1/PTPN22/TLR7/HAVCR2/TNF/IL18R1/LITAF/ADIPOR1/PHB2/RASSF2/CALR/MMP8/NMI/NLRP3
	GOMF_PHOSPHOTYROSINE_RESIDUE_BINDING	GOMF_PHOSPHOTYROSINE_RESIDUE_BINDING	44	0.595109	1.94477	0.000379754	0.00463173	0.00359322	2373	tags=43%, list=11%, signal=39%	HCK/LCK/SYK/SAMSN1/FGR/PFN1/VAV1/PTPN6/STAP1/GRB2/PLCG2/ZAP70/PTPN5/SH2D3C/SH3BP2/SHC1/SOCS3/ABL2/CBLB
	GOBP_OSTEOCLAST_DEVELOPMENT	GOBP_OSTEOCLAST_DEVELOPMENT	16	0.759991	1.942	0.00069414	0.00756763	0.00587084	1189	tags=44%, list=5%, signal=41%	TYROBP/LILRB1/GPR68/LTF/TNFSF11/FBXW7/SIGLEC15
	GOBP_BONE_CELL_DEVELOPMENT	GOBP_BONE_CELL_DEVELOPMENT	31	0.642976	1.94196	0.000396595	0.00479268	0.00371808	1189	tags=32%, list=5%, signal=31%	KIT/TYROBP/LILRB1/PTPN6/GPR68/SH2B3/LTF/TNFSF11/FBXW7/SIGLEC15
	GOMF_MONOSACCHARIDE_BINDING	GOMF_MONOSACCHARIDE_BINDING	61	0.564385	1.93933	0.000142509	0.00203664	0.00157999	3659	tags=41%, list=17%, signal=34%	CLEC4G/PYGL/FBP1/CLEC4A/HK3/PLOD2/SLC2A5/SLC2A3/CD209/LGALS9/GPI/P4HA3/FUOM/GNPNAT1/P4HA1/OGFOD3/IGF2R/MRC1/TALDO1/PLOD1/CLN5/ENG/PFKL/ALDOA/EGLN2
	GOCC_CLATHRIN_COATED_ENDOCYTIC_VESICLE	GOCC_CLATHRIN_COATED_ENDOCYTIC_VESICLE	50	0.583711	1.93803	0.000327042	0.00407192	0.00315893	3008	tags=38%, list=14%, signal=33%	FCGR1B/HLA-DRA/HLA-DPA1/CEMIP/HLA-DQB1/CD74/HLA-DPB1/HLA-DRB4/AP2S1/HLA-DQA1/ROR2/MYO1E/SGIP1/APOE/FCGR1A/HLA-DQB2/PICALM/WNT5A/CLTCL1
	GOBP_BIOMINERALIZATION	GOBP_BIOMINERALIZATION	144	0.491401	1.93786	6.28e-06	0.000144406	0.000112028	1710	tags=26%, list=8%, signal=24%	SPP1/IBSP/GREM1/CCR1/FAM20A/COMP/TMEM119/SRGN/FGR/HIF1A/SNX10/COL1A1/HEY1/ALOX5/SLC20A1/ENPP1/TCIRG1/OSR2/LOX/ATP2B1/COL1A2/LTF/RSPO2/ROR2/MEF2C/BMP2K/FGF23/SBNO2/FAM20C/CYP27B1/PTK2B/IGF1/ASPN/DMP1/GAS6/CEMP1/P2RX7
	GOBP_REGULATION_OF_B_CELL_RECEPTOR_SIGNALING_PATHWAY	GOBP_REGULATION_OF_B_CELL_RECEPTOR_SIGNALING_PATHWAY	25	0.679338	1.93767	0.000931965	0.00967889	0.00750872	1755	tags=40%, list=8%, signal=37%	LYN/CD300A/LPXN/STAP1/NFAM1/PTPN22/GCSAM/MIR34A/CD19/FCRL3
	GOBP_DENDRITIC_CELL_APOPTOTIC_PROCESS	GOBP_DENDRITIC_CELL_APOPTOTIC_PROCESS	11	0.816221	1.93681	0.000828944	0.00880368	0.00682975	1507	tags=64%, list=7%, signal=59%	CCL19/CXCL12/CCR7/LILRB1/LYN/LGALS9/GAS6
	GOBP_MATERNAL_PLACENTA_DEVELOPMENT	GOBP_MATERNAL_PLACENTA_DEVELOPMENT	27	0.66088	1.93652	0.000689855	0.0075334	0.00584429	1232	tags=22%, list=6%, signal=21%	SPP1/GJB2/STC1/NR2F2/VDR/CYP27B1
	GOBP_STEROID_CATABOLIC_PROCESS	GOBP_STEROID_CATABOLIC_PROCESS	26	0.669573	1.9336	0.000840026	0.00887669	0.00688639	1656	tags=27%, list=8%, signal=25%	SPP1/HSD11B1/FGF23/CYP27B1/HSD17B6/APOE/CYP46A1
	GOBP_NEGATIVE_REGULATION_OF_INTERLEUKIN_6_PRODUCTION	GOBP_NEGATIVE_REGULATION_OF_INTERLEUKIN_6_PRODUCTION	41	0.605518	1.93004	0.00040118	0.00483372	0.00374992	2129	tags=41%, list=10%, signal=37%	PTPN6/NLRC3/CSK/LILRB4/IL27RA/NCKAP1L/PTPN22/ARRB2/HGF/INPP5D/GAS6/HAVCR2/TNF/SLAMF1/BANK1/SIRPA/SOCS5
	GOMF_HYDROLASE_ACTIVITY_ACTING_ON_GLYCOSYL_BONDS	GOMF_HYDROLASE_ACTIVITY_ACTING_ON_GLYCOSYL_BONDS	112	0.509066	1.93001	2.29e-05	0.000430921	0.000334301	2522	tags=30%, list=12%, signal=27%	TLR2/LYZ/CEMIP/HPSE/CHIT1/TLR1/MAN2B1/IL18RAP/GALC/PCNA/EDEM1/CD38/GLA/EDEM2/GAA/MANBA/NAGA/NEU1/MOGS/TLR6/IL18R1/HEXA/CTBS/MAN2A1/GM2A/SMPDL3B/HEXB/GUSB/APEX1/LYZL4/NEU4/TDG/FUCA1/TLR10
	GOBP_POSITIVE_REGULATION_OF_T_HELPER_CELL_DIFFERENTIATION	GOBP_POSITIVE_REGULATION_OF_T_HELPER_CELL_DIFFERENTIATION	21	0.712277	1.92797	0.00102811	0.0104787	0.00812924	3185	tags=52%, list=15%, signal=45%	CCL19/CD86/IL18/TNFSF4/CD80/IL12RB1/SOCS5/MALT1/NLRP3/IL4R/IL23A
	GOBP_ANTIGEN_PROCESSING_AND_PRESENTATION_OF_PEPTIDE_OR_POLYSACCHARIDE_ANTIGEN_VIA_MHC_CLASS_II	GOBP_ANTIGEN_PROCESSING_AND_PRESENTATION_OF_PEPTIDE_OR_POLYSACCHARIDE_ANTIGEN_VIA_MHC_CLASS_II	96	0.525556	1.92752	3.96e-05	0.000682622	0.000529567	2546	tags=32%, list=12%, signal=29%	FCER1G/HLA-DMB/HLA-DRA/HLA-DPA1/HLA-DQB1/HLA-DMA/CTSS/TREM2/CD74/HLA-DOB/CTSD/HLA-DPB1/HLA-DRB4/PYCARD/CTSL/AP2S1/KIF11/HLA-DQA1/THBS1/CAPZA1/HLA-DOA/LGMN/AP1B1/CTSV/RACGAP1/LAG3/CAPZB/HLA-DQB2/KIF15/SEC13/SPTBN2
	GOBP_REGULATION_OF_T_CELL_CHEMOTAXIS	GOBP_REGULATION_OF_T_CELL_CHEMOTAXIS	15	0.766603	1.92558	0.000708627	0.00768445	0.00596147	2751	tags=60%, list=13%, signal=52%	CXCL13/CCL5/CXCL10/CCR2/ADAM10/XCL1/CCL21/CCL27/WNT5A
	GOBP_POSITIVE_REGULATION_OF_ADAPTIVE_IMMUNE_RESPONSE	GOBP_POSITIVE_REGULATION_OF_ADAPTIVE_IMMUNE_RESPONSE	90	0.530057	1.92555	2.5e-05	0.000463506	0.00035958	2167	tags=32%, list=10%, signal=29%	HLA-DRA/IL6/PTPRC/IL18/CD1D/NOD2/SASH3/BTK/CD28/CCR2/IL1B/TNFSF13B/PYCARD/IL27RA/SLC11A1/SKAP1/XCL1/ADA/TNFSF4/PRKCQ/CD1C/CD4/TNF/IL18R1/TFRC/IL12RB1/HLA-B/MAD2L2/MALT1
	GOBP_POSITIVE_REGULATION_OF_MACROPHAGE_CHEMOTAXIS	GOBP_POSITIVE_REGULATION_OF_MACROPHAGE_CHEMOTAXIS	17	0.743494	1.92508	0.000580813	0.00649365	0.00503767	3704	tags=65%, list=17%, signal=54%	C5AR1/CCL5/CSF1R/C3AR1/THBS1/CMKLR1/PTK2/IL34/CSF1/RARRES2/AKIRIN1
	GOBP_BRANCHING_INVOLVED_IN_BLOOD_VESSEL_MORPHOGENESIS	GOBP_BRANCHING_INVOLVED_IN_BLOOD_VESSEL_MORPHOGENESIS	32	0.6301	1.92131	0.000463496	0.00545084	0.00422867	3242	tags=47%, list=15%, signal=40%	SFRP2/COL4A1/NRARP/EDNRA/KDR/NRP1/VEGFA/NOTCH4/PLXND1/LEF1/FGF8/DLL4/ENG/STK4/SHH
	GOMF_EXTRACELLULAR_MATRIX_BINDING	GOMF_EXTRACELLULAR_MATRIX_BINDING	50	0.578539	1.92086	0.000445566	0.00526354	0.00408337	1473	tags=32%, list=7%, signal=30%	SPP1/COL11A1/LRRC15/ADAMTS5/TGFBI/CTSS/SMOC2/ADAM9/SMOC1/THBS1/NID1/SPOCK2/VEGFA/CD248/TINAGL1/DMP1
	GOBP_REGULATION_OF_ANGIOTENSIN_LEVELS_IN_BLOOD	GOBP_REGULATION_OF_ANGIOTENSIN_LEVELS_IN_BLOOD	10	0.835406	1.92069	0.000228828	0.00304517	0.00236239	2013	tags=70%, list=9%, signal=64%	CPA3/CTSG/ENPEP/CMA1/CTSZ/ACE/ATP6AP2
	GOBP_WOUND_HEALING	GOBP_WOUND_HEALING	485	0.430345	1.91982	1e-10	6.51e-09	5.05e-09	2192	tags=23%, list=10%, signal=21%	MMP12/S100A8/HMOX1/TNC/ADRA2A/FAP/FCER1G/PLAU/PLAUR/SDC1/COL5A1/COMP/VWF/HBB/SERPINA1/CXCR4/FN1/HPSE/GNA15/LCK/SYK/HIF1A/PLEK/IL6/TIMP1/COL1A1/VAV1/SMOC2/KDR/PTPN6/ALOX5/CASP3/COL3A1/GPX1/DOCK8/LCP2/LYN/CLEC7A/SH2B3/F3/F13A1/LOX/WAS/PIK3CG/COL1A2/ADTRP/FERMT3/MCAM/SERPINE1/PDPN/HBD/PF4/GPR4/WFDC1/CD109/ACVRL1/TNFRSF12A/SLC11A1/THBS1/PIK3R5/P2RX5/A2M/PROCR/DYSF/MYL9/CD177/PLCG2/C1QBP/ARRB2/MYH9/FZ…
	GOBP_POSITIVE_REGULATION_OF_HETEROTYPIC_CELL_CELL_ADHESION	GOBP_POSITIVE_REGULATION_OF_HETEROTYPIC_CELL_CELL_ADHESION	16	0.750905	1.91878	0.00114838	0.0114733	0.00890083	1994	tags=44%, list=9%, signal=40%	THY1/LCK/IL1B/SKAP1/CD44/TNF/FLOT1
	GOMF_EXTRACELLULAR_MATRIX_STRUCTURAL_CONSTITUENT_CONFERRING_TENSILE_STRENGTH	GOMF_EXTRACELLULAR_MATRIX_STRUCTURAL_CONSTITUENT_CONFERRING_TENSILE_STRENGTH	41	0.601968	1.91872	0.000442444	0.00524077	0.0040657	799	tags=39%, list=4%, signal=38%	COL11A1/COL10A1/COL4A1/COL4A2/COL5A1/COL5A2/COL15A1/COL6A3/COL1A1/COL3A1/COL12A1/COL1A2/COL18A1/COL2A1/COL24A1/COL8A1
	GOBP_REGULATION_OF_T_CELL_APOPTOTIC_PROCESS	GOBP_REGULATION_OF_T_CELL_APOPTOTIC_PROCESS	33	0.628288	1.91493	0.00055134	0.00620635	0.00481478	2770	tags=58%, list=13%, signal=50%	IL7R/CCL5/CD27/HIF1A/DOCK8/ADAM8/IDO1/LGALS9/EFNA1/ADA/PRKCQ/SLC46A2/RIPK3/JAK3/PRELID1/PDCD1/LGALS14/WNT5A/LGALS3
	GOBP_REGULATION_OF_REGULATED_SECRETORY_PATHWAY	GOBP_REGULATION_OF_REGULATED_SECRETORY_PATHWAY	126	0.492921	1.91422	2.29e-05	0.000430921	0.000334301	3432	tags=36%, list=16%, signal=30%	HMOX1/ADRA2A/RAC2/SYK/ITGB2/FGR/VAMP8/ITGAM/LYN/CCR2/IL13RA2/CD300A/LGALS9/CD84/PTAFR/SYT12/CD177/CDK5/SYT15/SYT1/STXBP2/ATP2A2/SYT13/CACNA1H/MICAL1/FES/STX1A/RAB27A/VAMP7/C12orf4/SLC4A8/SYT6/SCAMP5/IL4R/SYT5/GNAI2/TRPV6/SYT8/PRAM1/GIT1/SYT4/GIPC1/STXBP5/DOC2B/SYT3
	GOBP_INTERFERON_GAMMA_MEDIATED_SIGNALING_PATHWAY	GOBP_INTERFERON_GAMMA_MEDIATED_SIGNALING_PATHWAY	83	0.53113	1.91328	7.82e-05	0.00120472	0.000934601	4632	tags=51%, list=21%, signal=40%	FCGR1B/VCAM1/HCK/HLA-DRA/HLA-DPA1/HLA-DQB1/IRF8/HLA-DPB1/HLA-DRB4/HLA-DQA1/PTAFR/NLRC5/CD44/IFNGR1/PTPN2/NR1H3/IRF5/MT2A/SOCS3/FCGR1A/PRKCD/HLA-B/SP100/HLA-C/HLA-DQB2/OASL/NMI/CIITA/SOCS1/IRF3/TXK/GBP1/HLA-G/IRF4/IFNG/TRIM31/HLA-F/ICAM1/IFNGR2/PML/IRF2/IRGM
	GOBP_TOLL_LIKE_RECEPTOR_4_SIGNALING_PATHWAY	GOBP_TOLL_LIKE_RECEPTOR_4_SIGNALING_PATHWAY	37	0.613015	1.91226	0.000559608	0.00628866	0.00487864	1780	tags=32%, list=8%, signal=30%	CD14/LY96/ITGB2/ITGAM/LYN/PIK3AP1/LBP/LTF/PTPN22/PELI1/NR1H3/LILRA2
	GOBP_POSITIVE_REGULATION_OF_VASCULATURE_DEVELOPMENT	GOBP_POSITIVE_REGULATION_OF_VASCULATURE_DEVELOPMENT	142	0.483749	1.91115	9.76e-06	0.00020729	0.000160812	1712	tags=28%, list=8%, signal=26%	HMOX1/CHI3L1/APELA/GREM1/C5AR1/SFRP2/CXCL8/CCL11/CMA1/CXCR4/ITGB2/HIF1A/ANGPT2/ADAM12/SMOC2/KDR/ITGAX/F3/IL1B/GRN/SPHK1/C3AR1/SERPINE1/THBS1/SEMA5A/CYBB/CTSH/CDH5/APLNR/PKM/HGF/PIK3R6/VEGFA/ETS1/PIK3CD/ITGA5/PTK2B/CX3CR1/ADM/SMAD1
	GOBP_REGULATION_OF_MYELOID_LEUKOCYTE_DIFFERENTIATION	GOBP_REGULATION_OF_MYELOID_LEUKOCYTE_DIFFERENTIATION	108	0.504298	1.91094	5.66e-05	0.000903862	0.000701201	1808	tags=32%, list=8%, signal=30%	TYROBP/CCR1/GPR137B/HCLS1/C1QC/TREM2/EVI2B/CD74/LILRB1/GPR68/LYN/NME1/INHBA/LILRB3/MAFB/LILRB4/PF4/LTF/TNFSF11/ROR2/CA2/DCSTAMP/FBXW7/INPP5D/TESC/TMEM178A/PTPN2/RB1/CD4/TRIB1/TNF/LEF1/MITF/LRRC17/FES
	GOBP_MONOCYTE_ACTIVATION	GOBP_MONOCYTE_ACTIVATION	12	0.801199	1.91036	0.000533104	0.00606337	0.00470386	3080	tags=58%, list=14%, signal=50%	CD33/LILRB4/ADAM9/DYSF/ADAM10/MT1G/CSF1
	GOCC_PHAGOCYTIC_VESICLE_MEMBRANE	GOCC_PHAGOCYTIC_VESICLE_MEMBRANE	73	0.541458	1.909	0.000128065	0.00186674	0.00144819	2241	tags=34%, list=10%, signal=31%	TLR2/CORO1A/RAC2/VAMP8/TLR1/CYBA/ATP6V0B/TCIRG1/ATP6V0D2/SLC11A1/CYBB/HVCN1/RAB32/RAB20/RAB31/RAB38/TLR6/VAMP7/ATP6V0D1/CALR/HLA-B/ATP6V0E1/RAPGEF1/ATP6V0C/HLA-C
	GOBP_REGULATION_OF_SYSTEMIC_ARTERIAL_BLOOD_PRESSURE_BY_RENIN_ANGIOTENSIN	GOBP_REGULATION_OF_SYSTEMIC_ARTERIAL_BLOOD_PRESSURE_BY_RENIN_ANGIOTENSIN	20	0.711611	1.90893	0.000988348	0.0101681	0.00788822	2013	tags=50%, list=9%, signal=45%	CPA3/CTSG/ENPEP/CMA1/AGT/CTSZ/SUCNR1/ACE/PCSK5/ATP6AP2
	GOBP_INTEGRIN_MEDIATED_SIGNALING_PATHWAY	GOBP_INTEGRIN_MEDIATED_SIGNALING_PATHWAY	98	0.517404	1.90849	2.08e-05	0.000396976	0.000307967	2669	tags=37%, list=12%, signal=32%	THY1/HCK/ITGA4/FN1/SYK/ITGB2/FGR/PLEK/TIMP1/ITGAL/ITGAM/VAV1/ITGB7/COL3A1/ITGAX/FERMT3/NRP1/ADAM9/ZYX/ADAM10/CD177/MYH9/SEMA7A/ITGBL1/ITGA5/PTK2B/ITGAE/ITGA7/LAT/CCM2/PTK2/ITGA11/ITGAV/ISG15/ITGB1/LOXL3
	GOMF_PROTEASE_BINDING	GOMF_PROTEASE_BINDING	122	0.493057	1.90725	2.81e-05	0.000510843	0.000396303	2928	tags=32%, list=14%, signal=28%	FAP/KIT/CSTA/COMP/VWF/SERPINA1/FN1/TIMP1/COL1A1/CASP3/COL3A1/CD28/DPP4/F3/COL1A2/SERPINE1/PYCARD/A2M/DERL3/NLRC4/SH3PXD2A/CD177/INSL3/PZP/TNF/CARD16/FLOT1/DVL3/MALT1/CCBE1/BDKRB2/ITGAV/DERL1/ITGB1/CD70/MBP/BCL10/ECM1/BRCA2
	GOBP_NEGATIVE_REGULATION_OF_CHEMOTAXIS	GOBP_NEGATIVE_REGULATION_OF_CHEMOTAXIS	53	0.57235	1.90607	0.000203789	0.00275094	0.00213413	2751	tags=47%, list=13%, signal=41%	GREM1/CXCL13/SLAMF8/ANGPT2/AIF1/DPP4/MIF/NRP1/STAP1/SEMA5B/THBS1/SEMA5A/SEMA4D/NBL1/SEMA6B/SEMA7A/PTPN2/MIR34A/CCL2/RIN3/PADI2/CORO1B/SEMA3B/SEMA4A/WNT5A
	GOBP_ORGAN_OR_TISSUE_SPECIFIC_IMMUNE_RESPONSE	GOBP_ORGAN_OR_TISSUE_SPECIFIC_IMMUNE_RESPONSE	27	0.650255	1.90539	0.00102811	0.0104787	0.00812924	2438	tags=37%, list=11%, signal=33%	RNASE2/IL6/NOD2/CD160/LTF/XCL1/FFAR2/DEFA4/NOS2/CAMP
	GOBP_GAMMA_DELTA_T_CELL_ACTIVATION	GOBP_GAMMA_DELTA_T_CELL_ACTIVATION	17	0.735627	1.90471	0.000958571	0.00990825	0.00768666	1664	tags=53%, list=8%, signal=49%	ITK/SYK/PTPRC/LILRB1/NOD2/NCKAP1L/MICB/JAG2/LEF1
	GOBP_REGULATION_OF_TISSUE_REMODELING	GOBP_REGULATION_OF_TISSUE_REMODELING	71	0.541339	1.9037	8.89e-05	0.00134591	0.00104414	1710	tags=30%, list=8%, signal=27%	SPP1/TNFRSF11B/GREM1/GPR137B/TMEM119/SYK/CSF1R/IL6/IL18/ADAM8/CSK/HAMP/TNFSF11/CD38/CA2/DCSTAMP/INPP5D/SIGLEC15/MIR34A/TFRC/P2RX7
	GOBP_REGULATION_OF_HOMOTYPIC_CELL_CELL_ADHESION	GOBP_REGULATION_OF_HOMOTYPIC_CELL_CELL_ADHESION	26	0.659137	1.90346	0.00132993	0.0127821	0.00991616	2104	tags=42%, list=10%, signal=38%	PLAUR/CCL5/SYK/LYN/SH2B3/PDPN/TNFSF11/PRKCQ/ZNF703/ADAMTS18/PRKCD
	GOBP_ODONTOGENESIS_OF_DENTIN_CONTAINING_TOOTH	GOBP_ODONTOGENESIS_OF_DENTIN_CONTAINING_TOOTH	80	0.531042	1.90318	5.52e-05	0.000895768	0.000694922	3435	tags=36%, list=16%, signal=31%	TNC/TNFRSF11B/FAM20A/FST/TCIRG1/CSF3R/HTRA1/BCL11B/SERPINE1/RSPO2/JAG2/CA2/FAM20C/GLI3/DMP1/ADM/LEF1/FGF8/WNT10A/LHX8/DSPP/SLC34A1/SMPD3/HDAC1/CSF1/SHH/BAX/RELT/STIM1
	GOBP_HISTAMINE_SECRETION	GOBP_HISTAMINE_SECRETION	11	0.801962	1.90297	0.00150039	0.014111	0.010947	1997	tags=55%, list=9%, signal=50%	VAMP8/BTK/LYN/ADCYAP1/ADA/VAMP7
	GOBP_CD8_POSITIVE_ALPHA_BETA_T_CELL_DIFFERENTIATION	GOBP_CD8_POSITIVE_ALPHA_BETA_T_CELL_DIFFERENTIATION	12	0.795743	1.89734	0.000653629	0.00720966	0.00559313	757	tags=42%, list=3%, signal=40%	EOMES/TNFSF8/RUNX3/LILRB4/NCKAP1L
	GOBP_DETECTION_OF_OTHER_ORGANISM	GOBP_DETECTION_OF_OTHER_ORGANISM	18	0.724893	1.89692	0.00101342	0.0103934	0.00806306	3427	tags=61%, list=16%, signal=51%	TLR2/CD1D/TLR1/NOD2/CLEC7A/NLRC4/TLR6/HLA-B/PGLYRP1/NAIP/PGLYRP2
	GOMF_EXTRACELLULAR_MATRIX_STRUCTURAL_CONSTITUENT	GOMF_EXTRACELLULAR_MATRIX_STRUCTURAL_CONSTITUENT	162	0.475198	1.89663	1.13e-05	0.000230563	0.000178867	905	tags=23%, list=4%, signal=23%	COL11A1/PRG4/CHI3L1/CTHRC1/COL10A1/TNC/COL4A1/THBS2/MFAP5/COL4A2/COL5A1/COMP/VWF/COL5A2/TGFBI/LUM/FN1/COL15A1/COL6A3/COL1A1/MFAP2/COL3A1/MXRA5/ACAN/COL12A1/COL1A2/EMILIN2/NID2/COL18A1/EFEMP1/OGN/EMILIN1/COL2A1/THBS1/COL24A1/COL8A1/PXDN/NID1
	GOMF_METALLOPEPTIDASE_ACTIVITY	GOMF_METALLOPEPTIDASE_ACTIVITY	172	0.469707	1.89585	3.84e-06	9.56e-05	7.41e-05	1098	tags=13%, list=5%, signal=13%	MMP12/MMP9/MMP1/CPA3/MMP13/ADAMDEC1/ADAMTS5/ENPEP/MMP7/ADAM12/DPEP2/MMP11/ADAM8/ADAM9/ADAM28/ADAMTS9/ADAMTS12/LAP3/ADAM10/ADAM19/ANPEP/MMP14/ACE
	GOBP_REGULATION_OF_OSTEOCLAST_DEVELOPMENT	GOBP_REGULATION_OF_OSTEOCLAST_DEVELOPMENT	12	0.794943	1.89544	0.000672171	0.00738939	0.00573257	1189	tags=58%, list=5%, signal=55%	TYROBP/LILRB1/GPR68/LTF/TNFSF11/FBXW7/SIGLEC15
	GOMF_LIPOPOLYSACCHARIDE_BINDING	GOMF_LIPOPOLYSACCHARIDE_BINDING	27	0.646771	1.89518	0.00119789	0.0118777	0.0092145	2946	tags=44%, list=14%, signal=38%	TLR2/CD14/LY96/TREM2/LBP/LTF/PTAFR/P2RX7/BPIFA2/CAMP/CD6/F2
	GOBP_RESPIRATORY_BURST_INVOLVED_IN_DEFENSE_RESPONSE	GOBP_RESPIRATORY_BURST_INVOLVED_IN_DEFENSE_RESPONSE	11	0.798371	1.89445	0.00170289	0.0155268	0.0120454	1296	tags=55%, list=6%, signal=51%	SLAMF8/HCK/LBP/PIK3CG/GRN/PIK3CD
	GOBP_POSITIVE_REGULATION_OF_MYELOID_LEUKOCYTE_DIFFERENTIATION	GOBP_POSITIVE_REGULATION_OF_MYELOID_LEUKOCYTE_DIFFERENTIATION	54	0.565835	1.89342	0.000271024	0.00350041	0.00271556	1808	tags=35%, list=8%, signal=32%	TYROBP/CCR1/HCLS1/TREM2/EVI2B/CD74/GPR68/PF4/TNFSF11/ROR2/CA2/DCSTAMP/TESC/RB1/CD4/TRIB1/TNF/LEF1/FES
	GOBP_POSITIVE_REGULATION_OF_B_CELL_DIFFERENTIATION	GOBP_POSITIVE_REGULATION_OF_B_CELL_DIFFERENTIATION	15	0.75304	1.89151	0.00106584	0.010813	0.00838853	1117	tags=47%, list=5%, signal=44%	CD27/SYK/IL7/BTK/NCKAP1L/MMP14/INPP5D
	GOBP_INTERLEUKIN_4_PRODUCTION	GOBP_INTERLEUKIN_4_PRODUCTION	30	0.626559	1.8898	0.00110202	0.0111286	0.00863335	2423	tags=47%, list=11%, signal=42%	FCER1G/SYK/CD86/SASH3/CD28/LGALS9/CD3E/TNFSF4/PRKCQ/HAVCR2/LEF1/CD83/CLECL1/NLRP3
	GOMF_OPSONIN_BINDING	GOMF_OPSONIN_BINDING	14	0.761377	1.88931	0.000849412	0.00894877	0.00694231	2471	tags=64%, list=11%, signal=57%	CD93/ITGB2/VSIG4/CR1/ITGAM/C1QBP/PTX3/CALR/ITGAV
	GOBP_NEGATIVE_REGULATION_OF_EXTRACELLULAR_MATRIX_ORGANIZATION	GOBP_NEGATIVE_REGULATION_OF_EXTRACELLULAR_MATRIX_ORGANIZATION	11	0.796143	1.88916	0.00183176	0.0163192	0.0126602	741	tags=45%, list=3%, signal=44%	FAP/DPP4/TNFRSF1B/ADTRP/EMILIN1
	GOBP_INTEGRIN_ACTIVATION	GOBP_INTEGRIN_ACTIVATION	25	0.662022	1.88828	0.00144015	0.0136815	0.0106138	815	tags=32%, list=4%, signal=31%	CXCL13/MZB1/CXCL12/FN1/PLEK/PTGER4/FERMT3/SKAP1
	GOBP_PH_REDUCTION	GOBP_PH_REDUCTION	54	0.564066	1.8875	0.000284244	0.00362839	0.00281484	2798	tags=39%, list=13%, signal=34%	SLAMF8/ATP6V0B/TCIRG1/DMXL2/ATP6V1B2/GRN/ATP6V0D2/SLC11A1/ATP6V1G3/RAB20/CA2/RAB38/ATP6V1A/PPT1/ATP6AP2/ATP6V0D1/ATP6V0E1/ATP6V0C/ATP6AP1/ATP6V1G1/CLN5
	GOBP_T_CELL_CYTOKINE_PRODUCTION	GOBP_T_CELL_CYTOKINE_PRODUCTION	36	0.607064	1.88658	0.000736784	0.00793637	0.0061569	4379	tags=53%, list=20%, signal=42%	IL6/IL18/SASH3/CCR2/IL1B/TNFRSF1B/LILRB4/XCL1/TNFSF4/CLC/IL18R1/MALT1/NLRP3/CD55/FOXP3/TBX21/TRPM4/IFNB1/HLA-F
	GOBP_POSITIVE_REGULATION_OF_NF_KAPPAB_TRANSCRIPTION_FACTOR_ACTIVITY	GOBP_POSITIVE_REGULATION_OF_NF_KAPPAB_TRANSCRIPTION_FACTOR_ACTIVITY	153	0.474482	1.88645	1.76e-05	0.000340915	0.000264476	2751	tags=27%, list=13%, signal=24%	S100A8/S100A9/GREM1/TLR2/ITGB2/S100A12/IL18/AGT/NOD2/BTK/IL18RAP/ADAM8/IL1B/SPHK1/LGALS9/PYCARD/AIM2/LTF/TNFSF11/NLRC4/MYD88/CARD11/PRKCQ/TRAF5/RNF31/TLR6/TNF/CX3CR1/IL18R1/TFRC/RIPK3/CARD16/CHUK/FLOT1/TNFRSF11A/MALT1/SLCO3A1/CIB1/NLRP3/BCL10/TRIM14/WNT5A
	GOBP_TYPE_I_INTERFERON_PRODUCTION	GOBP_TYPE_I_INTERFERON_PRODUCTION	118	0.492858	1.88559	3.77e-05	0.000659553	0.00051167	2832	tags=25%, list=13%, signal=22%	MMP12/TLR2/CD14/TLR8/SYK/LILRB1/IRF8/NLRC3/LILRA4/PYCARD/PTPN22/MYD88/IKBKE/PLCG2/NLRC5/TLR7/HAVCR2/IRF5/RNF135/POLR2L/SIRPA/CHUK/FLOT1/POLR2H/REL/RELB/NMI/ISG15/OTUD5/TRAF3
	GOBP_PYROPTOSIS	GOBP_PYROPTOSIS	16	0.737543	1.88464	0.0018317	0.0163192	0.0126602	1328	tags=44%, list=6%, signal=41%	GZMB/GZMA/AIM2/NLRC4/CASP1/CASP4/GSDMC
	GOMF_LOW_DENSITY_LIPOPROTEIN_PARTICLE_BINDING	GOMF_LOW_DENSITY_LIPOPROTEIN_PARTICLE_BINDING	17	0.727842	1.88455	0.00124329	0.0121809	0.00944972	794	tags=29%, list=4%, signal=28%	PLTP/TREM2/MSR1/THBS1/STAB1
	GOCC_PLATELET_ALPHA_GRANULE_LUMEN	GOCC_PLATELET_ALPHA_GRANULE_LUMEN	62	0.548121	1.88367	0.000297823	0.00377242	0.00292659	1523	tags=32%, list=7%, signal=30%	PPBP/VWF/SERPINA1/FN1/SRGN/TIMP1/F13A1/A1BG/FERMT3/SERPINE1/PF4/THBS1/A2M/HGF/VEGFA/PDGFB/IGF1/ISLR/GAS6/TEX264
	GOBP_PROTEIN_PROCESSING	GOBP_PROTEIN_PROCESSING	202	0.457575	1.88185	2.28e-06	6.03e-05	4.68e-05	2798	tags=26%, list=13%, signal=23%	CPA3/CTSG/PLAU/COMP/ENPEP/CMA1/CTSS/SRGN/PCSK1/CST7/CASP3/CTSZ/F3/ADAM8/SERPINE1/PYCARD/CTSL/CYFIP2/THBS1/IL1R2/NLRC4/CTSH/TMEM208/ADAM10/CASP1/MYH9/ADAM19/MMP14/SPCS3/ACE/LGMN/PGK1/CASP4/GLI3/PCSK5/BACE2/LDLRAD3/CARD16/CARD8/ENO1/LPCAT3/ATP6AP2/BCL2L12/BAK1/CCBE1/ADAMTS2/SPCS1/SEC11C/KLK6/PCSK4/PRSS3/C1R/CLN5
	GOBP_REGULATION_OF_CYSTEINE_TYPE_ENDOPEPTIDASE_ACTIVITY	GOBP_REGULATION_OF_CYSTEINE_TYPE_ENDOPEPTIDASE_ACTIVITY	214	0.454695	1.88073	1.29e-06	3.63e-05	2.82e-05	2718	tags=26%, list=13%, signal=23%	MMP9/S100A8/S100A9/SFRP2/LAPTM5/PLAUR/LAMP3/RPS6KA1/LCK/CD27/SYK/CST7/GPX1/CTSD/TNFAIP8/CLEC7A/TNFSF10/F3/UACA/LGALS9/SLC1A1/TNFSF15/PYCARD/AIM2/CYFIP2/LTF/THBS1/NLRC4/CTSH/BID/ARRB2/CASP1/HGF/VEGFA/CD44/LGMN/PSMB9/GAS6/TNF/MICAL1/CARD16/CARD8/BCL2L12/BAK1/MALT1/RPS27L/TRIAP1/NLRP3/DPEP1/SLC22A2/MT3/GRIN1/NLRP2/IFI6/BCL10
	GOBP_LYMPH_NODE_DEVELOPMENT	GOBP_LYMPH_NODE_DEVELOPMENT	17	0.726269	1.88048	0.00133819	0.0128427	0.00996319	3640	tags=53%, list=17%, signal=44%	IL7R/LTB/PDPN/SPNS2/CD248/RIPK3/TNFRSF11A/TOX/CXCR5
	GOBP_TYPE_2_IMMUNE_RESPONSE	GOBP_TYPE_2_IMMUNE_RESPONSE	35	0.607508	1.88032	0.00139963	0.013335	0.0103451	4147	tags=54%, list=19%, signal=44%	CD74/CD86/IL6/IL18/NOD2/CCR2/IDO1/IL27RA/XCL1/TNFSF4/BATF/SOCS5/NLRP3/IL4R/ECM1/TBX21/HLX/BCL6B/IFNB1
	GOBP_TRANSITION_METAL_ION_HOMEOSTASIS	GOBP_TRANSITION_METAL_ION_HOMEOSTASIS	126	0.483979	1.8795	4.21e-05	0.000717034	0.000556263	2903	tags=30%, list=13%, signal=26%	S100A8/HMOX1/S100A9/STEAP1/PRND/LCK/HIF1A/SLC31A2/SLC1A1/HAMP/STEAP2/SLC39A8/LTF/SLC11A1/SLC39A4/SCO2/TMC8/MT1F/STEAP4/ATP6V1A/MT2A/SLC31A1/TFRC/SLC39A14/FTL/ABCG2/ATP6V0D1/MT1H/SLC39A5/MT1G/SLC30A7/MT3/MT1HL1/ATP6AP1/PICALM/ATP6V1G1/ATOX1/SLC39A13
	GOBP_EPIBOLY	GOBP_EPIBOLY	29	0.625977	1.87898	0.0017293	0.0156159	0.0121146	1333	tags=21%, list=6%, signal=19%	MMP12/COL5A1/PDPN/ACVRL1/CD44/ITGA5
	GOBP_OSTEOCLAST_DIFFERENTIATION	GOBP_OSTEOCLAST_DIFFERENTIATION	87	0.518894	1.87883	4.39e-05	0.000740712	0.000574632	2132	tags=37%, list=10%, signal=33%	TYROBP/CCR1/GPR137B/GPR183/TREM2/CSF1R/SNX10/LILRB1/GPR68/TCIRG1/LILRB3/MAFB/LILRB4/OSCAR/CD109/LTF/TNFSF11/SH3PXD2A/CA2/DCSTAMP/SBNO2/FBXW7/INPP5D/SIGLEC15/TMEM178A/TNF/TFRC/MITF/LRRC17/OSTM1/RASSF2/TNFRSF11A
	GOMF_RAGE_RECEPTOR_BINDING	GOMF_RAGE_RECEPTOR_BINDING	10	0.817153	1.87872	0.00048774	0.00568511	0.00441041	285	tags=40%, list=1%, signal=39%	S100A8/S100A9/FPR1/S100A12
	GOBP_REGULATION_OF_ACTIN_CYTOSKELETON_REORGANIZATION	GOBP_REGULATION_OF_ACTIN_CYTOSKELETON_REORGANIZATION	38	0.596563	1.87857	0.00132448	0.012782	0.00991604	2190	tags=39%, list=10%, signal=36%	HCK/GMFG/HCLS1/CSF1R/ARHGDIB/NRP1/STAP1/TRPM2/ESAM/CDK5/BAIAP2L1/ARHGDIA/PTK2B/FES/ABL2
	GOBP_ERK1_AND_ERK2_CASCADE	GOBP_ERK1_AND_ERK2_CASCADE	277	0.439566	1.87832	1.13e-07	4.1e-06	3.18e-06	2880	tags=33%, list=13%, signal=29%	CHI3L1/CCL19/APELA/CCL18/C5AR1/CCL8/RASGRP1/FAM83D/CCR1/CCL11/CCL4/GPR183/CCL5/FN1/SYK/TREM2/CSF1R/P2RY6/CD74/PTPRC/CCR7/KDR/PTGER4/PTPN6/CCL23/CCL7/NOD2/LYN/ADCYAP1/MIF/TBC1D10C/IL1B/CSK/LGALS9/NRP1/PYCARD/EMILIN1/PTPN22/TNFSF11/CTSH/CCL20/ARRB2/XCL1/FGF23/FBXW7/CD44/SEMA7A/DUSP6/PTPN2/FPR2/PDGFB/CCL13/CD4/OXTR/PTK2B/IGF1/CCL2/SPRY4/ATF3/GAS6/HAVCR2/CCL22/TNF/SHC1/APOE/SLAMF1/ERRFI1/SPRED1/SIRPA…
	GOCC_PHAGOCYTIC_VESICLE	GOCC_PHAGOCYTIC_VESICLE	132	0.481881	1.87781	3.39e-05	0.00060812	0.000471769	2498	tags=31%, list=12%, signal=28%	TLR2/CORO1A/NCF2/RAC2/CTSS/SYK/VAMP8/TLR1/CYBA/ATP6V0B/MPEG1/NOD2/TCIRG1/GNLY/WAS/NCF4/ADAM8/ZYX/LTF/ATP6V0D2/SLC11A1/CYBB/HVCN1/RAB32/RAB20/RAB31/TLR7/RAB38/TLR6/FMNL1/SRGAP2/VAMP7/ATP6V0D1/CALR/HLA-B/ATP6V0E1/RAPGEF1/ATP6V0C/HLA-C/ITGAV/PGLYRP1
	GOBP_T_HELPER_CELL_LINEAGE_COMMITMENT	GOBP_T_HELPER_CELL_LINEAGE_COMMITMENT	17	0.72468	1.87636	0.00139514	0.0133115	0.0103268	4000	tags=59%, list=18%, signal=48%	IL6/SLAMF6/BATF/LY9/IL12RB1/LOXL3/IL23A/TBX21/SPN/IRF4
	GOBP_NEGATIVE_REGULATION_OF_EXTRINSIC_APOPTOTIC_SIGNALING_PATHWAY_VIA_DEATH_DOMAIN_RECEPTORS	GOBP_NEGATIVE_REGULATION_OF_EXTRINSIC_APOPTOTIC_SIGNALING_PATHWAY_VIA_DEATH_DOMAIN_RECEPTORS	37	0.601342	1.87585	0.00114365	0.0114609	0.00889115	1019	tags=16%, list=5%, signal=15%	HMOX1/SFRP2/GPX1/TNFSF10/SERPINE1/HGF
	GOBP_POSITIVE_REGULATION_OF_TYPE_I_INTERFERON_PRODUCTION	GOBP_POSITIVE_REGULATION_OF_TYPE_I_INTERFERON_PRODUCTION	73	0.53192	1.87538	0.000206016	0.00277531	0.00215304	2090	tags=21%, list=10%, signal=19%	MMP12/TLR2/CD14/TLR8/SYK/PTPN22/MYD88/PLCG2/TLR7/IRF5/RNF135/POLR2L/CHUK/FLOT1/POLR2H
	GOBP_REGULATION_OF_SYNCYTIUM_FORMATION_BY_PLASMA_MEMBRANE_FUSION	GOBP_REGULATION_OF_SYNCYTIUM_FORMATION_BY_PLASMA_MEMBRANE_FUSION	23	0.678626	1.87465	0.000617311	0.00686667	0.00532705	2659	tags=43%, list=12%, signal=38%	TYROBP/CXCL10/TREM2/CXCL9/CD53/ADAM9/DCSTAMP/FLOT1/IL4R/MYOG
	GOBP_TRYPTOPHAN_METABOLIC_PROCESS	GOBP_TRYPTOPHAN_METABOLIC_PROCESS	11	0.790004	1.87459	0.00234958	0.0197774	0.015343	584	tags=36%, list=3%, signal=35%	TDO2/KYNU/KMO/IDO1
	GOCC_LUMENAL_SIDE_OF_MEMBRANE	GOCC_LUMENAL_SIDE_OF_MEMBRANE	29	0.624509	1.87458	0.00183909	0.0163391	0.0126756	2982	tags=45%, list=14%, signal=39%	HLA-DRA/HLA-DPA1/HLA-DQB1/CD74/HLA-DPB1/HLA-DRB4/HLA-DQA1/CALR/HLA-B/HLA-C/HLA-DQB2/CTSA/SPPL2C
	GOBP_NEGATIVE_REGULATION_OF_LEUKOCYTE_MEDIATED_CYTOTOXICITY	GOBP_NEGATIVE_REGULATION_OF_LEUKOCYTE_MEDIATED_CYTOTOXICITY	21	0.692548	1.87457	0.00236969	0.0198957	0.0154347	2146	tags=38%, list=10%, signal=34%	IL7R/PTPRC/LILRB1/LGALS9/ARRB2/KLRD1/HAVCR2/HLA-B
	GOBP_REGULATION_OF_VASCULATURE_DEVELOPMENT	GOBP_REGULATION_OF_VASCULATURE_DEVELOPMENT	253	0.443063	1.87404	2.1e-07	6.98e-06	5.41e-06	1712	tags=26%, list=8%, signal=25%	HMOX1/CHI3L1/APELA/GREM1/C5AR1/SFRP2/CXCL13/ENPP2/THBS2/CXCL8/COL4A2/CCL11/CMA1/SULF1/CXCR4/CXCL10/ITGB2/HIF1A/IL6/ANGPT2/ADAM12/SMOC2/KDR/RGCC/ALOX5/CCR2/PPP1R16B/ITGAX/F3/CLDN5/IL1B/GRN/SPHK1/CD160/C3AR1/SERPINE1/PF4/GPR4/EMILIN1/THBS1/SEMA5A/CYBB/STAB1/ADAMTS9/CTSH/EFNA1/ADAM10/CDH5/APLNR/PKM/HGF/PIK3R6/VEGFA/PGK1/ETS1/PIK3CD/ITGA5/SERPINF1/PTK2B/MIR34A/PLK2/TNF/CX3CR1/PLXND1/ADM/CREB3L1/SMAD1
	GOBP_PHAGOSOME_ACIDIFICATION	GOBP_PHAGOSOME_ACIDIFICATION	27	0.638224	1.87014	0.00168835	0.0154801	0.0120092	2648	tags=48%, list=12%, signal=42%	SLAMF8/ATP6V0B/TCIRG1/ATP6V1B2/ATP6V0D2/ATP6V1G3/RAB20/RAB38/ATP6V1A/ATP6V0D1/ATP6V0E1/ATP6V0C/ATP6V1G1
	GOBP_LEUKOCYTE_AGGREGATION	GOBP_LEUKOCYTE_AGGREGATION	13	0.772195	1.86987	0.00122685	0.0120557	0.00935264	1137	tags=62%, list=5%, signal=58%	S100A8/S100A9/RAC2/STK10/IL1B/SEMA4D/ZAP70/CD44
	GOBP_MACROPHAGE_DIFFERENTIATION	GOBP_MACROPHAGE_DIFFERENTIATION	43	0.576708	1.86875	0.00091138	0.00952529	0.00738956	1481	tags=37%, list=7%, signal=35%	MMP9/TLR2/HCLS1/C1QC/CSF1R/INHBA/PF4/CEBPE/NRROS/ROR2/VEGFA/SPI1/PTPN2/RB1/CD4/TRIB1
	GOBP_OLIGOSACCHARIDE_CATABOLIC_PROCESS	GOBP_OLIGOSACCHARIDE_CATABOLIC_PROCESS	13	0.771452	1.86807	0.00122685	0.0120557	0.00935264	2360	tags=54%, list=11%, signal=48%	MAN2B1/MANBA/NEU1/CTBS/GM2A/HEXB/NEU4
	GOMF_HEXOSE_TRANSMEMBRANE_TRANSPORTER_ACTIVITY	GOMF_HEXOSE_TRANSMEMBRANE_TRANSPORTER_ACTIVITY	18	0.713539	1.86721	0.00146802	0.013906	0.0107881	393	tags=17%, list=2%, signal=16%	PPBP/SLC2A5/SLC2A3
	GOBP_REGULATION_OF_MICROGLIAL_CELL_ACTIVATION	GOBP_REGULATION_OF_MICROGLIAL_CELL_ACTIVATION	16	0.729849	1.86498	0.00234626	0.0197747	0.0153409	1458	tags=56%, list=7%, signal=53%	CTSC/TREM2/CST7/IL6/PTPRC/GRN/SPHK1/STAP1/MIR142
	GOMF_OXIDOREDUCTASE_ACTIVITY_ACTING_ON_NAD_P_H_OXYGEN_AS_ACCEPTOR	GOMF_OXIDOREDUCTASE_ACTIVITY_ACTING_ON_NAD_P_H_OXYGEN_AS_ACCEPTOR	16	0.729041	1.86292	0.0023844	0.0199682	0.015491	3102	tags=56%, list=14%, signal=48%	NCF2/CYBA/KMO/NCF4/CYBB/CYB5R4/MICAL1/NCF1/NOX4
	GOBP_REGULATION_OF_NATURAL_KILLER_CELL_ACTIVATION	GOBP_REGULATION_OF_NATURAL_KILLER_CELL_ACTIVATION	32	0.610765	1.86236	0.0010238	0.0104673	0.00812035	5297	tags=53%, list=24%, signal=40%	TYROBP/FGR/IL18/PRDM1/PTPN22/ZNF683/GAS6/HAVCR2/LEP/IL23A/TOX/PGLYRP2/PIBF1/HLA-F/PGLYRP3/FLT3LG/RHBDD3
	GOBP_DECIDUALIZATION	GOBP_DECIDUALIZATION	19	0.698669	1.86218	0.00177173	0.0159553	0.0123779	1232	tags=26%, list=6%, signal=25%	SPP1/GJB2/STC1/VDR/CYP27B1
	GOBP_REGULATION_OF_CYTOSOLIC_CALCIUM_ION_CONCENTRATION	GOBP_REGULATION_OF_CYTOSOLIC_CALCIUM_ION_CONCENTRATION	322	0.429469	1.86025	1.29e-07	4.57e-06	3.55e-06	3208	tags=30%, list=15%, signal=26%	CCL19/CD52/C5AR1/CXCL13/CCR1/THY1/GPR65/CCR5/CORO1A/CEMIP/CXCR4/GNA15/LCK/CXCL10/FPR1/P2RY6/PTPRC/CCR7/EDNRA/PTGER4/CXCL9/PTPN6/CCRL2/LYN/ADCYAP1/CCR2/FPR3/TGM2/PTGER2/ATP2B1/PIK3CG/MS4A1/P2RY8/C3AR1/CYSLTR1/GPR18/TRPM2/GPR4/S1PR4/LIME1/P2RX5/CMKLR1/CXCR3/LPAR6/CD38/PLCG2/APLNR/XCL1/CDK5/TMEM178A/FPR2/OXT/CXCR6/TRPV4/BDKRB1/CD4/OXTR/PTK2B/P2RY10/CD19/CX3CR1/CXCL11/ADM/GSTO1/P2RX7/EDNRB/CXCR2/BAK1…
	GOBP_POSITIVE_REGULATION_OF_CHEMOKINE_PRODUCTION	GOBP_POSITIVE_REGULATION_OF_CHEMOKINE_PRODUCTION	57	0.545978	1.85908	0.00036751	0.00449073	0.00348383	1561	tags=37%, list=7%, signal=34%	HMOX1/TLR2/SYK/CSF1R/HIF1A/CD74/IL6/AIF1/IL7/NOD2/ADCYAP1/CLEC7A/LBP/IL1B/LGALS9/PYCARD/MYD88/TLR7/FFAR2/HAVCR2/TNF
	GOBP_NEGATIVE_REGULATION_OF_TOLL_LIKE_RECEPTOR_SIGNALING_PATHWAY	GOBP_NEGATIVE_REGULATION_OF_TOLL_LIKE_RECEPTOR_SIGNALING_PATHWAY	36	0.597982	1.85835	0.000952654	0.0098626	0.00765124	1917	tags=31%, list=9%, signal=28%	CD14/LY96/CD300LF/NOD2/LYN/LILRA4/CD300A/ARRB2/TLR6/LILRA2/SMPDL3B
	GOBP_SYNCYTIUM_FORMATION	GOBP_SYNCYTIUM_FORMATION	50	0.558608	1.85468	0.00116152	0.011587	0.00898903	2659	tags=36%, list=12%, signal=32%	TYROBP/CXCL10/TREM2/ADAM12/CXCL9/CD53/ADAM9/CD109/SH3PXD2A/MYH9/DCSTAMP/SBNO2/MYOF/PLEKHO1/CACNA1H/FLOT1/IL4R/MYOG
	GOBP_REGULATION_OF_RESPIRATORY_BURST	GOBP_REGULATION_OF_RESPIRATORY_BURST	13	0.765793	1.85436	0.00147411	0.013916	0.0107958	1238	tags=46%, list=6%, signal=44%	SLAMF8/RAC2/CLEC7A/LBP/GRN/INSR
	GOBP_POSITIVE_REGULATION_OF_MYELOID_LEUKOCYTE_MEDIATED_IMMUNITY	GOBP_POSITIVE_REGULATION_OF_MYELOID_LEUKOCYTE_MEDIATED_IMMUNITY	17	0.716177	1.85435	0.00164189	0.015224	0.0118105	932	tags=41%, list=4%, signal=39%	TYROBP/ITGB2/ITGAM/BTK/STAP1/PTAFR/CD177
	GOMF_GLYCOSAMINOGLYCAN_BINDING	GOMF_GLYCOSAMINOGLYCAN_BINDING	206	0.450324	1.85431	1.03e-05	0.00021565	0.000167298	2147	tags=27%, list=10%, signal=25%	COL11A1/IGHM/CCL8/CXCL13/TLR2/THBS2/CTSG/TNFAIP6/ADAMTS5/COL5A1/COMP/CEMIP/SULF1/FN1/CXCL10/TREM2/MMP7/NELL2/PTPRC/SMOC2/CCL23/CCL7/NOD2/ACAN/NRP1/PLA2G2D/RSPO3/PF4/SMOC1/LTF/RSPO2/HAPLN3/THBS1/SEMA5A/STAB1/LRTM2/HMMR/C1QBP/SPOCK2/VEGFA/CD44/CXCL6/RTN4R/LIPG/APOE/CXCL11/PCOLCE/COLQ/FGF7/NRP2/EPYC/PGF/TMEM184A/CCDC80/SULF2/APOA5
	GOCC_COMPLEX_OF_COLLAGEN_TRIMERS	GOCC_COMPLEX_OF_COLLAGEN_TRIMERS	20	0.690753	1.85298	0.00198646	0.017251	0.013383	799	tags=55%, list=4%, signal=53%	COL11A1/COL4A1/COL4A2/COL5A1/COL5A2/LUM/COL1A1/COL3A1/COL1A2/COL2A1/COL8A1
	GOBP_MACROPHAGE_ACTIVATION_INVOLVED_IN_IMMUNE_RESPONSE	GOBP_MACROPHAGE_ACTIVATION_INVOLVED_IN_IMMUNE_RESPONSE	17	0.715384	1.85229	0.00169884	0.0155268	0.0120454	1529	tags=53%, list=7%, signal=49%	TYROBP/SYK/TREM2/LBP/SUCNR1/GRN/DYSF/SBNO2/HAVCR2
	GOMF_CARBOHYDRATE_TRANSMEMBRANE_TRANSPORTER_ACTIVITY	GOMF_CARBOHYDRATE_TRANSMEMBRANE_TRANSPORTER_ACTIVITY	33	0.60742	1.85133	0.00137331	0.0131414	0.0101949	2972	tags=27%, list=14%, signal=24%	PPBP/AQP9/SLC2A5/SLC2A3/SLC50A1/SLC2A6/SLC45A4/SLC45A3/SLC5A2
	GOBP_REGULATION_OF_COMPLEMENT_ACTIVATION	GOBP_REGULATION_OF_COMPLEMENT_ACTIVATION	54	0.552829	1.84989	0.000447296	0.00526976	0.00408819	1986	tags=37%, list=9%, signal=34%	IGLC1/IGKC/IGLV1-44/C5AR1/C1QB/C1QC/VSIG4/CR1/CFI/IL1B/C3AR1/A2M/C2/C1QA/IGLV6-57/C1QBP/C4BPB/CD19/CR2/IGHG1
	GOBP_AMINO_SUGAR_METABOLIC_PROCESS	GOBP_AMINO_SUGAR_METABOLIC_PROCESS	37	0.593011	1.84986	0.00174854	0.015768	0.0122326	2666	tags=38%, list=12%, signal=33%	CHI3L1/CHIT1/NPL/CHST1/NAGK/MGAT1/CHI3L2/CSGALNACT1/CTBS/ST6GAL1/GFPT2/GNPNAT1/DPAGT1/GNPDA1
	GOCC_ENDOCYTIC_VESICLE	GOCC_ENDOCYTIC_VESICLE	290	0.431331	1.84915	3.12e-07	9.64e-06	7.48e-06	2284	tags=25%, list=11%, signal=23%	FCGR1B/TLR2/CORO1A/HLA-DRA/NCF2/HLA-DPA1/RAC2/CEMIP/HBB/HLA-DQB1/CTSS/SYK/CD74/VAMP8/TLR1/SH3KBP1/CYBA/ATP6V0B/MPEG1/NOD2/DPP4/TCIRG1/CD163/HLA-DPB1/MSR1/GNLY/WAS/NCF4/ADAM8/SPHK1/HLA-DRB4/AP2S1/ZYX/LTF/HLA-DQA1/ATP6V0D2/SLC11A1/CYBB/STAB1/DYSF/HVCN1/ROR2/ARRB2/RAB32/RAB20/MYO1E/RAB31/TLR7/RAB38/TLR6/SGIP1/APOE/RIN3/EHD4/FCGR1A/FMNL1/WNT5B/RALA/SRGAP2/VAMP7/MTSS1/ATP6V0D1/CALR/RAB5C/HLA-B/ATP6V0E…
	GOMF_GLUCOSE_BINDING	GOMF_GLUCOSE_BINDING	10	0.804183	1.8489	0.000803601	0.0085622	0.00664241	393	tags=30%, list=2%, signal=29%	PYGL/HK3/SLC2A3
	GOBP_CELLULAR_EXTRAVASATION	GOBP_CELLULAR_EXTRAVASATION	68	0.530144	1.84883	0.000253418	0.00329895	0.00255927	2864	tags=41%, list=13%, signal=36%	VCAM1/CXCL12/PLVAP/THY1/ITGA4/ITGB2/ITGAL/PTGER4/ITGB7/CCR2/PIK3CG/ADAM8/IL27RA/PTAFR/CD177/SELPLG/PIK3CD/CCL2/TNF/CX3CR1/RIPK3/SIRPA/ADD2/CCL21/ITGB1/GCNT1/MIR146A/LEP
	GOBP_ENDODERM_DEVELOPMENT	GOBP_ENDODERM_DEVELOPMENT	73	0.524113	1.84785	0.00032454	0.00405624	0.00314677	2471	tags=32%, list=11%, signal=28%	MMP9/COL11A1/APELA/EOMES/COL4A2/COL5A1/ITGA4/COL5A2/FN1/ITGB2/COL12A1/INHBA/COL8A1/MMP14/SOX17/ITGA5/DUSP2/ITGA7/DUSP4/MMP8/FGF8/LAMB3/ITGAV
	GOCC_CLATHRIN_COATED_VESICLE	GOCC_CLATHRIN_COATED_VESICLE	180	0.456187	1.8469	6.61e-06	0.000149328	0.000115846	2284	tags=23%, list=11%, signal=21%	FCGR1B/IL7R/CD3D/HLA-DRA/VWF/HLA-DPA1/CEMIP/HLA-DQB1/RGS19/CD74/VAMP8/DENND1C/CD3G/HLA-DPB1/HLA-DRB4/STEAP2/AP2S1/HLA-DQA1/ROR2/ADAM10/FCHO1/MYO1E/WIPI1/DAB2/AP1B1/RAB27B/SYT1/CD4/M6PR/SGIP1/APOE/NCALD/SLC18A2/TFRC/FCGR1A/RAB27A/NECAP2/VAMP7/NECAP1/HLA-DQB2/IGF2R
	GOBP_REGULATION_OF_MACROPHAGE_ACTIVATION	GOBP_REGULATION_OF_MACROPHAGE_ACTIVATION	47	0.560413	1.84647	0.000999664	0.0102684	0.00796607	1529	tags=40%, list=7%, signal=38%	CTSC/GPR137B/TREM2/VSIG4/CD74/CST7/IL6/PTPRC/LBP/MIF/GRN/SPHK1/HAMP/STAP1/THBS1/NR1H3/MIR142/TLR6/HAVCR2
	GOBP_REGULATION_OF_T_HELPER_1_CELL_DIFFERENTIATION	GOBP_REGULATION_OF_T_HELPER_1_CELL_DIFFERENTIATION	10	0.80276	1.84563	0.000831472	0.00881628	0.00683953	2638	tags=60%, list=12%, signal=53%	CCL19/TNFSF4/CD80/JAK3/SOCS5/IL4R
	GOMF_TUMOR_NECROSIS_FACTOR_RECEPTOR_BINDING	GOMF_TUMOR_NECROSIS_FACTOR_RECEPTOR_BINDING	29	0.614852	1.84559	0.00244585	0.020379	0.0158097	5287	tags=59%, list=24%, signal=44%	LTB/TNFSF10/TNFSF8/TNFSF13B/TNFSF15/TNFSF11/TNFSF4/TRAF5/TNF/CD70/TRAF3/TNFSF9/TNFSF13/CD40LG/LTA/TRAF2/FASLG
	GOBP_REGULATION_OF_TYPE_2_IMMUNE_RESPONSE	GOBP_REGULATION_OF_TYPE_2_IMMUNE_RESPONSE	30	0.611726	1.84506	0.00195435	0.0170943	0.0132615	2898	tags=47%, list=13%, signal=40%	CD74/CD86/IL6/IL18/NOD2/CCR2/IDO1/IL27RA/XCL1/TNFSF4/SOCS5/NLRP3/IL4R/ECM1
	GOBP_POSITIVE_REGULATION_OF_CELL_ADHESION_MEDIATED_BY_INTEGRIN	GOBP_POSITIVE_REGULATION_OF_CELL_ADHESION_MEDIATED_BY_INTEGRIN	21	0.681641	1.84505	0.0032038	0.0251034	0.0194748	2595	tags=57%, list=12%, signal=50%	SFRP2/CXCL13/CCL5/SYK/PTPN6/ADAM9/NCKAP1L/SKAP1/CD3E/CIB1/CCL21/LIF
	GOBP_ACUTE_INFLAMMATORY_RESPONSE	GOBP_ACUTE_INFLAMMATORY_RESPONSE	99	0.498862	1.84311	0.00017526	0.00243293	0.00188743	1218	tags=21%, list=6%, signal=20%	S100A8/TREM1/VCAM1/SERPINA1/FN1/IL6/CCR7/BTK/ADCYAP1/CD163/LBP/F3/PIK3CG/ADAM8/IL1B/HAMP/VNN1/PLA2G2D/TNFSF11/TNFSF4/FFAR2
	GOBP_INDUCTION_OF_POSITIVE_CHEMOTAXIS	GOBP_INDUCTION_OF_POSITIVE_CHEMOTAXIS	13	0.761118	1.84304	0.00177844	0.015972	0.0123908	2021	tags=46%, list=9%, signal=42%	SCG2/CXCL8/CXCL12/VEGFA/ARTN/PGF
	GOBP_REGULATION_OF_SYSTEMIC_ARTERIAL_BLOOD_PRESSURE_BY_HORMONE	GOBP_REGULATION_OF_SYSTEMIC_ARTERIAL_BLOOD_PRESSURE_BY_HORMONE	34	0.601762	1.84293	0.00123711	0.0121385	0.00941683	3163	tags=41%, list=15%, signal=35%	CPA3/CTSG/ENPEP/CMA1/AGT/CTSZ/SUCNR1/ACE/OXTR/PCSK5/ATP6AP2/EDN2/OR51E2/HSD11B2
	GOCC_LUMENAL_SIDE_OF_ENDOPLASMIC_RETICULUM_MEMBRANE	GOCC_LUMENAL_SIDE_OF_ENDOPLASMIC_RETICULUM_MEMBRANE	24	0.653951	1.84081	0.00283342	0.0228551	0.0177306	2267	tags=46%, list=10%, signal=41%	HLA-DRA/HLA-DPA1/HLA-DQB1/CD74/HLA-DPB1/HLA-DRB4/HLA-DQA1/CALR/HLA-B/HLA-C/HLA-DQB2
	GOBP_MOVEMENT_IN_HOST_ENVIRONMENT	GOBP_MOVEMENT_IN_HOST_ENVIRONMENT	163	0.459983	1.84005	2.36e-05	0.000442281	0.000343115	2820	tags=26%, list=13%, signal=23%	CLEC5A/CLEC4G/FCN1/CXCL8/CCR5/CXCR4/CR1/CD74/CD86/VAMP8/ITGB7/DPP4/CD209/LGALS9/NRP1/CTSL/GRB2/PC/ANPEP/PTX3/SELPLG/ITGA5/TNFRSF4/CD4/P4HB/CD80/GAS6/SLAMF1/TFRC/IFITM2/CDK1/NPC1/CR2/SIGLEC1/EFNB3/EPHA2/ITGAV/MRC1/CIITA/ITGB1/CLDN1/TRIM14/IFITM1
	GOBP_T_CELL_TOLERANCE_INDUCTION	GOBP_T_CELL_TOLERANCE_INDUCTION	14	0.741247	1.83936	0.00199054	0.0172636	0.0133928	4498	tags=86%, list=21%, signal=68%	LILRB2/IDO1/LILRB4/IL2RA/CD3E/CLC/ICOS/HLA-B/CBLB/FOXP3/HLA-G/AIRE
	GOBP_ASTROCYTE_ACTIVATION	GOBP_ASTROCYTE_ACTIVATION	21	0.67943	1.83906	0.00335546	0.0260081	0.0201766	1677	tags=48%, list=8%, signal=44%	C5AR1/TREM2/IL6/GRN/C1QA/IFNGR1/FPR2/MIR142/TNF/BACE2
	GOBP_NEGATIVE_REGULATION_OF_INTERFERON_BETA_PRODUCTION	GOBP_NEGATIVE_REGULATION_OF_INTERFERON_BETA_PRODUCTION	13	0.759436	1.83897	0.00187354	0.016577	0.0128601	2404	tags=54%, list=11%, signal=48%	LILRB1/NLRC3/PYCARD/SIRPA/REL/RELB/NMI
	GOBP_NK_T_CELL_ACTIVATION	GOBP_NK_T_CELL_ACTIVATION	11	0.774955	1.83889	0.00342261	0.026316	0.0204155	863	tags=36%, list=4%, signal=35%	IL18/CD300A/RASAL3/ELF4
	GOBP_REGULATION_OF_PEPTIDYL_TYROSINE_PHOSPHORYLATION	GOBP_REGULATION_OF_PEPTIDYL_TYROSINE_PHOSPHORYLATION	243	0.436758	1.83785	3.26e-06	8.25e-05	6.4e-05	2491	tags=28%, list=12%, signal=25%	ADRA2A/GREM1/SFRP2/ENPP2/KIT/THY1/CRLF1/CCL5/HCLS1/SYK/TREM2/CSF1R/ITGB2/SAMSN1/CD74/IL6/PTPRC/IL18/PTPN6/IL7/AGT/NOD2/LYN/CLEC7A/MIF/SH2B3/CD300A/NRP1/STAP1/LILRB4/EFNA1/ARRB2/SEMA4D/CD3E/HGF/ACE/FBXW7/VEGFA/CD44/PTPRJ/PTPN2/PDGFB/ITGA5/IL24/CD4/PTK2B/IGF1/CD80/GAS6/TNF/SHC1/ERRFI1/SOCS3/TNFRSF18/EHD4/FCGR1A/FGF7/BANK1/RAP2B/SNX6/PRKCD/SOCS5/RAP2C/FGF8/CBLB/DGKQ/IL11
	GOBP_WOUND_HEALING_SPREADING_OF_EPIDERMAL_CELLS	GOBP_WOUND_HEALING_SPREADING_OF_EPIDERMAL_CELLS	17	0.709805	1.83785	0.00215551	0.0185233	0.01437	1333	tags=24%, list=6%, signal=22%	MMP12/COL5A1/ACVRL1/ITGA5
	GOBP_REGULATION_OF_PLASMINOGEN_ACTIVATION	GOBP_REGULATION_OF_PLASMINOGEN_ACTIVATION	10	0.798999	1.83698	0.00107365	0.0108755	0.00843704	1951	tags=40%, list=9%, signal=36%	CTSZ/SERPINE1/THBS1/ENO1
	GOCC_INFLAMMASOME_COMPLEX	GOCC_INFLAMMASOME_COMPLEX	16	0.718731	1.83657	0.0029948	0.023893	0.0185358	3074	tags=56%, list=14%, signal=48%	PYCARD/AIM2/NLRC4/CASP1/CASP4/CARD8/CASP5/NLRP3/NAIP
	GOCC_VACUOLAR_MEMBRANE	GOCC_VACUOLAR_MEMBRANE	388	0.418532	1.83581	3.4e-08	1.42e-06	1.1e-06	2648	tags=25%, list=12%, signal=22%	LAPTM5/HLA-DMB/HLA-DRA/LAMP3/HLA-DPA1/GPR137B/ENPEP/VMP1/TLR8/HLA-DQB1/HPSE/HLA-DMA/FPR1/CD74/HLA-DOB/VAMP8/CD1D/TRAF3IP3/ATP6V0B/ENPP1/CTSD/DPP4/TCIRG1/DRAM1/HLA-DPB1/MAN2B1/ATP6V1B2/GRN/C3AR1/HLA-DRB4/VNN1/TRPM2/NFAM1/SLC39A8/AP2S1/HLA-DQA1/SLC15A3/ATP6V0D2/ATP6V1G3/MFSD12/PLD3/TMEM138/BRI3/ANPEP/TLR7/HLA-DOA/GAA/SLC46A3/WIPI1/LAMTOR2/DRAM2/DAB2/AP1B1/GLIPR1/EVA1A/MANBA/M6PR/STARD3NL/SLC36A1/NE…
	GOBP_POSITIVE_REGULATION_OF_ACTIN_FILAMENT_POLYMERIZATION	GOBP_POSITIVE_REGULATION_OF_ACTIN_FILAMENT_POLYMERIZATION	87	0.506597	1.83431	0.000101994	0.00152735	0.0011849	4465	tags=45%, list=21%, signal=36%	HCK/CORO1A/CCL11/GMFG/PFN1/CCR7/ARPC1B/WAS/ARPC3/PYCARD/NCKAP1L/GRB2/CDC42EP3/ARPC5L/BAIAP2L1/PTK2B/EVL/ARPC4/ACTR3/ARPC5/CORO1B/VASP/WASF1/SCIN/CCL24/CCL21/MAGEL2/ARPC2/HIP1R/ACTR2/IQGAP2/ARPC1A/TRIM27/BIN1/ARFIP2/ICAM1/CCL26/WHAMM/CSF3
	GOBP_INDOLALKYLAMINE_METABOLIC_PROCESS	GOBP_INDOLALKYLAMINE_METABOLIC_PROCESS	16	0.717618	1.83373	0.0031474	0.024869	0.019293	584	tags=25%, list=3%, signal=24%	TDO2/KYNU/KMO/IDO1
	GOBP_TUMOR_NECROSIS_FACTOR_MEDIATED_SIGNALING_PATHWAY	GOBP_TUMOR_NECROSIS_FACTOR_MEDIATED_SIGNALING_PATHWAY	159	0.459135	1.83343	4.33e-05	0.000732365	0.000568157	2132	tags=25%, list=10%, signal=23%	TNFRSF11B/LAPTM5/KRT18/PLVAP/TNFRSF17/CD27/SYK/LTB/TNFSF8/TNFRSF1B/SPHK1/TNFSF13B/TNFSF15/PYCARD/AIM2/TNFRSF12A/TNFSF11/CASP1/PSMA5/TNFSF4/PSMB9/TXNDC17/CASP4/PTPN2/TRAF5/TNFRSF4/RNF31/PTK2B/MIR34A/GAS6/TNF/PSMB8/PSMD14/PSMB10/TNFRSF18/CARD16/CARD8/CHUK/PSMD13/TNFRSF11A
	GOBP_INTERFERON_ALPHA_PRODUCTION	GOBP_INTERFERON_ALPHA_PRODUCTION	28	0.616508	1.83304	0.00162389	0.015121	0.0117306	2404	tags=32%, list=11%, signal=29%	MMP12/TLR8/NLRC3/LILRA4/TLR7/HAVCR2/IRF5/CHUK/NMI
	GOMF_QUATERNARY_AMMONIUM_GROUP_BINDING	GOMF_QUATERNARY_AMMONIUM_GROUP_BINDING	28	0.616397	1.8327	0.00166101	0.0153363	0.0118977	684	tags=18%, list=3%, signal=17%	PLTP/IGHM/RASGRP1/APOC1/CETP
	GOBP_POSITIVE_REGULATION_OF_TOLL_LIKE_RECEPTOR_4_SIGNALING_PATHWAY	GOBP_POSITIVE_REGULATION_OF_TOLL_LIKE_RECEPTOR_4_SIGNALING_PATHWAY	10	0.797043	1.83249	0.00112967	0.0113581	0.0088114	1358	tags=50%, list=6%, signal=47%	LBP/LTF/PTPN22/PELI1/NR1H3
	GOMF_HYALURONIC_ACID_BINDING	GOMF_HYALURONIC_ACID_BINDING	21	0.67688	1.83216	0.0037346	0.0279946	0.0217177	1137	tags=38%, list=5%, signal=36%	TNFAIP6/CEMIP/ACAN/HAPLN3/STAB1/HMMR/C1QBP/CD44
	GOBP_SUPEROXIDE_ANION_GENERATION	GOBP_SUPEROXIDE_ANION_GENERATION	34	0.598196	1.832	0.00146727	0.013906	0.0107881	3102	tags=47%, list=14%, signal=40%	TYROBP/NCF2/SYK/ITGB2/ITGAM/CYBA/CLEC7A/CYBB/HVCN1/CD177/FPR2/PRKCD/GNAI3/GNAI2/NCF1/NOX4
	GOMF_G_PROTEIN_COUPLED_RECEPTOR_BINDING	GOMF_G_PROTEIN_COUPLED_RECEPTOR_BINDING	253	0.432895	1.83103	7.46e-07	2.16e-05	1.68e-05	2913	tags=30%, list=13%, signal=26%	PPBP/CTHRC1/CXCL5/CCL19/APELA/ADRA2A/CCL18/CXCL16/FCN1/CCL8/CXCL13/CXCL8/CXCL12/CXCL1/CCL11/CCL4/CCL5/GNA15/CXCL10/FPR1/CXCL9/CCL23/CCL7/CCRL2/AGT/ADCYAP1/CCR2/CKLF/CXCL3/DNM3/APLN/RSPO3/PF4/CCL20/ROR2/C1QBP/ARRB2/XCL1/ACE/PMCH/CXCL6/INSL3/OXT/CCL13/CXCL14/CCL2/PNOC/CCL22/CXCL11/ATP2A2/ADM/WNT5B/RALA/EDNRB/RTP3/POMC/SCT/DVL3/CORT/GNAI3/PROK2/BDKRB2/RLN3/CCL24/CCL21/BICD1/CCL27/WNT10A/WNT10B/GPHB5…
	GOBP_NEGATIVE_REGULATION_OF_PEPTIDASE_ACTIVITY	GOBP_NEGATIVE_REGULATION_OF_PEPTIDASE_ACTIVITY	223	0.437722	1.83086	1.3e-05	0.000264016	0.000204819	1828	tags=20%, list=8%, signal=19%	MMP9/SFRP2/SLPI/CSTA/SPOCK1/PLAUR/LAMP3/RPS6KA1/SERPINA1/PI15/CD27/CR1/COL6A3/CST7/TIMP1/RARRES1/AGT/GPX1/TNFAIP8/SERPINE1/PTTG1/WFDC1/CD109/LTF/THBS1/A2M/SERPINH1/ITIH3/ARRB2/SERPINB12/HGF/SPOCK2/TFPI/CST6/VEGFA/CD44/SPINT2/SERPINF1/GAS6/PZP/TNF/SERPINA12/MICAL1/CARD16/CARD8
	GOMF_T_CELL_RECEPTOR_BINDING	GOMF_T_CELL_RECEPTOR_BINDING	10	0.796201	1.83055	0.00122303	0.0120545	0.00935166	1011	tags=50%, list=5%, signal=48%	HLA-DRA/LCK/CD3G/DOCK2/CD3E
	GOBP_ODONTOGENESIS	GOBP_ODONTOGENESIS	117	0.477601	1.82774	0.000179861	0.00247884	0.00192304	3435	tags=33%, list=16%, signal=28%	TNC/TNFRSF11B/FAM20A/ADAMTS5/SDC1/SNX10/FST/COL1A1/TCIRG1/OSR2/CSF3R/INHBA/HTRA1/COL1A2/BCL11B/SERPINE1/RSPO2/JAG2/TNFSF11/CA2/FAM20C/GLI3/ASPN/DMP1/ADM/LEF1/CEMP1/FGF8/WNT10A/LHX8/DSPP/SLC34A1/SMPD3/HDAC1/CSF1/SHH/BAX/RELT/STIM1
	GOBP_CELL_DIFFERENTIATION_INVOLVED_IN_EMBRYONIC_PLACENTA_DEVELOPMENT	GOBP_CELL_DIFFERENTIATION_INVOLVED_IN_EMBRYONIC_PLACENTA_DEVELOPMENT	23	0.661411	1.82709	0.00114601	0.0114671	0.00889596	3226	tags=43%, list=15%, signal=37%	EOMES/NR2F2/ST14/GRHL2/SPINT2/SOCS3/E2F8/LIF/GJB5/STK4
	GOCC_BLOOD_MICROPARTICLE	GOCC_BLOOD_MICROPARTICLE	99	0.494279	1.82618	0.000212899	0.00285633	0.00221589	3362	tags=31%, list=16%, signal=27%	IGLC1/IGKC/IGHM/C1QB/HBB/IGHD/FN1/C1QC/PFN1/AGT/F13A1/A1BG/HSPA6/HBD/A2M/ACTG2/PZP/APOE/TFRC/IGHG1/ACTB/ITIH1/C4BPA/CLIC1/C1R/F2/ENG/ACTC1/ITIH4/KRT1/CFB
	GOBP_NUCLEOTIDE_SALVAGE	GOBP_NUCLEOTIDE_SALVAGE	12	0.765343	1.82486	0.00187273	0.016577	0.0128601	2447	tags=58%, list=11%, signal=52%	AMPD3/AMPD1/UPP1/ADA/HPRT1/APRT/ADK
	GOBP_REGULATION_OF_CD8_POSITIVE_ALPHA_BETA_T_CELL_ACTIVATION	GOBP_REGULATION_OF_CD8_POSITIVE_ALPHA_BETA_T_CELL_ACTIVATION	17	0.703879	1.8225	0.00249885	0.0206979	0.0160571	1036	tags=41%, list=5%, signal=39%	CRTAM/LILRB1/RUNX3/LILRB4/NCKAP1L/PTPN22/XCL1
	GOBP_BRANCHING_INVOLVED_IN_LABYRINTHINE_LAYER_MORPHOGENESIS	GOBP_BRANCHING_INVOLVED_IN_LABYRINTHINE_LAYER_MORPHOGENESIS	12	0.764088	1.82187	0.00192882	0.0169293	0.0131335	2855	tags=67%, list=13%, signal=58%	RSPO3/GRB2/ST14/GRHL2/SPINT2/ADM/SOCS3/SPINT1
	GOBP_AROMATIC_AMINO_ACID_FAMILY_CATABOLIC_PROCESS	GOBP_AROMATIC_AMINO_ACID_FAMILY_CATABOLIC_PROCESS	18	0.695873	1.82098	0.00245562	0.0204087	0.0158327	1623	tags=33%, list=7%, signal=31%	TDO2/KYNU/KMO/IL4I1/IDO1/ASRGL1
	GOBP_ANTIGEN_PROCESSING_AND_PRESENTATION_OF_PEPTIDE_ANTIGEN_VIA_MHC_CLASS_I	GOBP_ANTIGEN_PROCESSING_AND_PRESENTATION_OF_PEPTIDE_ANTIGEN_VIA_MHC_CLASS_I	94	0.499361	1.82073	7.8e-05	0.00120417	0.000934174	4881	tags=40%, list=23%, signal=31%	FCGR1B/FCER1G/NCF2/CLEC4A/VAMP8/CYBA/NCF4/CYBB/PSMA5/ACE/PSMB9/PSMB8/PSMD14/PSMB10/FCGR1A/CHUK/PSMD13/CALR/HLA-B/HLA-C/ITGAV/SEC13/NCF1/PSMD10/TAP2/HLA-G/PSMB3/SEC24D/SAR1B/PSMD8/HLA-F/MR1/PSMA1/CANX/PSMB2/PSMA2/PSMA4/TAP1
	GOBP_CD40_SIGNALING_PATHWAY	GOBP_CD40_SIGNALING_PATHWAY	15	0.724469	1.81974	0.00263509	0.0215461	0.0167151	2636	tags=53%, list=12%, signal=47%	TREM2/CD86/ITGA5/RNF31/SLAMF1/PHB2/FANCA/ITGB1
	GOBP_POSITIVE_REGULATION_OF_VIRAL_LIFE_CYCLE	GOBP_POSITIVE_REGULATION_OF_VIRAL_LIFE_CYCLE	30	0.603178	1.81928	0.00251272	0.0207001	0.0160588	1455	tags=27%, list=7%, signal=25%	CLEC4G/CD74/CD209/LGALS9/PC/CD4/P4HB/KPNA2
	GOBP_POSITIVE_REGULATION_OF_MUSCLE_CONTRACTION	GOBP_POSITIVE_REGULATION_OF_MUSCLE_CONTRACTION	36	0.585368	1.81915	0.00136766	0.0131064	0.0101677	4683	tags=56%, list=22%, signal=44%	KIT/SPHK1/PTAFR/ADA/OXT/OXTR/KCNQ1/GSTO1/ENO1/PROK2/EDN2/ADRA2B/CHGA/RGS2/TBXA2R/NPPA/F2R/GHRL/NPY2R/ATP2A1
	GOBP_PEPTIDYL_TYROSINE_MODIFICATION	GOBP_PEPTIDYL_TYROSINE_MODIFICATION	349	0.41791	1.81792	2.43e-07	7.86e-06	6.1e-06	2595	tags=26%, list=12%, signal=23%	ADRA2A/GREM1/SFRP2/ENPP2/KIT/THY1/HCK/CRLF1/CCL5/ITK/HCLS1/LCK/SYK/TREM2/CSF1R/ITGB2/SAMSN1/FGR/CD74/IL6/PTPRC/IL18/KDR/PTPN6/IL7/AGT/NOD2/BTK/LYN/CLEC7A/MIF/SH2B3/CD300A/CSK/NRP1/MATK/STAP1/EFEMP1/LILRB4/MELK/ROR2/EFNA1/ARRB2/SEMA4D/CD3E/HGF/ZAP70/ACE/FBXW7/VEGFA/CD44/INSR/PTPRJ/PTPN2/PDGFB/ITGA5/IL24/CD4/PTK2B/IGF1/CD80/GAS6/TNF/SHC1/ERRFI1/AATK/SOCS3/TNFRSF18/EHD4/FCGR1A/JAK3/FES/FGF7/BANK1/RA…
	GOCC_PLATELET_ALPHA_GRANULE	GOCC_PLATELET_ALPHA_GRANULE	85	0.505163	1.81697	0.000417465	0.00498984	0.00387104	1683	tags=28%, list=8%, signal=26%	PPBP/THBS2/VWF/SERPINA1/FN1/SRGN/TIMP1/F13A1/A1BG/FERMT3/SERPINE1/PF4/LHFPL2/CD109/THBS1/A2M/HGF/VEGFA/PDGFB/IGF1/ISLR/GAS6/TEX264/TREML1
	GOBP_PLASMINOGEN_ACTIVATION	GOBP_PLASMINOGEN_ACTIVATION	19	0.681642	1.8168	0.00276964	0.0225064	0.0174601	1951	tags=32%, list=9%, signal=29%	PLAU/CTSZ/SERPINE1/THBS1/PGK1/ENO1
	GOBP_REGULATION_OF_IMMUNOGLOBULIN_PRODUCTION	GOBP_REGULATION_OF_IMMUNOGLOBULIN_PRODUCTION	58	0.534033	1.81653	0.000646067	0.00713822	0.00553772	3397	tags=36%, list=16%, signal=31%	MZB1/CR1/IL6/PTPRC/SASH3/CD28/IL13RA2/IL27RA/GPI/XCL1/TNFSF4/TNFRSF4/TNF/TFRC/FCRL3/MAD2L2/TMBIM6/IL4R/XBP1/FOXP3/TBX21
	GOBP_PURINERGIC_NUCLEOTIDE_RECEPTOR_SIGNALING_PATHWAY	GOBP_PURINERGIC_NUCLEOTIDE_RECEPTOR_SIGNALING_PATHWAY	29	0.605075	1.81624	0.00343889	0.0263795	0.0204648	3084	tags=48%, list=14%, signal=41%	GPR171/P2RY6/P2RY8/ADORA2B/PTAFR/GPR34/P2RX5/ADA/P2RY10/P2RX7/ADORA3/P2RY13/GNAI2/P2RX4
	GOMF_PROTEIN_PHOSPHORYLATED_AMINO_ACID_BINDING	GOMF_PROTEIN_PHOSPHORYLATED_AMINO_ACID_BINDING	56	0.536565	1.81619	0.000880209	0.00925501	0.00717988	1732	tags=32%, list=8%, signal=30%	HCK/LCK/SYK/SAMSN1/FGR/PFN1/VAV1/PTPN6/STAP1/GRB2/PLCG2/ZAP70/PTPN5/FBXW7/SH2D3C/SH3BP2/SHC1/SOCS3
	GOBP_PYRIMIDINE_NUCLEOSIDE_METABOLIC_PROCESS	GOBP_PYRIMIDINE_NUCLEOSIDE_METABOLIC_PROCESS	31	0.600786	1.81454	0.00160209	0.0149604	0.011606	2383	tags=29%, list=11%, signal=26%	APOBEC3B/UPP1/DCK/TYMP/APOBEC3G/APOBEC3F/TK1/DPYS/APOBEC2
	GOBP_CELLULAR_TRANSITION_METAL_ION_HOMEOSTASIS	GOBP_CELLULAR_TRANSITION_METAL_ION_HOMEOSTASIS	107	0.481871	1.8137	0.000216701	0.00290142	0.00225087	2903	tags=31%, list=13%, signal=27%	S100A8/HMOX1/S100A9/PRND/LCK/HIF1A/SLC31A2/SLC1A1/HAMP/SLC39A8/LTF/SLC11A1/SLC39A4/SCO2/MT1F/ATP6V1A/MT2A/SLC31A1/TFRC/SLC39A14/FTL/ABCG2/ATP6V0D1/MT1H/SLC39A5/MT1G/SLC30A7/MT3/MT1HL1/ATP6AP1/ATP6V1G1/ATOX1/SLC39A13
	GOBP_REGULATION_OF_RESPONSE_TO_CYTOKINE_STIMULUS	GOBP_REGULATION_OF_RESPONSE_TO_CYTOKINE_STIMULUS	158	0.454435	1.81354	3.8e-05	0.000662045	0.000513604	1955	tags=23%, list=9%, signal=21%	MMP12/TLR2/LAPTM5/CCL5/CXCR4/SYK/TREM2/HIF1A/CD74/IL6/PTPRC/CD300LF/PTPN6/IL7/SH2B3/GFI1/SPHK1/STAP1/PYCARD/IL1RN/IL1R2/PXDN/IKBKE/CASP1/NLRC5/IFNGR1/CASP4/PTPN2/NR1H3/RNF31/GAS6/TNF/SOCS3/CARD16/PADI2/CARD8/CHUK
	GOMF_SUGAR_TRANSMEMBRANE_TRANSPORTER_ACTIVITY	GOMF_SUGAR_TRANSMEMBRANE_TRANSPORTER_ACTIVITY	22	0.667129	1.8131	0.00170098	0.0155268	0.0120454	2972	tags=32%, list=14%, signal=27%	PPBP/SLC2A5/SLC2A3/SLC50A1/SLC2A6/SLC45A3/SLC5A2
	GOBP_CELLULAR_RESPONSE_TO_AMYLOID_BETA	GOBP_CELLULAR_RESPONSE_TO_AMYLOID_BETA	34	0.591894	1.81271	0.00192758	0.0169293	0.0131335	3153	tags=38%, list=15%, signal=33%	VCAM1/ITGA4/TREM2/CDK5/LGMN/CASP4/FPR2/IGF1/TLR6/SNX6/MIR146A/PARP1/CACNA2D1
	GOMF_HYDROLASE_ACTIVITY_HYDROLYZING_O_GLYCOSYL_COMPOUNDS	GOMF_HYDROLASE_ACTIVITY_HYDROLYZING_O_GLYCOSYL_COMPOUNDS	75	0.511344	1.81151	0.000350706	0.00430138	0.00333694	2481	tags=31%, list=11%, signal=27%	LYZ/CEMIP/HPSE/CHIT1/MAN2B1/GALC/EDEM1/GLA/EDEM2/GAA/MANBA/NAGA/NEU1/MOGS/HEXA/CTBS/MAN2A1/GM2A/HEXB/GUSB/LYZL4/NEU4/FUCA1
	GOBP_POSITIVE_REGULATION_OF_T_CELL_CYTOKINE_PRODUCTION	GOBP_POSITIVE_REGULATION_OF_T_CELL_CYTOKINE_PRODUCTION	20	0.674904	1.81046	0.0033864	0.0261294	0.0202707	2423	tags=45%, list=11%, signal=40%	IL6/IL18/SASH3/IL1B/XCL1/TNFSF4/IL18R1/MALT1/NLRP3
	GOBP_TOLERANCE_INDUCTION	GOBP_TOLERANCE_INDUCTION	26	0.626926	1.81044	0.00407695	0.0299462	0.0232318	4498	tags=65%, list=21%, signal=52%	LILRB2/LYN/IDO1/LGALS9/LILRB4/IL2RA/CD3E/CLC/ICOS/HAVCR2/HLA-B/CBLB/FOXP3/XKR8/HLA-G/BLK/AIRE
	GOBP_RESPONSE_TO_INTERLEUKIN_18	GOBP_RESPONSE_TO_INTERLEUKIN_18	10	0.786922	1.80922	0.00165248	0.0152791	0.0118533	2732	tags=70%, list=13%, signal=61%	IL18/ALOX5/IL18RAP/PDGFB/IL18R1/IL18BP/CLDN1
	GOMF_PEPTIDOGLYCAN_BINDING	GOMF_PEPTIDOGLYCAN_BINDING	17	0.697873	1.80695	0.00303295	0.024168	0.0187491	394	tags=24%, list=2%, signal=23%	IGHM/TLR2/TREM2/NOD2
	GOBP_REGULATION_OF_PEPTIDASE_ACTIVITY	GOBP_REGULATION_OF_PEPTIDASE_ACTIVITY	404	0.409823	1.80555	4e-08	1.59e-06	1.24e-06	2898	tags=24%, list=13%, signal=21%	MMP9/S100A8/S100A9/SFRP2/SLPI/CSTA/SPOCK1/LAPTM5/PLAUR/LAMP3/RPS6KA1/SERPINA1/PI15/FN1/LCK/CD27/SYK/CR1/COL6A3/CST7/TIMP1/RARRES1/AGT/GPX1/CTSD/LYN/TNFAIP8/CLEC7A/TNFSF10/F3/UACA/GRN/SERPINE1/LGALS9/SLC1A1/PTTG1/TNFSF15/PYCARD/AIM2/CYFIP2/WFDC1/CD109/LTF/RCN3/THBS1/A2M/NLRC4/SERPINH1/CTSH/ITIH3/EFNA1/BID/ARRB2/CASP1/SERPINB12/HGF/SPOCK2/TFPI/CST6/VEGFA/CD44/LGMN/SPINT2/PSMB9/SERPINF1/GAS6/PZP/TNF…
	GOMF_SUPEROXIDE_GENERATING_NAD_P_H_OXIDASE_ACTIVITY	GOMF_SUPEROXIDE_GENERATING_NAD_P_H_OXIDASE_ACTIVITY	11	0.76076	1.8052	0.00509421	0.0354384	0.0274926	3102	tags=55%, list=14%, signal=47%	NCF2/CYBA/NCF4/CYBB/NCF1/NOX4
	GOBP_NUCLEOSIDE_MONOPHOSPHATE_CATABOLIC_PROCESS	GOBP_NUCLEOSIDE_MONOPHOSPHATE_CATABOLIC_PROCESS	13	0.745183	1.80446	0.00288633	0.0231965	0.0179954	2007	tags=46%, list=9%, signal=42%	AMPD3/UPP1/ADA/TYMP/HPRT1/DPYS
	GOBP_CELLULAR_RESPONSE_TO_LIPOPROTEIN_PARTICLE_STIMULUS	GOBP_CELLULAR_RESPONSE_TO_LIPOPROTEIN_PARTICLE_STIMULUS	29	0.600848	1.80355	0.00373312	0.0279946	0.0217177	3115	tags=45%, list=14%, signal=38%	FCER1G/SYK/ITGB2/ADTRP/MYD88/TLR6/APOE/NPC1/SOCS5/ITGB1/MIR146A/SMPD3/ABCA1
	GOMF_CYSTEINE_TYPE_ENDOPEPTIDASE_REGULATOR_ACTIVITY_INVOLVED_IN_APOPTOTIC_PROCESS	GOMF_CYSTEINE_TYPE_ENDOPEPTIDASE_REGULATOR_ACTIVITY_INVOLVED_IN_APOPTOTIC_PROCESS	37	0.577803	1.80242	0.00305843	0.0243122	0.018861	3074	tags=38%, list=14%, signal=33%	RPS6KA1/CD27/TNFAIP8/PYCARD/BIRC7/CTSH/CASP1/GAS6/CARD8/RPS27L/DPEP1/MT3/BIRC3/NAIP
	GOBP_POSITIVE_REGULATION_OF_ENDOTHELIAL_CELL_PROLIFERATION	GOBP_POSITIVE_REGULATION_OF_ENDOTHELIAL_CELL_PROLIFERATION	86	0.498559	1.80214	0.000356051	0.00435881	0.00338149	1311	tags=22%, list=6%, signal=21%	SCG2/HMOX1/APELA/CXCL12/CCL11/ITGA4/NRARP/HIF1A/KDR/PPP1R16B/F3/NRP1/APLN/SEMA5A/APLNR/VEGFA/NRAS/PIK3CD/PDGFB
	GOBP_HOMEOSTASIS_OF_NUMBER_OF_CELLS	GOBP_HOMEOSTASIS_OF_NUMBER_OF_CELLS	233	0.430324	1.80214	3.97e-06	9.8e-05	7.61e-05	2124	tags=22%, list=10%, signal=20%	HMOX1/IL7R/KIT/TNFRSF17/CORO1A/GPR183/HCLS1/DOCK10/HIF1A/CD74/IL6/CCR7/IL7/CASP3/SASH3/LYN/TCIRG1/LIPA/SH2B3/INHBA/MAFB/LGALS9/SIT1/GAPT/HAMP/TNFSF13B/IL2RA/NCKAP1L/SPNS2/MEF2C/CARD11/ADA/INPP5D/VEGFA/CXCL6/SPI1/EZH2/ETS1/PTPN2/PIK3CD/RB1/IKZF1/SLC46A2/TSPO2/RIPK3/JAK3/PTBP3/RASSF2/LPCAT3/BAK1/DOCK11
	GOMF_CYSTEINE_TYPE_ENDOPEPTIDASE_ACTIVITY_INVOLVED_IN_APOPTOTIC_PROCESS	GOMF_CYSTEINE_TYPE_ENDOPEPTIDASE_ACTIVITY_INVOLVED_IN_APOPTOTIC_PROCESS	15	0.717443	1.80209	0.0032038	0.0251034	0.0194748	2189	tags=47%, list=10%, signal=42%	CASP3/PYCARD/CASP1/CASP14/CASP4/CLC/CASP5
	GOMF_PEPTIDE_ANTIGEN_BINDING	GOMF_PEPTIDE_ANTIGEN_BINDING	21	0.665771	1.80209	0.00476278	0.0338492	0.0262596	2241	tags=43%, list=10%, signal=38%	HLA-DRA/HLA-DPA1/HLA-DQB1/CD209/HLA-DPB1/HLA-DQA1/SLC7A8/HLA-B/HLA-C
	GOBP_RECEPTOR_MEDIATED_ENDOCYTOSIS	GOBP_RECEPTOR_MEDIATED_ENDOCYTOSIS	258	0.425526	1.80125	2.3e-06	6.07e-05	4.71e-05	2645	tags=26%, list=12%, signal=23%	IGLC1/CCL19/APELA/FCGR1B/IGKC/IGLV1-44/GREM1/CXCL16/FCER1G/CXCL8/CD14/ITGA4/HBB/APOC1/SYK/ITGB2/LILRB1/ITGAM/CD163/MSR1/SERPINE1/DNM3/APLN/CTSL/LILRB4/AP2S1/GRB2/STAB1/IGLV6-57/PLCG2/ARRB2/FCHO1/BMP2K/RAB31/VEGFA/DAB2/INSR/FPR2/CACNG7/M6PR/SGIP1/MX2/APOE/ADM/TFRC/LDLRAD3/RIN3/PIP5K1C/FCGR1A/PPT1/CXCR2/FLOT1/DGKD/ASGR1/CALR/SIGLEC1/APOA5/CAP1/ARHGAP27/IGF2R/WASF1/ITGAV/MRC1/CCL21/BICD1/ITGB1/PICALM
	GOCC_ANCHORED_COMPONENT_OF_EXTERNAL_SIDE_OF_PLASMA_MEMBRANE	GOCC_ANCHORED_COMPONENT_OF_EXTERNAL_SIDE_OF_PLASMA_MEMBRANE	18	0.688299	1.80116	0.00291247	0.023378	0.0181363	1422	tags=39%, list=7%, signal=36%	PRND/THY1/CD14/IGSF21/FOLR2/RTN4R/GPIHBP1
	GOBP_NEGATIVE_REGULATION_OF_INTERLEUKIN_1_PRODUCTION	GOBP_NEGATIVE_REGULATION_OF_INTERLEUKIN_1_PRODUCTION	32	0.590442	1.80039	0.00205771	0.0177525	0.0137721	2939	tags=44%, list=14%, signal=38%	TREM2/CD33/LILRB4/IL1R2/ARRB2/IGF1/MIR142/GAS6/CX3CR1/ERRFI1/CARD16/CARD8/NLRP3/GIT1
	GOBP_RESPONSE_TO_INTERLEUKIN_1	GOBP_RESPONSE_TO_INTERLEUKIN_1	184	0.444821	1.80026	2.13e-05	0.000405074	0.000314249	2132	tags=23%, list=10%, signal=21%	CHI3L1/CCL19/CCL18/CCL8/CXCL8/CCL11/CCL4/CCL5/HIF1A/IL6/CCL23/MAPK13/KMO/CCL7/NOD2/IL1B/LGALS9/PYCARD/IL1RN/IL1R2/CCL20/ADAMTS12/CD38/MYD88/MAP3K8/PELI1/PSMA5/XCL1/TFPI/PSMB9/ETS1/CCL13/CCL2/MIR142/CCL22/PSMB8/PSMD14/PSMB10/IRAK4/SIRPA/CHUK/PSMD13/TNFRSF11A
	GOCC_ANCHORED_COMPONENT_OF_PLASMA_MEMBRANE	GOCC_ANCHORED_COMPONENT_OF_PLASMA_MEMBRANE	57	0.528692	1.80022	0.00082504	0.0087764	0.00680858	1794	tags=28%, list=8%, signal=26%	PRND/CD2/THY1/CD14/IGSF21/NOD2/CD160/FOLR2/EFNA1/CD177/RTN4R/GPIHBP1/GPC6/RHBG/GPC4/GPC2
	GOBP_NEGATIVE_REGULATION_OF_TUMOR_NECROSIS_FACTOR_SUPERFAMILY_CYTOKINE_PRODUCTION	GOBP_NEGATIVE_REGULATION_OF_TUMOR_NECROSIS_FACTOR_SUPERFAMILY_CYTOKINE_PRODUCTION	51	0.541922	1.80011	0.000881295	0.00925501	0.00717988	2118	tags=41%, list=10%, signal=37%	TREM2/CLEC4A/LILRB1/PTPN6/NOD2/NLRC3/LBP/LILRA4/LGALS9/CD33/IL27RA/LTF/PTPN22/ARRB2/MC1R/IGF1/GAS6/HAVCR2/SLAMF1/SIRPA/POMC
	GOBP_T_HELPER_17_CELL_LINEAGE_COMMITMENT	GOBP_T_HELPER_17_CELL_LINEAGE_COMMITMENT	14	0.72519	1.79952	0.00327963	0.025606	0.0198647	4000	tags=64%, list=18%, signal=52%	IL6/SLAMF6/BATF/LY9/IL12RB1/LOXL3/IL23A/TBX21/IRF4
	GOBP_MYELOID_CELL_DEVELOPMENT	GOBP_MYELOID_CELL_DEVELOPMENT	61	0.52337	1.7984	0.00124537	0.0121831	0.00945147	1189	tags=23%, list=5%, signal=22%	KIT/TLR2/TYROBP/EVI2B/LILRB1/PTPN6/GPR68/SH2B3/LTF/NCKAP1L/TNFSF11/NRROS/FBXW7/SIGLEC15
	GOBP_REGULATION_OF_DENDRITIC_CELL_ANTIGEN_PROCESSING_AND_PRESENTATION	GOBP_REGULATION_OF_DENDRITIC_CELL_ANTIGEN_PROCESSING_AND_PRESENTATION	10	0.782121	1.79818	0.0018392	0.0163391	0.0126756	769	tags=60%, list=4%, signal=58%	CCL19/CD74/CCR7/NOD2/SLC11A1/THBS1
	GOBP_MATURE_B_CELL_DIFFERENTIATION	GOBP_MATURE_B_CELL_DIFFERENTIATION	29	0.598995	1.79799	0.00402881	0.0296589	0.0230089	2167	tags=45%, list=10%, signal=40%	SLAMF8/GPR183/DOCK10/CR1/IL6/PLCG2/ADA/LFNG/PTK2B/CD19/CMTM7/DOCK11/MALT1
	GOBP_REGULATION_OF_HUMORAL_IMMUNE_RESPONSE_MEDIATED_BY_CIRCULATING_IMMUNOGLOBULIN	GOBP_REGULATION_OF_HUMORAL_IMMUNE_RESPONSE_MEDIATED_BY_CIRCULATING_IMMUNOGLOBULIN	13	0.742395	1.79771	0.00315393	0.0248711	0.0192946	2400	tags=54%, list=11%, signal=48%	CR1/PTPRC/PTPN6/NOD2/C4BPB/TNF/C4BPA
	GOCC_COATED_VESICLE_MEMBRANE	GOCC_COATED_VESICLE_MEMBRANE	167	0.447465	1.79728	7.8e-05	0.00120417	0.000934174	3375	tags=28%, list=16%, signal=24%	FCGR1B/IL7R/CD3D/HLA-DRA/HLA-DPA1/CEMIP/HLA-DQB1/CD74/VAMP8/CD3G/HLA-DPB1/KDELR3/HLA-DRB4/AP2S1/HLA-DQA1/ROR2/DAB2/AP1B1/SYT1/CD4/M6PR/KDELR2/SGIP1/APOE/NCALD/SLC18A2/TFRC/FCGR1A/NECAP2/VAMP7/HLA-B/NECAP1/HLA-C/HLA-DQB2/IGF2R/SEC13/COPZ2/PICALM/COPG1/WNT5A/CLTCL1/COPZ1/AP1G2/TGFA/HIP1R/CNIH1/CNIH3
	GOBP_PODOSOME_ASSEMBLY	GOBP_PODOSOME_ASSEMBLY	15	0.715418	1.79701	0.00331754	0.0257796	0.0199994	1756	tags=47%, list=8%, signal=43%	HCK/BIN2/LCP1/ASAP1/TNF/SH3PXD2B/FSCN1
	GOBP_HOMOTYPIC_CELL_CELL_ADHESION	GOBP_HOMOTYPIC_CELL_CELL_ADHESION	81	0.500341	1.79648	0.000520411	0.00596025	0.00462386	2500	tags=33%, list=12%, signal=30%	PLAUR/COMP/HBB/CCL5/FN1/SYK/PLEK/PTPN6/LYN/SH2B3/PIK3CG/FERMT3/PDPN/TNFSF11/MYL9/MYH9/PRKCQ/METAP1/ZNF703/RAP2B/ADAMTS18/DSC2/ACTB/PRKCD/CEACAM5/MYL12A/CLIC1
	GOBP_POSITIVE_REGULATION_OF_T_CELL_MEDIATED_CYTOTOXICITY	GOBP_POSITIVE_REGULATION_OF_T_CELL_MEDIATED_CYTOTOXICITY	25	0.629387	1.7952	0.00365126	0.0277869	0.0215566	4418	tags=44%, list=20%, signal=35%	HLA-DRA/PTPRC/CD1D/XCL1/CD1C/IL12RB1/HLA-B/IL23A/HLA-G/HLA-F/MR1
	GOBP_REGULATION_OF_VASCULAR_WOUND_HEALING	GOBP_REGULATION_OF_VASCULAR_WOUND_HEALING	10	0.780686	1.79488	0.00187655	0.0165812	0.0128634	1561	tags=60%, list=7%, signal=56%	CXCR4/SMOC2/ALOX5/SERPINE1/MIR34A/TNF
	GOBP_AMINOGLYCAN_CATABOLIC_PROCESS	GOBP_AMINOGLYCAN_CATABOLIC_PROCESS	66	0.515901	1.79408	0.000770641	0.00825113	0.00640109	3587	tags=41%, list=17%, signal=34%	CHI3L1/SDC1/CEMIP/LUM/HPSE/CHIT1/ACAN/OGN/HMMR/CD44/CHI3L2/GPC6/HEXA/CTBS/GPC4/GPC2/HEXB/GUSB/BGN/LYVE1/FUCA1/PGLYRP1/ARSB/NCAN/PGLYRP2/OMD/GPC1
	GOCC_NADPH_OXIDASE_COMPLEX	GOCC_NADPH_OXIDASE_COMPLEX	12	0.752078	1.79323	0.00297747	0.0237836	0.0184509	3102	tags=50%, list=14%, signal=43%	NCF2/CYBA/NCF4/CYBB/NCF1/NOX4
	GOBP_ASTROCYTE_DEVELOPMENT	GOBP_ASTROCYTE_DEVELOPMENT	38	0.569154	1.79226	0.00341722	0.0263054	0.0204073	1677	tags=34%, list=8%, signal=32%	S100A8/S100A9/C5AR1/TREM2/IL6/GRN/ROR2/C1QA/IFNGR1/FPR2/MIR142/TNF/BACE2
	GOBP_POSITIVE_REGULATION_OF_MACROPHAGE_DIFFERENTIATION	GOBP_POSITIVE_REGULATION_OF_MACROPHAGE_DIFFERENTIATION	13	0.74005	1.79203	0.0033833	0.0261294	0.0202707	3080	tags=62%, list=14%, signal=53%	HCLS1/PF4/ROR2/RB1/TRIB1/LIF/IL34/CSF1
	GOBP_NEGATIVE_REGULATION_OF_T_CELL_APOPTOTIC_PROCESS	GOBP_NEGATIVE_REGULATION_OF_T_CELL_APOPTOTIC_PROCESS	20	0.667364	1.79024	0.00437276	0.0317641	0.0246421	1778	tags=55%, list=8%, signal=51%	IL7R/CCL5/CD27/HIF1A/DOCK8/IDO1/EFNA1/ADA/PRKCQ/SLC46A2/JAK3
	GOBP_INNATE_IMMUNE_RESPONSE_IN_MUCOSA	GOBP_INNATE_IMMUNE_RESPONSE_IN_MUCOSA	15	0.712616	1.78997	0.00365877	0.0278067	0.0215719	3422	tags=47%, list=16%, signal=39%	RNASE2/NOD2/LTF/DEFA4/NOS2/CAMP/DEFB1
	GOBP_FORMATION_OF_PRIMARY_GERM_LAYER	GOBP_FORMATION_OF_PRIMARY_GERM_LAYER	103	0.480151	1.78766	0.000471256	0.00552235	0.00428414	2751	tags=28%, list=13%, signal=25%	MMP9/COL11A1/APELA/SFRP2/EOMES/COL4A2/COL5A1/ITGA4/COL5A2/FN1/ITGB2/COL12A1/INHBA/COL8A1/MMP14/SOX17/ITGA5/DUSP2/LEF1/SMAD1/ITGA7/DUSP4/MMP8/LAMB3/EPHA2/HOXA11/ITGAV/ITGB1/WNT5A
	GOBP_POSITIVE_REGULATION_OF_REGULATORY_T_CELL_DIFFERENTIATION	GOBP_POSITIVE_REGULATION_OF_REGULATORY_T_CELL_DIFFERENTIATION	14	0.720295	1.78737	0.0037346	0.0279946	0.0217177	4140	tags=71%, list=19%, signal=58%	HLA-DRA/LILRB2/CR1/LGALS9/LILRB4/DUSP10/FOXP3/SOCS1/HLA-G/IFNG
	GOBP_ZYMOGEN_ACTIVATION	GOBP_ZYMOGEN_ACTIVATION	53	0.536525	1.78677	0.00129293	0.012555	0.00973994	2695	tags=30%, list=12%, signal=26%	PLAU/CTSZ/SERPINE1/PYCARD/CTSL/CYFIP2/THBS1/NLRC4/CTSH/MMP14/LGMN/PGK1/ENO1/BAK1/PRSS3/C1R
	GOBP_RESPONSE_TO_VITAMIN_D	GOBP_RESPONSE_TO_VITAMIN_D	32	0.585709	1.78596	0.00250261	0.0206979	0.0160571	1808	tags=34%, list=8%, signal=32%	SPP1/TNC/STC1/CXCL10/ATP2B1/VDR/PIM1/FGF23/CYP27B1/CD4/FES
	GOBP_PURINE_NUCLEOSIDE_MONOPHOSPHATE_BIOSYNTHETIC_PROCESS	GOBP_PURINE_NUCLEOSIDE_MONOPHOSPHATE_BIOSYNTHETIC_PROCESS	21	0.659028	1.78384	0.00582962	0.038868	0.0301532	3121	tags=43%, list=14%, signal=37%	AMPD3/AMPD1/IMPDH1/ADA/DCK/HPRT1/APRT/ADK/NUDT2
	GOBP_MYELOID_CELL_DIFFERENTIATION	GOBP_MYELOID_CELL_DIFFERENTIATION	364	0.408645	1.78375	5.97e-07	1.78e-05	1.38e-05	3080	tags=29%, list=14%, signal=25%	MMP9/CCL19/KIT/TLR2/TYROBP/CCR1/GPR137B/GPR183/HCLS1/C1QC/TREM2/CSF1R/EVI2B/GPR171/HIF1A/CD74/SNX10/CCR7/LILRB1/PTPN6/GPR68/CASP3/LYN/TCIRG1/IRF8/NME1/SH2B3/CSF3R/INHBA/LILRB3/LOX/MAFB/LBR/LILRB4/OSCAR/PF4/CD109/LTF/CEBPE/NCKAP1L/THBS1/TNFSF11/NRROS/ROR2/SH3PXD2A/MYL9/MYH9/HOXB7/MEF2C/CA2/DCSTAMP/SBNO2/FBXW7/INPP5D/VEGFA/TESC/BATF/SIGLEC15/SPI1/TMEM178A/ETS1/PRKCQ/PTPN2/PIK3CD/RB1/IKZF1/CD4/PTK2B…
	GOCC_PROTON_TRANSPORTING_V_TYPE_ATPASE_COMPLEX	GOCC_PROTON_TRANSPORTING_V_TYPE_ATPASE_COMPLEX	24	0.633424	1.78302	0.0056194	0.0378891	0.0293938	3715	tags=58%, list=17%, signal=48%	ATP6V0B/TCIRG1/ATP6V1B2/ATP6V0D2/ATP6V1G3/ATP6V1A/ATP6AP2/ATP6V0D1/ATP6V0E1/ATP6V0C/ATP6AP1/ATP6V1G1/ATP6V0A1/ATP6V1B1
	GOBP_GERMINAL_CENTER_FORMATION	GOBP_GERMINAL_CENTER_FORMATION	13	0.736099	1.78246	0.00418762	0.0305882	0.0237298	1116	tags=38%, list=5%, signal=37%	CXCL13/KLHL6/TNFSF13B/MEF2C/ADA
	GOMF_MANNOSE_BINDING	GOMF_MANNOSE_BINDING	17	0.688394	1.78241	0.0038341	0.0285451	0.0221448	2798	tags=35%, list=13%, signal=31%	CLEC4G/CLEC4A/CD209/IGF2R/MRC1/CLN5
	GOBP_POSITIVE_REGULATION_OF_LEUKOCYTE_DEGRANULATION	GOBP_POSITIVE_REGULATION_OF_LEUKOCYTE_DEGRANULATION	22	0.655425	1.78129	0.00233714	0.0197232	0.0153009	932	tags=32%, list=4%, signal=30%	SYK/ITGB2/FGR/VAMP8/ITGAM/PTAFR/CD177
	GOBP_T_HELPER_1_CELL_DIFFERENTIATION	GOBP_T_HELPER_1_CELL_DIFFERENTIATION	18	0.680518	1.7808	0.00375003	0.0280463	0.0217579	3848	tags=67%, list=18%, signal=55%	CCL19/TNFSF4/CD80/IL18R1/LEF1/JAK3/SOCS5/RELB/SEMA4A/IL4R/SPN/HLX
	GOBP_SKELETAL_SYSTEM_DEVELOPMENT	GOBP_SKELETAL_SYSTEM_DEVELOPMENT	450	0.400614	1.77988	3.37e-08	1.42e-06	1.1e-06	3015	tags=27%, list=14%, signal=24%	MMP9/COL11A1/CHI3L1/COL10A1/TNFRSF11B/CHRDL2/MMP13/GREM1/SFRP2/KIT/TYROBP/COMP/COL5A2/TMEM119/SULF1/STC1/TGFBI/LUM/FGR/HIF1A/SNX10/PTPRC/FST/LILRB1/TIMP1/COL1A1/PTGER4/PTPN6/GPR68/COL3A1/ACAN/SH2B3/OSR2/RUNX3/LOX/COL1A2/EFEMP1/RUNX2/LTF/RSPO2/ACVRL1/CDH11/HAPLN3/COL2A1/CHST11/JAG2/TNFSF11/HOXD8/CMKLR1/SERPINH1/DLX5/ADAMTS12/ROR2/SEMA4D/TBX15/SPNS2/HOXB7/MEF2C/SGPL1/MMP14/FBXW7/CD44/GRHL2/SIGLEC15…
	GOBP_SEQUESTERING_OF_METAL_ION	GOBP_SEQUESTERING_OF_METAL_ION	14	0.717217	1.77973	0.00422936	0.0308588	0.0239398	30	tags=14%, list=0%, signal=14%	S100A8/S100A9
	GOBP_POSITIVE_REGULATION_OF_INTERLEUKIN_4_PRODUCTION	GOBP_POSITIVE_REGULATION_OF_INTERLEUKIN_4_PRODUCTION	23	0.644098	1.77927	0.00226526	0.0192151	0.0149068	1529	tags=43%, list=7%, signal=40%	FCER1G/SYK/CD86/SASH3/CD28/LGALS9/CD3E/TNFSF4/PRKCQ/HAVCR2
	GOBP_PROTEIN_MATURATION	GOBP_PROTEIN_MATURATION	261	0.421068	1.77905	7.57e-06	0.000167623	0.000130039	3813	tags=29%, list=18%, signal=24%	CPA3/CTSG/PLAU/COMP/ENPEP/CMA1/CTSS/SRGN/PCSK1/CST7/CASP3/CTSZ/F3/ADAM8/SERPINE1/PYCARD/CTSL/TSPAN15/CYFIP2/THBS1/IL1R2/NLRC4/SERPINH1/CTSH/TMEM208/TSPAN33/ADAM10/CASP1/MYH9/ADAM19/MMP14/SPCS3/ACE/TESC/LGMN/PGK1/CASP4/GLI3/PCSK5/TSPAN14/BACE2/LDLRAD3/PRDX4/CARD16/CARD8/ENO1/LPCAT3/ATP6AP2/BCL2L12/BAK1/CALR/CCBE1/ADAMTS2/SPCS1/SEC11C/KLK6/PCSK4/FKBP1B/PRSS3/C1R/CLN5/PARP1/ADAMTS13/DNAJB11/SHH/CHAC…
	GOBP_NEGATIVE_REGULATION_OF_INTERFERON_GAMMA_PRODUCTION	GOBP_NEGATIVE_REGULATION_OF_INTERFERON_GAMMA_PRODUCTION	33	0.583691	1.77901	0.00336932	0.0260587	0.0202159	1715	tags=39%, list=8%, signal=36%	LAPTM5/CR1/LILRB1/NOD2/INHBA/LGALS9/LILRB4/C1QBP/XCL1/TNFSF4/GAS6/HAVCR2/CD96
	GOBP_POSITIVE_REGULATION_OF_PEPTIDYL_TYROSINE_PHOSPHORYLATION	GOBP_POSITIVE_REGULATION_OF_PEPTIDYL_TYROSINE_PHOSPHORYLATION	181	0.439922	1.77876	5.04e-05	0.000828829	0.000642992	1845	tags=25%, list=9%, signal=23%	ADRA2A/GREM1/ENPP2/KIT/CRLF1/CCL5/HCLS1/SYK/TREM2/CSF1R/CD74/IL6/PTPRC/IL18/AGT/NOD2/LYN/CLEC7A/MIF/NRP1/STAP1/EFNA1/ARRB2/SEMA4D/CD3E/HGF/ACE/FBXW7/VEGFA/CD44/PTPRJ/PDGFB/ITGA5/IL24/CD4/PTK2B/IGF1/CD80/GAS6/TNF/SOCS3/TNFRSF18/EHD4/FCGR1A/FGF7/BANK1
	GOBP_CELLULAR_RESPONSE_TO_VIRUS	GOBP_CELLULAR_RESPONSE_TO_VIRUS	54	0.531337	1.77798	0.00104142	0.010598	0.00822176	1955	tags=24%, list=9%, signal=22%	MMP12/CCL19/HIF1A/IL6/LGALS9/IKBKE/C1QBP/POU2F2/SEC14L1/RNF135/WDFY4/PHB2/CHUK
	GOBP_POSITIVE_REGULATION_OF_MAPK_CASCADE	GOBP_POSITIVE_REGULATION_OF_MAPK_CASCADE	473	0.399944	1.77687	1.62e-08	7.33e-07	5.68e-07	3094	tags=28%, list=14%, signal=24%	CHI3L1/CCL19/APELA/ADRA2A/CCL18/C5AR1/CCL8/RASGRP1/KIT/LAPTM5/CCR1/CCL11/IGFBP4/CCL4/GPR183/CCL5/CXCR4/CD27/SYK/TREM2/CSF1R/FPR1/P2RY6/CD74/IL6/PTPRC/S100A12/CCR7/KDR/CCL23/CCL7/AGT/NOD2/ADCYAP1/CLEC7A/MIF/PIK3CG/ADAM8/IL1B/CSK/SPHK1/LGALS9/NRP1/PYCARD/ADORA2B/BIRC7/THBS1/PTPN22/PIK3R5/TNFSF11/MAP4K1/DOK5/FGD2/CCL20/ROR2/EFNA1/MYD88/ARRB2/HGF/XCL1/FGF23/PIK3R6/FBXW7/VEGFA/CD44/SEMA7A/SPI1/DUSP6/M…
	GOBP_REGULATION_OF_CYSTEINE_TYPE_ENDOPEPTIDASE_ACTIVITY_INVOLVED_IN_APOPTOTIC_SIGNALING_PATHWAY	GOBP_REGULATION_OF_CYSTEINE_TYPE_ENDOPEPTIDASE_ACTIVITY_INVOLVED_IN_APOPTOTIC_SIGNALING_PATHWAY	17	0.686184	1.77669	0.00425562	0.0310161	0.0240617	598	tags=18%, list=3%, signal=17%	MMP9/PLAUR/LGALS9
	GOCC_PROTON_TRANSPORTING_TWO_SECTOR_ATPASE_COMPLEX	GOCC_PROTON_TRANSPORTING_TWO_SECTOR_ATPASE_COMPLEX	27	0.606097	1.776	0.00491518	0.0347072	0.0269253	3715	tags=56%, list=17%, signal=46%	ATP6V0B/TCIRG1/ATP6V1B2/ATP6V0D2/ATP6V1G3/PPIF/ATP6V1A/ATP6AP2/ATP6V0D1/ATP6V0E1/ATP6V0C/ATP6AP1/ATP6V1G1/ATP6V0A1/ATP6V1B1
	GOMF_CARD_DOMAIN_BINDING	GOMF_CARD_DOMAIN_BINDING	14	0.715308	1.775	0.00461037	0.0330511	0.0256405	3027	tags=57%, list=14%, signal=49%	NOD2/CASP1/CARD11/CASP4/CARD16/CARD8/BCL10/CARD10
	GOBP_REGULATION_OF_GAMMA_DELTA_T_CELL_ACTIVATION	GOBP_REGULATION_OF_GAMMA_DELTA_T_CELL_ACTIVATION	11	0.747433	1.77358	0.00725085	0.045922	0.0356256	1664	tags=55%, list=8%, signal=50%	SYK/PTPRC/LILRB1/NOD2/NCKAP1L/LEF1
	GOBP_REGULATION_OF_T_HELPER_1_TYPE_IMMUNE_RESPONSE	GOBP_REGULATION_OF_T_HELPER_1_TYPE_IMMUNE_RESPONSE	27	0.605187	1.77333	0.00506759	0.0354364	0.027491	2129	tags=52%, list=10%, signal=47%	CCL19/IL18/CCR2/IL1B/IL27RA/SLC11A1/XCL1/TNFSF4/CD80/HAVCR2/IL18R1/IL12RB1/JAK3/SOCS5
	GOBP_POSITIVE_REGULATION_OF_TYPE_I_INTERFERON_MEDIATED_SIGNALING_PATHWAY	GOBP_POSITIVE_REGULATION_OF_TYPE_I_INTERFERON_MEDIATED_SIGNALING_PATHWAY	13	0.731696	1.7718	0.00487913	0.0346013	0.0268431	953	tags=23%, list=4%, signal=22%	MMP12/IKBKE/NLRC5
	GOBP_POSITIVE_REGULATION_OF_RELEASE_OF_CYTOCHROME_C_FROM_MITOCHONDRIA	GOBP_POSITIVE_REGULATION_OF_RELEASE_OF_CYTOCHROME_C_FROM_MITOCHONDRIA	26	0.613313	1.77113	0.0055248	0.0374048	0.029018	1087	tags=27%, list=5%, signal=26%	MMP9/PLAUR/TNFSF10/PYCARD/BID/BMF/PPIF
	GOMF_GROWTH_FACTOR_BINDING	GOMF_GROWTH_FACTOR_BINDING	128	0.454709	1.77066	0.000233904	0.00309393	0.00240022	1575	tags=26%, list=7%, signal=24%	CXCL13/COL4A1/COL5A1/IGFBP4/IGFBP2/IL2RB/ESM1/IL10RA/COL1A1/KDR/IL2RG/LRRC32/COL3A1/HTRA4/HTRA1/COL1A2/NRP1/IL1RN/CD109/IL2RA/ACVRL1/COL2A1/THBS1/A2M/IL1R2/NRROS/IGFBP1/PXDN/RHBDF2/INSR/PDGFB/IGFBP3/SHC1
	GOCC_VACUOLAR_PROTON_TRANSPORTING_V_TYPE_ATPASE_COMPLEX	GOCC_VACUOLAR_PROTON_TRANSPORTING_V_TYPE_ATPASE_COMPLEX	15	0.704822	1.77039	0.00461037	0.0330511	0.0256405	4354	tags=60%, list=20%, signal=48%	TCIRG1/ATP6V0D2/ATP6V1G3/ATP6AP2/ATP6V0D1/ATP6V1G1/ATP6V0A1/ATP6V1B1/ATP6V1C1
	GOBP_LEUKOCYTE_MIGRATION_INVOLVED_IN_INFLAMMATORY_RESPONSE	GOBP_LEUKOCYTE_MIGRATION_INVOLVED_IN_INFLAMMATORY_RESPONSE	18	0.676294	1.76975	0.00432335	0.0314748	0.0244176	1218	tags=44%, list=6%, signal=42%	S100A8/S100A9/SLAMF8/ITGB2/ALOX5/LBP/ADAM8/FFAR2
	GOBP_GLYCOSYL_COMPOUND_CATABOLIC_PROCESS	GOBP_GLYCOSYL_COMPOUND_CATABOLIC_PROCESS	39	0.558953	1.76772	0.00232698	0.0196627	0.015254	2724	tags=38%, list=13%, signal=34%	APOBEC3B/PNP/GLA/UPP1/ADA/TYMP/NAGA/APOBEC3G/HPRT1/APOBEC3F/DPYS/GUSB/APOBEC2/FUCA1/AHCY
	GOBP_PURINE_CONTAINING_COMPOUND_TRANSMEMBRANE_TRANSPORT	GOBP_PURINE_CONTAINING_COMPOUND_TRANSMEMBRANE_TRANSPORT	16	0.691379	1.76668	0.00640256	0.0416737	0.0323298	1882	tags=25%, list=9%, signal=23%	AQP9/SLC28A3/SLC17A9/SLC25A5
	GOBP_T_HELPER_1_TYPE_IMMUNE_RESPONSE	GOBP_T_HELPER_1_TYPE_IMMUNE_RESPONSE	39	0.558577	1.76653	0.00240266	0.0200955	0.0155898	2638	tags=49%, list=12%, signal=43%	CCL19/IL18/CCR2/IL1B/IL27RA/SLC11A1/XCL1/TNFSF4/CD80/HAVCR2/IL18R1/IL18BP/LEF1/IL12RB1/JAK3/SOCS5/RELB/SEMA4A/IL4R
	GOBP_REGULATION_OF_DEFENSE_RESPONSE_TO_VIRUS	GOBP_REGULATION_OF_DEFENSE_RESPONSE_TO_VIRUS	58	0.519293	1.76639	0.00117651	0.0117187	0.0090912	1693	tags=22%, list=8%, signal=21%	MMP12/LILRB1/HTRA1/PYCARD/AIM2/IL2RA/MICB/PTPN22/C1QBP/SEC14L1/APOBEC3G/IL12RB1/APOBEC3F
	GOBP_MEMBRANE_PROTEIN_ECTODOMAIN_PROTEOLYSIS	GOBP_MEMBRANE_PROTEIN_ECTODOMAIN_PROTEOLYSIS	40	0.55577	1.76584	0.00259767	0.0212931	0.0165188	1677	tags=35%, list=8%, signal=32%	ADRA2A/MMP7/TIMP1/ADAM8/IL1B/TNFRSF1B/ADAM9/ADAM10/MYH9/ADAM19/PRKCQ/TNF/APOE/BACE2
	GOBP_NEGATIVE_REGULATION_OF_LYMPHOCYTE_APOPTOTIC_PROCESS	GOBP_NEGATIVE_REGULATION_OF_LYMPHOCYTE_APOPTOTIC_PROCESS	31	0.583416	1.76207	0.00333167	0.0258588	0.0200608	1778	tags=39%, list=8%, signal=36%	IL7R/CCL5/CD27/HIF1A/CD74/DOCK8/IDO1/EFNA1/ADA/PRKCQ/SLC46A2/JAK3
	GOCC_RESPIRATORY_CHAIN_COMPLEX	GOCC_RESPIRATORY_CHAIN_COMPLEX	65	0.505521	1.76173	0.000963691	0.00994554	0.00771558	6270	tags=49%, list=29%, signal=35%	C15orf48/NDUFA4L2/NDUFA3/COX8A/UQCRQ/NDUFA11/NDUFA2/NDUFB3/COX4I2/NDUFV2/NDUFB2/NDUFB11/UQCR10/NDUFA4/COX5A/NDUFS3/NDUFB5/NDUFB7/NDUFB6/WDR93/COX4I1/NDUFA8/UQCRC1/UQCRFS1/COX6A1/NDUFA7/CYC1/COX7B/COX6B2/NDUFAB1/NDUFB9/SDHB
	GOBP_NEGATIVE_REGULATION_OF_INFLAMMATORY_RESPONSE	GOBP_NEGATIVE_REGULATION_OF_INFLAMMATORY_RESPONSE	117	0.460173	1.76105	0.000514856	0.0059276	0.00459853	2939	tags=37%, list=14%, signal=32%	SLAMF8/TNFAIP6/CST7/PTPRC/AOAH/PTGER4/ALOX5/NOD2/GPX1/ADCYAP1/NLRC3/TNFRSF1B/GRN/HAMP/WFDC1/METRNL/IL2RA/SIGLEC10/CDH5/TNFAIP8L2/HGF/ADA/PTPN2/PBK/FPR2/RB1/NR1H3/SERPINF1/IGF1/MIR142/APOE/SOCS3/SIRPA/SMPDL3B/LPCAT3/PRKCD/SOCS5/FNDC4/NLRP3/DUSP10/MIR146A/MVK/GIT1
	GOBP_MYELOID_LEUKOCYTE_CYTOKINE_PRODUCTION	GOBP_MYELOID_LEUKOCYTE_CYTOKINE_PRODUCTION	26	0.609677	1.76063	0.00628683	0.0412154	0.0319742	291	tags=19%, list=1%, signal=19%	HMOX1/KIT/LAPTM5/CD74/LILRB1
	GOMF_GROWTH_FACTOR_RECEPTOR_BINDING	GOMF_GROWTH_FACTOR_RECEPTOR_BINDING	136	0.449661	1.76001	0.00012325	0.00180455	0.00139994	3557	tags=30%, list=16%, signal=25%	GREM1/ESM1/IL6/CD300LF/IL7/LYN/IL1B/MS4A1/EFEMP1/PYCARD/IL1RN/IL27RA/GRB2/MYD88/CDH5/GLMN/FGF23/VEGFA/PTPRJ/PDGFB/ITGA5/ARTN/SHC1/IL12RB1/IRAK4/FGF7/ARF4/PGF/SOCS5/NPTN/FGF8/IL11/IL36A/ECM1/TGFA/LINGO1/VAV3/VEGFC/SNX2/ERN1/PSPN
	GOBP_NEGATIVE_REGULATION_OF_TYPE_I_INTERFERON_MEDIATED_SIGNALING_PATHWAY	GOBP_NEGATIVE_REGULATION_OF_TYPE_I_INTERFERON_MEDIATED_SIGNALING_PATHWAY	13	0.726258	1.75863	0.00580116	0.0387569	0.030067	1281	tags=23%, list=6%, signal=22%	MMP12/NLRC5/PTPN2
	GOMF_ORGANIC_ACID_BINDING	GOMF_ORGANIC_ACID_BINDING	95	0.481668	1.75803	0.000428795	0.00509746	0.00395453	3015	tags=28%, list=14%, signal=25%	S100A8/S100A9/FABP5/HBB/PLOD2/CYP26A1/NR2F2/SLC1A1/VDR/HBD/CRABP2/FOLR2/PC/SHMT2/ALOX5AP/P4HA3/NAGS/FTCD/P4HA1/OGFOD3/IGF2R/NOS2/GRIN1/PLOD1/HBM/GLRA2/TYMS
	GOBP_POSITIVE_REGULATION_OF_PROTEIN_DEPOLYMERIZATION	GOBP_POSITIVE_REGULATION_OF_PROTEIN_DEPOLYMERIZATION	14	0.707842	1.75647	0.0055248	0.0374048	0.029018	2098	tags=43%, list=10%, signal=39%	STMN2/PLEK/SEMA5A/TRPV4/SLN/WDR1
	GOBP_POSITIVE_REGULATION_OF_DEFENSE_RESPONSE_TO_BACTERIUM	GOBP_POSITIVE_REGULATION_OF_DEFENSE_RESPONSE_TO_BACTERIUM	10	0.762974	1.75416	0.00335882	0.0260081	0.0201766	1529	tags=40%, list=7%, signal=37%	CYBA/NOD2/GRN/HAVCR2
	GOBP_ACTIVATED_T_CELL_PROLIFERATION	GOBP_ACTIVATED_T_CELL_PROLIFERATION	42	0.545862	1.75294	0.00504682	0.0354056	0.0274671	3309	tags=45%, list=15%, signal=38%	IGFBP2/CRTAM/IL18/LRRC32/CASP3/LGALS9/PYCARD/LILRB4/IL27RA/IL2RA/CLC/IGF1/IL12RB1/RIPK3/BTN3A1/ICOSLG/IL23A/FOXP3/TNFSF9
	GOCC_LAMELLIPODIUM_MEMBRANE	GOCC_LAMELLIPODIUM_MEMBRANE	21	0.647383	1.75232	0.00773469	0.0479697	0.0372141	2471	tags=48%, list=11%, signal=42%	FAP/DOCK8/DPP4/PDPN/PLEK2/CD44/PLXND1/VASP/EPHA2/ITGAV
	GOBP_NEGATIVE_REGULATION_OF_CELL_KILLING	GOBP_NEGATIVE_REGULATION_OF_CELL_KILLING	25	0.614306	1.75218	0.00589369	0.0392157	0.0304229	2146	tags=32%, list=10%, signal=29%	IL7R/PTPRC/LILRB1/LGALS9/ARRB2/KLRD1/HAVCR2/HLA-B
	GOBP_NEGATIVE_REGULATION_OF_ALPHA_BETA_T_CELL_ACTIVATION	GOBP_NEGATIVE_REGULATION_OF_ALPHA_BETA_T_CELL_ACTIVATION	34	0.572092	1.75206	0.00352726	0.0269317	0.0208932	3848	tags=53%, list=18%, signal=44%	LILRB1/RUNX3/CD300A/LGALS9/XCL1/TNFSF4/GLI3/JAK3/SOCS5/CBLB/IL4R/LOXL3/FOXP3/SHH/TBX21/SOCS1/IHH/HLX
	GOBP_REGULATION_OF_DEFENSE_RESPONSE_TO_VIRUS_BY_VIRUS	GOBP_REGULATION_OF_DEFENSE_RESPONSE_TO_VIRUS_BY_VIRUS	29	0.58354	1.7516	0.00720743	0.0457352	0.0354806	1399	tags=28%, list=6%, signal=26%	HCK/LCK/CD247/CD28/AP2S1/DOCK2/AP1B1/CD4
	GOBP_POSITIVE_REGULATION_OF_BONE_RESORPTION	GOBP_POSITIVE_REGULATION_OF_BONE_RESORPTION	19	0.657009	1.75115	0.00594532	0.0394395	0.0305965	2802	tags=53%, list=13%, signal=46%	SPP1/SYK/ADAM8/TNFSF11/CA2/DCSTAMP/TFRC/TNFRSF11A/ATP6AP1/MC4R
	GOBP_ACTIVATION_OF_PROTEIN_KINASE_B_ACTIVITY	GOBP_ACTIVATION_OF_PROTEIN_KINASE_B_ACTIVITY	32	0.574283	1.75112	0.00365194	0.0277869	0.0215566	2966	tags=38%, list=14%, signal=32%	ADRA2A/IL18/INSR/PDGFB/IGF1/GAS6/OSBPL8/TXN/MT3/MLST8/WNT5A/ADRA2B
	GOBP_ACUTE_PHASE_RESPONSE	GOBP_ACUTE_PHASE_RESPONSE	42	0.545177	1.75074	0.00512271	0.035599	0.0276171	3577	tags=36%, list=17%, signal=30%	SERPINA1/FN1/IL6/CD163/LBP/IL1B/HAMP/TNFSF11/TNF/EDNRB/TNFRSF11A/F2/ITIH4/MRGPRX1/SIGIRR
	GOBP_ENDOTHELIAL_CELL_PROLIFERATION	GOBP_ENDOTHELIAL_CELL_PROLIFERATION	138	0.444948	1.75026	0.000171479	0.00239342	0.00185678	1579	tags=23%, list=7%, signal=22%	SCG2/HMOX1/APELA/CXCL12/CCL11/ITGA4/SULF1/NRARP/HIF1A/KDR/RGCC/NR2F2/ALOX5/PPP1R16B/F3/NRP1/APLN/ACVRL1/THBS1/SEMA5A/APLNR/MEF2C/MMP14/VEGFA/NRAS/PIK3CD/PDGFB/LOXL2/MIR34A/CCL2/TNF/APOE
	GOBP_HETEROTYPIC_CELL_CELL_ADHESION	GOBP_HETEROTYPIC_CELL_CELL_ADHESION	58	0.514529	1.75018	0.00129852	0.0125721	0.0097532	1994	tags=36%, list=9%, signal=33%	VCAM1/CD2/THY1/LILRB2/ITGA4/LCK/ITGB2/PTPRC/CD1D/ITGB7/ITGAX/IL1B/IL1RN/SKAP1/CD44/ITGA5/TNF/ITGA7/SIRPA/DSC2/FLOT1
	GOBP_PEPTIDYL_ASPARAGINE_MODIFICATION	GOBP_PEPTIDYL_ASPARAGINE_MODIFICATION	31	0.579421	1.75001	0.00370392	0.0279946	0.0217177	4135	tags=55%, list=19%, signal=44%	OSTC/DERL3/MGAT1/OST4/ALG5/ST6GAL1/ASGR1/UBE2J1/STT3B/ALG8/RPN1/MGAT5/NUDT14/DAD1/ASGR2/MGAT2/RPN2
	GOCC_ENDOSOME_LUMEN	GOCC_ENDOSOME_LUMEN	32	0.573613	1.74907	0.00376317	0.0281126	0.0218093	1152	tags=22%, list=5%, signal=21%	CTSS/CTSB/PRF1/CTSL/CTSK/CTSH/LGMN
	GOBP_NEGATIVE_REGULATION_OF_LEUKOCYTE_CHEMOTAXIS	GOBP_NEGATIVE_REGULATION_OF_LEUKOCYTE_CHEMOTAXIS	14	0.704821	1.74897	0.00598202	0.039603	0.0307234	1822	tags=64%, list=8%, signal=59%	GREM1/SLAMF8/DPP4/MIF/STAP1/NBL1/CCL2/RIN3/PADI2
	GOBP_COAGULATION	GOBP_COAGULATION	313	0.404619	1.74744	5.68e-06	0.000133392	0.000103483	2192	tags=23%, list=10%, signal=21%	ADRA2A/FAP/FCER1G/PLAU/PLAUR/COMP/VWF/HBB/SERPINA1/FN1/HPSE/GNA15/LCK/SYK/PLEK/IL6/COL1A1/VAV1/PTPN6/COL3A1/DOCK8/LCP2/LYN/SH2B3/F3/F13A1/WAS/PIK3CG/COL1A2/ADTRP/FERMT3/SERPINE1/PDPN/HBD/PF4/THBS1/PIK3R5/P2RX5/A2M/PROCR/MYL9/CD177/PLCG2/C1QBP/ARRB2/MYH9/FZD6/CAPZA1/TFPI/PIK3R6/PRKCQ/PDGFB/C4BPB/ENTPD1/METAP1/GAS6/VKORC1/APOE/TREML1/P2RX7/MICAL1/RAB27A/RAP2B/ADAMTS18/CAPZB/ACTB/DGKD/PRKCD/DOCK11/D…
	GOBP_RESPONSE_TO_ARSENIC_CONTAINING_SUBSTANCE	GOBP_RESPONSE_TO_ARSENIC_CONTAINING_SUBSTANCE	29	0.582122	1.74734	0.00750312	0.0469059	0.0363888	1954	tags=28%, list=9%, signal=25%	HMOX1/TNFRSF11B/MAPK13/PPIF/SERPINF1/ATF3/GSTO1/CDKN1A
	GOBP_ANDROGEN_METABOLIC_PROCESS	GOBP_ANDROGEN_METABOLIC_PROCESS	29	0.581779	1.74632	0.00750312	0.0469059	0.0363888	1648	tags=21%, list=8%, signal=19%	SPP1/DHRS9/SGPL1/SRD5A3/HSD17B6/ADM
	GOCC_RESPIRATORY_CHAIN_COMPLEX_IV	GOCC_RESPIRATORY_CHAIN_COMPLEX_IV	18	0.666417	1.7439	0.00508853	0.0354364	0.027491	5929	tags=61%, list=27%, signal=44%	C15orf48/NDUFA4L2/COX8A/COX4I2/NDUFA4/COX5A/COX4I1/UQCRFS1/COX6A1/COX7B/COX6B2
	GOCC_MEMBRANE_MICRODOMAIN	GOCC_MEMBRANE_MICRODOMAIN	308	0.402835	1.7438	6.4e-06	0.000145934	0.000113213	2035	tags=25%, list=9%, signal=23%	HMOX1/TLR2/PLVAP/CD2/THY1/HCK/PAG1/CD14/SULF1/HPSE/LCK/TREM2/ITGB2/RGS19/CR1/CD8A/CD79A/PTPRC/CD48/ITGAM/TLR1/KDR/MS4A4A/CASP3/EFHD2/BTK/CTSD/DPP4/LCP2/LYN/ATP2B1/TNFRSF1B/ADTRP/MS4A1/CSK/PDPN/NFAM1/LAT2/MYO1D/OLR1/SKAP1/SERPINH1/ORAI1/CD177/UNC5B/ZAP70/CARD11/TFPI/SELPLG/INPP5D/LAMTOR2/PGK1/INSR/MYOF/RTN4R/CD4/PTK2B/CD19/TLR6/KCNQ1/TNF/TNR/TPP1/SPRED1/NPC1/LAMTOR4/SLC25A5/LAT/PPT1/RAP2B/EDNRB/BA…
	GOCC_RECEPTOR_COMPLEX	GOCC_RECEPTOR_COMPLEX	393	0.395867	1.74378	3.56e-07	1.09e-05	8.44e-06	2678	tags=26%, list=12%, signal=23%	ADRA2A/TRBC1/KIT/TLR2/GPR84/GPR160/CD3D/CD14/LY96/ITGA4/IL2RB/CRLF1/SYK/CSF1R/ITGB2/TRAT1/CD74/CD8A/CD79A/IL6/ITGAL/ITGAM/CSF2RB/TLR1/KDR/IL2RG/ITGB7/PTPN6/CD247/CD3G/LYN/TRAC/IL13RA2/NOTCH3/ITGAX/CSF3R/IL18RAP/TNFRSF1B/NRP1/VDR/FCRL5/APBB1IP/IL27RA/IL2RA/ACVRL1/EMILIN1/LIME1/OLR1/SKAP1/ROR2/DLG2/PLXNC1/KLRD1/CD3E/ZAP70/TLR7/CSF2RA/CD44/IL12RB2/IL13RA1/ITGBL1/ALCAM/INSR/SHISA7/ARNTL2/TRAF5/ITGA5/…
	GOBP_ESTABLISHMENT_OF_LYMPHOCYTE_POLARITY	GOBP_ESTABLISHMENT_OF_LYMPHOCYTE_POLARITY	12	0.729858	1.74025	0.00500579	0.0352334	0.0273335	959	tags=50%, list=4%, signal=48%	CCL19/CRTAM/CCR7/DOCK8/DOCK2/MYH9
	GOBP_AROMATIC_AMINO_ACID_FAMILY_METABOLIC_PROCESS	GOBP_AROMATIC_AMINO_ACID_FAMILY_METABOLIC_PROCESS	30	0.576712	1.73945	0.00549917	0.0373466	0.0289729	584	tags=17%, list=3%, signal=16%	TDO2/KYNU/KMO/IL4I1/IDO1
	GOBP_HISTAMINE_TRANSPORT	GOBP_HISTAMINE_TRANSPORT	14	0.70093	1.73932	0.00651544	0.0422689	0.0327915	2462	tags=50%, list=11%, signal=44%	VAMP8/BTK/LYN/ADCYAP1/ADA/VAMP7/SLC22A2
	GOBP_REGULATION_OF_VESICLE_MEDIATED_TRANSPORT	GOBP_REGULATION_OF_VESICLE_MEDIATED_TRANSPORT	473	0.391432	1.73905	4.86e-08	1.92e-06	1.49e-06	2986	tags=26%, list=14%, signal=23%	HMOX1/CCL19/APELA/ADRA2A/GREM1/TLR2/FCER1G/HCK/CORO1A/SDC1/CD14/RAC2/IL2RB/APOC1/SYK/TREM2/ITGB2/FGR/PTPRC/LILRB1/VAMP8/CD300LF/ITGAM/MCTP1/IL2RG/CYBA/NOD2/LYN/CLEC7A/CCR2/IL13RA2/IL1B/CD300A/CSK/SPHK1/SERPINE1/LGALS9/NRP1/STAP1/APLN/PYCARD/CD84/AP2S1/LYPLA1/DOCK2/PTAFR/SLC11A1/NCKAP1L/C2/DYSF/SYT12/CD177/PLCG2/ARRB2/PREB/BMP2K/RAB31/PTX3/CDK5/VEGFA/DAB2/INSR/PTPRJ/SYT15/FPR2/RAB27B/SYT1/NR1H3/CC…
	GOBP_RESPONSE_TO_INTERLEUKIN_4	GOBP_RESPONSE_TO_INTERLEUKIN_4	34	0.567642	1.73843	0.0044551	0.0322553	0.0250231	3081	tags=44%, list=14%, signal=38%	CORO1A/CCL11/CD300LF/IL2RG/XCL1/DCSTAMP/PTPN2/IL24/LEF1/JAK3/RPLP0/MRC1/IL4R/XBP1/ADAMTS13
	GOBP_ANGIOGENESIS_INVOLVED_IN_WOUND_HEALING	GOBP_ANGIOGENESIS_INVOLVED_IN_WOUND_HEALING	26	0.601812	1.73792	0.00788785	0.0485986	0.037702	1561	tags=50%, list=7%, signal=46%	CXCR4/HPSE/SMOC2/KDR/ALOX5/GPX1/MCAM/SERPINE1/GPR4/VEGFA/ETS1/MIR34A/TNF
	GOCC_CYTOCHROME_COMPLEX	GOCC_CYTOCHROME_COMPLEX	27	0.593051	1.73777	0.00712507	0.0452562	0.035109	5929	tags=59%, list=27%, signal=43%	C15orf48/NDUFA4L2/COX10/COX8A/UQCRQ/COX4I2/UQCR10/NDUFA4/COX5A/COX4I1/UQCRC1/UQCRFS1/COX6A1/CYC1/COX7B/COX6B2
	GOBP_LABYRINTHINE_LAYER_MORPHOGENESIS	GOBP_LABYRINTHINE_LAYER_MORPHOGENESIS	19	0.651956	1.73768	0.00685415	0.0437893	0.033971	2855	tags=53%, list=13%, signal=46%	RSPO3/GRB2/ST14/GRHL2/SPINT2/ADM/LEF1/SOCS3/GJB5/SPINT1
	GOCC_ENDOLYSOSOME	GOCC_ENDOLYSOSOME	23	0.628908	1.7373	0.00386425	0.0287371	0.0222937	1152	tags=35%, list=5%, signal=33%	TLR8/CTSS/CTSB/CTSL/AP2S1/CTSK/TLR7/LGMN
	GOBP_POSITIVE_REGULATION_OF_CELLULAR_EXTRAVASATION	GOBP_POSITIVE_REGULATION_OF_CELLULAR_EXTRAVASATION	15	0.691584	1.73714	0.00636304	0.0415713	0.0322503	750	tags=33%, list=3%, signal=32%	PLVAP/THY1/CCR2/ADAM8/PTAFR
	GOMF_LONG_CHAIN_FATTY_ACID_BINDING	GOMF_LONG_CHAIN_FATTY_ACID_BINDING	13	0.717365	1.7371	0.00756838	0.0472054	0.0366212	1123	tags=23%, list=5%, signal=22%	S100A8/S100A9/ALOX5AP
	GOBP_NEGATIVE_REGULATION_OF_NEURON_PROJECTION_REGENERATION	GOBP_NEGATIVE_REGULATION_OF_NEURON_PROJECTION_REGENERATION	15	0.69125	1.7363	0.00636304	0.0415713	0.0322503	1572	tags=27%, list=7%, signal=25%	SPP1/THY1/RTN4R/TNR
	GOBP_REGULATION_OF_CELLULAR_EXTRAVASATION	GOBP_REGULATION_OF_CELLULAR_EXTRAVASATION	33	0.56914	1.73466	0.00570067	0.0383192	0.0297274	750	tags=27%, list=3%, signal=26%	CXCL12/PLVAP/THY1/ITGA4/PTGER4/CCR2/ADAM8/IL27RA/PTAFR
	GOBP_COLLAGEN_BIOSYNTHETIC_PROCESS	GOBP_COLLAGEN_BIOSYNTHETIC_PROCESS	40	0.54569	1.73382	0.00394394	0.029132	0.0226001	2957	tags=35%, list=14%, signal=30%	COL5A1/IL6/COL1A1/RGCC/EMILIN1/RCN3/SERPINH1/ARRB2/ERRFI1/CREB3L1/CIITA/TRAM2/F2/ENG
	GOBP_RESPONSE_TO_INTERLEUKIN_15	GOBP_RESPONSE_TO_INTERLEUKIN_15	14	0.69856	1.73343	0.00682026	0.0436959	0.0338985	1778	tags=50%, list=8%, signal=46%	IL2RB/IL2RG/GRB2/CD4/ACSL4/SHC1/JAK3
	GOBP_T_HELPER_2_CELL_DIFFERENTIATION	GOBP_T_HELPER_2_CELL_DIFFERENTIATION	14	0.69842	1.73309	0.00682026	0.0436959	0.0338985	2638	tags=50%, list=12%, signal=44%	CD86/IL18/TNFSF4/BATF/SOCS5/NLRP3/IL4R
	GOBP_PLATELET_DEGRANULATION	GOBP_PLATELET_DEGRANULATION	120	0.449611	1.73206	0.00069558	0.00757077	0.00587328	1523	tags=25%, list=7%, signal=23%	PPBP/VWF/SERPINA1/FN1/SYK/SRGN/PLEK/TIMP1/CTSW/LYN/F13A1/A1BG/FERMT3/SERPINE1/PF4/LHFPL2/CD109/THBS1/A2M/ITIH3/HGF/VEGFA/RAB27B/PDGFB/IGF1/ISLR/STXBP2/GAS6/POTEKP/TEX264
	GOBP_NEGATIVE_REGULATION_OF_HUMORAL_IMMUNE_RESPONSE	GOBP_NEGATIVE_REGULATION_OF_HUMORAL_IMMUNE_RESPONSE	13	0.71516	1.73176	0.00795331	0.0488189	0.0378729	3001	tags=54%, list=14%, signal=46%	VSIG4/CR1/PTPN6/A2M/C4BPB/C4BPA/CD55
	GOBP_NUCLEOSIDE_MONOPHOSPHATE_BIOSYNTHETIC_PROCESS	GOBP_NUCLEOSIDE_MONOPHOSPHATE_BIOSYNTHETIC_PROCESS	38	0.549811	1.73135	0.00626107	0.0411191	0.0318995	3121	tags=34%, list=14%, signal=29%	AMPD3/AMPD1/IMPDH1/UPP1/ADA/DCK/HPRT1/TK1/APRT/ADK/RFK/TYMS/NUDT2
	GOBP_RIBONUCLEOSIDE_MONOPHOSPHATE_BIOSYNTHETIC_PROCESS	GOBP_RIBONUCLEOSIDE_MONOPHOSPHATE_BIOSYNTHETIC_PROCESS	31	0.572329	1.72859	0.00467618	0.0333419	0.0258661	3121	tags=32%, list=14%, signal=28%	AMPD3/AMPD1/IMPDH1/UPP1/ADA/HPRT1/APRT/ADK/RFK/NUDT2
	GOBP_POSITIVE_REGULATION_OF_BLOOD_VESSEL_ENDOTHELIAL_CELL_PROLIFERATION_INVOLVED_IN_SPROUTING_ANGIOGENESIS	GOBP_POSITIVE_REGULATION_OF_BLOOD_VESSEL_ENDOTHELIAL_CELL_PROLIFERATION_INVOLVED_IN_SPROUTING_ANGIOGENESIS	10	0.751582	1.72797	0.00516683	0.0358299	0.0277963	1128	tags=50%, list=5%, signal=47%	HMOX1/APELA/PPP1R16B/APLNR/VEGFA
	GOBP_NEGATIVE_REGULATION_OF_PEPTIDYL_TYROSINE_PHOSPHORYLATION	GOBP_NEGATIVE_REGULATION_OF_PEPTIDYL_TYROSINE_PHOSPHORYLATION	52	0.517009	1.72793	0.00278707	0.0225643	0.017505	2373	tags=31%, list=11%, signal=27%	SFRP2/THY1/SAMSN1/PTPRC/PTPN6/SH2B3/CD300A/LILRB4/SEMA4D/PTPN2/ERRFI1/SOCS3/SNX6/PRKCD/SOCS5/CBLB
	GOBP_REGULATION_OF_RELEASE_OF_CYTOCHROME_C_FROM_MITOCHONDRIA	GOBP_REGULATION_OF_RELEASE_OF_CYTOCHROME_C_FROM_MITOCHONDRIA	41	0.541898	1.72725	0.00392801	0.0290469	0.0225341	2391	tags=34%, list=11%, signal=30%	MMP9/PLAUR/GPX1/TNFSF10/PYCARD/BID/ARRB2/BMF/HGF/PPIF/IGF1/PRELID1/BAK1/TRIAP1
	GOBP_POSITIVE_REGULATION_OF_MEMBRANE_PROTEIN_ECTODOMAIN_PROTEOLYSIS	GOBP_POSITIVE_REGULATION_OF_MEMBRANE_PROTEIN_ECTODOMAIN_PROTEOLYSIS	14	0.694746	1.72397	0.00750609	0.0469059	0.0363888	1579	tags=50%, list=7%, signal=46%	ADRA2A/ADAM8/IL1B/TNFRSF1B/ADAM9/TNF/APOE
	GOBP_POSITIVE_REGULATION_OF_KILLING_OF_CELLS_OF_OTHER_ORGANISM	GOBP_POSITIVE_REGULATION_OF_KILLING_OF_CELLS_OF_OTHER_ORGANISM	10	0.749503	1.72319	0.00577025	0.0386089	0.0299522	4397	tags=70%, list=20%, signal=56%	SYK/CLEC7A/PRF1/NOS2/FCER2/IFNG/BCL2L11
	GOMF_SH3_DOMAIN_BINDING	GOMF_SH3_DOMAIN_BINDING	125	0.444871	1.72293	0.00068047	0.00745568	0.00578399	2892	tags=30%, list=13%, signal=26%	HCLS1/ADAM12/PTPN6/SH3KBP1/CYBA/GPX1/LYN/OSTF1/WAS/PTTG1/ADAM9/GRB2/PTPN22/SKAP1/SH2D2A/ADAM10/ADAM19/CD3E/INPP5D/SH3BP2/EVL/KHDRBS3/SGIP1/ERRFI1/MICAL1/SIRPA/VASP/RAPGEF1/ARHGAP27/CRB3/CBLB/ABI3/WIPF1/DOCK4/MYPN/NCF1/SH3GL1
	GOBP_CERAMIDE_CATABOLIC_PROCESS	GOBP_CERAMIDE_CATABOLIC_PROCESS	18	0.658184	1.72235	0.00600674	0.0397267	0.0308193	2360	tags=50%, list=11%, signal=45%	GALC/GLA/NAGA/NEU1/HEXA/GM2A/HEXB/PRKCD/NEU4
	GOBP_POSITIVE_REGULATION_OF_REGULATED_SECRETORY_PATHWAY	GOBP_POSITIVE_REGULATION_OF_REGULATED_SECRETORY_PATHWAY	47	0.522002	1.71991	0.0048386	0.0343509	0.0266489	4651	tags=49%, list=21%, signal=39%	SYK/ITGB2/FGR/VAMP8/ITGAM/PTAFR/CD177/CDK5/SYT1/CACNA1H/STX1A/RAB27A/VAMP7/SLC4A8/SCAMP5/IL4R/SYT4/DOC2B/UNC13D/HLA-F/CDK5R2/RAB15/SYT7
	GOBP_REGULATION_OF_CALCIUM_ION_DEPENDENT_EXOCYTOSIS	GOBP_REGULATION_OF_CALCIUM_ION_DEPENDENT_EXOCYTOSIS	37	0.550573	1.71748	0.00660524	0.042739	0.0331562	3432	tags=49%, list=16%, signal=41%	ADRA2A/SYT12/CDK5/SYT15/SYT1/ATP2A2/SYT13/CACNA1H/STX1A/SYT6/SCAMP5/SYT5/GNAI2/TRPV6/SYT8/SYT4/DOC2B/SYT3
	GOBP_NEGATIVE_REGULATION_OF_RESPONSE_TO_WOUNDING	GOBP_NEGATIVE_REGULATION_OF_RESPONSE_TO_WOUNDING	85	0.477366	1.71699	0.00129508	0.0125573	0.00974175	1579	tags=24%, list=7%, signal=22%	SPP1/FAP/PLAU/PLAUR/ALOX5/SH2B3/ADTRP/SERPINE1/WFDC1/CD109/SIGLEC10/THBS1/TFPI/PDGFB/MYOZ1/RTN4R/MIR34A/TNF/TNR/APOE
	GOBP_MODULATION_OF_PROCESS_OF_OTHER_ORGANISM	GOBP_MODULATION_OF_PROCESS_OF_OTHER_ORGANISM	113	0.450224	1.71538	0.000838301	0.00887438	0.0068846	2305	tags=22%, list=11%, signal=20%	S100A9/CCL8/SLPI/CCL4/CCL5/SYK/CSF1R/MPEG1/CLEC7A/PRF1/CD209/LTF/PC/PTX3/CXCL6/INSR/CD4/KPNA2/APOE/LEF1/P2RX7/DEFA4/PHB2/IGF2R/NOS2
	GOMF_DEAMINASE_ACTIVITY	GOMF_DEAMINASE_ACTIVITY	28	0.576016	1.71264	0.0074595	0.0468925	0.0363784	3431	tags=39%, list=16%, signal=33%	AMPD3/AMPD1/APOBEC3B/ADA/ADAD2/APOBEC3G/APOBEC3F/APOBEC2/GNPDA1/ADARB1/ADAT1
	GOMF_HEPARIN_BINDING	GOMF_HEPARIN_BINDING	146	0.433239	1.71187	0.000246691	0.00322415	0.00250124	2147	tags=27%, list=10%, signal=24%	COL11A1/CCL8/CXCL13/THBS2/CTSG/ADAMTS5/COL5A1/COMP/FN1/CXCL10/MMP7/NELL2/PTPRC/SMOC2/CCL23/CCL7/NRP1/PLA2G2D/RSPO3/PF4/SMOC1/LTF/RSPO2/THBS1/LRTM2/VEGFA/CXCL6/RTN4R/LIPG/APOE/CXCL11/PCOLCE/COLQ/FGF7/NRP2/PGF/TMEM184A/CCDC80/APOA5
	GOBP_ACTIN_CYTOSKELETON_REORGANIZATION	GOBP_ACTIN_CYTOSKELETON_REORGANIZATION	103	0.459772	1.71178	0.00125966	0.0123046	0.00954572	1926	tags=25%, list=9%, signal=23%	KIT/GPR65/HCK/GMFG/HCLS1/CSF1R/PLEK/ARHGDIB/PARVG/NRP1/STAP1/TRPM2/ESAM/GRB2/MYH9/CDK5/PLEK2/BAIAP2L1/TRPV4/ARHGDIA/PTK2B/SHC1/FES/FGF7/RALA/THSD7A
	GOBP_DETECTION_OF_MECHANICAL_STIMULUS	GOBP_DETECTION_OF_MECHANICAL_STIMULUS	41	0.536312	1.70945	0.00452654	0.0327006	0.0253685	202	tags=10%, list=1%, signal=10%	COL11A1/KIT/CXCL12/CXCR4
	GOMF_ENDOPEPTIDASE_REGULATOR_ACTIVITY	GOMF_ENDOPEPTIDASE_REGULATOR_ACTIVITY	173	0.423458	1.70911	0.000428432	0.00509746	0.00395453	1814	tags=20%, list=8%, signal=18%	SFRP2/SLPI/CSTA/SPOCK1/RPS6KA1/SERPINA1/CD27/COL6A3/CST7/TIMP1/RARRES1/AGT/TNFAIP8/SERPINE1/PTTG1/WFDC1/BIRC7/CD109/LTF/A2M/NLRC4/SERPINH1/ITIH3/SERPINB12/SPOCK2/TFPI/CST6/SPINT2/SERPINF1/GAS6/PZP/SERPINA12/PSMD14/CARD16
	GOBP_POSITIVE_REGULATION_OF_MITOTIC_NUCLEAR_DIVISION	GOBP_POSITIVE_REGULATION_OF_MITOTIC_NUCLEAR_DIVISION	41	0.536156	1.70895	0.00460136	0.0330511	0.0256405	3981	tags=51%, list=18%, signal=42%	RGCC/CD28/IL1B/DLGAP5/SPHK1/INSR/PDGFB/RB1/IGF1/NUSAP1/NSMCE2/AURKA/MAD2L1BP/FGF8/ANAPC11/SMPD3/ESPL1/TGFA/DMRT1/NUP62/HOXA13
	GOMF_TUMOR_NECROSIS_FACTOR_RECEPTOR_SUPERFAMILY_BINDING	GOMF_TUMOR_NECROSIS_FACTOR_RECEPTOR_SUPERFAMILY_BINDING	44	0.522736	1.70826	0.0052436	0.0362476	0.0281203	1561	tags=27%, list=7%, signal=25%	CASP3/LTB/TNFSF10/TNFSF8/TNFSF13B/TNFSF15/TNFSF11/MYD88/BID/TNFSF4/TRAF5/TNF
	GOBP_APOPTOTIC_CELL_CLEARANCE	GOBP_APOPTOTIC_CELL_CLEARANCE	44	0.522397	1.70715	0.00531694	0.0366031	0.0283961	1507	tags=30%, list=7%, signal=28%	FCN1/TYROBP/RAC2/TREM2/CD300LF/TGM2/RHOH/RHOG/THBS1/C2/NR1H3/CCL2/GAS6
	GOMF_PEPTIDASE_REGULATOR_ACTIVITY	GOMF_PEPTIDASE_REGULATOR_ACTIVITY	208	0.413227	1.70511	0.000135365	0.00195151	0.00151395	1828	tags=20%, list=8%, signal=19%	SFRP2/SLPI/CSTA/SPOCK1/CTSC/RPS6KA1/SERPINA1/PI15/FN1/CD27/COL6A3/CST7/TIMP1/RARRES1/AGT/TNFAIP8/SERPINE1/PTTG1/PYCARD/WFDC1/BIRC7/CD109/LTF/A2M/NLRC4/SERPINH1/CTSH/ITIH3/CASP1/SERPINB12/SPOCK2/TFPI/CST6/SPINT2/SERPINF1/GAS6/PZP/SERPINA12/PSMD14/PCOLCE/CARD16/CARD8
	GOBP_FAT_SOLUBLE_VITAMIN_BIOSYNTHETIC_PROCESS	GOBP_FAT_SOLUBLE_VITAMIN_BIOSYNTHETIC_PROCESS	12	0.714039	1.70253	0.00733927	0.0463036	0.0359216	1561	tags=33%, list=7%, signal=31%	PLTP/GFI1/CYP27B1/TNF
	GOBP_RESPONSE_TO_VIRUS	GOBP_RESPONSE_TO_VIRUS	316	0.394305	1.70199	7.45e-06	0.00016553	0.000128416	1720	tags=17%, list=8%, signal=16%	MMP12/CCL19/CCL8/CXCL12/RNASE2/CCL11/CCL4/RNASE6/TLR8/CCL5/CXCR4/CXCL10/FGR/HIF1A/IL6/PTPRC/PIM2/LILRB1/VAMP8/CXCL9/PRF1/HTRA1/NPC2/ACTA2/LGALS9/PYCARD/ISG20/APOBEC3B/AIM2/IL2RA/MICB/PTPN22/HMGA1/MYD88/IKBKE/C1QBP/NLRC5/POU2F2/SEC14L1/XCL1/TLR7/TNFSF4/IFNGR1/APOBEC3G/MX2/IRF5/CCL22/TNF/RNF135/AUP1/WDFY4/IL12RB1/IFITM2/APOBEC3F/RIPK3
	GOBP_POSITIVE_REGULATION_BY_SYMBIONT_OF_ENTRY_INTO_HOST	GOBP_POSITIVE_REGULATION_BY_SYMBIONT_OF_ENTRY_INTO_HOST	10	0.740258	1.70193	0.00682623	0.0436959	0.0338985	1414	tags=40%, list=7%, signal=37%	CD74/LGALS9/CD4/P4HB
	GOBP_POSITIVE_REGULATION_OF_GTPASE_ACTIVITY	GOBP_POSITIVE_REGULATION_OF_GTPASE_ACTIVITY	359	0.389809	1.7013	4.97e-06	0.000118434	9.19e-05	3233	tags=28%, list=15%, signal=24%	CCL19/CCL18/CCL8/CXCL13/RASGRP1/RGS18/THY1/GPR65/CCL11/CCL4/CCL5/ARHGAP18/DOCK10/CCR7/VAV1/CCL23/ARHGAP9/CCL7/ARHGDIB/DOCK8/ADCYAP1/ADAP2/TBC1D10C/RHOG/NRP1/ARHGAP30/RASGRP3/RGS1/DOCK2/NCKAP1L/SMAP2/RASAL3/ARHGAP25/TBC1D2/SIPA1L2/CCL20/ACAP1/ARHGEF16/SEMA4D/RGS16/PREB/ASAP1/XCL1/ARFGAP3/ARHGAP4/SIPA1/EZH2/ADAP1/RGS4/CHN1/RTN4R/CCL13/ARHGDIA/PTK2B/CCL2/PREX1/RACGAP1/CCL22/NGEF/ERRFI1/LLGL2/RIN3/RG…
	GOBP_POSITIVE_REGULATION_OF_T_CELL_APOPTOTIC_PROCESS	GOBP_POSITIVE_REGULATION_OF_T_CELL_APOPTOTIC_PROCESS	12	0.713416	1.70105	0.00733927	0.0463036	0.0359216	2751	tags=67%, list=13%, signal=58%	CCL5/ADAM8/IDO1/LGALS9/PRELID1/PDCD1/LGALS14/WNT5A
	GOBP_ACID_SECRETION	GOBP_ACID_SECRETION	36	0.547308	1.70088	0.00499138	0.0351697	0.0272841	7495	tags=72%, list=35%, signal=47%	SNX10/OXT/SGK1/OXTR/KCNQ1/SCT/SLC22A16/HIP1R/SLC26A6/SLC10A1/TRPC4/GHRL/TFF2/CASR/PRKAA1/HRH2/NTSR1/CCKBR/CHRM5/DRD2/ABCB4/SLC51B/SLC26A7/SLC9A3R1/HTR1B/DRD3
	GOMF_HEME_COPPER_TERMINAL_OXIDASE_ACTIVITY	GOMF_HEME_COPPER_TERMINAL_OXIDASE_ACTIVITY	23	0.615597	1.70053	0.0053946	0.0369191	0.0286412	6012	tags=61%, list=28%, signal=44%	C15orf48/NDUFA4L2/COX10/COX8A/COX4I2/NDUFA4/COX5A/COX4I1/COX6A1/COX7A2L/COX7A2/COX7B/COX6C/COX5B
	GOBP_PHAGOSOME_MATURATION	GOBP_PHAGOSOME_MATURATION	44	0.520114	1.69969	0.00590363	0.0392421	0.0304434	2648	tags=39%, list=12%, signal=34%	SLAMF8/CORO1A/ATP6V0B/TCIRG1/ATP6V1B2/ATP6V0D2/ATP6V1G3/RAB32/RAB20/RAB31/RAB38/ATP6V1A/ATP6V0D1/ATP6V0E1/ATP6V0C/MREG/ATP6V1G1
	GOMF_CARGO_RECEPTOR_ACTIVITY	GOMF_CARGO_RECEPTOR_ACTIVITY	73	0.481996	1.69936	0.00169075	0.0154805	0.0120095	3115	tags=37%, list=14%, signal=32%	PRG4/CXCL16/ENPP2/ITGB2/ITGAM/ENPP1/CFI/CD163/MSR1/CD163L1/APOBR/OLR1/FOLR2/STAB1/DAB2/INSR/FPR2/LOXL2/TFRC/ASGR1/CD5/MRC1/LOXL3/CD6/ABCA7/SCARF1/ABCA1
	GOBP_REGULATION_OF_INTRINSIC_APOPTOTIC_SIGNALING_PATHWAY	GOBP_REGULATION_OF_INTRINSIC_APOPTOTIC_SIGNALING_PATHWAY	140	0.431115	1.69589	0.000547944	0.00618931	0.00480157	2448	tags=21%, list=11%, signal=19%	MMP9/S100A8/S100A9/SFRP2/CXCL12/PLAUR/LCK/HIF1A/CD74/GPX1/MIF/VNN1/PYCARD/BID/BMF/PPIF/FBXW7/CD44/PTPN2/P4HB/ERP29/CREB3L1/RIPK3/PTTG1IP/ENO1/BCL2L12/TXNDC12/BDKRB2/TRIAP1/TMBIM6
	GOBP_MATERNAL_PROCESS_INVOLVED_IN_FEMALE_PREGNANCY	GOBP_MATERNAL_PROCESS_INVOLVED_IN_FEMALE_PREGNANCY	54	0.506456	1.69472	0.0024867	0.0206409	0.0160129	1529	tags=19%, list=7%, signal=17%	SPP1/GJB2/STC1/MMP7/ANGPT2/NR2F2/LGALS9/VDR/CYP27B1/HAVCR2
	GOBP_REGULATION_OF_B_CELL_MEDIATED_IMMUNITY	GOBP_REGULATION_OF_B_CELL_MEDIATED_IMMUNITY	46	0.515666	1.6939	0.00512964	0.0356095	0.0276253	3670	tags=39%, list=17%, signal=33%	CR1/PTPRC/PTPN6/NOD2/BTK/CD28/IL27RA/XCL1/TNFSF4/C4BPB/TNF/TFRC/MAD2L2/C4BPA/FOXP3/TBX21/FCER2/TNFSF13
	GOBP_T_CELL_HOMEOSTASIS	GOBP_T_CELL_HOMEOSTASIS	36	0.544576	1.69238	0.00575341	0.0385948	0.0299412	1778	tags=31%, list=8%, signal=28%	CORO1A/CASP3/TCIRG1/LGALS9/SIT1/IL2RA/NCKAP1L/SPNS2/SLC46A2/RIPK3/JAK3
	GOBP_REGULATION_OF_SYSTEMIC_ARTERIAL_BLOOD_PRESSURE_MEDIATED_BY_A_CHEMICAL_SIGNAL	GOBP_REGULATION_OF_SYSTEMIC_ARTERIAL_BLOOD_PRESSURE_MEDIATED_BY_A_CHEMICAL_SIGNAL	44	0.517446	1.69097	0.00663699	0.0429022	0.0332828	1437	tags=25%, list=7%, signal=23%	CPA3/CTSG/ENPEP/CMA1/SLC2A5/AGT/CTSZ/SUCNR1/ACE/OXTR/PCSK5
	GOMF_CELL_ADHESION_MOLECULE_BINDING	GOMF_CELL_ADHESION_MOLECULE_BINDING	486	0.379212	1.69017	1.34e-07	4.67e-06	3.62e-06	2645	tags=22%, list=12%, signal=20%	SPP1/IBSP/SFRP2/VCAM1/FAP/KRT18/CXCL12/THY1/ADAMTS5/COL5A1/COMP/LILRB2/VWF/ITGA4/TGFBI/FN1/SYK/ARHGAP18/ITGB2/LCP1/PFN1/ESM1/ITGAL/ITGAM/CD1D/KDR/ITGB7/PTPN6/CNN2/CAPG/EFHD2/COL3A1/LYN/TENM4/ICAM3/NOTCH3/ITGAX/ADAM8/IL1B/FERMT3/S100A11/BZW2/ADAM9/EMILIN1/ESAM/CDH11/THBS1/TBC1D2/ARHGEF16/ADAM10/CDH5/CD177/MYH9/PKM/ASAP1/CAPZA1/MMP14/NEXN/SEMA7A/BAIAP2L1/ITGBL1/PPP1CA/PTPRJ/PTPN2/TNN/EMB/ITGA5/LYPL…
	GOBP_VACUOLAR_ACIDIFICATION	GOBP_VACUOLAR_ACIDIFICATION	22	0.621437	1.68892	0.00671602	0.0433704	0.0336461	3769	tags=55%, list=17%, signal=45%	TCIRG1/DMXL2/GRN/ATP6V0D2/SLC11A1/PPT1/ATP6AP2/ATP6V0D1/ATP6V0E1/CLN5/ATP6V0A1/CLN3
	GOBP_BONE_DEVELOPMENT	GOBP_BONE_DEVELOPMENT	177	0.417906	1.68867	0.000284833	0.00362886	0.00281521	2506	tags=27%, list=12%, signal=24%	MMP13/GREM1/SFRP2/KIT/TYROBP/COMP/TMEM119/SULF1/STC1/SNX10/PTPRC/LILRB1/COL1A1/PTGER4/PTPN6/GPR68/SH2B3/OSR2/LOX/LTF/COL2A1/TNFSF11/SERPINH1/DLX5/SEMA4D/SPNS2/MEF2C/MMP14/FBXW7/SIGLEC15/CHSY1/TRPV4/CSGALNACT1/GLI3/IGF1/VKORC1/SH3PXD2B/SMAD1/TIFAB/LRRC17/CDX1/EPYC/SULF2/FGF8/BGN/HOXA11/COL27A1/PPIB
	GOBP_ANTIBACTERIAL_HUMORAL_RESPONSE	GOBP_ANTIBACTERIAL_HUMORAL_RESPONSE	45	0.515533	1.6876	0.0068706	0.0438093	0.0339865	721	tags=13%, list=3%, signal=13%	IGHM/SLPI/CTSG/RNASE6/NOD2/LTF
	GOBP_BIOLOGICAL_PROCESS_INVOLVED_IN_INTERACTION_WITH_HOST	GOBP_BIOLOGICAL_PROCESS_INVOLVED_IN_INTERACTION_WITH_HOST	201	0.410871	1.68718	0.000146335	0.00208226	0.00161538	3015	tags=24%, list=14%, signal=21%	CLEC5A/CLEC4G/FCN1/CXCL8/CCR5/CXCR4/CR1/CD74/CD86/VAMP8/ITGB7/DPP4/CD209/LGALS9/NRP1/CTSL/GRB2/PC/ANPEP/PTX3/SELPLG/INSR/ITGA5/TNFRSF4/CD4/P4HB/KPNA2/CD80/GAS6/SLAMF1/TFRC/IFITM2/CDK1/NPC1/PHB2/CR2/SIGLEC1/EFNB3/EPHA2/ITGAV/MRC1/CIITA/ITGB1/CLDN1/TRIM14/IFITM1/CD55/TYMS
	GOMF_SCAVENGER_RECEPTOR_ACTIVITY	GOMF_SCAVENGER_RECEPTOR_ACTIVITY	45	0.515289	1.6868	0.0068706	0.0438093	0.0339865	1313	tags=22%, list=6%, signal=21%	PRG4/CXCL16/ENPP2/ENPP1/CFI/CD163/MSR1/CD163L1/STAB1/LOXL2
	GOBP_MULTI_MULTICELLULAR_ORGANISM_PROCESS	GOBP_MULTI_MULTICELLULAR_ORGANISM_PROCESS	194	0.411105	1.68258	0.000324549	0.00405624	0.00314677	1698	tags=18%, list=8%, signal=17%	SPP1/MMP9/APELA/VMP1/IGFBP2/GJB2/STC1/MMP7/TIMP1/ANGPT2/NR2F2/ARHGDIB/ADCYAP1/IL1B/IDO1/LGALS9/UCP2/VDR/PTAFR/CD38/C1QBP/VEGFA/CYP27B1/ETS1/OXT/ITGA5/OXTR/PCSK5/PNOC/ACSL4/PZP/HAVCR2/ADM/KLK14/HPGD
	GOMF_GROWTH_FACTOR_ACTIVITY	GOMF_GROWTH_FACTOR_ACTIVITY	145	0.426207	1.68194	0.000521988	0.00596792	0.00462981	3416	tags=30%, list=16%, signal=25%	PPBP/CXCL12/CXCL1/GMFG/IL6/TIMP1/IL7/AGT/INHBA/GRN/EFEMP1/OGN/JAG2/GPI/CLEC11A/INHBB/HGF/FGF23/VEGFA/TYMP/PDGFB/IGF1/ARTN/FGF7/BMP8A/PGF/FGF8/VGF/IL11/LIF/BMP1/OSGIN1/TFF1/MANF/F2/IL34/CSF1/TGFA/GDF9/GFER/VEGFC/OSM/GDF3
	GOBP_BONE_MINERALIZATION	GOBP_BONE_MINERALIZATION	102	0.451364	1.68119	0.00126295	0.0123184	0.00955641	1430	tags=25%, list=7%, signal=24%	IBSP/GREM1/CCR1/COMP/TMEM119/SRGN/FGR/HIF1A/SNX10/ALOX5/ENPP1/OSR2/LOX/ATP2B1/COL1A2/LTF/RSPO2/ROR2/MEF2C/BMP2K/FGF23/SBNO2/CYP27B1/PTK2B/IGF1/ASPN
	GOBP_OSSIFICATION	GOBP_OSSIFICATION	358	0.385276	1.68043	4.84e-06	0.000116008	9e-05	3040	tags=28%, list=14%, signal=24%	SPP1/MMP9/IBSP/COL11A1/CTHRC1/CLEC5A/TNC/CHRDL2/GREM1/SFRP2/ACP5/FHL2/CCR1/COMP/COL5A2/TMEM119/STC1/SRGN/FGR/HIF1A/SNX10/IL6/COL1A1/PTGER4/ALOX5/ENPP1/TCIRG1/OSTF1/OSR2/RUNX3/LOX/ATP2B1/COL1A2/RUNX2/SMOC1/LTF/RSPO2/CDH11/COL2A1/TNFSF11/CLEC11A/DLX5/ROR2/SEMA4D/MEF2C/BMP2K/HGF/FGF23/MMP14/SBNO2/SEMA7A/CYP27B1/TNN/CHSY1/OXT/CSGALNACT1/GLI3/PTK2B/IGF1/IGFBP3/ASPN/DMP1/TNF/LEF1/CREB3L1/P2RX7/SMAD1/BM…
	GOCC_ER_TO_GOLGI_TRANSPORT_VESICLE_MEMBRANE	GOCC_ER_TO_GOLGI_TRANSPORT_VESICLE_MEMBRANE	55	0.49808	1.67672	0.00340644	0.0262532	0.0203668	4379	tags=35%, list=20%, signal=28%	HLA-DRA/HLA-DPA1/HLA-DQB1/CD74/HLA-DPB1/HLA-DRB4/HLA-DQA1/HLA-B/HLA-C/HLA-DQB2/SEC13/TGFA/CNIH1/CNIH3/VTI1B/HLA-G/SEC24D/SAR1B/HLA-F
	GOBP_CALCIUM_MEDIATED_SIGNALING	GOBP_CALCIUM_MEDIATED_SIGNALING	184	0.414214	1.67639	0.000259177	0.00336061	0.00260711	2566	tags=30%, list=12%, signal=27%	VCAM1/CXCL8/FHL2/CCR1/CCR5/CCL4/CXCR4/SYK/TREM2/TRAT1/PLEK/PTPRC/CCR7/KDR/MCTP1/CCRL2/BTK/CCR2/SLA2/TBC1D10C/SPHK1/TRPM2/LAT2/TNFSF11/P2RX5/CMKLR1/CXCR3/CCL20/PLCG2/CD3E/ZAP70/ADA/NR5A1/PTPRJ/FPR2/MYOZ1/CXCR6/CD4/PTK2B/IGF1/TNF/CX3CR1/ATP2A2/GSTO1/P2RX7/LAT/MCTP2/EDNRB/CXCR2/RCAN1/CCR6/C10orf71/CIB1/RCAN2/FKBP1B/GRIN1
	GOBP_BIOLOGICAL_PROCESS_INVOLVED_IN_INTERACTION_WITH_SYMBIONT	GOBP_BIOLOGICAL_PROCESS_INVOLVED_IN_INTERACTION_WITH_SYMBIONT	81	0.466043	1.67333	0.00254098	0.0209066	0.016219	2969	tags=26%, list=14%, signal=22%	CCL8/CTSG/CCL4/CCL5/FN1/CSF1R/GPX1/PF4/LTF/PC/PTX3/CXCL6/APOE/LEF1/IGF2R/CAMP/PPIB/GAPDH/LRRC19/F2/HDAC1
	GOBP_REGULATION_OF_APOPTOTIC_SIGNALING_PATHWAY	GOBP_REGULATION_OF_APOPTOTIC_SIGNALING_PATHWAY	312	0.387002	1.67252	3.45e-05	0.000618478	0.000479805	3053	tags=24%, list=14%, signal=21%	MMP9/SCG2/S100A8/HMOX1/S100A9/SFRP2/CXCL12/PLAUR/CTSC/LCK/HIF1A/CD74/PTPRC/IL7/AGT/GPX1/MIF/TNFSF10/INHBA/IL1B/SERPINE1/VNN1/PYCARD/PF4/TNFRSF12A/COL2A1/THBS1/BID/ARRB2/INHBB/UNC5B/BMF/HGF/TMC8/PPIF/FBXW7/CD44/PPP1CA/PTPN2/RB1/IGF1/P4HB/ATF3/TNF/CX3CR1/ERP29/ITM2C/CREB3L1/RIPK3/PRELID1/SLC25A5/PTTG1IP/ENO1/BCL2L12/TXNDC12/PRKCD/SP100/GNAI3/BDKRB2/TRIAP1/NANOS3/TMBIM6/ITGAV/GCLM/IFI6/BCL10/LGALS3/…
	GOBP_PHOSPHOLIPASE_C_ACTIVATING_G_PROTEIN_COUPLED_RECEPTOR_SIGNALING_PATHWAY	GOBP_PHOSPHOLIPASE_C_ACTIVATING_G_PROTEIN_COUPLED_RECEPTOR_SIGNALING_PATHWAY	98	0.453182	1.6716	0.000928317	0.00965626	0.00749117	3105	tags=28%, list=14%, signal=24%	ADRA2A/C5AR1/GPR65/GNA15/FPR1/P2RY6/AGT/FPR3/TGM2/P2RY8/C3AR1/GPR18/GPR4/CMKLR1/LPAR6/FPR2/GRP/P2RY10/CX3CR1/EDNRB/CXCR2/HRH1/NMBR/BICD1/F2/CHGA/GPR35
	GOCC_INTRINSIC_COMPONENT_OF_EXTERNAL_SIDE_OF_PLASMA_MEMBRANE	GOCC_INTRINSIC_COMPONENT_OF_EXTERNAL_SIDE_OF_PLASMA_MEMBRANE	22	0.614434	1.66988	0.00788063	0.0485986	0.037702	1422	tags=41%, list=7%, signal=38%	PRND/THY1/CD14/IGSF21/F3/ADAM9/FOLR2/RTN4R/GPIHBP1
	GOBP_POSITIVE_REGULATION_OF_TYROSINE_PHOSPHORYLATION_OF_STAT_PROTEIN	GOBP_POSITIVE_REGULATION_OF_TYROSINE_PHOSPHORYLATION_OF_STAT_PROTEIN	65	0.478893	1.66893	0.00270466	0.0220875	0.0171351	1757	tags=20%, list=8%, signal=18%	KIT/CRLF1/CCL5/HCLS1/CSF1R/IL6/IL18/LYN/IL24/IGF1/TNF/SOCS3/TNFRSF18
	GOBP_NEGATIVE_REGULATION_OF_LOCOMOTION	GOBP_NEGATIVE_REGULATION_OF_LOCOMOTION	286	0.388028	1.66701	6.69e-05	0.00105484	0.000818326	2872	tags=32%, list=13%, signal=28%	HMOX1/GREM1/SFRP2/CXCL13/SLAMF8/CXCL12/THY1/SULF1/STC1/CD74/TIMP1/ANGPT2/AIF1/PTGER4/MCTP1/RGCC/NR2F2/ARHGDIB/COL3A1/DPP4/MIF/CLDN5/WAS/CD300A/ADTRP/SERPINE1/NRP1/STAP1/SEMA5B/IDH2/IL27RA/ACVRL1/EMILIN1/KRT16/THBS1/SEMA5A/ADAMTS9/SEMA4D/MEF2C/HAS1/PTPRK/ARHGAP4/NBL1/GCSAM/ADA/SPINT2/SEMA6B/SEMA7A/PTPRJ/PTPN2/TNN/IL24/SERPINF1/TP53INP1/IGFBP3/EVL/MIR34A/CCL2/TRIB1/TNF/CX3CR1/APOE/MITF/RIN3/ADORA3/…
	GOBP_POSITIVE_REGULATION_OF_PROTEIN_KINASE_B_SIGNALING	GOBP_POSITIVE_REGULATION_OF_PROTEIN_KINASE_B_SIGNALING	156	0.416959	1.66676	0.000536919	0.00609137	0.00472558	1577	tags=25%, list=7%, signal=23%	CHI3L1/CCL19/KIT/RAC2/HPSE/HCLS1/LCK/TRAT1/CD86/CCR7/IL18/VAV1/GPX1/CD28/PIK3AP1/F3/RHOG/PIK3CG/ADAM8/GRB2/THBS1/SEMA5A/PIK3R5/TNFSF11/C1QBP/ARRB2/HGF/FGF23/INSR/MC1R/PTPRJ/PIK3CD/PDGFB/CD80/CD19/GAS6/ICOS/TNF/CX3CR1
	GOBP_REGULATION_OF_EXOCYTOSIS	GOBP_REGULATION_OF_EXOCYTOSIS	181	0.412047	1.66605	0.000343941	0.0042342	0.00328482	3432	tags=29%, list=16%, signal=25%	HMOX1/ADRA2A/SDC1/RAC2/SYK/ITGB2/FGR/VAMP8/ITGAM/LYN/CCR2/IL13RA2/CD300A/LGALS9/CD84/PTAFR/SYT12/CD177/CDK5/SYT15/RAB27B/SYT1/STXBP2/ATP2A2/SYT13/CACNA1H/MICAL1/FES/STX1A/RAB27A/RALA/VAMP7/C12orf4/SLC4A8/SYT6/SCAMP5/ATP6AP1/IL4R/SYT5/VSNL1/GNAI2/TRPV6/SYT8/PRAM1/GIT1/SMPD3/SYT4/GIPC1/RAB13/ATP13A2/STXBP5/DOC2B/SYT3
	GOBP_REGULATION_OF_RESPONSE_TO_WOUNDING	GOBP_REGULATION_OF_RESPONSE_TO_WOUNDING	150	0.419059	1.66552	0.000526681	0.0060007	0.00465524	1579	tags=20%, list=7%, signal=19%	SPP1/ADRA2A/FAP/PLAU/PLAUR/CXCR4/HPSE/SMOC2/ALOX5/CLEC7A/SH2B3/F3/ADTRP/GRN/SERPINE1/WFDC1/CD109/TNFRSF12A/SIGLEC10/THBS1/TFPI/INSL3/PDGFB/MYOZ1/RTN4R/MIR34A/VKORC1/TNF/TNR/APOE
	GOBP_REGULATION_OF_ACTIN_FILAMENT_LENGTH	GOBP_REGULATION_OF_ACTIN_FILAMENT_LENGTH	164	0.415653	1.66321	0.00101551	0.0103987	0.00806717	2728	tags=28%, list=13%, signal=25%	CXCL12/HCK/CORO1A/CCL11/GMFG/HCLS1/ARHGAP18/PFN1/PLEK/CCR7/CAPG/ARPC1B/COTL1/WAS/ARPC3/PYCARD/CYFIP2/ESAM/NCKAP1L/GRB2/SEMA5A/CDC42EP3/CAPZA1/ARPC5L/BAIAP2L1/PTK2B/EVL/ARPC4/PREX1/ACTR3/ARPC5/CAPZB/CORO1B/WDR1/PRKCD/VASP/TWF2/WASF1/SCIN/ADD2/SPTBN2/CCL24/CCL21/MAGEL2/TMSB10/ARPC2
	GOBP_ENDOTHELIAL_CELL_MIGRATION	GOBP_ENDOTHELIAL_CELL_MIGRATION	202	0.404349	1.66295	0.000221028	0.00295333	0.00229114	3084	tags=31%, list=14%, signal=27%	SCG2/HMOX1/GREM1/CXCL13/FAP/STC1/ITGB2/HIF1A/ANGPT2/SMOC2/KDR/RGCC/NR2F2/AGT/GPX1/DPP4/PIK3CG/ADTRP/GRN/LPXN/NRP1/PTP4A3/ACVRL1/THBS1/SEMA5A/ADAMTS9/GPI/EFNA1/CDH5/MYH9/MEF2C/FBXW7/VEGFA/LGMN/ETS1/PIK3CD/PDGFB/LOXL2/SERPINF1/PTK2B/PLK2/TNF/APOE/PLXND1/SPRED1/NRP2/CORO1B/CALR/PTK2/SP100/CCBE1/CIB1/EPHA2/SEMA4A/PRSS3/WNT5A/MIR146A/DLL4/CARD10/FLT4/PDCD10/P2RX4
	GOBP_TISSUE_HOMEOSTASIS	GOBP_TISSUE_HOMEOSTASIS	238	0.395184	1.66275	0.000160512	0.0022499	0.00174544	1779	tags=18%, list=8%, signal=17%	SPP1/IGKC/TNFRSF11B/ACP5/LYZ/CORO1A/GPR137B/RAC2/TMEM119/SYK/CSF1R/SNX10/IL6/IL7/NOD2/SASH3/TCIRG1/LIPA/CLDN5/ADAM8/CSK/SLC1A1/HAMP/SLC39A8/LTF/ESAM/RCN3/COL2A1/TNFSF11/CTSH/CD38/CDH5/CA2/DCSTAMP/INPP5D/VEGFA/DRAM2/SIGLEC15/RB1/PTK2B/MFSD2A/TFRC/P2RX7/TPP1
	GOMF_PROTEIN_TYROSINE_KINASE_ACTIVITY	GOMF_PROTEIN_TYROSINE_KINASE_ACTIVITY	132	0.426406	1.66164	0.00177476	0.0159607	0.012382	2420	tags=27%, list=11%, signal=24%	KIT/HCK/SLA/ITK/LCK/SYK/CSF1R/FGR/KDR/PDGFRL/BTK/LYN/CSK/NRP1/MATK/EFEMP1/MELK/ROR2/ZAP70/INSR/PTK2B/TNK1/AATK/JAK3/FES/NRP2/PRKCD/EPHA1/PTK2/ABL2/EFNB3/IGF2R/TTK/EPHA2/TESK1
	GOBP_REGULATION_OF_OSTEOCLAST_DIFFERENTIATION	GOBP_REGULATION_OF_OSTEOCLAST_DIFFERENTIATION	59	0.487182	1.66075	0.0025691	0.0211116	0.016378	1992	tags=32%, list=9%, signal=29%	TYROBP/CCR1/GPR137B/TREM2/LILRB1/GPR68/LILRB3/MAFB/LILRB4/LTF/TNFSF11/CA2/FBXW7/INPP5D/TMEM178A/TNF/MITF/LRRC17/RASSF2
	GOBP_CELL_MATRIX_ADHESION	GOBP_CELL_MATRIX_ADHESION	209	0.401598	1.65966	0.000160489	0.0022499	0.00174544	1284	tags=19%, list=6%, signal=18%	MMP12/GREM1/VCAM1/PLAU/THY1/ITGA4/FN1/HPSE/ITGB2/CCR7/ITGAL/KDR/ITGB7/COL3A1/NID2/FERMT3/PARVG/SERPINE1/NRP1/ADAM9/ZYX/ACVRL1/EMILIN1/THBS1/ADAMTS9/SKAP1/CDKN2A/ADAMTS12/NID1/CD3E/RHOD/MMP14/PTPRK/CDK5/VEGFA/CD44/ITGBL1/PTPRJ/TNN
	GOBP_TISSUE_MIGRATION	GOBP_TISSUE_MIGRATION	288	0.386136	1.65733	4.53e-05	0.000754547	0.000585365	3084	tags=30%, list=14%, signal=26%	MMP9/SCG2/HMOX1/APELA/GREM1/CXCL13/ENPP2/FAP/KIT/STC1/ITGB2/HIF1A/PFN1/ANGPT2/SMOC2/KDR/RGCC/NR2F2/AGT/GPX1/DPP4/PIK3CG/ADTRP/GRN/ACTA2/LPXN/NRP1/PTP4A3/ADAM9/ACVRL1/KRT16/THBS1/SEMA5A/ADAMTS9/ACTG2/GPI/CTSH/EFNA1/CDH5/PLCG2/MYH9/MEF2C/FBXW7/VEGFA/LGMN/GRHL2/INSL3/ETS1/PIK3CD/PDGFB/LOXL2/SERPINF1/PTK2B/EVL/PLK2/TNF/APOE/PLXND1/ANLN/FGF7/SPRED1/ADIPOR1/NRP2/CORO1B/CALR/PTK2/SP100/CCBE1/FGF8/CCR6/C…
	GOBP_REGULATION_OF_CALCIUM_MEDIATED_SIGNALING	GOBP_REGULATION_OF_CALCIUM_MEDIATED_SIGNALING	63	0.477375	1.65379	0.00546478	0.0371834	0.0288463	2371	tags=33%, list=11%, signal=30%	FHL2/CCL4/SYK/TREM2/TRAT1/PLEK/SLA2/TBC1D10C/P2RX5/CMKLR1/CD3E/ZAP70/ADA/MYOZ1/CD4/PTK2B/IGF1/TNF/RCAN1/C10orf71/CIB1
	GOBP_CELL_CELL_RECOGNITION	GOBP_CELL_CELL_RECOGNITION	71	0.469707	1.6518	0.00215401	0.0185233	0.01437	3602	tags=25%, list=17%, signal=21%	CCL19/CCR7/DOCK8/PRF1/CD209/DOCK2/FOLR2/HVCN1/CATSPER1/HAVCR2/PCSK4/CCL21/CD6/LGALS3/PAEP/FOLR3/CRISP1/ALDOA
	GOBP_NEGATIVE_REGULATION_OF_PROTEOLYSIS	GOBP_NEGATIVE_REGULATION_OF_PROTEOLYSIS	297	0.382991	1.6476	5.63e-05	0.000903862	0.000701201	1828	tags=17%, list=8%, signal=16%	MMP9/SFRP2/SLPI/CSTA/SPOCK1/PLAUR/LAMP3/RPS6KA1/SERPINA1/PI15/CD27/CR1/COL6A3/CST7/TIMP1/RARRES1/AGT/GPX1/TNFAIP8/CTSZ/SERPINE1/PTTG1/WFDC1/CD109/LTF/THBS1/A2M/IL1R2/SERPINH1/ITIH3/EFNA1/ARRB2/SERPINB12/HGF/SPOCK2/TFPI/CDK5/CST6/VEGFA/CD44/SPINT2/PBK/SERPINF1/GAS6/PZP/TNF/SERPINA12/MICAL1/CARD16/CARD8
	GOCC_COATED_VESICLE	GOCC_COATED_VESICLE	275	0.385841	1.64607	8.88e-05	0.00134591	0.00104414	3375	tags=23%, list=16%, signal=20%	FCGR1B/IL7R/CTSC/CD3D/HLA-DRA/VWF/HLA-DPA1/CEMIP/HLA-DQB1/SERPINA1/RGS19/CD74/VAMP8/DENND1C/CD3G/CTSZ/HLA-DPB1/KDELR3/HLA-DRB4/STEAP2/AP2S1/HLA-DQA1/ROR2/ADAM10/FCHO1/MYO1E/WIPI1/DAB2/AP1B1/RAB27B/SYT1/CD4/M6PR/KDELR2/SGIP1/APOE/NCALD/SLC18A2/TFRC/FCGR1A/IER3IP1/RAB27A/NECAP2/VAMP7/HLA-B/NECAP1/HLA-C/HLA-DQB2/IGF2R/SEC13/COPZ2/PICALM/COPG1/WNT5A/CLTCL1/COPZ1/AP1G2/TGFA/TMED1/HIP1R/RAB13/COL7A1/CN…
	GOBP_EPITHELIAL_CELL_PROLIFERATION	GOBP_EPITHELIAL_CELL_PROLIFERATION	364	0.376961	1.64545	1.71e-05	0.000331077	0.000256844	3127	tags=28%, list=14%, signal=24%	MMP12/SCG2/HMOX1/APELA/C5AR1/SFRP2/FAP/KIT/CXCL12/CCL11/IGFBP4/ITGA4/RPS6KA1/SULF1/NRARP/HIF1A/IL6/FST/KDR/RGCC/NR2F2/ALOX5/NOD2/GPX1/NLRC3/PPP1R16B/NME1/OSR2/F3/RUNX3/HTRA1/BCL11B/GRN/NRP1/VDR/APLN/WFDC1/CD109/ACVRL1/THBS1/SEMA5A/TNFSF11/COL8A1/DLX5/APLNR/MEF2C/HGF/MMP14/PTPRK/FBXW7/VEGFA/NRAS/PIK3CD/PDGFB/LOXL2/RB1/SERPINF1/IGF1/IGFBP3/MIR34A/CCL2/TNF/APOE/NKX2-8/ERRFI1/FGF7/ZNF703/NRP2/EDNRB/P…
	GOBP_EPITHELIAL_CELL_APOPTOTIC_PROCESS	GOBP_EPITHELIAL_CELL_APOPTOTIC_PROCESS	101	0.443117	1.6433	0.00225044	0.019139	0.0148477	1561	tags=21%, list=7%, signal=19%	SCG2/HMOX1/KRT18/ITGA4/IL6/KDR/RGCC/PIK3CG/CD160/SERPINE1/THBS1/SEMA5A/JAG2/BID/CDH5/ARRB2/CD248/RB1/CCL2/GAS6/TNF
	GOMF_PHOSPHOPROTEIN_BINDING	GOMF_PHOSPHOPROTEIN_BINDING	86	0.454393	1.6425	0.00225671	0.0191675	0.0148698	2373	tags=29%, list=11%, signal=26%	HCK/LCK/SYK/SAMSN1/FGR/PFN1/VAV1/PTPN6/LYN/STAP1/GRB2/PLCG2/ZAP70/PTPN5/FBXW7/SH2D3C/SH3BP2/RB1/SHC1/SOCS3/CBX4/DPYS/ABL2/IGF2R/CBLB
	GOBP_POSITIVE_REGULATION_OF_PEPTIDASE_ACTIVITY	GOBP_POSITIVE_REGULATION_OF_PEPTIDASE_ACTIVITY	183	0.405294	1.64164	0.000341127	0.00420745	0.00326407	2718	tags=23%, list=13%, signal=21%	S100A8/S100A9/SFRP2/LAPTM5/FN1/LCK/SYK/CR1/CTSD/LYN/CLEC7A/TNFSF10/F3/UACA/GRN/LGALS9/SLC1A1/TNFSF15/PYCARD/AIM2/CYFIP2/RCN3/NLRC4/CTSH/EFNA1/BID/CASP1/LGMN/TNF/PSMD14/PCOLCE/CARD8/PRELID1/BAK1/MALT1/RPS27L/NLRP3/SLC22A2/GRIN1/NLRP2/PICALM/MBP/BCL10
	GOBP_REGULATION_OF_VIRAL_LIFE_CYCLE	GOBP_REGULATION_OF_VIRAL_LIFE_CYCLE	134	0.419938	1.64031	0.000799679	0.00853424	0.00662072	3069	tags=24%, list=14%, signal=21%	CLEC4G/FCN1/SLPI/CXCL8/LAMP3/CCL5/CD74/CD28/CD209/LGALS9/ISG20/APOBEC3B/LTF/PC/PTX3/TOP2A/CD4/P4HB/KPNA2/APOBEC3G/TNF/IFITM2/APOBEC3F/OASL/ISG15/CIITA/TARBP2/TRIM14/IFITM1/NR5A2/PPIH/FKBP6
	GOCC_RESPIRASOME	GOCC_RESPIRASOME	77	0.462299	1.63793	0.00540252	0.0369191	0.0286412	6270	tags=47%, list=29%, signal=33%	C15orf48/NDUFA4L2/NDUFA3/COX8A/UQCRQ/HIGD2A/NDUFA11/NDUFA2/NDUFB3/COX4I2/NDUFV2/NDUFB2/NDUFB11/UQCR10/NDUFA4/COX5A/NDUFS3/NDUFB5/NDUFB7/NDUFB6/WDR93/COX4I1/NDUFA8/UQCRC1/UQCRFS1/COX6A1/NDUFA7/UQCR11/COX7A2L/COX7A2/CYC1/COX7B/COX6B2/NDUFAB1/NDUFB9/SDHB
	GOCC_ANCHORED_COMPONENT_OF_MEMBRANE	GOCC_ANCHORED_COMPONENT_OF_MEMBRANE	152	0.410805	1.63508	0.00137705	0.0131581	0.0102078	2111	tags=22%, list=10%, signal=20%	CD52/FCGR3B/VNN2/PLAUR/PRND/CD2/THY1/CD14/IGSF21/CD48/DPEP2/NOD2/LY6H/CD160/VNN1/CD109/FOLR2/EFNA1/CD177/TFPI/SEMA7A/RAB27B/RTN4R/GPIHBP1/GPC6/RHBG/GPC4/GPC2/LYPD1/SMPDL3B/LYPD6B/NTM/SPRN/CEACAM5
	GOBP_CELLULAR_RESPONSE_TO_UV	GOBP_CELLULAR_RESPONSE_TO_UV	82	0.454118	1.63351	0.00277686	0.0225372	0.017484	2117	tags=20%, list=10%, signal=18%	MMP9/MMP1/TIMP1/MAPK13/PCNA/OPN3/BMF/PTPRK/RHNO1/MC1R/PBK/TP53INP1/CARD16/CDKN1A/PRKCD/BAK1
	GOBP_CARBOHYDRATE_DERIVATIVE_TRANSPORT	GOBP_CARBOHYDRATE_DERIVATIVE_TRANSPORT	78	0.458252	1.63216	0.00505362	0.0354056	0.0274671	2211	tags=24%, list=10%, signal=22%	PLTP/CR1/VAMP8/LBP/NPC2/SLC28A3/SLC15A3/ABCG1/SLC17A9/SLC35B1/SLC50A1/ADA/MFSD2A/SLC35C1/SLC29A3/SLC25A19/SLC25A5/SLC37A2/ABCC3
	GOBP_POSITIVE_REGULATION_OF_MYELOID_CELL_DIFFERENTIATION	GOBP_POSITIVE_REGULATION_OF_MYELOID_CELL_DIFFERENTIATION	93	0.448182	1.63187	0.00216898	0.0185904	0.0144222	3185	tags=34%, list=15%, signal=29%	TYROBP/CCR1/HCLS1/TREM2/EVI2B/HIF1A/CD74/GPR68/INHBA/PF4/NCKAP1L/TNFSF11/ROR2/CA2/DCSTAMP/INPP5D/TESC/ETS1/RB1/CD4/TRIB1/TNF/LEF1/FES/SCIN/LIF/ISG15/ATP6AP1/IL34/GATA1/CSF1/IL23A
	GOBP_MEMBRANE_PROTEIN_PROTEOLYSIS	GOBP_MEMBRANE_PROTEIN_PROTEOLYSIS	59	0.478474	1.63106	0.0031715	0.0249694	0.0193708	1677	tags=25%, list=8%, signal=24%	ADRA2A/MMP7/TIMP1/ADAM8/IL1B/TNFRSF1B/ADAM9/CTSH/ADAM10/MYH9/ADAM19/PRKCQ/TNF/APOE/BACE2
	GOBP_POSITIVE_REGULATION_OF_PHOSPHATIDYLINOSITOL_3_KINASE_SIGNALING	GOBP_POSITIVE_REGULATION_OF_PHOSPHATIDYLINOSITOL_3_KINASE_SIGNALING	87	0.450272	1.63036	0.00192491	0.0169293	0.0131335	1571	tags=29%, list=7%, signal=27%	KIT/CCL5/FN1/HCST/HCLS1/FGR/IL18/KDR/PTPN6/AGT/CD28/LYN/PIK3AP1/PIK3CG/PIK3R5/ROR2/SEMA4D/UNC5B/HGF/INSR/PIK3CD/PDGFB/IGF1/TNF/SERPINA12
	GOBP_SUPEROXIDE_METABOLIC_PROCESS	GOBP_SUPEROXIDE_METABOLIC_PROCESS	62	0.472978	1.62544	0.00677558	0.0435838	0.0338116	2868	tags=37%, list=13%, signal=32%	TYROBP/NCF2/SYK/ITGB2/ITGAM/CYBA/CLEC7A/NCF4/CYBB/NRROS/HVCN1/SH3PXD2A/CD177/CYB5R4/FPR2/PREX1/SH3PXD2B/PRKCD/GNAI3/NOS2/MT3/GNAI2/NCF1
	GOBP_REGULATION_OF_PROTEIN_MATURATION	GOBP_REGULATION_OF_PROTEIN_MATURATION	55	0.482701	1.62495	0.00493094	0.0347811	0.0269826	2228	tags=29%, list=10%, signal=26%	CST7/CTSZ/ADAM8/SERPINE1/THBS1/IL1R2/NLRC4/MYH9/MMP14/LDLRAD3/CARD16/CARD8/ENO1/LPCAT3/BCL2L12/CCBE1
	GOBP_NEGATIVE_REGULATION_OF_AXONOGENESIS	GOBP_NEGATIVE_REGULATION_OF_AXONOGENESIS	62	0.472568	1.62402	0.00691748	0.0440227	0.0341521	2751	tags=29%, list=13%, signal=25%	SPP1/THY1/NRP1/SEMA5B/SEMA5A/SEMA4D/CDK5/ARHGAP4/SEMA6B/SEMA7A/RTN4R/ARHGDIA/TNR/EFNB3/SEMA3B/MT3/SEMA4A/WNT5A
	GOMF_SERINE_TYPE_ENDOPEPTIDASE_INHIBITOR_ACTIVITY	GOMF_SERINE_TYPE_ENDOPEPTIDASE_INHIBITOR_ACTIVITY	87	0.447921	1.62185	0.00203703	0.0175972	0.0136516	1571	tags=20%, list=7%, signal=18%	SLPI/SPOCK1/SERPINA1/COL6A3/AGT/SERPINE1/WFDC1/CD109/A2M/SERPINH1/ITIH3/SERPINB12/TFPI/SPINT2/SERPINF1/PZP/SERPINA12
	GOBP_POSITIVE_REGULATION_OF_SMOOTH_MUSCLE_CELL_PROLIFERATION	GOBP_POSITIVE_REGULATION_OF_SMOOTH_MUSCLE_CELL_PROLIFERATION	79	0.453381	1.62071	0.00219452	0.0187604	0.014554	1790	tags=20%, list=8%, signal=19%	MMP9/HMOX1/CCL5/P2RY6/IL6/IL18/AIF1/TGM2/PTAFR/THBS1/MYD88/PDGFB/IGF1/TNF/HPGD/IRAK4
	GOMF_PHOSPHATIDYLSERINE_BINDING	GOMF_PHOSPHATIDYLSERINE_BINDING	55	0.479832	1.61529	0.00507284	0.0354364	0.027491	4790	tags=51%, list=22%, signal=40%	GAP43/CD300LF/CD300A/SYTL2/THBS1/SYT12/ASAP1/SYT15/PLEKHN1/GSDMC/SYT1/GAS6/SYT13/OSBPL8/SYT6/SCIN/SYT5/SYT8/SMPD3/SYT4/SYT3/RS1/GSDMB/GSDMD/FCHO2/MME/SYT7/SYT2
	GOBP_ATP_SYNTHESIS_COUPLED_ELECTRON_TRANSPORT	GOBP_ATP_SYNTHESIS_COUPLED_ELECTRON_TRANSPORT	78	0.453497	1.61523	0.00593891	0.0394368	0.0305944	6101	tags=51%, list=28%, signal=37%	BID/NDUFA3/COX10/COX8A/UQCRQ/CDK1/NDUFA11/NDUFA2/NDUFB3/COX4I2/NDUFV2/NDUFB2/CCNB1/NDUFB11/UQCR10/NDUFA4/COX5A/SNCA/NDUFS3/TAZ/SDHAF2/NDUFB5/NDUFB7/NDUFB6/COX4I1/NDUFA8/UQCRC1/UQCRFS1/COX6A1/NDUFA7/GHITM/UQCR11/COX7A2L/DNAJC15/CYC1/COX7B/COX6C/NDUFAB1/COX5B/NDUFB9
	GOBP_REGULATION_OF_CELL_SHAPE	GOBP_REGULATION_OF_CELL_SHAPE	142	0.408271	1.61296	0.00203703	0.0175972	0.0136516	2668	tags=32%, list=12%, signal=29%	KIT/HCK/CORO1A/CCL11/RAC2/FN1/ARHGAP18/CSF1R/ITGB2/FGR/KDR/SH3KBP1/CCL7/LST1/MYO10/RHOH/RHOG/ERMN/PDPN/EPB41L3/FGD2/CDC42EP3/MYH9/SEMA4D/PLXNC1/RHOD/VEGFA/CCL13/PTK2B/CCL2/PLEKHO1/PLXND1/FBLIM1/FMNL1/FES/ITGA7/HEXB/FGD3/CDC42SE2/WDR1/PTK2/RHOF/CCL24/SEMA4A/PLXNA1/CDC42SE1
	GOBP_NEGATIVE_REGULATION_OF_INTRINSIC_APOPTOTIC_SIGNALING_PATHWAY	GOBP_NEGATIVE_REGULATION_OF_INTRINSIC_APOPTOTIC_SIGNALING_PATHWAY	84	0.447569	1.61246	0.00416086	0.0304266	0.0236045	2976	tags=27%, list=14%, signal=24%	MMP9/SFRP2/CXCL12/PLAUR/HIF1A/CD74/GPX1/MIF/VNN1/BID/PPIF/CD44/CREB3L1/PTTG1IP/ENO1/BCL2L12/TXNDC12/BDKRB2/TRIAP1/TMBIM6/IVNS1ABP/HDAC1/XBP1
	GOBP_CARTILAGE_DEVELOPMENT	GOBP_CARTILAGE_DEVELOPMENT	166	0.400304	1.60963	0.00148747	0.0140095	0.0108683	3015	tags=30%, list=14%, signal=26%	COL11A1/CHI3L1/CHRDL2/GREM1/SFRP2/COMP/SULF1/STC1/TGFBI/LUM/HIF1A/TIMP1/COL1A1/OSR2/RUNX3/EFEMP1/RUNX2/RSPO2/ACVRL1/COL2A1/CHST11/SERPINH1/ADAMTS12/ROR2/MEF2C/CD44/CHSY1/LOXL2/TRPV4/CSGALNACT1/GLI3/BARX2/SMAD1/SLC39A14/WNT5B/BMP8A/EPYC/SULF2/SCIN/BGN/HOXA11/COL27A1/SATB2/BMP1/WNT10B/WNT5A/LEP/ECM1/SMPD3/TYMS
	GOBP_VIRAL_LIFE_CYCLE	GOBP_VIRAL_LIFE_CYCLE	318	0.37208	1.60744	0.000116929	0.00172353	0.00133708	2746	tags=21%, list=13%, signal=18%	CLEC5A/CLEC4G/FCN1/CCL8/SLPI/CXCL8/LRRC15/CCR5/LAMP3/CCL5/CXCR4/CR1/CD74/CD86/VAMP8/ITGB7/CD28/DPP4/CD209/LGALS9/NRP1/CTSL/ISG20/APOBEC3B/LTF/NUP210/PC/ANPEP/PTX3/SELPLG/TOP2A/CXCR6/ITGA5/TNFRSF4/CD4/P4HB/PCSK5/CCL2/KPNA2/CD80/GAS6/APOBEC3G/TNF/APOE/SLAMF1/TFRC/IFITM2/APOBEC3F/CDK1/NPC1/CR2/SIGLEC1/EFNB3/SPCS1/OASL/EPHA2/ITGAV/MRC1/PPIB/SEC13/ISG15/CIITA/ITGB1/TARBP2/CLDN1/TRIM14
	GOBP_NEGATIVE_REGULATION_OF_APOPTOTIC_SIGNALING_PATHWAY	GOBP_NEGATIVE_REGULATION_OF_APOPTOTIC_SIGNALING_PATHWAY	203	0.38955	1.60647	0.000679662	0.00745568	0.00578399	3020	tags=25%, list=14%, signal=21%	MMP9/SCG2/HMOX1/SFRP2/CXCL12/PLAUR/HIF1A/CD74/IL7/GPX1/MIF/TNFSF10/IL1B/SERPINE1/VNN1/PF4/COL2A1/THBS1/BID/ARRB2/UNC5B/HGF/PPIF/CD44/RB1/IGF1/TNF/CX3CR1/CREB3L1/PRELID1/SLC25A5/PTTG1IP/ENO1/BCL2L12/TXNDC12/GNAI3/BDKRB2/TRIAP1/NANOS3/TMBIM6/ITGAV/GCLM/IFI6/LGALS3/GNAI2/STRADB/IVNS1ABP/HDAC1/XBP1/GATA1
	GOBP_TYROSINE_PHOSPHORYLATION_OF_STAT_PROTEIN	GOBP_TYROSINE_PHOSPHORYLATION_OF_STAT_PROTEIN	80	0.447211	1.60274	0.00330874	0.0257416	0.0199699	1778	tags=20%, list=8%, signal=18%	KIT/CRLF1/CCL5/HCLS1/CSF1R/IL6/IL18/LYN/SH2B3/PTPN2/IL24/IGF1/TNF/SOCS3/TNFRSF18/JAK3
	GOBP_RECEPTOR_SIGNALING_PATHWAY_VIA_STAT	GOBP_RECEPTOR_SIGNALING_PATHWAY_VIA_STAT	157	0.401346	1.60253	0.00122303	0.0120545	0.00935166	3348	tags=25%, list=15%, signal=22%	IL7R/KIT/CRLF1/CCL5/HCLS1/CSF1R/IL6/PTPRC/IL10RA/IL18/AGT/LYN/CCR2/SH2B3/CD300A/HAMP/STAT4/CDK5/PTPN2/IL24/PTK2B/IGF1/CCL2/TNF/SOCS3/TNFRSF18/JAK3/ADIPOR1/CRLF3/SOCS5/PTPRT/NMI/LIF/MIR146A/LEP/F2/IFNE/IL23A/OSM/MGAT5
	GOBP_CALCIUM_ION_TRANSPORT	GOBP_CALCIUM_ION_TRANSPORT	369	0.366341	1.6023	5.37e-05	0.00087873	0.000681704	2958	tags=24%, list=14%, signal=21%	CCL19/ADRA2A/CCL8/CXCL12/CCR1/THY1/CCR5/CORO1A/LILRB2/CCL4/CEMIP/STC1/CCL5/CXCR4/LCK/CXCL10/TSPAN13/P2RY6/PTPRC/CCR7/LILRB1/CXCL9/PTPN6/LYN/GJA4/KCNN4/ATP2B1/PIK3CG/MS4A1/CD33/CYSLTR1/TRPM2/CD84/CACNA2D3/LIME1/P2RX5/CACNA2D4/ORAI1/CATSPER1/PLCG2/ARRB2/APLNR/XCL1/CDK5/CYP27B1/RGS4/PDGFB/TRPV4/BDKRB1/CD4/PTK2B/CACNG7/MIR34A/CCL2/CD19/GAS6/SLN/CXCL11/ATP2A2/GSTO1/P2RX7/CACNA1H/FCRL3/LILRA2/PHB2/KCNE…
	GOBP_POSITIVE_REGULATION_OF_APOPTOTIC_SIGNALING_PATHWAY	GOBP_POSITIVE_REGULATION_OF_APOPTOTIC_SIGNALING_PATHWAY	110	0.421798	1.60079	0.00391649	0.0289944	0.0224933	1720	tags=19%, list=8%, signal=18%	S100A8/S100A9/CTSC/LCK/PTPRC/AGT/TNFSF10/INHBA/PYCARD/TNFRSF12A/THBS1/BID/INHBB/BMF/FBXW7/PPP1CA/PTPN2/ATF3/TNF/ITM2C/RIPK3
	GOBP_REGULATION_OF_MAP_KINASE_ACTIVITY	GOBP_REGULATION_OF_MAP_KINASE_ACTIVITY	289	0.372518	1.60027	0.000104307	0.0015549	0.00120627	2158	tags=22%, list=10%, signal=20%	CCL19/ADRA2A/C5AR1/SFRP2/RASGRP1/KIT/CXCR4/SYK/FPR1/CD74/PTPRC/S100A12/LAX1/PTPN6/AGT/NOD2/LYN/SH2B3/PIK3CG/ADAM8/IL1B/CD300A/CSK/DUSP14/ADORA2B/BIRC7/LIME1/THBS1/PTPN22/PIK3R5/TNFSF11/MAP4K1/FGD2/ROR2/HGF/PIK3R6/VEGFA/DUSP6/MAPKAPK3/EZH2/INSR/RGS4/PTPRJ/PBK/PDGFB/PTK2B/IGF1/SPRY4/TRIB1/TLR6/TNF/SHC1/APOE/DUSP2/ERP29/CDK1/SPRED1/DUSP4/GRM4/MAPKAPK2/TAOK3/PRKCD/TNFRSF11A/DVL3
	GOBP_VASCULAR_ENDOTHELIAL_GROWTH_FACTOR_RECEPTOR_SIGNALING_PATHWAY	GOBP_VASCULAR_ENDOTHELIAL_GROWTH_FACTOR_RECEPTOR_SIGNALING_PATHWAY	87	0.441188	1.59747	0.00278455	0.0225643	0.017505	2471	tags=29%, list=11%, signal=26%	NCF2/SULF1/HIF1A/VAV1/KDR/CYBA/NCF4/IL1B/NRP1/CYFIP2/EMILIN1/NCKAP1L/CYBB/SH2D2A/VEGFA/MAPKAPK3/ITGA5/PTK2B/HHEX/NRP2/PGF/MAPKAPK2/PTK2/MT3/ITGAV
	GOBP_GLYCOPROTEIN_METABOLIC_PROCESS	GOBP_GLYCOPROTEIN_METABOLIC_PROCESS	375	0.365494	1.59681	2.2e-05	0.000416741	0.000323301	4304	tags=35%, list=20%, signal=28%	MMP12/COL11A1/CCL19/SULF1/HPSE/HIF1A/CCR7/GALNT3/GALNT1/ST8SIA4/CHSY3/GBGT1/MGAT4A/MAN2B1/GALNT6/CTSL/OSTC/SLC39A8/COL2A1/CHST11/ADAMTS9/DERL3/EDEM1/ADAMTS12/CHST15/EDEM2/PMM2/SPOCK2/PTX3/SRD5A3/MGAT1/MANBA/CHSY1/EOGT/SOAT1/CSGALNACT1/ALG14/IGF1/MOGS/CHPF2/ALG1/GNPTAB/SLC35C1/OST4/ITM2C/HEXA/ABO/BACE2/SEL1L/PHLDA1/ALG5/FBXO27/JAK3/MAN2A1/B3GAT3/HS3ST3B1/NPC1/ST6GAL1/B3GAT1/HEXB/GALNT14/ALG3/SULF2…
	GOBP_REGULATION_OF_WOUND_HEALING	GOBP_REGULATION_OF_WOUND_HEALING	120	0.414283	1.59597	0.00388028	0.0287912	0.0223357	1579	tags=21%, list=7%, signal=19%	ADRA2A/FAP/PLAU/PLAUR/CXCR4/HPSE/SMOC2/ALOX5/CLEC7A/SH2B3/F3/ADTRP/SERPINE1/WFDC1/CD109/TNFRSF12A/THBS1/TFPI/INSL3/PDGFB/MYOZ1/MIR34A/VKORC1/TNF/APOE
	GOBP_POSITIVE_REGULATION_OF_MAP_KINASE_ACTIVITY	GOBP_POSITIVE_REGULATION_OF_MAP_KINASE_ACTIVITY	216	0.384373	1.59336	0.000710701	0.00768445	0.00596147	2158	tags=21%, list=10%, signal=19%	CCL19/ADRA2A/C5AR1/RASGRP1/KIT/CXCR4/SYK/FPR1/CD74/PTPRC/S100A12/AGT/NOD2/PIK3CG/ADAM8/IL1B/CSK/ADORA2B/BIRC7/THBS1/PIK3R5/TNFSF11/MAP4K1/FGD2/ROR2/HGF/PIK3R6/VEGFA/DUSP6/MAPKAPK3/EZH2/INSR/PBK/PDGFB/PTK2B/IGF1/TLR6/TNF/SHC1/ERP29/CDK1/GRM4/MAPKAPK2/TAOK3/TNFRSF11A/DVL3
	GOBP_METAL_ION_TRANSPORT	GOBP_METAL_ION_TRANSPORT	441	0.359788	1.59311	1.47e-05	0.000291754	0.000226338	2958	tags=24%, list=14%, signal=21%	CCL19/ADRA2A/CCL8/CXCL12/CCR1/THY1/CCR5/CORO1A/LILRB2/TMEM163/CCL4/CEMIP/STC1/CCL5/CXCR4/LCK/CXCL10/TSPAN13/P2RY6/PTPRC/CCR7/LILRB1/CXCL9/PTPN6/LYN/GJA4/KCNN4/ATP2B1/PIK3CG/MS4A1/CD33/CYSLTR1/TRPM2/CD84/SLC39A8/CACNA2D3/SLC11A1/SLC39A4/LIME1/P2RX5/CACNA2D4/ORAI1/CATSPER1/PLCG2/ARRB2/APLNR/XCL1/CDK5/CLDN16/CYP27B1/RGS4/NIPA2/PDGFB/TRPV4/BDKRB1/KCNT2/KCNE4/CD4/PTK2B/CACNG7/MIR34A/CCL2/CD19/KCNQ1/GA…
	GOBP_INTRINSIC_APOPTOTIC_SIGNALING_PATHWAY	GOBP_INTRINSIC_APOPTOTIC_SIGNALING_PATHWAY	258	0.375712	1.59039	0.00023237	0.0030822	0.00239112	3064	tags=22%, list=14%, signal=19%	MMP9/S100A8/HMOX1/S100A9/SFRP2/BCL2A1/CXCL12/PLAUR/LCK/HIF1A/CD74/CASP3/GPX1/MIF/TNFRSF1B/PDK1/VNN1/GSKIP/PYCARD/MELK/BID/IKBKE/BMF/PPIF/FBXW7/CD44/CASP4/PTPN2/P4HB/TNF/ERP29/CREB3L1/RIPK3/PTTG1IP/ENO1/CDKN1A/BCL2L12/TXNDC12/PRKCD/BAK1/RPS27L/BDKRB2/TRIAP1/EPHA2/TMBIM6/IFI6/HIC1/IVNS1ABP/CRIP1/TRIB3/BRCA2/PARP1/HDAC1/XBP1/AEN/PDCD10
	GOBP_I_KAPPAB_KINASE_NF_KAPPAB_SIGNALING	GOBP_I_KAPPAB_KINASE_NF_KAPPAB_SIGNALING	256	0.375575	1.59002	0.000242842	0.00318017	0.00246712	2969	tags=25%, list=14%, signal=21%	HMOX1/CCL19/TLR2/CD14/LY96/TLR8/CD74/PIM2/S100A12/CCR7/NOD2/SLC20A1/BTK/NLRC3/SECTM1/TNFSF10/TGM2/RHOH/IL1B/LGALS9/PYCARD/LILRB4/LTF/LIME1/TNFSF11/GOLT1B/MYD88/IKBKE/CASP1/PELI1/TLR7/CARD11/NEK6/TRAF5/CD4/RNF31/PLK2/TLR6/TNF/CX3CR1/LITAF/TFRC/RIPK3/TIFAB/PRDX4/IRAK4/CARD16/CARD8/SIRPA/CHUK/MALT1/REL/RELB/CCL21/BCL10/TRIM14/WNT5A/TRIM59/BIRC3/TRAF3/ECM1/TIFA/HDAC1
	GOBP_B_CELL_ACTIVATION_INVOLVED_IN_IMMUNE_RESPONSE	GOBP_B_CELL_ACTIVATION_INVOLVED_IN_IMMUNE_RESPONSE	70	0.454625	1.58981	0.00534792	0.0366985	0.0284701	2308	tags=29%, list=11%, signal=26%	GPR183/DOCK10/CR1/IL6/PTPRC/CD28/CD180/GAPT/IL27RA/PLCG2/ADA/TNFSF4/BATF/LFNG/PTK2B/CD19/TFRC/DOCK11/MAD2L2/CCR6
	GOBP_POSITIVE_REGULATION_OF_EPITHELIAL_CELL_PROLIFERATION	GOBP_POSITIVE_REGULATION_OF_EPITHELIAL_CELL_PROLIFERATION	176	0.393198	1.58935	0.00168448	0.0154662	0.0119984	1409	tags=16%, list=7%, signal=15%	MMP12/SCG2/HMOX1/APELA/C5AR1/CXCL12/CCL11/ITGA4/NRARP/HIF1A/KDR/NOD2/PPP1R16B/NME1/OSR2/F3/HTRA1/GRN/NRP1/APLN/SEMA5A/DLX5/APLNR/VEGFA/NRAS/PIK3CD/PDGFB/IGF1
	GOBP_POSITIVE_REGULATION_OF_CELL_GROWTH	GOBP_POSITIVE_REGULATION_OF_CELL_GROWTH	143	0.403874	1.58902	0.00343836	0.0263795	0.0204648	1500	tags=17%, list=7%, signal=16%	S100A8/S100A9/CXCL16/SFRP2/CXCL12/RPS6KA1/CXCR4/FN1/SPHK1/NRP1/HAMP/CRABP2/SEMA5A/IGFBP1/CD38/ADAM10/SEMA4D/MMP14/VEGFA/SEMA7A/SYT1/PTK2B/IGF1/CACNG7/MFSD2A
	GOBP_ANIMAL_ORGAN_REGENERATION	GOBP_ANIMAL_ORGAN_REGENERATION	72	0.452854	1.58888	0.00508686	0.0354364	0.027491	2284	tags=31%, list=11%, signal=27%	HMOX1/C5AR1/CXCL12/LCP1/IL6/ANGPT2/HAMP/UCP2/PCNA/PKM/HGF/EZH2/GLI3/GAS6/ADM/NNMT/AURKA/NR0B2/CDKN1A/SULF2/BAK1/IGF2R
	GOBP_POSITIVE_REGULATION_OF_MITOCHONDRION_ORGANIZATION	GOBP_POSITIVE_REGULATION_OF_MITOCHONDRION_ORGANIZATION	79	0.44419	1.58785	0.00353659	0.0269717	0.0209242	1386	tags=15%, list=6%, signal=14%	MMP9/GZMB/PLAUR/TREM2/HIF1A/KDR/TNFSF10/PYCARD/BID/BMF/PPIF/ZDHHC6
	GOBP_RESPONSE_TO_NUTRIENT	GOBP_RESPONSE_TO_NUTRIENT	161	0.397724	1.58645	0.00250404	0.0206979	0.0160571	3032	tags=28%, list=14%, signal=24%	SPP1/HMOX1/TNC/TNFRSF11B/SFRP2/VCAM1/IGFBP2/STC1/CXCL10/COL1A1/KYNU/CYP26A1/NOD2/ATP2B1/HAMP/VDR/CYBB/FOLR2/C2/PIM1/PKM/CD3E/FGF23/ADA/CYP27B1/CD4/ACSL4/GAS6/LIPG/LDHA/FES/ABCG5/ACSL1/CDKN2B/FKBP1B/GCLM/SLC34A1/AHCY/ARSB/GNAI2/LEP/BRIP1/XBP1/TYMS/USF2
	GOBP_REGULATION_OF_PH	GOBP_REGULATION_OF_PH	94	0.435104	1.58644	0.00313521	0.0248025	0.0192414	3907	tags=35%, list=18%, signal=29%	SLAMF8/ATP6V0B/TCIRG1/DMXL2/ATP6V1B2/GRN/ATP6V0D2/SLC11A1/ATP6V1G3/HVCN1/RAB20/CA2/RAB38/ATP6V1A/PPT1/EDNRB/ATP6AP2/ATP6V0D1/SLC26A4/ATP6V0E1/ATP6V0C/SLC4A8/ATP6AP1/ATP6V1G1/CLN5/ATP6V0A1/SLC4A9/TMEM165/ATP6V1B1/SLC26A6/CLN3/SLC4A3/RHCG
	GOBP_ENDOCRINE_PROCESS	GOBP_ENDOCRINE_PROCESS	73	0.449915	1.58625	0.00558815	0.0377172	0.0292603	3163	tags=33%, list=15%, signal=28%	CPA3/CTSG/ENPEP/CMA1/AGT/CTSZ/INHBA/SUCNR1/IL1B/APLN/INHBB/ACE/OXTR/PCSK5/ATP6AP2/POMC/LEP/TRPV6/EDN2/RETN/GAL/OR51E2/GDF9/HSD11B2
	GOBP_SPROUTING_ANGIOGENESIS	GOBP_SPROUTING_ANGIOGENESIS	117	0.414335	1.58563	0.00636786	0.0415713	0.0322503	2403	tags=28%, list=11%, signal=25%	HMOX1/APELA/GREM1/NRARP/ESM1/KDR/ALOX5/PPP1R16B/ADTRP/NRP1/RSPO3/ACVRL1/THBS1/SEMA5A/ADAMTS9/APLNR/PKM/FBXW7/VEGFA/LOXL2/ITGA5/PTK2B/MIR34A/PLK2/LEF1/CREB3L1/SMAD1/SPRED1/E2F8/PGF/CCBE1/CIB1/EPHA2
	GOBP_REGULATION_OF_GTPASE_ACTIVITY	GOBP_REGULATION_OF_GTPASE_ACTIVITY	430	0.358009	1.58284	3.81e-05	0.000662045	0.000513604	3233	tags=27%, list=15%, signal=23%	CCL19/CCL18/CCL8/CXCL13/RASGRP1/RGS18/THY1/GPR65/CCL11/GPR137B/CCL4/CCL5/ARHGAP18/DOCK10/CCR7/VAV1/CCL23/ARHGAP9/CCL7/ARHGDIB/DOCK8/ADCYAP1/ADAP2/RHOH/TBC1D10C/RHOG/NRP1/ARHGAP30/RASGRP3/PYCARD/RGS1/DOCK2/NCKAP1L/SMAP2/RASAL3/ARHGAP25/TBC1D2/SIPA1L2/FGD2/CCL20/ACAP1/ARHGEF16/ARRB2/SEMA4D/PLXNC1/RGS16/PREB/ASAP1/XCL1/ARFGAP3/ARHGAP4/SIPA1/EZH2/ADAP1/RGS4/CHN1/RTN4R/CCL13/ARHGDIA/PTK2B/CCL2/PREX1/R…
	GOBP_REGULATION_OF_EPITHELIAL_CELL_APOPTOTIC_PROCESS	GOBP_REGULATION_OF_EPITHELIAL_CELL_APOPTOTIC_PROCESS	79	0.442646	1.58233	0.00368168	0.0279485	0.021682	1561	tags=20%, list=7%, signal=19%	SCG2/HMOX1/ITGA4/IL6/KDR/RGCC/CD160/SERPINE1/THBS1/SEMA5A/CDH5/ARRB2/CD248/CCL2/GAS6/TNF
	GOBP_REGULATION_OF_EXTRINSIC_APOPTOTIC_SIGNALING_PATHWAY_VIA_DEATH_DOMAIN_RECEPTORS	GOBP_REGULATION_OF_EXTRINSIC_APOPTOTIC_SIGNALING_PATHWAY_VIA_DEATH_DOMAIN_RECEPTORS	55	0.466953	1.57194	0.00762905	0.0474937	0.0368449	1498	tags=16%, list=7%, signal=15%	HMOX1/SFRP2/GPX1/TNFSF10/SERPINE1/THBS1/HGF/TMC8/ATF3
	GOBP_TRANSITION_METAL_ION_TRANSPORT	GOBP_TRANSITION_METAL_ION_TRANSPORT	117	0.409348	1.56654	0.00785238	0.0484857	0.0376144	4427	tags=39%, list=20%, signal=31%	TMEM163/ATP6V0B/SLC31A2/TCIRG1/ATP6V1B2/HAMP/STEAP2/TRPM2/SLC39A8/LTF/ATP6V0D2/SLC11A1/SLC39A4/ATP6V1G3/STEAP4/ATP6V1A/SLC39A2/SLC31A1/TFRC/ATP13A1/SLC39A14/FTL/ATP6V0D1/ATP6V0E1/TRPC6/FLVCR2/ATP6V0C/SLC39A5/SLC30A7/MT3/ATP6AP1/ATP6V1G1/ATOX1/SLC39A13/SLC39A1/SLC40A1/ATP6V0A1/STEAP3/TMEM165/ATP6V1B1/TRPC4/IFNG/SLC11A2/ARHGAP1/ATP6V1C1/TCN2
	GOBP_REGULATION_OF_BODY_FLUID_LEVELS	GOBP_REGULATION_OF_BODY_FLUID_LEVELS	462	0.352748	1.5664	1.8e-05	0.00034727	0.000269406	2192	tags=20%, list=10%, signal=18%	ADRA2A/FAP/FCER1G/PLAU/PLAUR/COMP/VWF/HBB/SERPINA1/FN1/HPSE/GNA15/LCK/SYK/HIF1A/PLEK/IL6/VAMP8/COL1A1/VAV1/PTPN6/COL3A1/DOCK8/LCP2/LYN/NME1/KCNN4/SH2B3/F3/F13A1/WAS/PIK3CG/COL1A2/ADTRP/FERMT3/SERPINE1/APLN/PDPN/HBD/PF4/KRT16/THBS1/PIK3R5/P2RX5/A2M/PROCR/GPI/MYL9/CD177/PLCG2/C1QBP/ARRB2/APLNR/MYH9/FZD6/CAPZA1/TFPI/PIK3R6/UGCG/ADA/VEGFA/PRKCQ/OXT/PDGFB/C4BPB/NR1H3/TRPV4/OXTR/ENTPD1/METAP1/GAS6/VKOR…
	GOBP_REGULATION_OF_EXTRINSIC_APOPTOTIC_SIGNALING_PATHWAY	GOBP_REGULATION_OF_EXTRINSIC_APOPTOTIC_SIGNALING_PATHWAY	144	0.397134	1.56611	0.00381829	0.028492	0.0221036	3226	tags=26%, list=15%, signal=22%	SCG2/HMOX1/SFRP2/PTPRC/IL7/AGT/GPX1/TNFSF10/INHBA/IL1B/SERPINE1/PYCARD/PF4/TNFRSF12A/COL2A1/THBS1/BID/UNC5B/HGF/TMC8/PPP1CA/IGF1/ATF3/TNF/ITM2C/BCL2L12/SP100/ITGAV/GCLM/IFI6/BCL10/LGALS3/STRADB/GATA1/LTBR/EYA2/STK4
	GOCC_ENDOSOME_MEMBRANE	GOCC_ENDOSOME_MEMBRANE	467	0.351992	1.56582	1.31e-05	0.000264016	0.000204819	3769	tags=27%, list=17%, signal=23%	FCGR1B/STEAP1/HLA-DMB/HLA-DRA/CD14/TMEM163/LAMP3/LY96/HLA-DPA1/TLR8/HLA-DQB1/HLA-DMA/SNX10/HLA-DOB/VAMP8/CD1D/ATP6V0B/CTSD/TCIRG1/SLA2/HLA-DPB1/NCF4/SPHK1/SLC1A1/HLA-DRB4/STEAP2/TSPAN15/AP2S1/HLA-DQA1/SLC15A3/ATP6V0D2/SLC11A1/SLC39A4/FGD2/ACAP1/MYD88/IKBKE/PLD3/SPNS2/SNX20/RAB31/RHOD/DCSTAMP/TLR7/PLEKHB2/HLA-DOA/WIPI1/LAMTOR2/STEAP4/DIO3/INSR/SYNDIG1/RAB27B/CD1C/PLIN3/HSD17B6/STARD3NL/SNX8/PRAF2/…
	GOBP_CELL_SUBSTRATE_ADHESION	GOBP_CELL_SUBSTRATE_ADHESION	332	0.359267	1.5657	0.000170258	0.00238143	0.00184748	2474	tags=23%, list=11%, signal=21%	MMP12/GREM1/VCAM1/SPOCK1/PLAU/THY1/CORO1A/VWF/ITGA4/RAC2/FN1/HPSE/ITGB2/CCR7/ANGPT2/ITGAL/COL1A1/KDR/ITGB7/COL3A1/NID2/FERMT3/PARVG/SERPINE1/LPXN/NRP1/PDPN/MYO1G/ADAM9/ZYX/ACVRL1/EMILIN1/THBS1/COL8A1/ADAMTS9/SKAP1/CDKN2A/ADAMTS12/EFNA1/NID1/C1QBP/CD3E/RHOD/SPOCK2/MMP14/PTPRK/CDK5/VEGFA/CD44/ITGBL1/PTPRJ/TNN/PDGFB/ITGA5/EGFL6/PTK2B/P4HB/SPRY4/DMP1/PREX1/GAS6/CD96/ITGA7/SNED1/SRGAP2/CCDC80/COL26A1/…
	GOBP_POSITIVE_REGULATION_OF_CALCIUM_ION_TRANSPORT	GOBP_POSITIVE_REGULATION_OF_CALCIUM_ION_TRANSPORT	109	0.413179	1.56488	0.00520927	0.0360862	0.027995	3279	tags=36%, list=15%, signal=31%	CXCL12/CCR1/THY1/CCL4/CEMIP/STC1/CCL5/CXCL10/P2RY6/CXCL9/ATP2B1/P2RX5/ORAI1/PLCG2/ARRB2/APLNR/XCL1/CDK5/PDGFB/BDKRB1/CD4/CCL2/CD19/CXCL11/GSTO1/P2RX7/LILRA2/KCNE3/BAK1/TRPC6/STAC3/GRIN1/TRPV2/LGALS3/F2/P2RX4/CACNA2D1/MCHR1/BAX
	GOBP_NEGATIVE_REGULATION_OF_EXTRINSIC_APOPTOTIC_SIGNALING_PATHWAY	GOBP_NEGATIVE_REGULATION_OF_EXTRINSIC_APOPTOTIC_SIGNALING_PATHWAY	95	0.428359	1.56346	0.00475506	0.0338309	0.0262455	1561	tags=16%, list=7%, signal=15%	SCG2/HMOX1/SFRP2/IL7/GPX1/TNFSF10/IL1B/SERPINE1/PF4/COL2A1/THBS1/UNC5B/HGF/IGF1/TNF
	GOBP_POSITIVE_REGULATION_OF_PROTEIN_CONTAINING_COMPLEX_ASSEMBLY	GOBP_POSITIVE_REGULATION_OF_PROTEIN_CONTAINING_COMPLEX_ASSEMBLY	231	0.373079	1.56322	0.00129011	0.0125462	0.00973311	2770	tags=22%, list=13%, signal=19%	MMP1/CXCL13/HCK/CORO1A/CCL11/GMFG/SYK/LCP1/PFN1/PLEK/CCR7/CLEC7A/ARPC1B/WAS/ARPC3/PYCARD/NCKAP1L/GRB2/SKAP1/GBP5/CDC42EP3/BID/CDH5/ASAP1/BMF/VEGFA/ARPC5L/BAIAP2L1/PTK2B/EVL/ARPC4/TLR6/TNF/ACTR3/TFRC/TCL1A/SH3GLB1/FSCN1/FES/ARPC5/CORO1B/BAK1/VASP/WASF1/SCIN/CCL24/CCL21/WNT10B/MAGEL2/ARPC2/LGALS3
	GOBP_MAINTENANCE_OF_LOCATION	GOBP_MAINTENANCE_OF_LOCATION	290	0.364337	1.56195	0.000318097	0.00399078	0.00309598	2958	tags=26%, list=14%, signal=23%	S100A8/CCL19/S100A9/THY1/CCR5/CORO1A/CEMIP/LCK/CXCL10/SRGN/P2RY6/IL6/PTPRC/CCR7/CXCL9/PTPN6/ENPP1/LYN/MSR1/IL1B/KDELR3/TRPM2/LIME1/NFKBIE/NRROS/ABCG1/IKBKE/PLCG2/APLNR/XCL1/CDK5/NBL1/FBXW7/GAA/FFAR2/NR5A1/PTPN2/NR1H3/SOAT1/PLIN3/BDKRB1/CD4/PTK2B/MIR34A/CD19/KDELR2/TNF/APOE/CXCL11/SLC18A2/AUP1/GSTO1/FTL/GM2A/OSBPL8/HEXB/CALR/SP100/TXN/TRPA1/OSBPL11/NFKBIB/TWF2/SCIN/CHCHD10/SLC30A7/ITGAV/FKBP1B/CCL…
	GOBP_CALCIUM_ION_TRANSPORT_INTO_CYTOSOL	GOBP_CALCIUM_ION_TRANSPORT_INTO_CYTOSOL	141	0.396379	1.56175	0.00326382	0.0255129	0.0197925	3153	tags=30%, list=15%, signal=26%	CCL19/THY1/CCR5/CORO1A/CEMIP/LCK/CXCL10/P2RY6/PTPRC/CCR7/CXCL9/PTPN6/LYN/MS4A1/TRPM2/LIME1/P2RX5/PLCG2/APLNR/XCL1/TRPV4/BDKRB1/CD4/PTK2B/CD19/CXCL11/GSTO1/P2RX7/BAK1/TRPA1/TMBIM6/FKBP1B/GRIN1/CCL21/TRPV2/UBASH3B/MCOLN2/TRPV6/F2/XCR1/P2RX4/CACNA2D1
	GOBP_PLACENTA_DEVELOPMENT	GOBP_PLACENTA_DEVELOPMENT	130	0.401505	1.55982	0.00349991	0.0267851	0.0207795	2991	tags=26%, list=14%, signal=23%	SPP1/APELA/EOMES/GJB2/STC1/HIF1A/HEY1/NR2F2/PCDH12/HTRA1/VDR/RSPO3/GRB2/ST14/ADAM19/ADA/GRHL2/SPINT2/CYP27B1/PDGFB/PHLDA2/ADM/LEF1/SOCS3/E2F8/PTK2/MAP2K1/LIF/GJB5/SPINT1/LEP/FOSL1/CDX4/CEBPA
	GOMF_PROTON_TRANSMEMBRANE_TRANSPORTER_ACTIVITY	GOMF_PROTON_TRANSMEMBRANE_TRANSPORTER_ACTIVITY	93	0.428306	1.5595	0.004668	0.0333197	0.0258489	2690	tags=25%, list=12%, signal=22%	C15orf48/NDUFA4L2/ATP6V0B/TCIRG1/ATP6V1B2/SLC39A8/ATP6V0D2/SLC11A1/ATP6V1G3/HVCN1/COX10/SLC36A1/COX8A/ATP6V1A/ATP2A2/MFSD3/ATP6V0D1/SLC4A11/ATP6V0E1/ATP6V0C/SLC45A4/ATP6V1G1/SLC45A3
	GOBP_POSITIVE_REGULATION_OF_CYSTEINE_TYPE_ENDOPEPTIDASE_ACTIVITY	GOBP_POSITIVE_REGULATION_OF_CYSTEINE_TYPE_ENDOPEPTIDASE_ACTIVITY	140	0.395551	1.55599	0.00372693	0.0279946	0.0217177	2570	tags=21%, list=12%, signal=19%	S100A8/S100A9/LAPTM5/LCK/SYK/CTSD/CLEC7A/TNFSF10/F3/UACA/LGALS9/SLC1A1/TNFSF15/PYCARD/AIM2/CYFIP2/NLRC4/CTSH/BID/CASP1/LGMN/TNF/CARD8/BAK1/MALT1/RPS27L/NLRP3/SLC22A2/GRIN1/NLRP2
	GOBP_REGULATION_OF_PHOSPHATIDYLINOSITOL_3_KINASE_SIGNALING	GOBP_REGULATION_OF_PHOSPHATIDYLINOSITOL_3_KINASE_SIGNALING	119	0.4039	1.55266	0.00461987	0.0330511	0.0256405	1571	tags=24%, list=7%, signal=23%	KIT/CCL5/FN1/HCST/HCLS1/FGR/IL18/KDR/PTPN6/AGT/CD28/LYN/NLRC3/PIK3AP1/PPP1R16B/PIK3CG/LIME1/PIK3R5/CEP55/ROR2/SEMA4D/UNC5B/HGF/INSR/PIK3CD/PDGFB/IGF1/TNF/SERPINA12
	GOBP_ACTIVATION_OF_PROTEIN_KINASE_ACTIVITY	GOBP_ACTIVATION_OF_PROTEIN_KINASE_ACTIVITY	310	0.358568	1.5518	0.000794266	0.00849025	0.00658659	3233	tags=24%, list=15%, signal=21%	CHI3L1/CCL19/ADRA2A/GREM1/C5AR1/KIT/CCL5/CXCR4/SYK/FPR1/CD74/CD86/PTPRC/IL18/RGCC/AGT/NOD2/IL1B/CD300A/TNFSF15/ADORA2B/BIRC7/ADAM9/SLC11A1/NCKAP1L/THBS1/TNFSF11/MAP4K1/MAP3K8/HGF/VEGFA/LAMTOR2/DUSP6/MAPKAPK3/INSR/PBK/PDGFB/PTK2B/IGF1/TLR6/GAS6/TNF/MAP3K1/SHC1/ERP29/BORA/RIPK3/CDK1/OSBPL8/GRM4/PHB2/MAPKAPK2/TAOK3/PRKCD/TXN/MALT1/RAPGEF1/PROK2/DGKQ/MT3/AGAP2/MAP2K1/MLST8/WNT5A/ADCY7/KIF14/LEP/STRAD…
	GOBP_MAINTENANCE_OF_LOCATION_IN_CELL	GOBP_MAINTENANCE_OF_LOCATION_IN_CELL	190	0.381398	1.55134	0.00130569	0.012623	0.00979271	2958	tags=26%, list=14%, signal=22%	S100A8/CCL19/S100A9/THY1/CCR5/CORO1A/CEMIP/LCK/CXCL10/SRGN/P2RY6/PTPRC/CCR7/CXCL9/PTPN6/LYN/KDELR3/TRPM2/LIME1/PLCG2/APLNR/XCL1/CDK5/GAA/NR5A1/BDKRB1/CD4/PTK2B/CD19/KDELR2/APOE/CXCL11/GSTO1/FTL/CALR/SP100/TXN/TRPA1/TWF2/SCIN/CHCHD10/SLC30A7/FKBP1B/CCL21/TMSB10/UBASH3B/MCOLN2/F2/XCR1
	GOBP_ACTIN_POLYMERIZATION_OR_DEPOLYMERIZATION	GOBP_ACTIN_POLYMERIZATION_OR_DEPOLYMERIZATION	191	0.380406	1.5503	0.00163715	0.0152014	0.011793	4482	tags=39%, list=21%, signal=31%	CXCL12/HCK/CORO1A/CCL11/GMFG/HCLS1/ARHGAP18/PFN1/PLEK/CCR7/AIF1/CAPG/ARPC1B/COTL1/WAS/ARPC3/PYCARD/CYFIP2/ESAM/NCKAP1L/GRB2/SEMA5A/CDC42EP3/CAPZA1/ARPC5L/BAIAP2L1/PTK2B/EVL/ARPC4/PREX1/ACTR3/MSRB1/MICAL1/ARPC5/CAPZB/CORO1B/WDR1/PRKCD/VASP/TWF2/WASF1/SCIN/ADD2/WIPF1/SPTBN2/CCL24/CCL21/MAGEL2/TMSB10/ARPC2/MICAL2/HIP1R/PSTPIP1/TMSB4Y/ACTR2/IQGAP2/SPATC1L/AVIL/SSH1/ARPC1A/PPP1R9B/PLEKHG2/PSTPIP2/TRIM…
	GOCC_PIGMENT_GRANULE	GOCC_PIGMENT_GRANULE	104	0.414017	1.55029	0.00383257	0.0285451	0.0221448	3583	tags=32%, list=17%, signal=27%	CTSB/CAPG/SYTL1/CTSD/SYTL2/ATP6V1B2/MYO5A/RAB32/MMP14/RAB27B/SERPINF1/P4HB/RAB38/ERP29/TFRC/PDIA6/TPP1/CALU/RAB27A/FLOT1/GGH/RAB5C/PDIA4/PPIB/MREG/ITGB1/TRPV2/AHCY/GPNMB/RPN1/ATP6V0A1/MYH11/CD63
	GOBP_AMEBOIDAL_TYPE_CELL_MIGRATION	GOBP_AMEBOIDAL_TYPE_CELL_MIGRATION	392	0.351908	1.54928	7.73e-05	0.00119883	0.000930031	2752	tags=25%, list=13%, signal=22%	MMP9/SCG2/HMOX1/APELA/GREM1/CXCL13/ENPP2/FAP/KIT/ITGA4/STC1/FN1/ITGB2/HIF1A/PFN1/TIMP1/ANGPT2/SMOC2/KDR/ITGB7/RGCC/NR2F2/ARHGDIB/AGT/GPX1/DPP4/PIK3CG/ADTRP/GRN/LPXN/NRP1/SEMA5B/PTP4A3/ADAM9/ACVRL1/KRT16/THBS1/SEMA5A/ADAMTS9/GPI/CTSH/EFNA1/CDH5/PLCG2/C1QBP/MYH9/SEMA4D/MEF2C/HAS1/SGPL1/ARHGAP4/FBXW7/VEGFA/SOX17/LGMN/LAMTOR2/SEMA6B/INSL3/SEMA7A/ETS1/PIK3CD/PDGFB/LOXL2/SERPINF1/PTK2B/EVL/PLK2/TNF/APO…
	GOBP_RESPONSE_TO_HYDROGEN_PEROXIDE	GOBP_RESPONSE_TO_HYDROGEN_PEROXIDE	122	0.400375	1.54873	0.00612183	0.0404065	0.0313467	2192	tags=25%, list=10%, signal=22%	HMOX1/SDC1/HBB/IL6/COL1A1/MAPK13/CASP3/GPX1/IL18RAP/SPHK1/TRPM2/ADAM9/PCNA/HGF/PPIF/ADA/EZH2/ETS1/PTK2B/MIR34A/PYCR1/LDHA/RIPK3/SIRPA/APEX1/PRKCD/BAK1/TXN/TRPA1/TRPC6
	GOBP_POSITIVE_REGULATION_OF_SECRETION	GOBP_POSITIVE_REGULATION_OF_SECRETION	281	0.360137	1.54825	0.000420855	0.00502124	0.00389539	3127	tags=23%, list=14%, signal=20%	SPP1/S100A8/TLR2/CXCL12/SDC1/SYK/TREM2/ITGB2/FGR/HIF1A/VAMP8/ITGAM/GPR68/KMO/RGCC/ADCYAP1/KCNN4/INHBA/ADAM8/IL1B/CD33/APLN/ADAM9/PTAFR/TNFSF11/ABCG1/CD38/CD177/INHBB/CDK5/RAB27B/OXT/GRP/SYT1/OXTR/IGF1/ACSL4/PCK2/CACNA1H/STX1A/RAB27A/NR0B2/EDNRB/VAMP7/TNFRSF11A/SCT/CHRNB2/SLC4A8/SCIN/SOX11/SCAMP5/ATP6AP1/IL4R/VSNL1/GNAI2/LEP/NKX6-1/RETN/SMPD3/XBP1/GAL/P2RX4/SYT4/OR51E2
	GOBP_CONNECTIVE_TISSUE_DEVELOPMENT	GOBP_CONNECTIVE_TISSUE_DEVELOPMENT	219	0.371992	1.54627	0.00111554	0.0112478	0.00872587	3103	tags=28%, list=14%, signal=25%	COL11A1/CHI3L1/CHRDL2/GREM1/SFRP2/COL5A1/COMP/SULF1/STC1/TGFBI/LUM/HIF1A/TIMP1/COL1A1/OSR2/RUNX3/LOX/ACTA2/EFEMP1/RUNX2/GPR4/RSPO2/ACVRL1/COL2A1/CHST11/SERPINH1/ADAMTS12/ROR2/MEF2C/CD44/CHSY1/PDGFB/LOXL2/TRPV4/CSGALNACT1/GLI3/BARX2/SH3PXD2B/SMAD1/SLC39A14/WNT5B/BMP8A/EPYC/EBF2/SULF2/SCIN/BGN/HOXA11/COL27A1/SATB2/BMP1/WNT10B/WNT5A/LEP/ECM1/SLC39A13/CRIP1/SMPD3/XBP1/TYMS/CSF1/MAF
	GOBP_REGULATION_OF_CELLULAR_COMPONENT_SIZE	GOBP_REGULATION_OF_CELLULAR_COMPONENT_SIZE	342	0.355443	1.54584	0.000278597	0.00357714	0.00277509	2751	tags=23%, list=13%, signal=21%	SPP1/IL7R/CXCL12/HCK/CORO1A/CCL11/GMFG/FN1/HCLS1/ARHGAP18/PFN1/PLEK/CCR7/VAV1/CAPG/ARPC1B/KCNN4/COTL1/WAS/ARPC3/NRP1/SEMA5B/PYCARD/SLC12A8/CYFIP2/ESAM/NCKAP1L/GRB2/CRABP2/SEMA5A/CDC42EP3/SEMA4D/CAPZA1/TMEM123/CDK5/ARHGAP4/VEGFA/ARPC5L/SEMA6B/SEMA7A/BAIAP2L1/PPP1CA/RTN4R/TRPV4/PTK2B/EVL/ARPC4/PREX1/TNR/APOE/ACTR3/P2RX7/RIN3/GNB3/LAMTOR4/CDHR2/ARPC5/CAPZB/LIMK1/CORO1B/WDR1/PRKCD/SCT/VASP/TWF2/SEMA3…
	GOMF_G_PROTEIN_COUPLED_RECEPTOR_ACTIVITY	GOMF_G_PROTEIN_COUPLED_RECEPTOR_ACTIVITY	454	0.346961	1.53978	3.74e-05	0.000659553	0.00051167	4387	tags=26%, list=20%, signal=21%	ADRA2A/C5AR1/GPR84/CCR1/GPR160/GPR65/CCR5/GPR183/GPR88/CXCR4/ACKR1/FPR1/GPR171/P2RY6/CCR7/EDNRA/PTGER4/GPR68/CCRL2/PDGFRL/CCR2/FPR3/PTGER2/SUCNR1/SPHK1/P2RY8/C3AR1/CYSLTR1/GPR18/ADORA2B/GPR4/PTAFR/S1PR4/GPR34/CMKLR1/OPN3/CXCR3/LPAR6/APLNR/FZD6/OR51E1/HTR5A/FFAR2/MC1R/FPR2/CXCR6/GPR146/BDKRB1/OXTR/MC5R/GPR176/P2RY10/OR7C1/CX3CR1/RXFP1/GPR150/HPGD/ADORA3/EDNRB/GRM4/CXCR2/P2RY13/OR4D1/HRH1/CCR6/OR3A…
	GOBP_OSTEOBLAST_DIFFERENTIATION	GOBP_OSTEOBLAST_DIFFERENTIATION	192	0.376802	1.53888	0.00320218	0.0251034	0.0194748	1712	tags=16%, list=8%, signal=15%	SPP1/IBSP/CTHRC1/CLEC5A/TNC/GREM1/SFRP2/FHL2/TMEM119/IL6/COL1A1/TCIRG1/LOX/RUNX2/SMOC1/LTF/RSPO2/DLX5/SEMA4D/MEF2C/HGF/FGF23/SEMA7A/TNN/GLI3/IGF1/IGFBP3/TNF/LEF1/CREB3L1/SMAD1
	GOBP_HORMONE_METABOLIC_PROCESS	GOBP_HORMONE_METABOLIC_PROCESS	195	0.375184	1.53819	0.00235431	0.0197919	0.0153542	2487	tags=23%, list=11%, signal=20%	SPP1/CPA3/SLC16A10/CTSG/ENPEP/CMA1/PCSK1/HIF1A/CYP26A1/CTSZ/GFI1/CTSL/DHRS9/DIO2/CTSK/CRABP2/SGPL1/ACE/SRD5A3/CYP27B1/DIO3/NR5A1/FDX1/RDH10/HSD17B6/STARD3NL/PCSK5/CYP2D6/SULT1B1/RDH8/PLB1/ADM/CYP46A1/BACE2/CACNA1H/GNB3/SLC5A5/ATP6AP2/SDR16C5/KLK6/PAX8/DGKQ/SLCO1C1/PCSK4
	GOBP_ACTIVATION_OF_CYSTEINE_TYPE_ENDOPEPTIDASE_ACTIVITY_INVOLVED_IN_APOPTOTIC_PROCESS	GOBP_ACTIVATION_OF_CYSTEINE_TYPE_ENDOPEPTIDASE_ACTIVITY_INVOLVED_IN_APOPTOTIC_PROCESS	82	0.427252	1.53687	0.00765169	0.0475863	0.0369166	919	tags=15%, list=4%, signal=14%	S100A8/S100A9/LAPTM5/LCK/TNFSF10/F3/SLC1A1/TNFSF15/PYCARD/NLRC4/CTSH/BID
	GOBP_ACTIVATION_OF_MAPK_ACTIVITY	GOBP_ACTIVATION_OF_MAPK_ACTIVITY	141	0.389783	1.53577	0.00491055	0.0347072	0.0269253	1730	tags=18%, list=8%, signal=17%	CCL19/C5AR1/KIT/CXCR4/SYK/FPR1/CD74/PTPRC/AGT/NOD2/IL1B/ADORA2B/BIRC7/THBS1/TNFSF11/MAP4K1/HGF/DUSP6/MAPKAPK3/INSR/PBK/IGF1/TNF/SHC1/ERP29/CDK1
	GOMF_CYSTEINE_TYPE_ENDOPEPTIDASE_ACTIVITY	GOMF_CYSTEINE_TYPE_ENDOPEPTIDASE_ACTIVITY	93	0.420433	1.53083	0.00651973	0.0422689	0.0327915	1368	tags=19%, list=6%, signal=18%	CTSC/CTSS/CTSB/CTSW/CASP3/CTSZ/PYCARD/CTSL/CAPN12/CTSK/CTSH/CASP1/ATG4A/LGMN/CASP14/CASP4/CLC/CTSV
	GOBP_RESPONSE_TO_REACTIVE_OXYGEN_SPECIES	GOBP_RESPONSE_TO_REACTIVE_OXYGEN_SPECIES	203	0.369422	1.52347	0.00245074	0.0203939	0.0158213	2192	tags=20%, list=10%, signal=18%	MMP9/HMOX1/CCL19/SDC1/HBB/HIF1A/IL6/CCR7/COL1A1/MAPK13/CASP3/GPX1/BTK/IL18RAP/SPHK1/UCP2/TRPM2/MPV17/ADAM9/PCNA/HGF/PTPRK/PPIF/ADA/NME8/EZH2/ETS1/PTK2B/MIR34A/PYCR1/APOE/LDHA/RIPK3/SIRPA/CHUK/APEX1/PRKCD/BAK1/TXN/TRPA1/TRPC6
	GOBP_DETECTION_OF_STIMULUS	GOBP_DETECTION_OF_STIMULUS	336	0.348549	1.52027	0.00076773	0.00823337	0.00638731	3435	tags=20%, list=16%, signal=17%	COL11A1/FAP/KIT/TLR2/CXCL12/LY96/GPR88/CXCR4/TREM2/CRTAM/CD1D/TLR1/CADM1/NOD2/CLEC7A/LBP/SEMA5B/PCNA/OPN3/NLRC4/CACNA2D4/POLD4/DTL/ARRB2/CYB5R4/OR51E1/PTPRJ/GNGT2/SYT1/KCNMB1/METAP1/TLR6/OR7C1/CDHR2/DACH1/OR4D1/RTP3/HLA-B/PTK2/TRPA1/CACNA1F/OR3A2/MMP24/NLRP3/PKD2L1/PGLYRP1/OR5I1/LPO/PDE6A/OR10H1/OR5L2/NKX6-1/UNC119/PARP1/NAIP/OR51E2/LXN/RHO/RPA3/RFC4/OR2L2/OR7A5/PITPNM1/RBX1/PRDM12/PGLYRP2/STIM1
	GOBP_REGULATION_OF_PROTEIN_TYROSINE_KINASE_ACTIVITY	GOBP_REGULATION_OF_PROTEIN_TYROSINE_KINASE_ACTIVITY	87	0.418362	1.51482	0.00619757	0.0408635	0.0317012	3102	tags=32%, list=14%, signal=28%	ADRA2A/GREM1/THY1/CCL5/CSF1R/PTPRC/AGT/STAP1/LILRB4/EFNA1/ACE/FBXW7/PTPN2/PDGFB/GAS6/SHC1/ERRFI1/FCGR1A/RAP2B/SNX6/SOCS5/RAP2C/CBLB/NCF1/UNC119/IL34/TGFA/NOX4
	GOBP_PEPTIDE_SECRETION	GOBP_PEPTIDE_SECRETION	365	0.346333	1.51395	0.000346546	0.00425831	0.00330352	4170	tags=29%, list=19%, signal=24%	SCG2/S100A8/ADRA2A/TLR2/SLC16A10/COMP/CCL5/TREM2/HIF1A/CD74/PLEK/IL6/GPR68/ALOX5/DPP4/ADCYAP1/TCIRG1/KCNN4/SUCNR1/ADAM8/IL1B/ADTRP/CD33/UCP2/APLN/IDH2/IL1RN/ADAM9/RCN3/TNFSF11/ABCG1/CD38/INHBB/PREB/CYB5R4/ARFGAP3/RHBDF2/FFAR2/GRP/NR1H3/IGF1/M6PR/PCSK5/CBLN4/ACSL4/TNF/GNPTAB/APOE/PCK2/ERP29/SEL1L/LLGL2/KCNG2/STX1A/BMP8A/SLC25A5/NR0B2/SCT/PDIA4/NOS2/VGF/PAX8/PIM3/FKBP1B/KALRN/COPG1/MIR146A/VSNL1/LE…
	GOBP_INTRINSIC_APOPTOTIC_SIGNALING_PATHWAY_IN_RESPONSE_TO_DNA_DAMAGE	GOBP_INTRINSIC_APOPTOTIC_SIGNALING_PATHWAY_IN_RESPONSE_TO_DNA_DAMAGE	94	0.41511	1.51354	0.00746114	0.0468925	0.0363784	3036	tags=23%, list=14%, signal=20%	HMOX1/SFRP2/BCL2A1/CXCL12/CD74/MIF/TNFRSF1B/PYCARD/BID/IKBKE/CD44/TNF/CDKN1A/BCL2L12/BAK1/RPS27L/TRIAP1/EPHA2/HIC1/CRIP1/BRCA2/AEN
	GOBP_PHOSPHATIDYLINOSITOL_3_KINASE_SIGNALING	GOBP_PHOSPHATIDYLINOSITOL_3_KINASE_SIGNALING	145	0.382834	1.51078	0.00538348	0.036904	0.0286295	1571	tags=22%, list=7%, signal=21%	KIT/CCL5/FN1/HCST/HCLS1/FGR/IL18/KDR/PTPN6/AGT/CD28/LYN/NLRC3/PIK3AP1/PPP1R16B/PIK3CG/CD160/LIME1/PIK3R5/CEP55/ROR2/C1QBP/SEMA4D/UNC5B/HGF/INSR/PIK3CD/PDGFB/NYAP2/IGF1/TNF/SERPINA12
	GOBP_REGULATION_OF_MYELOID_CELL_DIFFERENTIATION	GOBP_REGULATION_OF_MYELOID_CELL_DIFFERENTIATION	213	0.365819	1.50951	0.00156317	0.0146386	0.0113563	1808	tags=22%, list=8%, signal=20%	TYROBP/CCR1/GPR137B/HCLS1/C1QC/TREM2/EVI2B/GPR171/HIF1A/CD74/LILRB1/GPR68/LYN/NME1/CSF3R/INHBA/LILRB3/LOX/MAFB/LILRB4/PF4/LTF/NCKAP1L/THBS1/TNFSF11/ROR2/MYL9/MEF2C/CA2/DCSTAMP/FBXW7/INPP5D/TESC/SPI1/TMEM178A/ETS1/PRKCQ/PTPN2/RB1/CD4/PTK2B/TRIB1/TNF/LEF1/MITF/LRRC17/FES
	GOBP_PROTEIN_KINASE_B_SIGNALING	GOBP_PROTEIN_KINASE_B_SIGNALING	238	0.357954	1.5061	0.0019599	0.0171108	0.0132742	1577	tags=21%, list=7%, signal=19%	CHI3L1/CCL19/KIT/RAC2/CCL5/HPSE/HCLS1/LCK/TRAT1/CD86/CCR7/IL18/VAV1/KDR/GPX1/CD28/PIK3AP1/SH2B3/F3/RHOG/LOX/PIK3CG/ADAM8/IL1B/ADTRP/RCN3/GRB2/THBS1/SEMA5A/PIK3R5/TNFSF11/C1QBP/ARRB2/HGF/FGF23/INSR/MC1R/PTPRJ/PIK3CD/PDGFB/IGF1/MIR34A/CCL2/CD80/CD19/GAS6/ICOS/TNF/CX3CR1
	GOBP_REGULATION_OF_METAL_ION_TRANSPORT	GOBP_REGULATION_OF_METAL_ION_TRANSPORT	223	0.35988	1.50527	0.00372609	0.0279946	0.0217177	1780	tags=20%, list=8%, signal=18%	ADRA2A/CXCL12/CCR1/THY1/CORO1A/LILRB2/CCL4/CEMIP/STC1/CCL5/CXCR4/CXCL10/TSPAN13/P2RY6/LILRB1/CXCL9/PTPN6/LYN/ATP2B1/PIK3CG/CD33/CD84/LIME1/P2RX5/ORAI1/PLCG2/ARRB2/APLNR/XCL1/CDK5/RGS4/PDGFB/BDKRB1/CD4/PTK2B/MIR34A/CCL2/CD19/SLN/CXCL11/GSTO1/P2RX7/FCRL3/LILRA2
	GOBP_REGENERATION	GOBP_REGENERATION	176	0.37197	1.50355	0.00620971	0.0408635	0.0317012	2732	tags=24%, list=13%, signal=21%	SPP1/HMOX1/TNC/C5AR1/CXCL12/THY1/GAP43/LCP1/IL6/ANGPT2/GPX1/GRN/HAMP/UCP2/PCNA/IGFBP1/PKM/HGF/EZH2/MYOZ1/RTN4R/GLI3/IGF1/GAS6/TNR/ADM/NNMT/AURKA/NR0B2/CDKN1A/SULF2/BAK1/APOA5/IGF2R/KLK6/FKBP1B/MAP2K1/WNT10B/MYOG/DUSP10/TARBP2/CLDN1
	GOBP_DETECTION_OF_CHEMICAL_STIMULUS	GOBP_DETECTION_OF_CHEMICAL_STIMULUS	149	0.378103	1.50008	0.0064849	0.0421262	0.0326808	4358	tags=23%, list=20%, signal=18%	TLR2/LY96/TREM2/TLR1/NOD2/CLEC7A/LBP/CYB5R4/OR51E1/SYT1/KCNMB1/TLR6/OR7C1/OR4D1/RTP3/TRPA1/OR3A2/PKD2L1/OR5I1/LPO/OR10H1/OR5L2/NKX6-1/OR51E2/OR2L2/OR7A5/STIM1/OR1G1/OR1F1/DMBT1/OR52D1/TAS2R16/OR10H2/PDX1
	GOBP_REGULATION_OF_PROTEIN_SERINE_THREONINE_KINASE_ACTIVITY	GOBP_REGULATION_OF_PROTEIN_SERINE_THREONINE_KINASE_ACTIVITY	451	0.337424	1.49919	0.000242056	0.0031762	0.00246404	2182	tags=20%, list=10%, signal=18%	CCL19/ADRA2A/C5AR1/SFRP2/RASGRP1/KIT/THY1/FAM20A/CEMIP/CXCR4/CXCL10/SYK/CSF1R/FPR1/CD74/PTPRC/S100A12/LAX1/PTPN6/RGCC/NR2F2/CASP3/AGT/NOD2/CDKN3/LYN/SH2B3/PIK3CG/ADAM8/IL1B/CD300A/CKS2/CSK/DUSP14/PYCARD/ADORA2B/BIRC7/LTF/LIME1/THBS1/PTPN22/PIK3R5/TNFSF11/MAP4K1/CDKN2A/FGD2/ROR2/DBF4/HGF/PIK3R6/BLM/VEGFA/DUSP6/MAPKAPK3/EZH2/INSR/RGS4/PTPRJ/PBK/PDGFB/PKIB/RB1/PTK2B/IGF1/MIR34A/SPRY4/TRIB1/TLR6/TNF/…
	GOCC_LATE_ENDOSOME	GOCC_LATE_ENDOSOME	244	0.355626	1.49916	0.00241389	0.0201638	0.0156428	2597	tags=22%, list=12%, signal=19%	HLA-DMB/HLA-DRA/LAMP3/CXCR4/HLA-DMA/CTSS/CD74/CD79A/CST7/VAMP8/SLC31A2/TCIRG1/SLA2/RNF128/GRN/SLC1A1/HLA-DRB4/CTSL/TSPAN15/MYO5A/SLC11A1/DYSF/CTSH/MFSD12/PLD3/LGMN/LAMTOR2/INSR/RAB27B/M6PR/STARD3NL/KCNQ1/LITAF/SLC31A1/SLC29A3/SLC39A14/NPC1/LAMTOR4/RAB27A/FIG4/VAMP7/SIGLEC1/APOA5/MITD1/OSBPL11/CCZ1/YIPF1/IGF2R/NAPSA/MREG/MAP2K1/LAMTOR1/DERL1
	GOBP_REGULATION_OF_BIOLOGICAL_PROCESS_INVOLVED_IN_SYMBIOTIC_INTERACTION	GOBP_REGULATION_OF_BIOLOGICAL_PROCESS_INVOLVED_IN_SYMBIOTIC_INTERACTION	180	0.369706	1.49678	0.00285669	0.0230146	0.0178543	3278	tags=23%, list=15%, signal=19%	CLEC4G/FCN1/SLPI/CXCL8/LAMP3/CCL5/CXCR4/CD74/CD28/CD209/LGALS9/ISG20/APOBEC3B/LTF/PC/PTX3/CXCL6/TOP2A/CD4/P4HB/KPNA2/APOBEC3G/TNF/IFITM2/APOBEC3F/POLR2L/POLR2H/OASL/ITGAV/POLR2G/ISG15/CIITA/TARBP2/TRIM14/IFITM1/MDFIC/NR5A2/PPIH/FKBP6/DYNLT1/ADARB1
	GOCC_CYTOPLASMIC_SIDE_OF_MEMBRANE	GOCC_CYTOPLASMIC_SIDE_OF_MEMBRANE	183	0.369005	1.49465	0.00344792	0.026418	0.0204946	2340	tags=21%, list=11%, signal=19%	KIT/CD2/HCK/SLA/GNA15/LCK/SYK/FGR/PTPRC/LYN/ATP2B1/LILRB4/RGS1/PTPN22/RASAL3/PTPN7/MYH9/ZAP70/GNG10/GNGT2/TRAF5/RNF31/PTK2B/RACGAP1/TNK1/ATP2A2/LITAF/ERRFI1/KCNAB2/FES/GM2A/GNB3/MIEN1/CHUK/CISD1/PTK2/GNAI3/STAC3
	GOBP_REGULATION_OF_SYSTEMIC_ARTERIAL_BLOOD_PRESSURE	GOBP_REGULATION_OF_SYSTEMIC_ARTERIAL_BLOOD_PRESSURE	87	0.412403	1.49324	0.00732439	0.0462986	0.0359177	5203	tags=46%, list=24%, signal=35%	CPA3/CTSG/ENPEP/CMA1/SLC2A5/NR2F2/AGT/CTSZ/SUCNR1/ACE/PDGFB/OXTR/KCNK6/PCSK5/GAS6/ADM/GSK3A/ATP6AP2/EDN2/POSTN/OR51E2/RARRES2/HSD11B2/TPM1/ADAMTS16/PLCB3/NPPA/CYP11B2/ADORA1/F2R/GPR37L1/KLK2/MME/PTPRO/RASL10B/KLK3/NTSR1/KLK1/NPPB/REN
	GOMF_SULFUR_COMPOUND_BINDING	GOMF_SULFUR_COMPOUND_BINDING	231	0.355615	1.49005	0.00402881	0.0296589	0.0230089	2147	tags=20%, list=10%, signal=19%	COL11A1/CCL8/CXCL13/THBS2/CTSG/ADAMTS5/COL5A1/COMP/FN1/CXCL10/MMP7/NELL2/PTPRC/FST/SMOC2/CCL23/CCL7/ENPP1/NRP1/PLA2G2D/RSPO3/PF4/SMOC1/LTF/RSPO2/THBS1/SEMA5A/LRTM2/PC/CHST15/VEGFA/OGDHL/CXCL6/RTN4R/SOAT1/LIPG/APOE/CXCL11/PCOLCE/COLQ/FGF7/NRP2/TPK1/PGF/TMEM184A/CCDC80/APOA5
	GOBP_REGULATION_OF_ENDOTHELIAL_CELL_MIGRATION	GOBP_REGULATION_OF_ENDOTHELIAL_CELL_MIGRATION	157	0.37241	1.48699	0.00607196	0.0401176	0.0311226	3084	tags=30%, list=14%, signal=26%	HMOX1/CXCL13/STC1/HIF1A/ANGPT2/SMOC2/KDR/RGCC/NR2F2/AGT/PIK3CG/GRN/NRP1/ACVRL1/THBS1/SEMA5A/ADAMTS9/GPI/EFNA1/MEF2C/FBXW7/VEGFA/LGMN/ETS1/PIK3CD/PDGFB/SERPINF1/PTK2B/PLK2/TNF/APOE/SPRED1/NRP2/CALR/PTK2/SP100/CCBE1/CIB1/EPHA2/SEMA4A/WNT5A/MIR146A/DLL4/CARD10/FLT4/PDCD10/P2RX4
	GOBP_POSITIVE_REGULATION_OF_PROTEOLYSIS	GOBP_POSITIVE_REGULATION_OF_PROTEOLYSIS	335	0.340606	1.48345	0.000737621	0.00793637	0.0061569	2718	tags=20%, list=13%, signal=18%	S100A8/S100A9/ADRA2A/SFRP2/LAPTM5/CTSC/FN1/LCK/SYK/TREM2/CR1/CTSD/LYN/CLEC7A/TNFSF10/F3/ADAM8/IL1B/TNFRSF1B/UACA/GRN/LGALS9/SLC1A1/TNFSF15/PYCARD/AIM2/CYFIP2/ADAM9/RCN3/NLRC4/CTSH/EFNA1/BID/CASP1/MYH9/MMP14/FBXW7/LGMN/DAB2/PTK2B/PLK2/TRIB1/TNF/APOE/PSMD14/PCOLCE/RNF144B/CARD8/CHFR/PRELID1/AURKA/ENO1/GSK3A/LPCAT3/BAK1/SOCS5/PTK2/MALT1/CCBE1/RPS27L/RNFT1/NLRP3/SLC22A2/GRIN1/NLRP2/PICALM/MBP/BCL10
	GOBP_AGING	GOBP_AGING	278	0.346236	1.48312	0.0016808	0.0154662	0.0119984	2192	tags=19%, list=10%, signal=17%	KRT14/VCAM1/BCL2A1/COL4A2/CTSC/CCL11/COMP/IGFBP2/GJB2/MMP7/ITGB2/TIMP1/KYNU/KMO/MIF/ATP2B1/TNFRSF1B/SERPINE1/HAMP/UCP2/GRB2/KRT16/NUAK1/HMGA1/CDKN2A/IGFBP1/C1QA/ADA/INPP5D/SPI1/NEK6/NR5A1/LOXL2/SERPINF1/KCNMB1/MIR34A/PLK2/TBX2/NUDT1/LITAF/ADM/NSMCE2/EDNRB/CDKN1A/GSK3A/BCL2L12/APEX1/PRKCD/BAK1/CALR/CDKN2B/TRPC6
	GOBP_EXTRINSIC_APOPTOTIC_SIGNALING_PATHWAY	GOBP_EXTRINSIC_APOPTOTIC_SIGNALING_PATHWAY	205	0.360303	1.48233	0.00371169	0.0279946	0.0217177	3279	tags=24%, list=15%, signal=21%	SCG2/HMOX1/SFRP2/BCL2A1/KRT18/CD27/PTPRC/IL7/CASP3/AGT/GPX1/TNFSF10/INHBA/IL1B/TNFRSF1B/SERPINE1/PYCARD/PF4/TNFRSF12A/COL2A1/THBS1/BID/UNC5B/HGF/TMC8/PPP1CA/IGF1/ATF3/TNF/ITM2C/P2RX7/GSK3A/BCL2L12/BAK1/SP100/CIB1/ITGAV/BLOC1S2/GCLM/CD70/IFI6/BCL10/LGALS3/STRADB/GATA1/LTBR/TNFRSF10C/EYA2/STK4/BAX
	GOBP_RESPONSE_TO_INORGANIC_SUBSTANCE	GOBP_RESPONSE_TO_INORGANIC_SUBSTANCE	494	0.330459	1.47586	0.000134481	0.00194303	0.00150737	3110	tags=23%, list=14%, signal=21%	MMP9/S100A8/HMOX1/CCL19/KRT14/TNFRSF11B/AQP9/VCAM1/KIT/SDC1/CD14/IGFBP2/HBB/FBP1/HIF1A/IL6/CCR7/COL1A1/KDR/MAPK13/CASP3/GPX1/TCIRG1/SUCNR1/IL18RAP/SPHK1/SLC1A1/HAMP/UCP2/COL18A1/TRPM2/ADAM9/PCNA/THBS1/CYBB/SYT12/HVCN1/C1QA/DLG2/MEF2C/HGF/CA2/FGF23/MT1F/PPIF/BLM/ADA/SIPA1/ALOX5AP/LGMN/TNFSF4/EZH2/ETS1/PPP1CA/SYT15/LOXL2/S100A16/SYT1/SERPINF1/KCNMB1/PTK2B/MIR34A/NUDT1/PYCR1/MT2A/LDHA/SYT13/CACNA1H/…
	GOCC_CELL_SUBSTRATE_JUNCTION	GOCC_CELL_SUBSTRATE_JUNCTION	399	0.334219	1.47295	0.000495429	0.00575433	0.00446412	2636	tags=20%, list=12%, signal=18%	TNC/FAP/FHL2/PLAU/PLAUR/THY1/HCK/ITGA4/RAC2/SLA/ITGB2/LCP1/PFN1/PTPRC/ITGB7/SH3KBP1/CNN2/DPP4/ARPC1B/TGM2/RHOG/ARPC3/FERMT3/MARCKS/PARVG/MCAM/LPXN/NRP1/TNFSF13B/APBB1IP/ADAM9/ZYX/TNS3/FAT1/PROCR/HMGA1/LAP3/ADAM10/MYH9/MMP14/CNN1/NEXN/CD44/ARPC5L/DAB2/ITGBL1/ALCAM/ITGA5/TRPV4/PTK2B/P4HB/EVL/SPRY4/ACTR3/FBLIM1/PIP5K1C/FES/NHS/RALA/ARPC5/FLOT1/ACTB/CORO1B/ARMC5/RPLP0/CALR/TSPAN4/VASP/PTK2/CAP1/ATP6V…
	GOBP_POSITIVE_REGULATION_OF_PROTEIN_SERINE_THREONINE_KINASE_ACTIVITY	GOBP_POSITIVE_REGULATION_OF_PROTEIN_SERINE_THREONINE_KINASE_ACTIVITY	289	0.340662	1.46342	0.0012158	0.0120372	0.00933824	2158	tags=19%, list=10%, signal=17%	CCL19/ADRA2A/C5AR1/RASGRP1/KIT/FAM20A/CEMIP/CXCR4/SYK/CSF1R/FPR1/CD74/PTPRC/S100A12/RGCC/AGT/NOD2/PIK3CG/ADAM8/IL1B/CKS2/CSK/ADORA2B/BIRC7/LTF/THBS1/PIK3R5/TNFSF11/MAP4K1/FGD2/ROR2/DBF4/HGF/PIK3R6/VEGFA/DUSP6/MAPKAPK3/EZH2/INSR/PBK/PDGFB/PTK2B/IGF1/TLR6/TNF/SHC1/ERP29/TCL1A/CDK1/GRM4/ACSL1/MAPKAPK2/TAOK3/TNFRSF11A/DVL3
	GOBP_REGULATION_OF_EPITHELIAL_CELL_MIGRATION	GOBP_REGULATION_OF_EPITHELIAL_CELL_MIGRATION	218	0.351489	1.45983	0.00371169	0.0279946	0.0217177	3084	tags=28%, list=14%, signal=24%	MMP9/HMOX1/CXCL13/ENPP2/STC1/HIF1A/PFN1/ANGPT2/SMOC2/KDR/RGCC/NR2F2/AGT/PIK3CG/GRN/NRP1/ADAM9/ACVRL1/THBS1/SEMA5A/ADAMTS9/GPI/CTSH/EFNA1/PLCG2/MEF2C/FBXW7/VEGFA/LGMN/INSL3/ETS1/PIK3CD/PDGFB/SERPINF1/PTK2B/EVL/PLK2/TNF/APOE/FGF7/SPRED1/ADIPOR1/NRP2/CALR/PTK2/SP100/CCBE1/CCR6/CIB1/EPHA2/SEMA4A/DUSP10/ARSB/WNT5A/MIR146A/MARVELD3/DLL4/CARD10/FLT4/PDCD10/P2RX4
	GOBP_REGULATION_OF_DNA_BINDING_TRANSCRIPTION_FACTOR_ACTIVITY	GOBP_REGULATION_OF_DNA_BINDING_TRANSCRIPTION_FACTOR_ACTIVITY	403	0.330467	1.45645	0.000546478	0.00618338	0.00479697	2423	tags=20%, list=11%, signal=18%	S100A8/HMOX1/S100A9/GREM1/KIT/TLR2/EOMES/HCK/HCLS1/SYK/ITGB2/IL6/S100A12/IL18/RGCC/AGT/NOD2/ENPP1/BTK/NLRC3/IL18RAP/ADAM8/IL1B/GFI1/SPHK1/LGALS9/PYCARD/NFAM1/AIM2/LTF/NFKBIE/TNFSF11/CMKLR1/NLRC4/CDKN2A/MYD88/PIM1/ARRB2/NLRC5/PELI1/FZD6/XCL1/CARD11/VEGFA/TNFSF4/EZH2/PRKCQ/TRAF5/RB1/TNFRSF4/SGK1/RNF31/TRIB1/TLR6/GAS6/HAVCR2/TNF/CX3CR1/IL18R1/TFRC/RIPK3/ADORA3/SIK1/CARD16/CARD8/NR0B2/PHB2/CHUK/FLOT1…
	GOBP_AMINOGLYCAN_METABOLIC_PROCESS	GOBP_AMINOGLYCAN_METABOLIC_PROCESS	168	0.362397	1.45631	0.00683432	0.0437051	0.0339057	3662	tags=35%, list=17%, signal=29%	CHI3L1/SDC1/CEMIP/LUM/HPSE/CHIT1/HS3ST2/ACAN/CHSY3/CHST1/IL1B/OGN/CHST11/HMMR/CHST15/ITIH3/PIM1/HGF/HAS1/SPOCK2/CD44/CHI3L2/HS3ST3A1/CHSY1/PDGFB/CSGALNACT1/GPC6/CHPF2/HEXA/CTBS/GPC4/GPC2/B3GAT3/HS3ST3B1/B3GAT1/HEXB/GUSB/ITIH1/GALNT5/BGN/LYVE1/FUCA1/PGLYRP1/CHST13/XYLT1/ARSB/B3GALT6/SMPD3/ITIH4/NCAN/PGLYRP2/NDST1/OMD/GPC1/GAL3ST3/B3GNT6/B3GNT3/ABCC5
	GOBP_ANATOMICAL_STRUCTURE_HOMEOSTASIS	GOBP_ANATOMICAL_STRUCTURE_HOMEOSTASIS	412	0.329806	1.45413	0.000486139	0.00567651	0.00440374	3365	tags=23%, list=16%, signal=19%	SPP1/IGKC/TNFRSF11B/ACP5/LYZ/CORO1A/GPR137B/RAC2/TMEM119/SYK/CSF1R/HIF1A/SNX10/NELL2/IL6/IL7/NOD2/SASH3/TCIRG1/LIPA/CLDN5/LOX/ATP2B1/ADAM8/CSK/SLC1A1/HAMP/SLC39A8/PCNA/LTF/ESAM/RCN3/COL2A1/TNFSF11/CTSH/POLD4/CD38/CDH5/CA2/DCSTAMP/CDK5/BLM/INPP5D/VEGFA/GAA/DRAM2/SIGLEC15/PRKCQ/PKIB/RB1/NOP10/PTK2B/MFSD2A/FEN1/TFRC/P2RX7/POLE3/XRCC3/TPP1/POLE2/NSMCE2/ACTB/APEX1/TNFRSF11A/SP100/NAPSA/PRDM14/CCNE2/DC…
	GOBP_NEGATIVE_REGULATION_OF_HYDROLASE_ACTIVITY	GOBP_NEGATIVE_REGULATION_OF_HYDROLASE_ACTIVITY	402	0.330222	1.45334	0.000549744	0.006199	0.00480908	2898	tags=20%, list=13%, signal=18%	MMP9/SFRP2/GZMA/SLPI/CSTA/SPOCK1/PLAUR/LAMP3/RPS6KA1/APOC1/SERPINA1/PI15/CD27/CR1/COL6A3/CST7/TIMP1/RARRES1/AGT/GPX1/ADCYAP1/TNFAIP8/RHOH/SYTL2/SERPINE1/PTTG1/PPP1R14A/WFDC1/CD109/LTF/MYO1D/NCKAP1L/THBS1/A2M/SERPINH1/ITIH3/SPOCD1/ARRB2/DLG2/SEMA4D/SERPINB12/HGF/SPOCK2/TFPI/PTX3/PPIF/CST6/VEGFA/CD44/SPINT2/MYOZ1/SERPINF1/GAS6/PZP/TNF/SERPINA12/MICAL1/SLC39A14/CARD16/CARD8/SPRED1/BCL2L12/ITIH1/TRIA…
	GOMF_ENZYME_ACTIVATOR_ACTIVITY	GOMF_ENZYME_ACTIVATOR_ACTIVITY	479	0.325526	1.44772	0.000498202	0.00577633	0.00448119	3233	tags=24%, list=15%, signal=21%	GREM1/SFRP2/CCL8/CXCL1/RGS18/THY1/CTSC/FAM20A/NCF2/GMFG/APOC1/CCL5/FN1/ARHGAP18/ARHGAP9/RGCC/CASP3/ARHGDIB/ADAP2/TBC1D10C/NCF4/CKS2/NRP1/ARHGAP30/RASGRP3/PYCARD/PCNA/LTF/RGS1/DOCK2/NCKAP1L/SMAP2/RASAL3/ARHGAP25/NLRC4/TBC1D2/SIPA1L2/CTSH/ACAP1/SH3PXD2A/DBF4/CASP1/RGS16/PREB/ASAP1/ARFGAP3/ARHGAP4/SIPA1/ALOX5AP/ADAP1/RGS4/PDGFB/CHN1/MOB1B/ARHGDIA/IGFBP3/PREX1/GAS6/RACGAP1/APOE/SH3PXD2B/ERRFI1/PSMD14…
	GOBP_REGULATION_OF_CELL_SUBSTRATE_ADHESION	GOBP_REGULATION_OF_CELL_SUBSTRATE_ADHESION	202	0.35177	1.44671	0.00792684	0.0487931	0.0378529	1504	tags=17%, list=7%, signal=16%	MMP12/GREM1/SPOCK1/PLAU/THY1/RAC2/FN1/CCR7/ANGPT2/COL1A1/KDR/SERPINE1/NRP1/PDPN/ACVRL1/EMILIN1/THBS1/COL8A1/SKAP1/CDKN2A/NID1/C1QBP/CD3E/SPOCK2/MMP14/VEGFA/PTPRJ/PDGFB/ITGA5/EGFL6/PTK2B/P4HB/SPRY4/DMP1/PREX1
	GOBP_SECOND_MESSENGER_MEDIATED_SIGNALING	GOBP_SECOND_MESSENGER_MEDIATED_SIGNALING	286	0.335101	1.43963	0.00462942	0.0330802	0.0256631	2566	tags=25%, list=12%, signal=22%	VCAM1/CXCL8/FHL2/CCR1/CCR5/CCL4/CXCR4/SYK/TREM2/TRAT1/FPR1/PLEK/PTPRC/CCR7/KDR/MCTP1/CCRL2/AGT/BTK/ADCYAP1/CCR2/SLA2/TBC1D10C/SPHK1/TRPM2/LAT2/THBS1/TNFSF11/P2RX5/CMKLR1/CXCR3/CCL20/PLCG2/APLNR/CD3E/ZAP70/HTR5A/ADA/VEGFA/NR5A1/PTPRJ/FPR2/MYOZ1/CXCR6/CD4/PTK2B/IGF1/TNF/CX3CR1/APOE/ATP2A2/GSTO1/P2RX7/AHR/LAT/MCTP2/EDNRB/CXCR2/DGKD/SCT/CAP1/HRH1/RCAN1/NOS2/CCR6/C10orf71/CIB1/RCAN2/GUCA2B/DGKQ/FKBP1B…
	GOBP_PROTEIN_AUTOPHOSPHORYLATION	GOBP_PROTEIN_AUTOPHOSPHORYLATION	217	0.346655	1.43677	0.00586959	0.0390949	0.0303292	3332	tags=26%, list=15%, signal=22%	GREM1/KIT/HCK/ITK/CSF1R/FGR/PTPRC/PIM2/KDR/ENPP1/BTK/LYN/STK10/STK17B/CSK/MAP4K1/MELK/PIM1/CDK5/ACE/VEGFA/MAPKAPK3/NEK6/INSR/PDGFB/MOB1B/PTK2B/TNK1/ERRFI1/AATK/RIPK3/SIK1/FES/AURKA/RAP2B/RASSF2/MAPKAPK2/TAOK3/EPHA1/PTK2/RAP2C/TTK/TESK1/PIM3/GPNMB/ENG/MYLK2/FLT4/HIPK4/RAP2A/MKNK1/ULK3/STK4/VEGFC/INSRR/ATP13A2
	GOBP_RESPONSE_TO_METAL_ION	GOBP_RESPONSE_TO_METAL_ION	331	0.329382	1.43453	0.00250617	0.0206979	0.0160571	3110	tags=24%, list=14%, signal=21%	MMP9/S100A8/HMOX1/KRT14/TNFRSF11B/AQP9/VCAM1/KIT/SDC1/CD14/IGFBP2/FBP1/HIF1A/CASP3/TCIRG1/SUCNR1/HAMP/TRPM2/ADAM9/PCNA/THBS1/CYBB/SYT12/HVCN1/C1QA/DLG2/MEF2C/CA2/FGF23/MT1F/PPIF/ALOX5AP/LGMN/PPP1CA/SYT15/LOXL2/S100A16/SYT1/SERPINF1/KCNMB1/PTK2B/NUDT1/MT2A/SYT13/CACNA1H/CPNE5/NPC1/CHUK/GSK3A/XRCC4/GGH/CALR/MT1H/MT1G/SYT6/DPEP1/MT3/MT1HL1/RASGRP2/MYOG/SLC34A1/CLDN1/SYT5/WNT5A/ADCY7/NCF1/TRPV6/TFF1/…
	GOBP_NEGATIVE_REGULATION_OF_TRANSPORT	GOBP_NEGATIVE_REGULATION_OF_TRANSPORT	384	0.326953	1.43413	0.0018799	0.0165886	0.0128691	3110	tags=23%, list=14%, signal=20%	MMP9/HMOX1/ADRA2A/TLR2/FABP5/CORO1A/LILRB2/STC1/APOC1/TRAT1/CD74/LILRB1/VAMP8/CD300LF/MCTP1/ENPP1/ADCYAP1/CCR2/IL13RA2/INHBA/IL1B/TNFRSF1B/CD300A/ADTRP/CSK/LGALS9/CD33/HAMP/UCP2/IDH2/CD84/LYPLA1/THBS1/DERL3/DYSF/INHBB/FGF23/RHBDF2/PPIF/CDK5/ADA/RGS4/OXT/NR1H3/KCNE4/OXTR/PTK2B/PNKD/MIR34A/TNF/SLN/APOE/ERP29/GSTO1/TIFAB/RIN3/BMP8A/ABCG5/SIRPA/GSK3A/KCNE3/UBE2J1/SCT/SP100/TXN/SCAMP5/PIM3/TMBIM6/ITGA…
	GOBP_ORGANIC_HYDROXY_COMPOUND_TRANSPORT	GOBP_ORGANIC_HYDROXY_COMPOUND_TRANSPORT	241	0.335397	1.40954	0.00771327	0.047882	0.0371461	3873	tags=29%, list=18%, signal=24%	SPP1/ADRA2A/PLTP/AQP9/CXCL12/APOC1/SYK/OSBPL3/LILRB1/AGT/MSR1/ENPP7/NPC2/SLCO2B1/CETP/ABCG1/SYT12/SYT15/OXT/EMB/SYT1/NR1H3/SOAT1/OXTR/LIPG/APOE/SLC18A2/SYT13/TSPO2/NPC1/STX1A/ABCG5/OSBPL8/NR0B2/ACTB/LPCAT3/POMC/APOA5/OSBPL11/ABCC3/CHRNB2/SYT6/SLCO1C1/SLC22A2/LAMTOR1/GRAMD1C/SYT5/ABCA7/LEP/SYT8/ADRA2B/GAL/CHGA/MFSD10/SYT4/ABCA1/STARD5/SHH/ABCG4/SLC5A8/SYT3/SNCG/SLC27A5/LRP1/APOM/EEPD1/SLC26A6/STX1…
	GOBP_REGULATION_OF_ANATOMICAL_STRUCTURE_SIZE	GOBP_REGULATION_OF_ANATOMICAL_STRUCTURE_SIZE	460	0.314046	1.39312	0.00147542	0.013916	0.0107958	2899	tags=22%, list=13%, signal=20%	SPP1/ADRA2A/IL7R/CXCL12/HCK/CORO1A/CCL11/COMP/GMFG/FN1/HCLS1/ARHGAP18/PFN1/PLEK/CCR7/EDNRA/VAV1/CAPG/AGT/GPX1/ARPC1B/KCNN4/COTL1/WAS/ATP2B1/ARPC3/ACTA2/NRP1/APLN/SEMA5B/PYCARD/SLC12A8/CYFIP2/ESAM/PTAFR/NCKAP1L/GRB2/CRABP2/SEMA5A/CDC42EP3/CD38/SEMA4D/CAPZA1/TMEM123/CDK5/ARHGAP4/ACE/VEGFA/ARPC5L/SEMA6B/SEMA7A/BAIAP2L1/PPP1CA/RTN4R/TRPV4/OXTR/PTK2B/EVL/ARPC4/PREX1/TNR/APOE/ADM/ACTR3/P2RX7/RIN3/GNB3/…
	GOBP_POSITIVE_REGULATION_OF_PROTEIN_KINASE_ACTIVITY	GOBP_POSITIVE_REGULATION_OF_PROTEIN_KINASE_ACTIVITY	494	0.310109	1.38498	0.0011821	0.0117566	0.0091206	3233	tags=24%, list=15%, signal=21%	CHI3L1/CCL19/ADRA2A/GREM1/C5AR1/RASGRP1/KIT/FAM20A/CEMIP/CCL5/CXCR4/SYK/CSF1R/FPR1/CD74/CD86/PTPRC/S100A12/CCR7/IL18/RGCC/AGT/NOD2/LCP2/ADCYAP1/PIK3CG/ADAM8/IL1B/CD300A/CKS2/CSK/STAP1/TNFSF15/ADORA2B/BIRC7/ADAM9/LTF/SLC11A1/NCKAP1L/THBS1/PIK3R5/TNFSF11/MAP4K1/FGD2/ROR2/EFNA1/DBF4/MAP3K8/HGF/PIK3R6/CDK5/ACE/FBXW7/VEGFA/LAMTOR2/DUSP6/MAPKAPK3/EZH2/INSR/PBK/PDGFB/CD4/PTK2B/IGF1/TLR6/GAS6/TNF/MAP3K1/…
	GOCC_TRANSPORT_VESICLE	GOCC_TRANSPORT_VESICLE	375	0.311255	1.35985	0.00442157	0.0320479	0.0248622	4226	tags=27%, list=20%, signal=22%	CPA3/LAPTM5/HCK/HLA-DRA/TMEM163/HLA-DPA1/HLA-DQB1/PCSK1/CD74/MCTP1/SYTL1/APBA2/HLA-DPB1/DMXL2/SYTL2/KDELR3/HLA-DRB4/STEAP2/HLA-DQA1/SYT12/ADAM10/SIPA1/SYNDIG1/SYT15/RAB27B/SYT1/BRSK1/PLIN3/IGF1/M6PR/KDELR2/NCALD/ERP29/SLC18A2/SYT13/STX1A/RAB27A/PPT1/MCTP2/VAMP7/TMEM184A/HLA-B/HLA-C/SLC4A8/HLA-DQB2/RABAC1/YIPF1/IGF2R/SYT6/BGN/VGF/SCAMP5/MT3/TMEM30A/BET1/SEC13/COPZ2/GRIN1/SURF4/PICALM/COPG1/SYT5/SY…
	GOMF_PHOSPHOLIPID_BINDING	GOMF_PHOSPHOLIPID_BINDING	413	0.305358	1.3476	0.00620927	0.0408635	0.0317012	3563	tags=25%, list=16%, signal=21%	PLTP/IGHM/PLA2G7/RASGRP1/THY1/GAP43/BIN2/APOC1/TREM2/PFN1/SNX10/CD300LF/ARHGAP9/DENND1C/CAPG/BTK/MYO10/ADAP2/F3/NCF4/CD300A/SYTL2/STAP1/PLA2G2D/MYO1G/CETP/PTAFR/THBS1/DYSF/FGD2/ABCG1/SYT12/SH3PXD2A/SNX20/MYO1E/ASAP1/PLEKHB2/PLEK2/WIPI1/ADAP1/NR5A1/SYT15/MYOF/PLEKHN1/GSDMC/SYT1/PHLDA2/SNX8/PREX1/KCNQ1/GAS6/RACGAP1/SGIP1/SHC1/APOE/SH3PXD2B/SYT13/PHLDA1/CPNE5/TPP1/FES/PLA2G15/PPT1/OSBPL8/SNX6/CEACAM…
	GOBP_REGULATION_OF_PROTEIN_CONTAINING_COMPLEX_ASSEMBLY	GOBP_REGULATION_OF_PROTEIN_CONTAINING_COMPLEX_ASSEMBLY	401	0.304546	1.3421	0.0078393	0.0484857	0.0376144	2770	tags=19%, list=13%, signal=17%	MMP1/STMN2/CXCL13/HCK/CORO1A/CCL11/GMFG/HCLS1/SYK/ARHGAP18/LCP1/PFN1/PLEK/CCR7/PTGER4/CAPG/NLRC3/CLEC7A/ARPC1B/COTL1/WAS/ARPC3/PYCARD/CYFIP2/EIF4EBP1/ESAM/NCKAP1L/GRB2/SKAP1/GBP5/CDC42EP3/BID/CDH5/PREB/ASAP1/BMF/CAPZA1/TMC8/VEGFA/ARPC5L/BAIAP2L1/RB1/PTK2B/EVL/ARPC4/TLR6/PREX1/TNF/CLDN7/APOE/ACTR3/TFRC/TCL1A/SH3GLB1/FBLIM1/FSCN1/FES/STX1A/ARPC5/CAPZB/CORO1B/PRKCD/BAK1/VASP/TWF2/WASF1/SCIN/ADD2/SPT…
	GOBP_CELL_GROWTH	GOBP_CELL_GROWTH	433	0.302133	1.33927	0.00630618	0.0412917	0.0320334	3131	tags=23%, list=14%, signal=20%	SPP1/S100A8/S100A9/GREM1/CXCL16/SFRP2/SPOCK1/CXCL12/IGFBP4/ITGA4/RPS6KA1/CXCR4/FN1/FBP1/AGT/ENPP1/INHBA/SPHK1/NRP1/HAMP/SEMA5B/EPB41L3/WFDC1/ACVRL1/CRABP2/SEMA5A/CDKN2A/IGFBP1/CD38/ADAM10/SEMA4D/TMC8/DCSTAMP/MMP14/CDK5/ARHGAP4/CISH/SIPA1/VEGFA/SOX17/LAMTOR2/SEMA6B/SEMA7A/CYP27B1/ALCAM/RGS4/PRKCQ/PTPRJ/TNN/SYT1/RB1/RTN4R/BDKRB1/SGK1/PTK2B/IGF1/IGFBP3/CACNG7/MFSD2A/TNR/APOE/CPNE5/ADIPOR1/CDHR2/AURK…
	GOBP_MULTICELLULAR_ORGANISMAL_HOMEOSTASIS	GOBP_MULTICELLULAR_ORGANISMAL_HOMEOSTASIS	487	0.297509	1.32638	0.00390039	0.0289077	0.0224261	2033	tags=16%, list=9%, signal=15%	SPP1/IGKC/TNFRSF11B/ACP5/FABP5/LYZ/ADAMTS5/CORO1A/PLAC8/GPR137B/RAC2/TMEM119/CXCR4/SYK/CSF1R/SNX10/IL6/IL18/MFAP2/IL7/NOD2/SASH3/GPX1/ADCYAP1/TCIRG1/CCR2/LIPA/CLDN5/ADAM8/IL1B/CSK/SLC1A1/HAMP/UCP2/APLN/TRPM2/SLC39A8/LTF/METRNL/DIO2/ESAM/RCN3/SLC11A1/COL2A1/KRT16/TNFSF11/CMKLR1/CTSH/CD38/CDH5/CA2/DCSTAMP/UGCG/INPP5D/VEGFA/DRAM2/SIGLEC15/OXT/RB1/NR1H3/TRPV4/OXTR/PTK2B/MFSD2A/SGIP1/TNF/SLN/IL18R1/TF…
	GOBP_SMALL_GTPASE_MEDIATED_SIGNAL_TRANSDUCTION	GOBP_SMALL_GTPASE_MEDIATED_SIGNAL_TRANSDUCTION	472	0.297283	1.32128	0.005084	0.0354364	0.027491	3181	tags=24%, list=15%, signal=21%	HMOX1/ADRA2A/RASGRP1/GPR65/RAC2/FBP1/ARHGAP18/DOCK10/RGS19/AIF1/VAV1/ARHGAP9/ARHGDIB/COL3A1/DOCK8/LYN/RHOH/RHOG/WAS/PIK3CG/COL1A2/DOK2/P2RY8/NRP1/ARHGAP30/RASGRP3/CYTH4/PDPN/GPR18/GPR4/DOCK2/GRB2/A2M/RASAL3/ARHGAP25/SIPA1L2/CDKN2A/FGD2/LPAR6/CDC42EP3/ARHGEF16/ARHGEF17/RHOD/ARHGAP4/SIPA1/SH2D3C/NRAS/RASGRF2/CHN1/RB1/RTN4R/RALGPS2/ARHGDIA/IGF1/RAB38/SPRY4/PLK2/RGL4/P2RY10/PREX1/RACGAP1/GRAP/SHC1/AP…
GSEA results show GO enrichment analysis results in normal samples	GOCC_NUCLEAR_ENVELOPE	GOCC_NUCLEAR_ENVELOPE	416	-0.29728	-1.3231	0.00456448	0.0329023	0.025525	4449	tags=27%, list=21%, signal=22%	ATP11B/DPY19L4/XPO7/ZNF383/TNKS/NUP160/TYRO3/NDEL1/IST1/GCH1/NUP107/DDX19B/NPIPA1/NUP133/NOC4L/FANCL/PHF20/SUN1/NUP210L/SUN2/TMEM109/CHMP2A/VAPA/TMEM97/CLGN/RAN/MRPS14/MRGPRF/SCRN1/PARP16/ITSN1/RETSAT/SIRT1/C12orf43/PCM1/SH3BGRL2/TPR/SYNE3/RANBP3L/DNAJB14/SYNE1/YEATS4/NUP85/TXLNG/MGST2/SEPHS1/ITPR1/NR4A1/NUP153/MYO6/ANKRD17/CSE1L/CETN2/ZMPSTE24/GRK5/P2RX1/TOR1AIP1/AK9/NAPEPLD/SENP2/CBX5/GPER1/PCI…
	GOBP_SYNAPSE_ORGANIZATION	GOBP_SYNAPSE_ORGANIZATION	384	-0.300615	-1.33124	0.00785476	0.0484857	0.0376144	2392	tags=19%, list=11%, signal=17%	PTPRF/AFG3L2/DAG1/GJA10/GPHN/PCDHB13/MECP2/FZD9/CX3CL1/FZD1/BDNF/PRNP/LRP8/SETD5/WASF2/PCDHB11/NRXN2/TPBG/ZDHHC15/APBB2/LZTS3/PDZRN3/PCDHB16/NLGN4X/PCDHB4/CTBP2/ABL1/AMIGO1/EFNB2/TIAM1/CDH2/LRP4/SNTA1/NRCAM/TMEM108/LRRK2/ANK3/NDRG1/UNC13B/L1CAM/NTN1/EPHA7/LRRN1/SPARCL1/KIRREL3/PPP1R9A/PPFIBP2/MAPT/PALM/LRRN3/SLITRK5/PCDHB14/PTN/NLGN1/MYOT/COL4A5/NTRK2/NFIA/C3/CBLN1/SLC6A1/DNER/MYH10/CTTNBP2/AMIGO…
	GOBP_PATTERN_SPECIFICATION_PROCESS	GOBP_PATTERN_SPECIFICATION_PROCESS	401	-0.301427	-1.33748	0.00543533	0.0370737	0.0287611	4064	tags=27%, list=19%, signal=22%	KIF3B/PCGF2/CITED1/RARG/SOSTDC1/NKX3-1/CXXC4/RFX3/SMAD5/IRX3/HAND2/MEGF8/ACVR1/HIPK1/TDRD5/OOEP/NOTCH2/FUZ/TBX5/TULP3/GPR161/GRHL3/APC/TTC8/TBX3/TBX22/WNT11/OFD1/PIFO/SEMA3A/GLI2/RPGRIP1L/TSHZ1/ISL1/HES5/TBX18/IFT140/DDIT3/TBC1D32/BPTF/PBX1/BBS5/IFT57/VANGL2/SENP2/WDR19/SCMH1/FOLR1/EGR2/SMAD6/CYP26B1/GPC3/FRS2/WT1/EPB41L5/HES1/SMAD4/DYNC2H1/BBS7/ARL13B/MIB1/GALNT11/PTCH1/MEIS1/MLLT3/MSX1/DYNC2LI1…
	GOBP_AXON_DEVELOPMENT	GOBP_AXON_DEVELOPMENT	480	-0.29988	-1.35235	0.00112993	0.0113581	0.0088114	2413	tags=21%, list=11%, signal=19%	RND2/TRIM32/SKIL/PTPRF/AFG3L2/DAG1/ULK2/USP9X/FOLR1/EGR2/POU4F2/GFRA3/EZR/TSKU/RGMA/FRS2/BDNF/INPP5F/KIF5A/SMAD4/FEZ1/PTCH1/SEMA4C/RAB11A/SEMA6A/SEMA6D/CNR1/GAB1/VASH2/GAB2/SPTBN1/CNTN6/STXBP1/PLXNA4/RUFY3/UNC5C/GOLGA4/ABL1/NEO1/AMIGO1/EFNB2/TIAM1/SLIT2/PIK3CA/TOP2B/CAMSAP2/CDH2/EFNA5/HSP90AA1/LRP4/APOA1/NRCAM/MTR/NFIB/HSP90AB1/ANK3/EPHB6/COBL/NCAM1/ZSWIM5/KIF13B/DPYSL2/NDN/CNTN4/DOCK7/MAP2/EXT1/…
	GOMF_TUBULIN_BINDING	GOMF_TUBULIN_BINDING	339	-0.311924	-1.35781	0.00754832	0.047125	0.0365588	3140	tags=25%, list=15%, signal=22%	APC/KIF3C/TPR/SETD2/MAP1LC3A/MAP7D3/DNAL1/REEP2/CKAP5/KIF7/OFD1/PIFO/GAS2L1/MAP1B/TTLL1/EFHC1/APPL1/MAP4/GABARAPL2/DYNC1I1/CETN2/MAP9/TRAF3IP1/SMC3/DAG1/PDE4B/DIXDC1/EZR/MTUS2/PRNP/CEP350/KIF5A/TTBK2/FEZ1/KIF16B/IFT81/JAKMIP3/RAB11A/CDK5RAP2/HAUS6/GABARAPL1/SYT11/VASH2/VAPB/CLASP1/CLIP2/UNC5C/MTUS1/TIAM1/KIF3A/CAMSAP2/STARD9/KRIT1/TUBGCP5/FMR1/LRRK2/PSRC1/KIF13B/HAUS7/DPYSL2/NDN/IFT74/CEP70/EML1/…
	GOBP_TRANSMEMBRANE_RECEPTOR_PROTEIN_SERINE_THREONINE_KINASE_SIGNALING_PATHWAY	GOBP_TRANSMEMBRANE_RECEPTOR_PROTEIN_SERINE_THREONINE_KINASE_SIGNALING_PATHWAY	323	-0.313817	-1.36005	0.00750508	0.0469059	0.0363888	4106	tags=30%, list=19%, signal=25%	LDLRAD4/BCL9L/CITED1/ZMIZ1/SOSTDC1/MTMR4/PPARA/PDCD4/SMAD5/MEGF8/NUMA1/SLC2A10/DUSP22/ACVR1/PPARG/NOTCH2/NLK/UBB/PPM1A/SNW1/SIRT1/SPRED2/ZFYVE9/TGFB2/PBLD/RASL11B/MAGI2/HES5/APPL1/VIM/NOMO3/SKIL/USP9X/PCSK6/FOLR1/CIDEA/FERMT2/RGMA/SMAD6/ADAMTSL2/TOB1/GPC3/DACT2/HES1/SMAD4/IGSF1/MYOCD/UBC/MPP5/USP9Y/MSX1/SMAD9/CRIM1/EID2/PEG10/UCMA/LTBP1/BMPR1A/PPM1L/RBPMS2/GDF10/FERMT1/ABL1/NEO1/JUN/BMP4/HSP90AB1…
	GOMF_MICROTUBULE_BINDING	GOMF_MICROTUBULE_BINDING	249	-0.328849	-1.37699	0.00557399	0.0376602	0.0292162	3140	tags=26%, list=15%, signal=22%	APC/KIF3C/MAP1LC3A/MAP7D3/REEP2/CKAP5/KIF7/GAS2L1/MAP1B/MAP4/GABARAPL2/DYNC1I1/CETN2/MAP9/TRAF3IP1/EZR/MTUS2/PRNP/CEP350/KIF5A/TTBK2/KIF16B/JAKMIP3/RAB11A/CDK5RAP2/HAUS6/VASH2/VAPB/CLASP1/CLIP2/MTUS1/TIAM1/KIF3A/CAMSAP2/STARD9/KRIT1/TUBGCP5/FMR1/LRRK2/PSRC1/KIF13B/HAUS7/DPYSL2/EML1/NDRG1/CLIP4/MAP2/MX1/FAM161A/TPPP/TERF1/MID1/GAS2/CCDC69/ALMS1/KATNA1/MAPT/KIF5C/CCDC181/CETN3/CRYAB/REEP1/KIF21A/SY…
	GOBP_MONOCARBOXYLIC_ACID_BIOSYNTHETIC_PROCESS	GOBP_MONOCARBOXYLIC_ACID_BIOSYNTHETIC_PROCESS	199	-0.337899	-1.37717	0.00813235	0.0498396	0.0386647	1614	tags=14%, list=7%, signal=13%	ACADVL/ALDH1A2/ACSM3/OSBPL1A/ERLIN2/CYP39A1/ACACB/APOA1/LPL/ELOVL2/HOGA1/ACSL3/OSBPL6/PRKAA2/ACOX2/PTGS2/AKR1C3/MALRD1/EPHX2/RBP1/RGN/PTGDS/PLP1/PLA2G4A/ACADL/PDK4/ADIPOQ
	GOBP_CELL_CELL_SIGNALING_BY_WNT	GOBP_CELL_CELL_SIGNALING_BY_WNT	485	-0.307703	-1.38598	0.000905793	0.00948197	0.00735596	4597	tags=30%, list=21%, signal=24%	PSMC3/BMP2/LGR6/PSMD5/SFRP4/TNRC6A/PIN1/ARL6/WWOX/DVL1/BTRC/TNKS/PSMC5/ARHGEF19/WNK1/CDK14/CALCOCO1/SHISA6/GID8/BCL9L/JRK/CITED1/RARG/RAC1/SOSTDC1/ILK/GPC5/CXXC4/INVS/TRABD2B/RTF1/SHISA2/FUZ/GNAO1/TCF7L1/STRN/NLK/TLE4/UBB/TMEM64/AMOTL1/GRHL3/TCF7L2/PPM1A/VANGL1/APC/VPS26A/C12orf43/PPM1B/AGO3/TNRC6B/AGO2/TBL1X/RSPO1/WNT11/BRD7/MAGI2/ISL1/TBX18/ANKRD6/GRK5/DDIT3/ZRANB1/VANGL2/SENP2/FOLR1/TSPAN12/FZ…
	GOBP_RHYTHMIC_PROCESS	GOBP_RHYTHMIC_PROCESS	282	-0.326659	-1.38892	0.00350711	0.026809	0.020798	3145	tags=22%, list=15%, signal=19%	SIRT1/HCRTR2/KMT2A/KDM5A/RBM4B/CPT1A/SP1/HNRNPU/TGFB2/TWIST1/PHLPP1/HEBP1/MAP2K6/HNRNPD/ID3/DDB1/KLF9/USP9X/NPY5R/EGR2/TARDBP/ADAMTS1/CRY2/NCOA2/CRY1/TEF/GNRH1/DBP/PRMT5/EGFR/NR1D2/PGR/SLIT2/KLF10/ZNF830/JUN/JUND/PPP1CB/RORA/DDX5/BHLHE41/CIPC/ENOX2/CIART/GAS2/EGR3/SLC6A4/PRKAA2/EGR1/C3orf70/PTN/NLGN1/NTRK2/HAS2/ID2/HLF/ADRB1/TIMP4/ID1/PTGDS/ADIPOQ
	GOBP_MUSCLE_TISSUE_DEVELOPMENT	GOBP_MUSCLE_TISSUE_DEVELOPMENT	336	-0.319633	-1.38895	0.00311462	0.0246693	0.019138	3094	tags=23%, list=14%, signal=20%	TBX3/CXADR/HNRNPU/ACTN2/TGFB2/SGCB/TWIST1/AKAP13/MTPN/MYH14/ISL1/HDAC4/TBX18/MYLK3/ZMPSTE24/RBP4/CFLAR/IGFBP5/EGR2/PI16/PLN/CYP26B1/FRS2/WT1/MYOM2/CBY1/CFL2/SMAD4/MYOCD/PTCH1/PTCD2/MEIS1/SVIL/TNNC1/ALDH1A2/BMPR1A/NR1D2/SOX6/SAV1/EFNB2/CDON/ZFPM2/MED1/BMP4/SMAD7/GATA4/YAP1/DDX5/MYOM1/FOXC1/GATA6/ERBB3/TCF21/MEGF10/KLF5/HEY2/TIPARP/TGFBR3/MAFF/EGR1/CAV1/MYL2/PKD2/SOX8/BTG2/NOG/NDRG4/RYR2/PGM5/DNER/…
	GOBP_ORGANIC_ACID_BIOSYNTHETIC_PROCESS	GOBP_ORGANIC_ACID_BIOSYNTHETIC_PROCESS	297	-0.323333	-1.38936	0.00531731	0.0366031	0.0283961	3202	tags=21%, list=15%, signal=18%	APIP/PTGES3/SIRT1/ACSBG1/HSD17B10/CARNS1/ASNS/MGST2/SEPHS1/GLUD2/SLC35D1/ASAH2B/PECR/SRR/ABCD3/RIMKLA/MID1IP1/PSPH/OSBPL9/BHMT2/LTC4S/RIMKLB/ACADVL/ALDH1A2/ACSM3/OSBPL1A/ERLIN2/ASPA/SERINC5/CYP39A1/ACACB/SERINC3/CBS/APOA1/MTR/LPL/ELOVL2/PHGDH/HOGA1/NAALAD2/PSAT1/ACSL3/OSBPL6/PRKAA2/AASS/SUCLA2/ACOX2/PTGS2/PLA2G5/AKR1C3/MALRD1/EPHX2/CDO1/RBP1/RGN/OTC/PTGDS/PLP1/PLA2G4A/ACADL/PDK4/ADIPOQ
	GOMF_TRANSFERASE_ACTIVITY_TRANSFERRING_ONE_CARBON_GROUPS	GOMF_TRANSFERASE_ACTIVITY_TRANSFERRING_ONE_CARBON_GROUPS	189	-0.341747	-1.38948	0.00813476	0.0498396	0.0386647	3726	tags=25%, list=17%, signal=21%	SETD1A/PRMT8/FAM98A/PRMT1/EZH1/ALKBH8/TRMT13/SETD7/KMT2A/SETD2/ALDH1L1/KMT2C/ASMTL/RBBP5/MEPCE/TRMT10A/WDR5/LCMT2/METTL7A/SMYD4/METTL8/ASH1L/BHMT2/PRDM5/TRMT1L/PRMT2/SETD5/FAM98B/PCMTD1/BCDIN3D/PCMTD2/PRMT5/NSUN6/SETD6/PRDM6/EED/FBL/CMTR1/TRMT2B/TRMT10B/MTR/METTL14/AS3MT/METTL2B/MECOM/INMT/OTC
	GOMF_TRANSCRIPTION_COACTIVATOR_ACTIVITY	GOMF_TRANSCRIPTION_COACTIVATOR_ACTIVITY	246	-0.334418	-1.40149	0.00438965	0.0318516	0.02471	7058	tags=44%, list=33%, signal=30%	TAF6/MED27/EP300/SIN3A/XPC/UTF1/MAK/TRERF1/TACC1/MED7/NCOA3/NUP98/PSMD9/GPS2/MED12L/ASXL1/BRD4/FHL5/ARID1A/ZXDC/TRIM24/MED12/MED30/MYSM1/RBM14/HIPK2/ARID1B/GTF2A1L/VGLL2/CCAR2/MID2/KAT6A/PPARGC1A/HCFC2/BCL9/SERTAD2/MTA1/SS18/MED26/FUS/TRIM25/PSMC3IP/TRIM13/TADA2B/EDF1/CITED4/KAT2B/SS18L1/TADA3/USP21/KAT5/NCOA7/PRDM16/LPIN2/WWOX/PHF2/APBB1/PER2/CALCOCO1/RRP1B/TRIM5/MED4/MED13/BCL9L/CITED1/ZMIZ1/NU…
	GOBP_CELL_CELL_ADHESION_VIA_PLASMA_MEMBRANE_ADHESION_MOLECULES	GOBP_CELL_CELL_ADHESION_VIA_PLASMA_MEMBRANE_ADHESION_MOLECULES	235	-0.335897	-1.40289	0.00625792	0.0411191	0.0318995	1425	tags=19%, list=7%, signal=18%	PCDHB13/CDHR3/CX3CL1/PCDH7/MPZ/SELP/PCDHB11/PCDHA9/PCDHGA10/PCDHB16/PCDHGA8/CNTN6/PCDHB4/AMIGO1/CDH2/APOA1/CNTN4/PCDHB7/CADM3/L1CAM/SPARCL1/TENM2/KIRREL3/PCDHB15/PCDHB14/PCDH9/NLGN1/MYOT/CLDN11/PCDHGA4/CBLN1/PCDH10/ROBO1/GATA5/IGSF11/AMIGO2/KLF4/CDH19/SELE/LRFN5/PCDHB5/CLSTN2/SELL/ADIPOQ
	GOBP_UROGENITAL_SYSTEM_DEVELOPMENT	GOBP_UROGENITAL_SYSTEM_DEVELOPMENT	313	-0.326684	-1.41186	0.00373361	0.0279946	0.0217177	3059	tags=26%, list=14%, signal=23%	NIPBL/MYC/AQP2/WNT11/NUP85/TGFB2/MAGI2/GLI2/RPGRIP1L/HES5/TBX18/ZMPSTE24/ID3/TRAF3IP1/TBC1D32/RBP4/PBX1/CFLAR/SDC4/VANGL2/PODXL/ADAMTS1/CEP290/SMAD6/CYP26B1/GPC3/FRS2/DACT2/WT1/HES1/SMAD4/KLF15/DYNC2H1/MYOCD/PTCH1/PTCD2/WFS1/ALDH1A2/KLHL3/TEK/ITGA8/GREB1L/SLIT2/BMP4/LRP4/LRRK2/SMAD7/PROM1/YAP1/FRAS1/SPRY1/FOXC1/AP2B1/EXT1/EPHA7/TCF21/AKR1B1/CAT/KIRREL3/TIPARP/BMPER/EMX2/CD34/EGR1/PKD2/SALL1/SOX8/…
	GOBP_DNA_CONFORMATION_CHANGE	GOBP_DNA_CONFORMATION_CHANGE	258	-0.334213	-1.413	0.0023818	0.0199682	0.015491	4632	tags=29%, list=21%, signal=23%	GTF2H3/WRNIP1/ZNFX1/BRD2/SART3/MCM8/SRPK1/PHF2/NBN/HELLS/CHTF8/DDX1/SMC5/ZRANB3/CENPC/TSPY26P/INCENP/SMCHD1/EZH1/KAT6B/CENPQ/UBB/ATRX/SIRT1/MNAT1/PURA/TSPYL4/TPR/TSPYL1/ERCC3/MORC2/RBBP7/MCPH1/RBBP4/ASF1A/MIS18A/SMARCA1/CETN2/DDB1/XRCC6/XPA/HMGB1/PHF13/CUL4B/GPER1/CHD2/HIRA/RAD50/PSME4/CHD6/RAD54B/UBC/SMC4/GTF2F2/ABL1/MCM3/ANP32B/RPA1/TOP2B/FAM172A/NCAPG2/WRN/PAF1/CHD9/RSF1/MPHOSPH8/RNF8/TET1/CEN…
	GOMF_RNA_POLYMERASE_II_SPECIFIC_DNA_BINDING_TRANSCRIPTION_FACTOR_BINDING	GOMF_RNA_POLYMERASE_II_SPECIFIC_DNA_BINDING_TRANSCRIPTION_FACTOR_BINDING	263	-0.333132	-1.41589	0.00577313	0.0386089	0.0299522	4532	tags=29%, list=21%, signal=23%	JMJD1C/RARB/NCOA7/MIER3/STAT5B/MED4/TAF4B/FAM220A/MED13/BCAS3/RARG/PPARA/NKX3-1/NCOA1/TRIM68/PPARG/NOTCH2/STRN/TCF7L2/RNF25/SNW1/SIRT1/SMARCE1/TTC8/TBX3/SP1/HIF1AN/TRIP6/KDM3A/BBS2/GAS2L1/ISL1/NR4A1/DMAP1/MTA3/MED17/TRIM32/BBS5/EGR2/CEBPB/NCOA2/PRMT2/CRY1/RBL2/GRIP1/MYOCD/BBS7/IFI27/DUSP26/TAF7/CCDC62/SETD6/GABARAPL1/JUP/TACC2/TOB2/CTBP2/HMGN3/JUN/NFE2L2/MED1/JUND/GATA4/DDX5/BHLHE41/NFKBIA/DNAJA1…
	GOBP_SYNAPSE_ASSEMBLY	GOBP_SYNAPSE_ASSEMBLY	156	-0.361011	-1.42572	0.00678366	0.0435931	0.0338188	4379	tags=34%, list=20%, signal=27%	ERBB4/DVL1/CBLN2/LRFN3/FLRT3/NTNG2/CEL/IL1RAPL1/GABRB3/LINGO2/LRRTM1/PTPRD/PLXNB1/DLG5/FBXO45/PCDHB6/BHLHB9/NLGN4Y/MAP1B/GJA10/PCDHB13/MECP2/FZD1/BDNF/SETD5/PCDHB11/NRXN2/TPBG/PCDHB16/NLGN4X/PCDHB4/AMIGO1/EFNB2/CDH2/LRP4/NRCAM/NTN1/EPHA7/LRRN1/KIRREL3/PPP1R9A/LRRN3/SLITRK5/PCDHB14/NLGN1/NTRK2/CBLN1/DNER/AMIGO2/LRFN5/PCDHB5/CLSTN2/GPM6A
	GOBP_REGULATION_OF_CELLULAR_KETONE_METABOLIC_PROCESS	GOBP_REGULATION_OF_CELLULAR_KETONE_METABOLIC_PROCESS	166	-0.358492	-1.42614	0.00705258	0.0448392	0.0347855	1751	tags=14%, list=8%, signal=13%	PSME4/PDP2/ACADVL/H6PD/CNR1/ERLIN2/ACACB/APOA1/DKK3/IRS1/PDP1/PRKAA2/NQO1/EGR1/CAV1/PTGS2/AKR1C3/MALRD1/IRS2/RGN/SOX9/ACADL/PDK4/ADIPOQ
	GOBP_REGULATION_OF_NEURON_DIFFERENTIATION	GOBP_REGULATION_OF_NEURON_DIFFERENTIATION	177	-0.355878	-1.42942	0.00437223	0.0317641	0.0246421	3938	tags=28%, list=18%, signal=23%	GATA2/EIF4ENIF1/IRX3/NCOA1/LIN28A/ZC4H2/ALK/TCF4/ZNF536/TUG1/GLI2/MAP1B/ISL1/HES5/DDX6/SPAG9/FGFR1/TRIM32/PBX1/POU4F2/DIXDC1/ZHX2/BDNF/HES1/BCL6/FEZ1/MIB1/MEIS1/CDK5RAP2/TIAM1/CDON/MED1/BMP4/NRCAM/LRRK2/SOCS2/DPYSL2/GPRC5B/CNTN4/TCF12/HEY2/SLC6A4/SOX8/THRB/NLGN1/ID2/SFRP1/SOX9/BRINP3/NAP1L2
	GOBP_PROTEIN_CONTAINING_COMPLEX_LOCALIZATION	GOBP_PROTEIN_CONTAINING_COMPLEX_LOCALIZATION	259	-0.339325	-1.43714	0.00371828	0.0279946	0.0217177	4547	tags=31%, list=21%, signal=24%	NUP205/IFT46/RNPS1/ANKS1B/TUB/NUP160/EPS15/SHISA6/SMG6/IFT88/NUP107/DDX19B/KIF3B/CPSF1/NUP133/CHTOP/IFT27/UPF2/RAN/ALKBH5/PCM1/KIF3C/PURA/TPR/HNRNPU/SETD2/PABPN1/NUP85/NUP153/SRSF3/ARHGAP44/IFT140/TRAF3IP1/TTC26/DAG1/UPF1/ATAD1/GPHN/TNPO1/DLG3/IFT57/WDR19/YTHDC1/IFT22/EZR/PCID2/SLU7/SRRM1/KIF5A/SRSF11/DYNC2H1/GRIP1/GRIP2/LCA5/IFT80/IFT81/CLUAP1/RAB11A/USP46/DYNC2LI1/TRIP11/SRSF5/RANBP2/TTC30A/KIF…
	GOCC_CYTOPLASMIC_REGION	GOCC_CYTOPLASMIC_REGION	226	-0.347752	-1.43915	0.00243613	0.0203237	0.0157668	3377	tags=24%, list=16%, signal=21%	DYNC1H1/TULP3/NEK4/ATG14/ACTR10/PURA/HNRNPU/DNAL1/RAB21/GLI2/RPGRIP1L/EFHC1/MAP4/SPATA7/SPAG16/IFT140/TRAF3IP1/AP3M1/BBS5/IFT57/CCDC96/KIF5A/DYNC2H1/BBS7/LCA5/DYNC2LI1/GABARAPL1/DNALI1/CLASP1/ZC3H14/EPB41L2/CTBP2/ARMCX3/TTC30A/KIF3A/RIMS3/FMR1/TMEM108/LRRK2/MGARP/TTC30B/MAP2/UNC13B/AKR1B1/WDR35/GNAI1/MAPT/KIF5C/PKD2/TTC25/SOD1/MNS1/WLS/CCDC113/SYBU
	GOBP_NUCLEAR_TRANSCRIBED_MRNA_CATABOLIC_PROCESS	GOBP_NUCLEAR_TRANSCRIBED_MRNA_CATABOLIC_PROCESS	176	-0.359501	-1.44123	0.00760614	0.047396	0.036769	6106	tags=34%, list=28%, signal=24%	ZFP36L1/RPL8/DCP1A/CNOT3/EIF4A3/HBS1L/TNRC6C/RPL31/EDC3/RPS25/RPL7/RPL24/DHX36/RPL9/RPL37A/MTPAP/RPL30/EXOSC2/CTIF/RPS28/NBAS/RPL11/RNPS1/TNRC6A/XRN1/RPL15/SMG6/RPL3/LSM6/DIS3/EIF4ENIF1/UPF2/DCP1B/CNOT4/RPL27A/RPL22/TTC37/TNRC6B/AGO2/ZFP36L2/DDX6/RPL23A/CNOT6/ZFP36/UPF1/RPL36A/PCID2/TOB1/RPS4Y1/RPS11/GSPT2/CSDE1/DIS3L2/RPLP2/DDX5/UPF3A/SAMD4A/BTG2/NANOS1
	GOMF_TRANSCRIPTION_COREGULATOR_ACTIVITY	GOMF_TRANSCRIPTION_COREGULATOR_ACTIVITY	450	-0.321736	-1.44503	0.000290075	0.0036885	0.00286147	7058	tags=46%, list=33%, signal=32%	TAF6/MED27/EP300/SIN3A/XPC/UTF1/YY1AP1/LIMD1/MAK/CNOT2/TRERF1/DNMT3B/TACC1/MED7/NCOA3/NUP98/PSMD9/GPS2/MED12L/ASXL1/PHF12/BRD4/PFDN5/FHL5/ARID1A/ZXDC/TRIM24/MED12/MED30/MYSM1/RBM14/HIPK2/ARID1B/GTF2A1L/EWSR1/VGLL2/CCAR2/CASP8AP2/MID2/ARID5A/PHB/KAT6A/SAP30/NAB2/PEX14/PIAS3/SAP30L/PPARGC1A/HCFC2/AJUBA/BCL9/SERTAD2/PIAS2/MTA1/SS18/PA2G4/MED26/FUS/LCOR/NCOR1/PHF8/ATF7IP/TRIM25/N4BP2L2/TP53BP1/PBXIP1…
	GOMF_DNA_BINDING_TRANSCRIPTION_FACTOR_BINDING	GOMF_DNA_BINDING_TRANSCRIPTION_FACTOR_BINDING	362	-0.331329	-1.45385	0.000597557	0.0066582	0.00516532	4788	tags=32%, list=22%, signal=25%	SMAD2/ANXA4/TLE2/TADA3/CPNE1/KAT5/JMJD1C/RARB/NCOA7/PRDM16/MIER3/STAT5B/WWP2/MED4/TAF4B/FAM220A/MED13/BCAS3/RARG/PPARA/GABPA/NKX3-1/HAND2/NCOA1/TRIM68/SPEN/PPARG/NOTCH2/STRN/TLE4/RERE/TCF7L2/RNF25/TAL1/SNW1/SIRT1/SMARCE1/TTC8/TBX3/SP1/MYC/HIF1AN/TRIP6/KDM3A/BBS2/TXLNG/TWIST1/SRI/GAS2L1/ISL1/HDAC4/NR4A1/DMAP1/MTA3/CRTC3/MED17/DDIT3/TRIM32/HMGB1/BBS5/EGR2/CEBPB/CBX5/CTBP1/PRDM5/HIRA/NCOA2/PRMT2/HES…
	GOBP_ESTABLISHMENT_OF_RNA_LOCALIZATION	GOBP_ESTABLISHMENT_OF_RNA_LOCALIZATION	179	-0.360091	-1.45506	0.0053368	0.0366605	0.0284406	6482	tags=42%, list=30%, signal=30%	SFPQ/NUP155/ARC/POLDIP3/HNRNPA2B1/THOC2/NRDE2/ZFP36L1/LSG1/EIF4A3/SDAD1/TERF2/CPSF2/MYO1C/NXF5/TSC1/KHDRBS1/HNRNPA1/SUPT6H/DHX38/SRSF7/RBM15B/SRSF1/PARP11/NUP205/RNPS1/TNKS/NUP160/SMG6/NUP107/DDX19B/NPIPA1/CPSF1/RBFOX1/NUP133/CHTOP/TOMM20/ATXN2/UPF2/RAN/ALKBH5/PURA/TPR/HNRNPU/SETD2/PABPN1/NUP85/CKAP5/NUP153/SRSF3/CETN2/CPSF6/ZFP36/UPF1/SENP2/YTHDC1/SIDT2/LUZP4/PCID2/SLU7/SRRM1/TST/SRSF11/IGF2BP2/…
	GOBP_REGULATION_OF_LIPID_BIOSYNTHETIC_PROCESS	GOBP_REGULATION_OF_LIPID_BIOSYNTHETIC_PROCESS	183	-0.361049	-1.46142	0.00581156	0.038787	0.0300903	2408	tags=20%, list=11%, signal=18%	LSS/FDFT1/MID1IP1/SAMD8/GPER1/DHH/ABCA3/HTR2B/ASXL3/SORBS1/ACADVL/CCDC3/H6PD/DHCR7/NFYB/ERLIN2/ACACB/APOA1/THRSP/DKK3/TM7SF2/PMVK/ZBTB20/ACSL3/PRKAA2/EGR1/PTGS2/SOD1/AKR1C3/MALRD1/PCK1/C3/RGN/GPAM/ACADL/PDK4/ADIPOQ
	GOBP_ALCOHOL_METABOLIC_PROCESS	GOBP_ALCOHOL_METABOLIC_PROCESS	339	-0.336048	-1.46282	0.00070987	0.00768445	0.00596147	2652	tags=21%, list=12%, signal=19%	GK2/ASAH2B/SPTLC3/NSDHL/PECR/LIPE/DHCR24/FMO5/IMPA1/QDPR/NUDT11/RBP4/LSS/FDFT1/NAPEPLD/MECP2/PPIP5K1/GPER1/ITPKC/TSKU/SULT1A2/GK5/AKR7A2/P2RY1/PLCB1/ADH1C/ACADVL/ALDH1A2/GDPD1/H6PD/DHCR7/NFYB/OSBPL1A/LIMA1/ERLIN2/PNPLA4/SORD/CYP39A1/ACACB/APOA1/PLCD4/NUDT10/DKK3/DHRS13/TM7SF2/SULT1C4/PMVK/LEPR/IP6K3/AKR1B1/ALDH3A2/CAT/PRKAA2/PLCD1/INPP1/PLCH1/AKR1C1/SOD1/AKR1C3/PLCE1/EPHX2/PCK1/PLCB4/ADH1B/FGF2/A…
	GOCC_CATALYTIC_STEP_2_SPLICEOSOME	GOCC_CATALYTIC_STEP_2_SPLICEOSOME	81	-0.409199	-1.46465	0.00784725	0.0484857	0.0376144	6244	tags=47%, list=29%, signal=34%	PLRG1/HNRNPA2B1/CDC5L/EIF4A3/BCAS2/TFIP11/DHX35/HNRNPK/HNRNPA1/DHX38/SRSF1/SRRM2/SNRPE/ZCCHC8/SNRPD3/HNRNPM/PRPF19/HNRNPR/SF3A1/SF3B2/PRPF4B/SNW1/HNRNPU/GPATCH1/PPWD1/DDX23/SYNCRIP/SYF2/XAB2/SLU7/AQR/SRRM1/CRNKL1/PRPF8/HNRNPA3/CWC27/CWC22/DDX5
	GOBP_SODIUM_ION_TRANSPORT	GOBP_SODIUM_ION_TRANSPORT	225	-0.35357	-1.46524	0.001973	0.0171568	0.0133099	2857	tags=17%, list=13%, signal=15%	SHROOM2/KCNK1/SLC9A7/ATP1B2/PTPN3/ATP12A/FGF12/SCN9A/NETO2/CAMK2D/NALCN/SCN3A/SCN2A/SLC10A4/FGF14/KLHL3/SLC6A20/SLC38A1/SCN3B/SNTA1/SCN4B/ANK3/NEDD4L/NKAIN2/SLC22A5/MAGED2/SLC6A4/SLC6A16/PKD2/GPD1L/FXYD1/SLC6A1/CNTN1/OSR1/WNK3/PKP2/ATP1B1/SCN7A/ATP1A2
	GOBP_STRIATED_MUSCLE_CONTRACTION	GOBP_STRIATED_MUSCLE_CONTRACTION	160	-0.368822	-1.46597	0.00563423	0.0379502	0.0294412	2805	tags=23%, list=13%, signal=20%	SRI/MYH14/HDAC4/MAP2K6/FGF12/CAMK2D/MB/PDE4D/PDE4B/PLN/TNNI3K/KCNN2/TNNC1/VEGFB/TNNC2/JUP/SCN3B/PIK3CA/SNTA1/SCN4B/NEDD4L/SMAD7/GATA4/CASQ2/CLIC2/KCNJ2/CAV1/MYL2/TMEM38A/ANK2/GSN/GPD1L/RYR2/PKP2/SYNM/ATP1B1/ATP1A2
	GOBP_MULTICELLULAR_ORGANISMAL_SIGNALING	GOBP_MULTICELLULAR_ORGANISMAL_SIGNALING	192	-0.360605	-1.4664	0.00373986	0.0280021	0.0217236	2805	tags=23%, list=13%, signal=20%	SRI/KCNK1/KCNMB4/MYH14/ISL1/ITPR1/ATP1B2/TBX18/FGF12/SCN9A/ZMPSTE24/CAMK2D/P2RX1/PDE4D/TRDN/PLN/GPER1/SCN3A/TNNI3K/TRPC1/SCN2A/KCNN2/JUP/NPPC/SCN3B/NPR2/SCN4B/FMR1/ANK3/NPR1/CASQ2/RYR3/CACNA2D2/KCNJ2/CAV1/ANK2/SOD1/RYR2/FXYD1/NTRK2/PKP2/ATP1B1/SCN7A/ATP1A2
	GOBP_REGULATION_OF_MEMBRANE_POTENTIAL	GOBP_REGULATION_OF_MEMBRANE_POTENTIAL	398	-0.330823	-1.46643	0.000192032	0.00261912	0.00203187	2819	tags=19%, list=13%, signal=17%	TMEM25/SRI/KCNK1/KCNMB4/MYH14/ATP1B2/PTPN3/TBX18/FGF12/SOD2/SCN9A/ZMPSTE24/SLC25A36/PINK1/CAMK2D/P2RX1/KCNK5/MECP2/FZD9/NALCN/TRDN/PLN/GPER1/SCN3A/GRIA3/SCN2A/BOK/FGF14/KCNN2/BCO2/CNR1/CHRNA3/SLC25A27/JUP/NLGN4X/SCN3B/ABL1/RIMS3/JUN/SNTA1/SCN4B/FMR1/TMEM108/LRRK2/ANK3/NEDD4L/SMAD7/ARL6IP5/CASQ2/UNC13B/KCNJ2/BNIP3L/PPP1R9A/CAV1/MAPT/ANK2/GPD1L/SOD1/PTN/RYR2/NLGN1/FXYD1/NTRK2/GNA14/FHL1/CBLN1/ADRB1…
	GOBP_HOMOPHILIC_CELL_ADHESION_VIA_PLASMA_MEMBRANE_ADHESION_MOLECULES	GOBP_HOMOPHILIC_CELL_ADHESION_VIA_PLASMA_MEMBRANE_ADHESION_MOLECULES	137	-0.375071	-1.46862	0.00675641	0.0435031	0.0337489	2269	tags=21%, list=10%, signal=19%	PCDHB13/CDHR3/PCDH7/PCDHB11/PCDHA9/PCDHGA10/PCDHB16/PCDHGA8/CNTN6/PCDHB4/AMIGO1/CDH2/CNTN4/PCDHB7/CADM3/L1CAM/KIRREL3/PCDHB15/PCDHB14/PCDH9/MYOT/PCDHGA4/PCDH10/ROBO1/IGSF11/AMIGO2/CDH19/PCDHB5/CLSTN2
	GOBP_RESPONSE_TO_BMP	GOBP_RESPONSE_TO_BMP	149	-0.373109	-1.46895	0.00528554	0.0364608	0.0282857	2397	tags=26%, list=11%, signal=23%	SKIL/USP9X/PCSK6/RGMA/SMAD6/TOB1/GPC3/HES1/SMAD4/USP9Y/MSX1/SMAD9/CRIM1/BMPR1A/RBPMS2/ABL1/NEO1/TNMD/BMP4/VSTM2A/SMAD7/GATA4/HTRA3/DDX5/EXT1/GATA6/BMPER/TGFBR3/EGR1/NOG/BAMBI/GATA5/SFRP1/ZNF423/SOX9/SOST/TMEM100/CHRDL1
	GOMF_DNA_BINDING_TRANSCRIPTION_ACTIVATOR_ACTIVITY	GOMF_DNA_BINDING_TRANSCRIPTION_ACTIVATOR_ACTIVITY	425	-0.329752	-1.47246	0.000141716	0.00202973	0.00157463	3450	tags=23%, list=16%, signal=20%	FOXJ2/ZNF292/TBX5/TCF4/ZNF493/ZNF770/GRHL3/ZNF473/ELF1/SP1/MYC/ETV1/ZNF300/ZNF175/HSF2/GLI2/ISL1/FOXO1/NR4A1/RXRB/ZNF197/ATF1/ZNF615/DDIT3/ZNF43/PBX1/ZNF319/CEBPD/ZNF594/EGR2/ZNF225/POU4F2/CEBPB/ZNF721/ZNF597/CREBRF/WT1/SMAD4/KLF15/ZNF782/ZNF639/MEIS1/DBP/RFXAP/MSX1/ZSCAN21/ZFP62/ZNF227/SMARCD2/NFYB/PGR/CREB3L4/JUNB/SOX10/ZNF585B/MEOX1/KLF10/ZNF395/ZNF850/JUN/NFE2L2/IRF6/ZNF585A/NFIB/JUND/NFAT5/G…
	GOBP_COVALENT_CHROMATIN_MODIFICATION	GOBP_COVALENT_CHROMATIN_MODIFICATION	427	-0.32972	-1.47262	0.000186672	0.00255662	0.00198339	4780	tags=30%, list=22%, signal=24%	MORF4L1/KAT2B/TADA3/UBR2/SIRT3/USP21/KDM5B/KAT5/TRRAP/JMJD1C/PRDM16/SART3/PHF2/RCOR3/RPS6KA5/PIWIL2/APBB1/PER2/ASH2L/HELLS/PRMT6/PCGF2/GATA2/CHTOP/TAF5/INCENP/PHF20/RYBP/TBL1Y/SETD1A/PRMT8/SIN3B/NCOA1/KAT7/RTF1/KAT8/PHC1/PHF14/C6orf89/PRMT1/EZH1/KAT6B/SETD7/HDAC11/ATRX/SNW1/SIRT1/PRKD1/KMT2A/ARID4A/KDM5A/NIPBL/SETD2/TBL1X/YEATS4/PHF1/BRD7/KDM3A/HR/MORC2/TWIST1/ISL1/ZNF541/GTF3C4/KMT2C/HDAC4/DMAP1…
	GOBP_REGULATION_OF_MRNA_METABOLIC_PROCESS	GOBP_REGULATION_OF_MRNA_METABOLIC_PROCESS	304	-0.343382	-1.47314	0.000519845	0.00596025	0.00462386	5362	tags=35%, list=25%, signal=27%	YTHDF3/FUS/PSMD2/PSMF1/NUDT21/KHDRBS1/DHX36/HNRNPK/HNRNPA1/SUPT6H/MBNL3/SNRNP70/SRSF7/RBM5/SLTM/RBM15B/TRIM71/EXOSC2/PUF60/RBM42/NBAS/ZC3H10/PSMC3/MEX3D/PSMD5/RNPS1/SUPT5H/TNRC6A/HNRNPM/XRN1/PRPF19/SRPK1/HNRNPR/PSMC5/ELAVL1/RBM11/RBFOX1/DIS3/EIF4ENIF1/AHCYL1/CIRBP/SF1/CPSF7/NCL/ALKBH5/SAP18/UBB/SMU1/PCBP4/SERBP1/C9orf78/SNW1/GIGYF2/HNRNPU/PAPOLA/TNRC6B/AGO2/PABPN1/ZFP36L2/CSDC2/SON/FXR1/SRSF3/CEL…
	GOBP_FATTY_ACID_BIOSYNTHETIC_PROCESS	GOBP_FATTY_ACID_BIOSYNTHETIC_PROCESS	146	-0.372726	-1.47364	0.00328412	0.0256107	0.0198683	1614	tags=13%, list=7%, signal=12%	ACADVL/ACSM3/ERLIN2/ACACB/APOA1/LPL/ELOVL2/ACSL3/PRKAA2/PTGS2/AKR1C3/EPHX2/RGN/PTGDS/PLP1/PLA2G4A/ACADL/PDK4/ADIPOQ
	GOBP_ORGANIC_ACID_CATABOLIC_PROCESS	GOBP_ORGANIC_ACID_CATABOLIC_PROCESS	242	-0.351041	-1.47655	0.00196913	0.0171557	0.0133091	3787	tags=28%, list=17%, signal=23%	BCKDHA/BCKDHB/HADH/ETFDH/ECHS1/MPST/CRYM/CYP4F12/TAT/ECH1/ACOX1/CPT1A/HSD17B10/CARNS1/ALDH1L1/AADAT/HIBADH/TWIST1/NOS3/ACADM/EHHADH/GLUD2/MMAA/PECR/QDPR/ABCD3/CPT1C/CYP26B1/ECHDC1/DBT/TST/HPD/ETFB/PON3/ACADSB/ALDH5A1/ACADVL/MCCC1/AIG1/DDAH2/SLC25A44/CNR1/ECI2/BDH2/NUDT7/ACAT1/AMDHD1/ASPA/SORD/ACACB/CBS/ALDH6A1/HOGA1/IRS1/ALDH3A2/AASS/PHYH/ACOX2/ECHDC2/IRS2/PCK1/CDO1/HMGCLL1/OTC/HIBCH/ACADL/ADIPOQ
	GOBP_HORMONE_MEDIATED_SIGNALING_PATHWAY	GOBP_HORMONE_MEDIATED_SIGNALING_PATHWAY	176	-0.368326	-1.47661	0.00503356	0.0353911	0.0274558	6501	tags=41%, list=30%, signal=29%	RXFP2/SAFB/STRN3/ARID1A/NR2E1/ADIPOR2/TRH/SCGB2A1/PHB/SSTR2/UBR5/LGR4/SLC27A1/PIAS2/DDRGK1/CLOCK/BMP7/THRA/NCOR1/LHCGR/LATS1/PRCP/TADA3/RARB/HEYL/PMEPA1/RXRG/KCTD6/CALCOCO1/ZMIZ1/RARG/ABHD2/PPARA/NKX3-1/NCOA1/PTPN11/TRIM68/PPARG/NR2C1/KANK2/SIRT1/KDM3A/TSHB/ISL1/APPL1/RXRB/SAFB2/POU4F2/CRY2/GPER1/PRMT2/CRY1/TAF7/PRLR/NR1D2/SSTR1/PGR/UFSP2/LMO3/MED1/BMP4/YAP1/DDX5/CRHBP/DNAJA1/TCF21/PGRMC2/THRB/AR…
	GOBP_ACTOMYOSIN_STRUCTURE_ORGANIZATION	GOBP_ACTOMYOSIN_STRUCTURE_ORGANIZATION	178	-0.366785	-1.47831	0.00171005	0.0155704	0.0120793	2968	tags=25%, list=14%, signal=22%	ACTN2/WNT11/FRMD6/AKAP13/MYH14/TMEFF2/MYLK3/ARHGEF10/CFLAR/SDC4/FERMT2/CDC42BPA/EPB41L4A/EPB41L5/CFL2/SMAD4/WASF2/CUL3/MET/SORBS1/FAM171A1/TJP1/CLASP1/EPB41L2/TMOD2/ABL1/APOA1/PDLIM1/CORO2B/FRMD5/ALMS1/PPP1R9A/MYL2/EPB41L4B/LIMCH1/PGM5/PIK3R1/FRMD3/MYH10/SFRP1/TMOD1/LPAR1/TAC1/MYOC
	GOBP_NEURON_MIGRATION	GOBP_NEURON_MIGRATION	134	-0.381712	-1.49324	0.00409526	0.0300472	0.0233101	3133	tags=28%, list=14%, signal=24%	PCM1/ELP3/PRKG1/NIPBL/ASTN2/PLAA/TWIST1/SEMA3A/MAP1B/TUBB2A/FGFR1/USP9X/CX3CL1/GFRA3/SH3RF1/RAPGEF2/MARK1/GNRH1/SEMA6A/POMGNT2/TOP2B/NRG3/DDIT4/NRCAM/NDN/ASTN1/NTN1/KIRREL3/DCLK1/NTRK2/DNER/NR4A2/RELN/TUBB2B/GPM6A/IGSF10/NDNF
	GOBP_METHYLATION	GOBP_METHYLATION	309	-0.347715	-1.49376	0.000380591	0.00463334	0.00359447	3726	tags=26%, list=17%, signal=22%	SETD1A/PRMT8/RTF1/FAM98A/TDRD5/PRMT1/EZH1/ALKBH8/TRMT13/CBLL1/SETD7/ATRX/SNW1/SIRT1/KMT2A/ARID4A/HSD17B10/MYC/SETD2/PHF1/KDM3A/KMT2C/ASMTL/MIS18A/DMAP1/RBBP5/ZMPSTE24/MEPCE/TRMT10A/WDR5/LCMT2/MECP2/METTL7A/SMYD4/METTL8/ASH1L/PIWIL4/BHMT2/PRDM5/TRMT1L/WT1/PRMT2/ZC3H13/SMAD4/ZNF274/SETD5/COPRS/FAM98B/PCMTD1/PAXIP1/BCDIN3D/PCMTD2/PRMT5/NSUN6/SETD6/PRDM6/EED/FBL/KDM6A/CTR9/CMTR1/PIK3CA/RNF20/TRMT2B/T…
	GOBP_METANEPHROS_DEVELOPMENT	GOBP_METANEPHROS_DEVELOPMENT	81	-0.418759	-1.49887	0.00576351	0.0386089	0.0299522	3059	tags=30%, list=14%, signal=26%	NIPBL/MYC/AQP2/HES5/ID3/GPC3/WT1/HES1/SMAD4/PTCH1/BMP4/YAP1/FRAS1/SPRY1/TCF21/AKR1B1/CD34/EGR1/PKD2/SALL1/SOX8/OSR1/SOX9/ADIPOQ
	GOMF_TRANSLATION_FACTOR_ACTIVITY_RNA_BINDING	GOMF_TRANSLATION_FACTOR_ACTIVITY_RNA_BINDING	72	-0.429637	-1.50971	0.00504008	0.035399	0.027462	3493	tags=31%, list=16%, signal=26%	EIF3F/EIF2B4/EIF3D/EIF1AX/EEF1D/EIF4G2/AGO2/EIF1/MTRF1L/EIF3C/EIF2S1/EIF3A/EIF2D/EIF4G3/EIF3G/GSPT2/EIF3L/EIF4H/EIF5A2/EIF1AY/EIF4E3/CPEB1
	GOBP_RNA_3_END_PROCESSING	GOBP_RNA_3_END_PROCESSING	123	-0.394148	-1.51153	0.00741489	0.0467358	0.0362569	6305	tags=42%, list=29%, signal=30%	SNRPA/POLDIP3/THOC2/ZFP36L1/CSTF2/EIF4A3/ERI1/CPSF2/NUDT21/DHX36/DHX38/MTPAP/SRSF7/SRSF1/EXOSC2/PCF11/ELAC1/PABPC1L/RNPS1/SUPT5H/CPSF1/CHTOP/AHCYL1/INTS8/CPSF7/LIN28A/ZNF473/HSD17B10/PAPOLA/ELAC2/PABPN1/INTS6/RPRD2/SRSF3/RPRD1A/CPSF6/CDC73/CSTF2T/SLU7/SRRM1/INTS2/CSTF1/SRSF11/LEO1/SRSF5/ZC3H14/SCAF8/FBL/CTR9/RNF20/PAF1/CPEB1
	GOBP_SODIUM_ION_TRANSMEMBRANE_TRANSPORT	GOBP_SODIUM_ION_TRANSMEMBRANE_TRANSPORT	165	-0.383091	-1.52541	0.00183201	0.0163192	0.0126602	2857	tags=19%, list=13%, signal=16%	SHROOM2/KCNK1/SLC9A7/ATP1B2/PTPN3/ATP12A/FGF12/SCN9A/NETO2/CAMK2D/NALCN/SCN3A/SCN2A/FGF14/SLC6A20/SCN3B/SNTA1/SCN4B/ANK3/NEDD4L/SLC6A4/SLC6A16/PKD2/GPD1L/FXYD1/SLC6A1/OSR1/WNK3/ATP1B1/SCN7A/ATP1A2
	GOBP_LEARNING	GOBP_LEARNING	124	-0.397697	-1.52559	0.00399896	0.0295053	0.0228897	1848	tags=16%, list=9%, signal=15%	NRXN2/ATXN1L/TPBG/SYT11/NLGN4X/JUN/PIAS1/ATP8A1/DDHD2/BTG2/NDRG4/PTN/NTRK2/SLC6A1/MEIS2/PPP1R1B/TAC1/FOS/PRKAR2B/ATP1A2
	GOMF_ION_CHANNEL_BINDING	GOMF_ION_CHANNEL_BINDING	118	-0.400993	-1.53346	0.00387094	0.0287543	0.0223071	3113	tags=25%, list=14%, signal=21%	LRRC52/ACTN2/RIMS4/SRI/FGF12/CAMK2D/PDE4D/PDE4B/TRDN/SCN3B/RIMS3/SNTA1/SCN4B/FMR1/LRRK2/HSP90AB1/ANK3/NEDD4L/PPP1R9A/CAV1/PIRT/PKD2/ANK2/GPD1L/RYR2/FXYD1/FHL1/ID2/PKP2
	GOBP_REGULATION_OF_FAT_CELL_DIFFERENTIATION	GOBP_REGULATION_OF_FAT_CELL_DIFFERENTIATION	119	-0.402272	-1.5341	0.00329682	0.0256793	0.0199216	3264	tags=30%, list=15%, signal=26%	TMEM64/SIRT1/HNRNPU/FNDC5/CDS1/ZFP36L2/FOXO1/AAMDC/DDIT3/ZFP36/JDP2/NAPEPLD/CEBPB/FERMT2/GPER1/ZADH2/FTO/RUNX1T1/HES1/CCDC3/SAV1/LMO3/ZFPM2/ANKRD26/ADIRF/LPL/VSTM2A/YAP1/RORA/KLF5/PTGS2/SFRP1/FRZB/ZBTB16/WIF1/ADIPOQ
	GOBP_MUSCLE_ORGAN_DEVELOPMENT	GOBP_MUSCLE_ORGAN_DEVELOPMENT	291	-0.358252	-1.53499	0.00023565	0.00311076	0.00241328	2874	tags=23%, list=13%, signal=20%	TGFB2/SGCB/TWIST1/SRI/MTPN/MYH14/ISL1/HDAC4/FXR1/ID3/DAG1/CFLAR/EGR2/CHD2/CYP26B1/WT1/MYOM2/CFL2/SMAD4/COPRS/MYOCD/PTCD2/MSX1/EID2/SVIL/TNNC1/BMPR1A/NR1D2/SOX6/CDON/ZFPM2/MED1/BMP4/SMAD7/DDX5/MYOM1/DISP1/FOXC1/TCF12/JPH1/ERBB3/TCF21/MEGF10/KLF5/HEY2/EGR3/TGFBR3/MAFF/EGR1/CAV1/PAX7/MYL2/EID2B/SOX8/LAMA2/BTG2/NOG/CRYAB/RYR2/FHL1/DNER/HLF/WNT2/SGCE/PKP2/FOS/CHODL
	GOBP_CYTOPLASMIC_MICROTUBULE_ORGANIZATION	GOBP_CYTOPLASMIC_MICROTUBULE_ORGANIZATION	60	-0.458591	-1.53701	0.00747603	0.0469059	0.0363888	6194	tags=57%, list=29%, signal=41%	TUBG1/KATNAL2/KPNB1/HOOK2/RHOA/DLG1/TUBGCP4/DST/PLK3/IFT172/DVL1/CAMSAP1/CLIP3/SLAIN2/NUMA1/DYNC1H1/WDR73/CLIP1/PCM1/TRDN/EZR/RAB11A/CLASP1/TUBG2/CLIP2/SLK/CAMSAP2/TUBGCP5/CLIP4/TPPP/FIGNL1/KATNA1/FIGN/MAPT
	GOMF_RNA_POLYMERASE_BINDING	GOMF_RNA_POLYMERASE_BINDING	58	-0.463365	-1.5373	0.00688573	0.0438632	0.0340283	4874	tags=64%, list=23%, signal=50%	ERCC5/RPRD1B/AGO1/DHX9/SCAF4/NCOA3/ELP2/BRD4/CCAR2/SPTY2D1/WDR43/MAF1/TCERG1L/PCF11/ELP4/RRN3P1/PHRF1/ZNF326/RTF1/HNRNPU/URI1/ERBB2/AGO2/PABPN1/RPRD2/SCAF1/RPRD1A/ZFP36/CDC73/WAC/PKN2/LEO1/SCAF8/ANP32B/CTR9/PAF1/RRN3
	GOMF_TRANSLATION_REGULATOR_ACTIVITY	GOMF_TRANSLATION_REGULATOR_ACTIVITY	119	-0.403597	-1.53915	0.00297605	0.0237836	0.0184509	3681	tags=28%, list=17%, signal=23%	CIRBP/EIF3F/EIF2B4/EIF3D/RPL22/EIF1AX/EEF1D/PURA/EIF4G2/AGO2/CNBP/EIF1/MTRF1L/EIF3C/FXR1/EIF2S1/EIF3A/EIF2D/EIF4G3/EIF3G/GSPT2/IGF2BP2/EIF3L/ZNF540/EIF4H/EIF5A2/PAIP2B/EIF1AY/FMR1/EIF4E3/SAMD4A/CPEB1/NANOS1
	GOBP_ALTERNATIVE_MRNA_SPLICING_VIA_SPLICEOSOME	GOBP_ALTERNATIVE_MRNA_SPLICING_VIA_SPLICEOSOME	65	-0.450988	-1.5408	0.00785238	0.0484857	0.0376144	6840	tags=63%, list=32%, signal=43%	CELF1/DDX17/SRSF6/WTAP/DYRK1A/DHX9/RBFOX2/RBM8A/TRA2B/CDK13/CELF6/SFPQ/RBM15/RBM25/KHDRBS1/HNRNPA1/RSRC1/MBNL3/RBM5/RBM15B/SRSF1/PUF60/ZC3H10/RNPS1/HNRNPM/RBM11/RBFOX1/RBM17/SAP18/SMU1/HNRNPU/FXR1/CELF2/RBM10/YTHDC1/SLU7/NOVA1/FAM172A/FMR1/DDX5/NSRP1
	GOBP_REGULATION_OF_INTRACELLULAR_STEROID_HORMONE_RECEPTOR_SIGNALING_PATHWAY	GOBP_REGULATION_OF_INTRACELLULAR_STEROID_HORMONE_RECEPTOR_SIGNALING_PATHWAY	68	-0.442418	-1.54166	0.00459209	0.0330511	0.0256405	3223	tags=24%, list=15%, signal=20%	KANK2/SIRT1/ISL1/SAFB2/CRY2/PRMT2/CRY1/UFSP2/LMO3/MED1/YAP1/DDX5/TCF21/AR/SFRP1/GPAM
	GOCC_NON_MOTILE_CILIUM	GOCC_NON_MOTILE_CILIUM	141	-0.393417	-1.54179	0.00291996	0.023381	0.0181386	5697	tags=35%, list=26%, signal=26%	GNA11/AHI1/OPN1SW/IFT122/GUCA1C/VCAN/DYNLL2/DHRS3/IQCB1/USH1C/KIAA1549/GNAQ/IMPG1/CIB2/CNGA1/RSPH9/IFT88/ROM1/PEX6/GRK4/TULP3/TTC8/NPHP1/TOPORS/OCRL/RPGRIP1L/MAP1B/SPATA7/CETN2/IFT140/SAG/IFT57/NAPEPLD/WDR19/CEP290/BBS7/ARL13B/LCA5/IFT80/PRCD/C1orf115/PRPH2/PROM1/FAM161A/TMEM237/PCDHB15/PHYH/PKD2/MYRIP/GPR83
	GOBP_CARDIAC_MUSCLE_CONTRACTION	GOBP_CARDIAC_MUSCLE_CONTRACTION	122	-0.403161	-1.54284	0.00291605	0.0233782	0.0181364	2805	tags=26%, list=13%, signal=23%	SRI/HDAC4/MAP2K6/FGF12/CAMK2D/PDE4D/PDE4B/PLN/TNNI3K/KCNN2/TNNC1/VEGFB/JUP/SCN3B/PIK3CA/SNTA1/SCN4B/NEDD4L/SMAD7/GATA4/CASQ2/CLIC2/KCNJ2/CAV1/TMEM38A/ANK2/GSN/GPD1L/RYR2/PKP2/ATP1B1/ATP1A2
	GOBP_KIDNEY_EPITHELIUM_DEVELOPMENT	GOBP_KIDNEY_EPITHELIUM_DEVELOPMENT	130	-0.398028	-1.54596	0.00216469	0.0185779	0.0144124	2385	tags=25%, list=11%, signal=23%	PBX1/SDC4/PODXL/SMAD6/GPC3/WT1/HES1/SMAD4/KLF15/PTCH1/KLHL3/SLIT2/BMP4/SMAD7/PROM1/YAP1/SPRY1/FOXC1/EXT1/EPHA7/TCF21/CAT/BMPER/CD34/PKD2/SALL1/SOX8/NOG/OSR1/SFRP1/FGF2/SOX9/ADIPOQ
	GOBP_CARDIAC_MUSCLE_TISSUE_MORPHOGENESIS	GOBP_CARDIAC_MUSCLE_TISSUE_MORPHOGENESIS	55	-0.466341	-1.54687	0.00628826	0.0412154	0.0319742	1901	tags=27%, list=9%, signal=25%	SMAD4/PTCD2/TNNC1/BMPR1A/ZFPM2/MED1/SMAD7/FOXC1/HEY2/TGFBR3/MYL2/NOG/RYR2/WNT2/PKP2
	GOCC_PLASMA_MEMBRANE_BOUNDED_CELL_PROJECTION_CYTOPLASM	GOCC_PLASMA_MEMBRANE_BOUNDED_CELL_PROJECTION_CYTOPLASM	185	-0.382244	-1.55084	0.000583346	0.00651089	0.00505104	5468	tags=38%, list=25%, signal=29%	KIF1B/PAFAH1B1/FBXW11/HYDIN/BBS1/ABHD13/DST/SPATA4/TTLL3/KCNAB1/OPA1/EFHC2/GRIK3/IFT172/ARL6/AP3M2/RSPH9/NDEL1/TUBB4A/KIF3B/PIK3R4/TRAK2/DYNC1H1/TULP3/NEK4/ATG14/ACTR10/PURA/HNRNPU/DNAL1/RAB21/GLI2/RPGRIP1L/EFHC1/MAP4/SPATA7/SPAG16/IFT140/TRAF3IP1/AP3M1/BBS5/IFT57/CCDC96/KIF5A/DYNC2H1/BBS7/LCA5/DYNC2LI1/GABARAPL1/DNALI1/ZC3H14/ARMCX3/TTC30A/KIF3A/FMR1/TMEM108/LRRK2/MGARP/TTC30B/MAP2/AKR1B1/WDR35/…
	GOBP_REGULATION_OF_CHROMATIN_ORGANIZATION	GOBP_REGULATION_OF_CHROMATIN_ORGANIZATION	164	-0.39038	-1.55464	0.00186398	0.0165368	0.012829	4324	tags=34%, list=20%, signal=28%	PHF2/RPS6KA5/PIWIL2/PRMT6/GATA2/CHTOP/SETD1A/KAT7/RTF1/C6orf89/SETD7/TAL1/ATRX/SNW1/SIRT1/PRKD1/KMT2A/KDM5A/TPR/NIPBL/HNRNPU/PHF1/BRD7/KDM3A/MORC2/TWIST1/ISL1/ASF1A/ZMPSTE24/PINK1/CAMK2D/WDR5/JDP2/MECP2/CTBP1/SMAD4/BCL6/ZNF274/SETD5/MYOCD/TAF7/MLLT3/PAXIP1/CDC45/EID1/CTR9/RNF20/FMR1/PAF1/LRRK2/MPHOSPH8/KMT2E/TET1/BCOR/AASS/NAP1L2
	GOBP_REGULATION_OF_HISTONE_METHYLATION	GOBP_REGULATION_OF_HISTONE_METHYLATION	55	-0.469688	-1.55797	0.00574818	0.0385948	0.0299412	4179	tags=40%, list=19%, signal=32%	PRMT6/CHTOP/RTF1/SETD7/ATRX/SNW1/SIRT1/KMT2A/PHF1/KDM3A/WDR5/MECP2/SMAD4/ZNF274/PAXIP1/CTR9/RNF20/PAF1/KMT2E/TET1/BCOR/AASS
	GOMF_PROTEIN_METHYLTRANSFERASE_ACTIVITY	GOMF_PROTEIN_METHYLTRANSFERASE_ACTIVITY	69	-0.449869	-1.56493	0.00750508	0.0469059	0.0363888	5957	tags=48%, list=28%, signal=35%	NDUFAF7/EHMT2/FBXO11/WDR82/PRMT7/CAMKMT/TRMT112/PRDM16/METTL21EP/ASH2L/PRMT6/SETD1A/PRMT8/FAM98A/PRMT1/EZH1/SETD7/KMT2A/SETD2/KMT2C/RBBP5/WDR5/ASH1L/PRMT2/SETD5/FAM98B/PCMTD1/PCMTD2/PRMT5/SETD6/EED/FBL/MECOM
	GOBP_MAINTENANCE_OF_CELL_NUMBER	GOBP_MAINTENANCE_OF_CELL_NUMBER	143	-0.39847	-1.57124	0.00272657	0.0222112	0.0172311	4296	tags=33%, list=20%, signal=27%	PIWIL2/SMC5/ELAVL1/BCL9L/GATA2/POLR2E/EIF4ENIF1/RTF1/NOTCH2/LIN28A/TAL1/PCM1/TBX3/NIPBL/MYC/FANCC/KDM3A/ZFP36L2/MCPH1/HES5/DDX6/SMC3/PBX1/CDC73/ZHX2/ZC3H13/HES1/SMAD4/LEO1/DIS3L2/SETD6/BMPR1A/SAV1/KLF10/CTR9/CDH2/PAF1/YAP1/TET1/METTL14/SALL1/NOG/PTN/SFRP1/FGF2/KLF4/SOX9
	GOBP_POSITIVE_REGULATION_OF_ANION_TRANSMEMBRANE_TRANSPORT	GOBP_POSITIVE_REGULATION_OF_ANION_TRANSMEMBRANE_TRANSPORT	56	-0.472939	-1.57225	0.00532966	0.0366497	0.0284323	2966	tags=27%, list=14%, signal=23%	RHOQ/ARPP19/OCLN/APPL1/POU4F2/GPC3/KLF15/SORBS1/NFE2L2/IRS1/PIK3R1/IRS2/C3/ITLN1/ADIPOQ
	GOMF_METHYLATED_HISTONE_BINDING	GOMF_METHYLATED_HISTONE_BINDING	64	-0.464888	-1.57312	0.00565816	0.0380724	0.029536	3698	tags=45%, list=17%, signal=38%	CHD1/MSH6/PYGO1/PHF8/TP53BP1/L3MBTL1/PHF2/ZMYND11/KAT8/MBTD1/SPIN4/ATRX/KDM5A/PHF1/RBBP5/BPTF/PHF13/WDR5/CBX5/SPIN3/SPIN1/TAF7/ING3/NCAPG2/MORC4/FMR1/MPHOSPH8/KMT2E/DPF2
	GOCC_NUCLEAR_SPECK	GOCC_NUCLEAR_SPECK	372	-0.357108	-1.57424	3.69e-05	0.000655314	0.000508382	5127	tags=36%, list=24%, signal=28%	PACSIN2/RSRC1/DDX42/SNRNP70/ZC3H18/TERT/SRSF7/HBP1/ZBTB18/HEXIM2/RAF1/RBM15B/SRSF1/SRRM2/MOCS2/MORF4L1/RBM27/C12orf57/HABP4/TIMM50/RBM19/RNPS1/BRD2/SART3/PIN1/ASCC2/PRPF19/SRPK1/APBB1/SF3A1/ZNF638/SMC5/RBM11/ELL3/PRPF3/CHTOP/EIF4ENIF1/SPRTN/SETD1A/CWC25/SF3B2/MAML2/HIPK1/PRPF40A/CBLL1/SRSF8/ALKBH5/SAP18/SPOP/SMU1/NOC3L/PRPF4B/SNW1/RBM4B/HNRNPU/BCLAF1/REXO4/PABPN1/TOPORS/NFKBIZ/GLI2/SON/HDAC4/SRSF…
	GOBP_FATTY_ACID_METABOLIC_PROCESS	GOBP_FATTY_ACID_METABOLIC_PROCESS	350	-0.360623	-1.5745	4.13e-05	0.000705544	0.00054735	3934	tags=25%, list=18%, signal=20%	MGLL/SLC27A3/PPARA/ALOX12B/AKR1C4/HADH/ETFDH/PPARG/ADH5/ECHS1/ACSM5/CYP4F12/ERLIN1/ECH1/PTGES3/SIRT1/ACOX1/ACSBG1/CPT1A/HSD17B10/CYP24A1/PLAA/MORC2/TWIST1/ACADM/EHHADH/MMAA/ASAH2B/PECR/CYP2U1/PON2/GSTA1/ABCD3/MID1IP1/CPT1C/ECHDC1/LTC4S/ACAD9/ZADH2/ETFB/EPHX1/PON3/ACADSB/PDP2/ACADVL/AIG1/ACSM3/CNR1/ECI2/BDH2/PTGR2/NUDT7/ACAT1/ERLIN2/ACACB/APOA1/LPL/ELOVL2/IRS1/PDP1/ALDH3A2/ACSL3/PRKAA2/TYRP1/CAV1/…
	GOCC_SARCOLEMMA	GOCC_SARCOLEMMA	131	-0.405081	-1.57475	0.00168228	0.0154662	0.0119984	1141	tags=15%, list=5%, signal=14%	CDH2/SNTA1/ANK3/SSPN/RYR3/MLIP/KCNJ2/CAV1/ANK2/LAMA2/RYR2/MYOT/FXYD1/PGM5/SYNC/SGCE/SYNM/ATP1B1/ATP1A2
	GOBP_REGULATION_OF_CELLULAR_RESPONSE_TO_HEAT	GOBP_REGULATION_OF_CELLULAR_RESPONSE_TO_HEAT	73	-0.449038	-1.57672	0.00415246	0.030399	0.023583	4706	tags=37%, list=22%, signal=29%	RPTOR/BAG1/NUP205/HSBP1/BAG3/NUP160/DNAJB1/NUP107/NUP133/AKT1S1/DNAJC7/PTGES3/SIRT1/TPR/NUP85/NUP153/CAMK2D/BAG5/DNAJB6/RANBP2/RPA1/HSP90AA1/HSP90AB1/HSPB8/CD34/MAPT/CRYAB
	GOMF_MRNA_BINDING	GOMF_MRNA_BINDING	267	-0.371643	-1.57976	0.00014695	0.0020865	0.00161867	5556	tags=45%, list=26%, signal=34%	PUM2/MIR205/CELF6/CPEB3/ARC/KHNYN/SRBD1/RBM14/MIR10A/HNRNPA2B1/THOC2/FUBP1/ZFP36L1/BOLL/DCP1A/CSTF2/RBM15/EIF4A3/AUH/DND1/RBM25/NUDT16/PUM1/EDC3/YTHDF3/RPL7/NUDT21/KHDRBS1/DHX36/HNRNPK/LARP6/SNRNP70/RBM5/RPL30/SRSF1/SRRM2/PCF11/MEX3D/PABPC1L/RNPS1/RSL1D1/SUPT5H/HNRNPM/HNRNPR/PIWIL2/UTP23/ELAVL1/JRK/CPSF1/RBFOX1/NYNRIN/LSM14A/EIF4ENIF1/SNIP1/ACO1/CIRBP/ILF3/SF1/LIN28A/NCL/DCP1B/PTBP2/HNRNPLL/EIF3D…
	GOBP_RESPONSE_TO_FATTY_ACID	GOBP_RESPONSE_TO_FATTY_ACID	55	-0.476994	-1.5822	0.00489947	0.034694	0.0269151	1021	tags=18%, list=5%, signal=17%	LPL/IRS1/FOXO3/CAT/ALAD/AKR1C1/AKR1C3/SOX9/PDK4/ADIPOQ
	GOBP_ENSHEATHMENT_OF_NEURONS	GOBP_ENSHEATHMENT_OF_NEURONS	123	-0.413375	-1.58526	0.00304734	0.0242533	0.0188153	3162	tags=33%, list=15%, signal=28%	UGT8/ACSBG1/POU3F1/NAB1/ERBB2/TNFRSF21/CMTM8/CD9/HES5/ARHGEF10/AFG3L2/DAG1/PMP22/EGR2/SBF2/DHH/MPZ/SCN2A/LGI4/MPP5/SOX10/ASPA/AMIGO1/SERINC5/TMEM98/NDRG1/TPPP/JAM2/PARD3/MAL/SOD1/PTN/NTRK2/CLU/CLDN11/LPAR1/WASF3/PLP1/PLLP/MYOC
	GOBP_REGULATION_OF_GLUCOSE_IMPORT	GOBP_REGULATION_OF_GLUCOSE_IMPORT	51	-0.486982	-1.58597	0.00543741	0.0370737	0.0287611	2966	tags=29%, list=14%, signal=25%	RHOQ/ARPP19/OCLN/APPL1/POU4F2/GPC3/KLF15/SORBS1/SLC25A27/NFE2L2/IRS1/PIK3R1/IRS2/ITLN1/ADIPOQ
	GOBP_STEROID_HORMONE_MEDIATED_SIGNALING_PATHWAY	GOBP_STEROID_HORMONE_MEDIATED_SIGNALING_PATHWAY	124	-0.413721	-1.58706	0.00147152	0.013916	0.0107958	4465	tags=30%, list=21%, signal=24%	HEYL/PMEPA1/RXRG/KCTD6/CALCOCO1/ZMIZ1/ABHD2/PPARA/NKX3-1/TRIM68/NR2C1/KANK2/SIRT1/KDM3A/ISL1/RXRB/SAFB2/POU4F2/CRY2/GPER1/PRMT2/CRY1/TAF7/PGR/UFSP2/LMO3/MED1/BMP4/YAP1/DDX5/DNAJA1/TCF21/PGRMC2/AR/SFRP1/NR3C2/GPAM
	GOBP_PRI_MIRNA_TRANSCRIPTION_BY_RNA_POLYMERASE_II	GOBP_PRI_MIRNA_TRANSCRIPTION_BY_RNA_POLYMERASE_II	51	-0.48739	-1.5873	0.00528532	0.0364608	0.0282857	2076	tags=31%, list=10%, signal=28%	SMAD6/WT1/SMAD4/BMPR1A/JUN/BMP4/NFIB/DDX5/FOXO3/KLF5/EGR1/ATOH8/FGF2/KLF4/SOX9/FOS
	GOBP_FAT_CELL_DIFFERENTIATION	GOBP_FAT_CELL_DIFFERENTIATION	199	-0.389775	-1.5886	0.000283693	0.00362839	0.00281484	3264	tags=31%, list=15%, signal=26%	TMEM64/NOC3L/TCF7L2/SIRT1/NIPBL/HNRNPU/FNDC5/CDS1/ZFP36L2/BBS2/FOXO1/NR4A1/AAMDC/DDIT3/TRIM32/ZFP36/JDP2/NAPEPLD/SENP2/EGR2/CEBPB/FERMT2/GPER1/SMAD6/CTBP1/ZADH2/FTO/CBY1/RUNX1T1/HES1/BBS7/PLCB1/CCDC3/SAV1/CTBP2/NUDT7/LMO3/PEX11A/ZFPM2/MED1/ANKRD26/ADIRF/ALDH6A1/LPL/VSTM2A/ARL4A/YAP1/RORA/PIAS1/KLF5/FABP4/SOX8/PTGS2/SFRP1/FRZB/ADRB1/NR4A2/KLF4/ZBTB16/WIF1/ADIPOQ
	GOBP_REGULATION_OF_CHOLESTEROL_METABOLIC_PROCESS	GOBP_REGULATION_OF_CHOLESTEROL_METABOLIC_PROCESS	54	-0.478948	-1.58878	0.00505718	0.0354056	0.0274671	3375	tags=35%, list=16%, signal=30%	HMGCS1/LDLRAP1/ERLIN1/RAN/SP1/FMO5/LSS/FDFT1/ACADVL/DHCR7/NFYB/ERLIN2/ACACB/TM7SF2/PMVK/SOD1/EPHX2/GPAM/ACADL
	GOBP_NEGATIVE_REGULATION_OF_COLD_INDUCED_THERMOGENESIS	GOBP_NEGATIVE_REGULATION_OF_COLD_INDUCED_THERMOGENESIS	45	-0.501167	-1.59268	0.00643281	0.0418292	0.0324504	2574	tags=22%, list=12%, signal=20%	MAP2K6/DDIT3/CIDEA/NOVA1/PLCL1/DOCK7/ZNF423/ID1/ALDH1A1/ADIPOQ
	GOBP_MRNA_3_END_PROCESSING	GOBP_MRNA_3_END_PROCESSING	86	-0.441541	-1.59458	0.0018318	0.0163192	0.0126602	6442	tags=50%, list=30%, signal=35%	CPEB3/SNRPA/POLDIP3/THOC2/ZFP36L1/CSTF2/EIF4A3/CPSF2/NUDT21/DHX36/DHX38/MTPAP/SRSF7/SRSF1/PCF11/PABPC1L/RNPS1/SUPT5H/CPSF1/CHTOP/AHCYL1/CPSF7/ZNF473/PAPOLA/PABPN1/RPRD2/SRSF3/RPRD1A/CPSF6/CDC73/CSTF2T/SLU7/SRRM1/CSTF1/SRSF11/LEO1/SRSF5/ZC3H14/SCAF8/CTR9/RNF20/PAF1/CPEB1
	GOCC_MICROTUBULE	GOCC_MICROTUBULE	388	-0.359662	-1.596	1.3e-05	0.000264016	0.000204819	4207	tags=29%, list=19%, signal=24%	KLHL22/TUBB3/NDEL1/TUBB4A/BCAS3/KIF3B/SYNJ1/TUBE1/MAP6/BOD1L1/CAMSAP1/CSPP1/INCENP/CLIP3/ZW10/INVS/SLAIN2/NUMA1/BOD1/DYNC1H1/SNPH/CLIP1/DCTN2/TUBA1A/APC/ENKD1/APPBP2/KIF3C/HNRNPU/MAP1LC3A/DNAL1/REEP2/CKAP5/KIF7/SHROOM2/GAS2L1/RPGRIP1L/MAP1B/TTLL1/TUBB2A/MAP4/NCKAP5/DYNC1LI1/DYNC1I1/NINL/MAP9/RASSF3/CCT7/MID1IP1/MTUS2/EIF3A/KIF5A/FEZ1/KIF16B/DYNC2H1/CUL3/KLC2/DYNLT3/SVIL/RAB11A/LRRC49/FAM161B/DYNC…
	GOBP_CARDIAC_SEPTUM_DEVELOPMENT	GOBP_CARDIAC_SEPTUM_DEVELOPMENT	93	-0.435003	-1.6024	0.00220626	0.0188363	0.0146129	3592	tags=31%, list=17%, signal=26%	ACVR1/NOTCH2/TBX5/TBX3/WNT11/TGFB2/ISL1/SMAD6/FRS2/HES1/SMAD4/PDE2A/BMPR1A/TRIP11/SAV1/SLIT2/ZFPM2/BMP4/SMAD7/GATA4/AP2B1/GATA6/HEY2/LMO4/TGFBR3/SALL1/ANK2/NOG/ROBO1
	GOBP_REGULATION_OF_STRIATED_MUSCLE_CONTRACTION	GOBP_REGULATION_OF_STRIATED_MUSCLE_CONTRACTION	80	-0.449339	-1.60299	0.00271959	0.0221819	0.0172083	2805	tags=26%, list=13%, signal=23%	SRI/HDAC4/CAMK2D/PDE4D/PDE4B/PLN/TNNI3K/JUP/SMAD7/GATA4/CASQ2/CLIC2/KCNJ2/CAV1/MYL2/TMEM38A/ANK2/RYR2/PKP2/ATP1B1/ATP1A2
	GOBP_RIBONUCLEOPROTEIN_COMPLEX_SUBUNIT_ORGANIZATION	GOBP_RIBONUCLEOPROTEIN_COMPLEX_SUBUNIT_ORGANIZATION	177	-0.399334	-1.60396	0.000225166	0.00300251	0.0023293	5314	tags=38%, list=25%, signal=29%	PRMT7/RPL24/EIF3B/NUDT21/PIH1D1/NAF1/KLC1/RBM5/EIF5/SRSF1/PUF60/SNRPE/RPS28/USP39/SNRPD3/RPL11/ZNHIT6/SART3/COIL/MDN1/PRPF19/USP4/SRPK1/SF3A1/SCAF11/DDX1/PRPF3/RPL3/SF1/ADAR/CPSF7/EIF3F/PTBP2/EIF3D/GCFC2/GEMIN4/PTGES3/AGO3/AGO2/EIF3C/DDX23/CELF2/RPL23A/CPSF6/YTHDC1/PRPF39/ZRSR2/XAB2/CDC73/PRPF31/SLU7/EIF3A/EIF2D/EIF3G/LUC7L3/CRNKL1/PRPF8/PRMT5/SRSF5/EIF3L/EIF4H/NOL3/HSP90AA1/HSP90AB1/GEMIN8/PSIP1…
	GOBP_REGULATION_OF_CARDIAC_CONDUCTION	GOBP_REGULATION_OF_CARDIAC_CONDUCTION	55	-0.483565	-1.604	0.00412791	0.030253	0.0234697	2640	tags=27%, list=12%, signal=24%	ITPR1/ATP1B2/TRDN/TNNI3K/TRPC1/NPPC/NPR2/NPR1/CASQ2/RYR3/ANK2/RYR2/FXYD1/ATP1B1/ATP1A2
	GOBP_PROTEIN_METHYLATION	GOBP_PROTEIN_METHYLATION	148	-0.406315	-1.60557	0.000934613	0.00969108	0.00751818	3726	tags=34%, list=17%, signal=28%	PRDM16/METTL21EP/ASH2L/PRMT6/CHTOP/SETD1A/PRMT8/RTF1/FAM98A/PRMT1/EZH1/SETD7/ATRX/SNW1/SIRT1/KMT2A/ARID4A/SETD2/PHF1/KDM3A/KMT2C/RBBP5/WDR5/MECP2/ASH1L/PRDM5/PRMT2/SMAD4/ZNF274/SETD5/COPRS/FAM98B/PCMTD1/PAXIP1/PCMTD2/PRMT5/SETD6/EED/FBL/KDM6A/CTR9/RNF20/PAF1/KMT2E/TET1/BCOR/MECOM/AASS/BTG2/RLF
	GOBP_SMOOTHENED_SIGNALING_PATHWAY	GOBP_SMOOTHENED_SIGNALING_PATHWAY	121	-0.420497	-1.60736	0.00162888	0.015146	0.0117501	4361	tags=40%, list=20%, signal=33%	KCTD6/BTRC/FKBP8/STK36/HHAT/TTC23/IFT27/CC2D2A/MEGF8/DLG5/HIPK1/FUZ/ARMC9/EVC2/EVC/TULP3/GPR161/KIF7/GLI2/RPGRIP1L/HES5/KCTD21/NSDHL/IFT140/TBC1D32/TTC26/IFT57/WDR19/DHH/GPC3/PTCHD1/HES1/TTBK2/DYNC2H1/TMEM231/BBS7/ARL13B/IFT80/PTCH1/IFT81/TUBD1/CDON/DZIP1/RORA/EXT1/BOC/INTU/SFRP1/ZNF423
	GOBP_POSITIVE_REGULATION_OF_MRNA_METABOLIC_PROCESS	GOBP_POSITIVE_REGULATION_OF_MRNA_METABOLIC_PROCESS	78	-0.451514	-1.60832	0.00307724	0.0244026	0.0189312	5556	tags=44%, list=26%, signal=33%	DND1/PUM1/YTHDF3/NUDT21/DHX36/SNRNP70/TRIM71/MEX3D/TNRC6A/PRPF19/HNRNPR/EIF4ENIF1/CIRBP/NCL/SNW1/GIGYF2/TNRC6B/AGO2/ZFP36L2/HNRNPD/ZFP36/UPF1/TARDBP/CDC73/TOB1/FTO/LEO1/PAF1/PRDX6/RBMXL1/METTL14/CPEB1/BTG2/NANOS1
	GOBP_MACROMOLECULE_METHYLATION	GOBP_MACROMOLECULE_METHYLATION	263	-0.379274	-1.612	0.00013174	0.00191606	0.00148644	3726	tags=27%, list=17%, signal=23%	SETD1A/PRMT8/RTF1/FAM98A/TDRD5/PRMT1/EZH1/ALKBH8/TRMT13/CBLL1/SETD7/ATRX/SNW1/SIRT1/KMT2A/ARID4A/HSD17B10/MYC/SETD2/PHF1/KDM3A/KMT2C/MIS18A/DMAP1/RBBP5/ZMPSTE24/MEPCE/TRMT10A/WDR5/LCMT2/MECP2/METTL8/ASH1L/PIWIL4/PRDM5/TRMT1L/WT1/PRMT2/ZC3H13/SMAD4/ZNF274/SETD5/COPRS/FAM98B/PCMTD1/PAXIP1/BCDIN3D/PCMTD2/PRMT5/NSUN6/SETD6/EED/FBL/KDM6A/CTR9/CMTR1/PIK3CA/RNF20/TRMT2B/TRMT10B/PAF1/MPHOSPH8/KMT2E/TET1/…
	GOBP_INTRACELLULAR_STEROID_HORMONE_RECEPTOR_SIGNALING_PATHWAY	GOBP_INTRACELLULAR_STEROID_HORMONE_RECEPTOR_SIGNALING_PATHWAY	104	-0.430063	-1.61338	0.00132883	0.0127821	0.00991616	7393	tags=51%, list=34%, signal=34%	UBE3A/PARK7/ARNTL/RBFOX2/CARM1/NR3C1/EP300/CNOT2/TRERF1/GHRHR/UBA5/SAFB/STRN3/ARID1A/SCGB2A1/PHB/UBR5/PIAS2/DDRGK1/CLOCK/NCOR1/LATS1/TADA3/HEYL/PMEPA1/KCTD6/CALCOCO1/ZMIZ1/NKX3-1/TRIM68/KANK2/SIRT1/KDM3A/ISL1/SAFB2/POU4F2/CRY2/GPER1/PRMT2/CRY1/TAF7/PGR/UFSP2/LMO3/MED1/YAP1/DDX5/DNAJA1/TCF21/AR/SFRP1/NR3C2/GPAM
	GOBP_ACTIN_MEDIATED_CELL_CONTRACTION	GOBP_ACTIN_MEDIATED_CELL_CONTRACTION	114	-0.425952	-1.61573	0.00113484	0.01139	0.00883614	2558	tags=25%, list=12%, signal=23%	FGF12/VIM/CAMK2D/PDE4D/PDE4B/PLN/EPB41L5/KCNN2/TNNC1/TNNC2/JUP/SCN3B/PIK3CA/SNTA1/SCN4B/NEDD4L/GATA4/EMP2/KCNJ2/CAV1/MYL2/ANK2/GSN/GPD1L/RYR2/LIMCH1/TMOD1/PKP2/ATP1A2
	GOBP_PROTEIN_DNA_COMPLEX_SUBUNIT_ORGANIZATION	GOBP_PROTEIN_DNA_COMPLEX_SUBUNIT_ORGANIZATION	195	-0.398847	-1.62185	0.000182236	0.00250204	0.00194104	3510	tags=28%, list=16%, signal=24%	TRAPPC12/KAT6B/CENPQ/CAND1/TCF4/UBB/ANP32E/ARID2/ATRX/SMARCE1/MNAT1/TSPYL4/TSPYL1/MYC/SETD2/SENP6/ERCC3/POGZ/RBBP7/SUPT16H/RBBP4/ASF1A/MIS18A/DMAP1/CETN2/DDB1/XPA/BPTF/HMGB1/POLR1E/CUL4B/HIRA/PSME4/UBC/ORC3/TAF7/CDC45/SMARCD2/SMARCC2/MCM3/ANP32B/RPA1/PAF1/RSF1/RNF8/CENPV/RRN3/PIAS1/TERF1/HEY2/NAP1L3/TSPYL5/SOX9/NAP1L2/NAP1L5
	GOBP_METENCEPHALON_DEVELOPMENT	GOBP_METENCEPHALON_DEVELOPMENT	95	-0.438169	-1.62291	0.00195542	0.0170943	0.0132615	3956	tags=28%, list=18%, signal=23%	SEC24B/AGTR2/NCOA1/PTPN11/PTBP2/RERE/ZNF365/GLI2/RPGRIP1L/TTLL1/MTPN/ATP7A/HNRNPD/MECP2/TTBK2/SEMA4C/SSTR1/NLGN4X/ABL1/CKB/RORA/FOXC1/PTN/CBLN1/CNTN1/LPAR1/NANOS1
	GOCC_MICROTUBULE_END	GOCC_MICROTUBULE_END	31	-0.550678	-1.62376	0.00595339	0.0394532	0.0306071	3897	tags=48%, list=18%, signal=40%	CAMSAP1/CLIP3/SLAIN2/NUMA1/CLIP1/CKAP5/GAS2L1/NCKAP5/SVIL/CDK5RAP2/CLASP1/CLIP2/CAMSAP2/CLIP4/SPRY2
	GOBP_REGULATION_OF_HISTONE_MODIFICATION	GOBP_REGULATION_OF_HISTONE_MODIFICATION	131	-0.417895	-1.62457	0.000916811	0.00955169	0.00741004	4303	tags=35%, list=20%, signal=28%	RPS6KA5/PIWIL2/PRMT6/GATA2/CHTOP/KAT7/RTF1/C6orf89/SETD7/ATRX/SNW1/SIRT1/PRKD1/KMT2A/KDM5A/NIPBL/PHF1/BRD7/KDM3A/TWIST1/ISL1/ZMPSTE24/PINK1/CAMK2D/WDR5/JDP2/MECP2/CTBP1/SMAD4/BCL6/ZNF274/SETD5/MYOCD/TAF7/PAXIP1/EID1/CTR9/RNF20/FMR1/PAF1/LRRK2/KMT2E/TET1/BCOR/AASS/NAP1L2
	GOBP_POSITIVE_REGULATION_OF_CHROMATIN_ORGANIZATION	GOBP_POSITIVE_REGULATION_OF_CHROMATIN_ORGANIZATION	94	-0.440254	-1.62604	0.00172667	0.0156137	0.0121128	4466	tags=37%, list=21%, signal=30%	SART3/RPS6KA5/PIWIL2/CHTOP/KAT7/RTF1/C6orf89/TAL1/SNW1/SIRT1/PRKD1/KMT2A/TPR/NIPBL/PHF1/BRD7/MORC2/ISL1/PINK1/WDR5/JDP2/MECP2/CTBP1/SMAD4/BCL6/PAXIP1/CTR9/RNF20/FMR1/PAF1/LRRK2/MPHOSPH8/KMT2E/TET1/NAP1L2
	GOBP_RELEASE_OF_SEQUESTERED_CALCIUM_ION_INTO_CYTOSOL_BY_ENDOPLASMIC_RETICULUM	GOBP_RELEASE_OF_SEQUESTERED_CALCIUM_ION_INTO_CYTOSOL_BY_ENDOPLASMIC_RETICULUM	29	-0.557791	-1.6314	0.00654214	0.0423724	0.0328718	2805	tags=41%, list=13%, signal=36%	SRI/CAMK2D/PDE4D/TRDN/PLN/NOL3/CASQ2/CLIC2/TMEM38A/ANK2/RYR2/ATP1A2
	GOMF_TRNA_METHYLTRANSFERASE_ACTIVITY	GOMF_TRNA_METHYLTRANSFERASE_ACTIVITY	31	-0.554415	-1.63477	0.00551511	0.0374048	0.029018	3416	tags=35%, list=16%, signal=30%	ALKBH8/TRMT13/TRMT10A/LCMT2/METTL8/TRMT1L/BCDIN3D/NSUN6/TRMT2B/TRMT10B/METTL2B
	GOBP_VENTRICULAR_SEPTUM_MORPHOGENESIS	GOBP_VENTRICULAR_SEPTUM_MORPHOGENESIS	35	-0.535829	-1.63754	0.0072413	0.0459058	0.0356129	3592	tags=43%, list=17%, signal=36%	ACVR1/TBX3/WNT11/TGFB2/HES1/SMAD4/SAV1/SLIT2/ZFPM2/BMP4/SMAD7/HEY2/TGFBR3/NOG/ROBO1
	GOBP_REGULATION_OF_CARDIAC_MUSCLE_CONTRACTION	GOBP_REGULATION_OF_CARDIAC_MUSCLE_CONTRACTION	67	-0.473174	-1.63906	0.00287095	0.0231011	0.0179215	2805	tags=30%, list=13%, signal=26%	SRI/HDAC4/CAMK2D/PDE4D/PDE4B/PLN/TNNI3K/JUP/SMAD7/GATA4/CASQ2/CLIC2/KCNJ2/CAV1/TMEM38A/ANK2/RYR2/PKP2/ATP1B1/ATP1A2
	GOMF_MRNA_3_UTR_BINDING	GOMF_MRNA_3_UTR_BINDING	85	-0.453977	-1.64252	0.0016808	0.0154662	0.0119984	4556	tags=38%, list=21%, signal=30%	MEX3D/PABPC1L/RNPS1/RSL1D1/HNRNPR/UTP23/ELAVL1/CPSF1/CIRBP/ILF3/PCBP4/SERBP1/HNRNPU/ZFP36L2/CSDC2/FXR1/CELF2/HNRNPD/ZFP36/TARDBP/CRYZ/IGF2BP2/SECISBP2L/RNF20/HNRNPA0/FMR1/DDX5/PABPC5/CPEB1/GEMIN5/RBMS3/PABPC4L
	GOBP_MESENCHYMAL_CELL_PROLIFERATION	GOBP_MESENCHYMAL_CELL_PROLIFERATION	38	-0.529846	-1.64332	0.00637667	0.0415875	0.0322629	3032	tags=32%, list=14%, signal=27%	MYC/WNT11/GPC3/MSX1/BMPR1A/BMP4/NFIB/PTN/IRS2/OSR1/WNT2/SOX9
	GOBP_ASSOCIATIVE_LEARNING	GOBP_ASSOCIATIVE_LEARNING	65	-0.481182	-1.64396	0.00258517	0.0212171	0.0164599	641	tags=15%, list=3%, signal=15%	PIAS1/DDHD2/BTG2/NDRG4/SLC6A1/MEIS2/PPP1R1B/TAC1/FOS/ATP1A2
	GOMF_RNA_POLYMERASE_CORE_ENZYME_BINDING	GOMF_RNA_POLYMERASE_CORE_ENZYME_BINDING	42	-0.517374	-1.64474	0.00731335	0.0462733	0.0358981	7475	tags=74%, list=35%, signal=48%	ERCC5/RPRD1B/AGO1/DHX9/SCAF4/NCOA3/ELP2/BRD4/CCAR2/SPTY2D1/WDR43/MAF1/PCF11/ELP4/RRN3P1/ZNF326/RTF1/HNRNPU/URI1/ERBB2/AGO2/RPRD2/SCAF1/RPRD1A/CDC73/WAC/LEO1/SCAF8/CTR9/PAF1/RRN3
	GOBP_NON_MOTILE_CILIUM_ASSEMBLY	GOBP_NON_MOTILE_CILIUM_ASSEMBLY	49	-0.510139	-1.64735	0.00638667	0.0416115	0.0322815	5865	tags=55%, list=27%, signal=40%	ATMIN/C2CD3/BBS10/IFT122/TMEM80/TMEM107/BBS1/IFT172/WRAP73/IFT88/FUZ/PCM1/TTC8/BBS2/RPGRIP1L/MAP4/IFT140/TBC1D32/IFT57/VANGL2/CEP350/DYNC2H1/BBS7/ARL13B/IFT80/IFT74/INTU
	GOCC_CILIARY_TRANSITION_ZONE	GOCC_CILIARY_TRANSITION_ZONE	61	-0.492921	-1.65391	0.00200291	0.017348	0.0134583	5610	tags=51%, list=26%, signal=38%	AHI1/IFT122/TMEM80/TMEM107/IQCB1/USH1C/KIAA1549/BBS9/MKS1/CC2D2A/NEK4/TMEM67/PCM1/NPHP1/TOPORS/RPGRIP1L/SPATA7/CETN2/IFT140/TRAF3IP1/IFT57/WDR19/CEP290/TTBK2/TMEM231/LCA5/DYNC2LI1/UNC119B/FAM161A/TMEM237/PCDHB15
	GOBP_HISTONE_METHYLATION	GOBP_HISTONE_METHYLATION	120	-0.434343	-1.66058	0.000688609	0.00753231	0.00584344	3899	tags=36%, list=18%, signal=30%	ASH2L/PRMT6/CHTOP/SETD1A/PRMT8/RTF1/PRMT1/EZH1/SETD7/ATRX/SNW1/SIRT1/KMT2A/ARID4A/SETD2/PHF1/KDM3A/KMT2C/RBBP5/WDR5/MECP2/ASH1L/PRDM5/PRMT2/SMAD4/ZNF274/SETD5/COPRS/PAXIP1/PRMT5/SETD6/EED/FBL/KDM6A/CTR9/RNF20/PAF1/KMT2E/TET1/BCOR/MECOM/AASS/RLF
	GOBP_PROTEIN_LOCALIZATION_TO_CILIUM	GOBP_PROTEIN_LOCALIZATION_TO_CILIUM	56	-0.500103	-1.66256	0.00222592	0.0189549	0.0147049	5560	tags=52%, list=26%, signal=39%	IFT122/FSIP2/TMEM107/BBS1/RABEP1/ARL6/BBS9/TUB/ROM1/CROCC/INVS/EFCAB7/TULP3/SPATA7/IFT140/RAB11FIP3/TBC1D32/TTC26/WDR19/LZTFL1/TULP2/DYNC2H1/ARL13B/IFT80/DZIP1/WDR35/BBIP1/TTC25/ZNF423
	GOBP_REGULATION_OF_NUCLEAR_TRANSCRIBED_MRNA_CATABOLIC_PROCESS_DEADENYLATION_DEPENDENT_DECAY	GOBP_REGULATION_OF_NUCLEAR_TRANSCRIBED_MRNA_CATABOLIC_PROCESS_DEADENYLATION_DEPENDENT_DECAY	15	-0.660649	-1.66405	0.00742926	0.0467815	0.0362923	3007	tags=40%, list=14%, signal=34%	TNRC6B/AGO2/ZFP36L2/ZFP36/TOB1/NANOS1
	GOCC_ATPASE_COMPLEX	GOCC_ATPASE_COMPLEX	99	-0.447423	-1.66521	0.00132603	0.012782	0.00991604	3254	tags=27%, list=15%, signal=23%	ANP32E/SMARCE1/ATAD5/RBBP7/BRD9/RBBP4/ATP1B2/DMAP1/MTA3/SMARCA2/SMARCA1/BPTF/ATP8B1/GATAD2B/SMARCD2/SMARCC2/ATP10D/ING3/PHF10/CECR2/RFC1/RSF1/ATP8A1/DPF2/FXYD1/ATP1B1/ATP1A2
	GOBP_HISTONE_MONOUBIQUITINATION	GOBP_HISTONE_MONOUBIQUITINATION	28	-0.573544	-1.66703	0.0068165	0.0436959	0.0338985	2462	tags=43%, list=11%, signal=38%	PCGF2/RYBP/DDB1/CDC73/CUL4B/WAC/LEO1/CTR9/RNF20/SKP1/PAF1/BCOR
	GOBP_RENAL_ABSORPTION	GOBP_RENAL_ABSORPTION	18	-0.631688	-1.66866	0.00675641	0.0435031	0.0337489	1470	tags=39%, list=7%, signal=36%	KLHL3/SLC15A2/MAGED2/GSN/AKR1C3/HAS2/ADIPOQ
	GOBP_REGULATION_OF_FATTY_ACID_METABOLIC_PROCESS	GOBP_REGULATION_OF_FATTY_ACID_METABOLIC_PROCESS	85	-0.46265	-1.6739	0.00105163	0.0106854	0.00828953	1751	tags=20%, list=8%, signal=18%	PDP2/ACADVL/CNR1/ERLIN2/ACACB/APOA1/IRS1/PDP1/PRKAA2/CAV1/PTGS2/IRS2/RGN/SOX9/ACADL/PDK4/ADIPOQ
	GOBP_MEMBRANE_REPOLARIZATION	GOBP_MEMBRANE_REPOLARIZATION	40	-0.532609	-1.67484	0.00462032	0.0330511	0.0256405	2639	tags=30%, list=12%, signal=26%	ATP1B2/ZMPSTE24/KCNN2/SNTA1/SCN4B/NEDD4L/CASQ2/KCNJ2/CAV1/ANK2/ATP1B1/ATP1A2
	GOMF_TELOMERIC_DNA_BINDING	GOMF_TELOMERIC_DNA_BINDING	33	-0.555618	-1.67489	0.00546948	0.0371834	0.0288463	6237	tags=64%, list=29%, signal=45%	HNRNPA2B1/CTC1/TERF2/TP53BP1/HNRNPA1/TERT/SMG6/UPF2/NCL/PURA/HMBOX1/ACD/HNRNPD/XRCC6/UPF1/RAD50/TERF2IP/RPA1/WRN/UPF3A/TERF1
	GOBP_MEMBRANE_BIOGENESIS	GOBP_MEMBRANE_BIOGENESIS	40	-0.532802	-1.67545	0.00462032	0.0330511	0.0256405	4146	tags=50%, list=19%, signal=41%	CEL/IL1RAPL1/TLCD2/PTPRD/CLIP3/PEX3/FLOT2/NLGN4Y/SERINC1/NRXN2/SYT11/SPTBN1/NLGN4X/PEX11A/CDH2/LRP4/ANK3/EMP2/CAV1/NLGN1
	GOBP_CARDIAC_MUSCLE_CELL_ACTION_POTENTIAL	GOBP_CARDIAC_MUSCLE_CELL_ACTION_POTENTIAL	69	-0.481695	-1.67565	0.00197027	0.0171557	0.0133091	2593	tags=26%, list=12%, signal=23%	TBX18/FGF12/CAMK2D/KCNN2/JUP/SCN3B/SNTA1/SCN4B/ANK3/NEDD4L/KCNJ2/CAV1/ANK2/GPD1L/RYR2/PKP2/ATP1B1/ATP1A2
	GOBP_REGULATION_OF_MEMBRANE_DEPOLARIZATION	GOBP_REGULATION_OF_MEMBRANE_DEPOLARIZATION	40	-0.53412	-1.67959	0.00454756	0.0328163	0.0254584	2594	tags=32%, list=12%, signal=29%	PTPN3/FGF12/CAMK2D/FZD9/BOK/SCN3B/LRRK2/ANK3/NEDD4L/SMAD7/GPD1L/FHL1/MYOC
	GOBP_REGULATION_OF_RNA_SPLICING	GOBP_REGULATION_OF_RNA_SPLICING	132	-0.430719	-1.67961	0.000408866	0.0049049	0.00380514	5353	tags=42%, list=25%, signal=32%	CDK12/FUS/KHDRBS1/HNRNPK/HNRNPA1/MBNL3/SNRNP70/SRSF7/RBM5/RBM15B/PUF60/RBM42/CLK1/ZC3H10/HABP4/RNPS1/PRPF19/SRPK1/RRP1B/RBM11/RBFOX1/ZNF326/AHNAK/CIRBP/SF1/NCL/PTBP2/HNRNPLL/SAP18/SMU1/PCBP4/C9orf78/SNW1/HNRNPU/SON/FXR1/SRSF3/CELF2/RBM10/CLK4/YTHDC1/RBM39/RBM20/RBM23/HNRNPH3/NOVA1/RBM12B/SRSF5/FAM172A/CWC22/FMR1/DDX5/PRDX6/RBMXL1/NSRP1/PIK3R1
	GOMF_BASAL_TRANSCRIPTION_MACHINERY_BINDING	GOMF_BASAL_TRANSCRIPTION_MACHINERY_BINDING	54	-0.506571	-1.68041	0.00221347	0.0188734	0.0146417	4920	tags=46%, list=23%, signal=36%	EDF1/PCF11/ELP4/ZNHIT6/ZNF326/RTF1/TCF4/HNRNPU/URI1/AGO2/GTF2F1/ERCC4/RPRD2/SCAF1/RPRD1A/CDC73/WAC/TAF7/LLPH/LEO1/SCAF8/FBL/CTR9/PAF1/AR
	GOBP_ACTION_POTENTIAL	GOBP_ACTION_POTENTIAL	126	-0.436076	-1.68085	0.000408428	0.0049049	0.00380514	2805	tags=26%, list=13%, signal=23%	SRI/KCNMB4/MYH14/PTPN3/TBX18/FGF12/SCN9A/CAMK2D/P2RX1/GPER1/SCN3A/SCN2A/KCNN2/CNR1/JUP/SCN3B/SNTA1/SCN4B/FMR1/ANK3/NEDD4L/KCNJ2/CAV1/ANK2/GPD1L/RYR2/NTRK2/GNA14/PKP2/ATP1B1/TAC1/SCN7A/ATP1A2
	GOBP_CENTRAL_NERVOUS_SYSTEM_NEURON_DEVELOPMENT	GOBP_CENTRAL_NERVOUS_SYSTEM_NEURON_DEVELOPMENT	81	-0.469944	-1.68208	0.00071903	0.00776174	0.00602143	3555	tags=32%, list=16%, signal=27%	ARHGAP35/FBXO45/MYCBP2/UBB/SEMA3A/GLI2/ATP7A/TSKU/RAPGEF2/MPP5/PLXNA4/SLIT2/HSP90AA1/NFIB/HSP90AB1/EPHB6/MAP2/NPY/MAPT/BTG2/DCLK1/NTRK2/ROBO1/NR4A2/NDNF/NANOS1
	GOBP_CARDIAC_MUSCLE_CELL_CONTRACTION	GOBP_CARDIAC_MUSCLE_CELL_CONTRACTION	67	-0.48565	-1.68227	0.0015778	0.0147545	0.0114463	2805	tags=33%, list=13%, signal=29%	SRI/FGF12/CAMK2D/PDE4D/PDE4B/PLN/KCNN2/JUP/SCN3B/PIK3CA/SNTA1/SCN4B/NEDD4L/GATA4/KCNJ2/CAV1/ANK2/GSN/GPD1L/RYR2/PKP2/ATP1A2
	GOMF_HISTONE_BINDING	GOMF_HISTONE_BINDING	218	-0.407967	-1.68589	2.24e-05	0.00042252	0.000327784	4652	tags=36%, list=21%, signal=29%	SCML1/KDM5B/KAT5/L3MBTL1/BRD2/SART3/TNKS/PHF2/APBB1/PRMT6/BCAS3/TSPY26P/ZMYND11/KAT7/KAT8/PHC1/PHF14/MBTD1/EZH1/PHC3/KAT6B/SPIN4/ANP32E/ATRX/SIRT1/KMT2A/DEK/KDM5A/TSPYL4/TSPYL1/BRD3/TBL1X/YEATS4/PHF1/BRD7/BRD9/RBBP4/KMT2C/ASF1A/RBBP5/SMARCA2/BPTF/PHF13/WDR5/PHIP/SCMH1/CBX5/CHD2/SPIN3/BRD1/HIRA/SPIN1/PSME4/COPRS/TAF7/MLLT3/SMARCC2/ANP32A/ING3/CKS1B/PHF10/ANP32B/RNF20/USP51/SAMD13/NCAPG2/MORC4/FMR1…
	GOBP_POSITIVE_REGULATION_OF_DENDRITIC_SPINE_DEVELOPMENT	GOBP_POSITIVE_REGULATION_OF_DENDRITIC_SPINE_DEVELOPMENT	39	-0.540517	-1.68804	0.00471031	0.0335489	0.0260267	4810	tags=41%, list=22%, signal=32%	DHX36/CAPRIN1/OPA1/FOXO6/DLG5/ITSN1/BHLHB9/EIF4G2/LRP8/LLPH/TIAM1/FMR1/PPP1R9A/NLGN1/LPAR1/RELN
	GOBP_MRNA_SPLICE_SITE_SELECTION	GOBP_MRNA_SPLICE_SITE_SELECTION	30	-0.574332	-1.68817	0.00544206	0.0370737	0.0287611	4831	tags=43%, list=22%, signal=34%	SRSF1/PUF60/SF3A1/SF1/PTBP2/CELF2/YTHDC1/PRPF39/SLU7/LUC7L3/SRSF5/NOL3/PSIP1
	GOBP_GLOMERULAR_EPITHELIUM_DEVELOPMENT	GOBP_GLOMERULAR_EPITHELIUM_DEVELOPMENT	24	-0.599377	-1.6913	0.00793894	0.0488115	0.0378672	2782	tags=42%, list=13%, signal=36%	MAGI2/PODXL/WT1/KLF15/BMP4/PROM1/FOXC1/EXT1/CD34/ADIPOQ
	GOBP_TRANSPORT_ALONG_MICROTUBULE	GOBP_TRANSPORT_ALONG_MICROTUBULE	143	-0.429665	-1.69425	0.000507325	0.00585115	0.00453923	4729	tags=41%, list=22%, signal=32%	OPA1/KIF13A/IFT172/IFT46/BAG3/AP3M2/TUB/NDEL1/IFT88/KIF3B/TRAK2/IFT27/SUN2/DYNC1H1/UBB/ACTR10/PCM1/KIF3C/PURA/HNRNPU/FYCO1/RAB21/MAP1B/DYNC1I1/IFT140/TRAF3IP1/AP3M1/TTC26/TNPO1/IFT57/WDR19/IFT22/KIF5A/FEZ1/DYNC2H1/LCA5/IFT80/IFT81/CLUAP1/DYNC1I2/DYNC2LI1/TRIP11/ARMCX3/TTC30A/KIF3A/TMEM108/MGARP/TTC30B/IFT74/MAP2/WDR35/DYNLRB2/MAPT/KIF5C/ARHGAP21/SOD1/SSX2IP/SYBU
	GOMF_OXIDOREDUCTASE_ACTIVITY_ACTING_ON_THE_CH_CH_GROUP_OF_DONORS	GOMF_OXIDOREDUCTASE_ACTIVITY_ACTING_ON_THE_CH_CH_GROUP_OF_DONORS	56	-0.510582	-1.69739	0.00122305	0.0120545	0.00935166	3188	tags=32%, list=15%, signal=27%	RETSAT/ACOX1/SDHA/ACADM/PECR/DHCR24/ACAD9/ZADH2/ACADSB/ACADVL/DHCR7/BDH2/PTGR2/TM7SF2/ACOX2/AKR1C1/AKR1C3/ACADL
	GOBP_CILIARY_BASAL_BODY_PLASMA_MEMBRANE_DOCKING	GOBP_CILIARY_BASAL_BODY_PLASMA_MEMBRANE_DOCKING	92	-0.462017	-1.69972	0.000757329	0.0081351	0.00631107	6611	tags=54%, list=31%, signal=38%	TUBB4B/TCTN1/FBF1/DCTN1/TCTN3/TUBG1/CEP41/CEP72/CEP78/CEP97/C2CD3/AHI1/PAFAH1B1/CEP76/IQCB1/RAB3IP/KIF24/CEP83/HAUS5/CEP63/TUBB4A/CEP164/MKS1/CC2D2A/DYNC1H1/TMEM67/DCTN2/TUBA1A/PCM1/CEP192/CEP152/CKAP5/NPHP1/OFD1/RPGRIP1L/CCP110/NINL/CETN2/CEP290/TTBK2/RAB11A/DYNC1I2/CDK5RAP2/HAUS6/CLASP1/HSP90AA1/HAUS7/CEP70/ALMS1/PRKAR2B
	GOBP_REGULATION_OF_MRNA_SPLICING_VIA_SPLICEOSOME	GOBP_REGULATION_OF_MRNA_SPLICING_VIA_SPLICEOSOME	93	-0.461944	-1.70165	0.000537419	0.00609137	0.00472558	5205	tags=44%, list=24%, signal=34%	KHDRBS1/HNRNPK/HNRNPA1/MBNL3/SNRNP70/SRSF7/RBM5/RBM15B/PUF60/RBM42/ZC3H10/RNPS1/PRPF19/SRPK1/RBM11/RBFOX1/CIRBP/SF1/NCL/SAP18/SMU1/PCBP4/C9orf78/SNW1/HNRNPU/SON/FXR1/SRSF3/CELF2/RBM10/YTHDC1/RBM39/RBM23/NOVA1/FAM172A/CWC22/FMR1/DDX5/PRDX6/RBMXL1/NSRP1
	GOBP_NEPHRIC_DUCT_MORPHOGENESIS	GOBP_NEPHRIC_DUCT_MORPHOGENESIS	10	-0.752066	-1.7044	0.00539946	0.0369191	0.0286412	2053	tags=60%, list=9%, signal=54%	AHI1/EPHA4/GPC3/BMP4/EPHA7/OSR1
	GOMF_CULLIN_FAMILY_PROTEIN_BINDING	GOMF_CULLIN_FAMILY_PROTEIN_BINDING	23	-0.611966	-1.70672	0.00675641	0.0435031	0.0337489	4381	tags=57%, list=20%, signal=45%	BTBD1/KCTD6/KLHL36/DCUN1D3/KCTD21/DDB1/KCTD2/KCTD9/KLHL3/DCUN1D4/SKP1/KLHL21/KLHL13
	GOCC_INTRACILIARY_TRANSPORT_PARTICLE_B	GOCC_INTRACILIARY_TRANSPORT_PARTICLE_B	18	-0.64698	-1.70905	0.00446855	0.0323171	0.0250711	4661	tags=83%, list=22%, signal=65%	IFT172/IFT46/IFT88/IFT27/TRAF3IP1/TTC26/IFT57/IFT22/UBXN10/IFT80/IFT81/CLUAP1/TTC30A/TTC30B/IFT74
	GOBP_MEMBRANE_DEPOLARIZATION_DURING_ACTION_POTENTIAL	GOBP_MEMBRANE_DEPOLARIZATION_DURING_ACTION_POTENTIAL	35	-0.562593	-1.71934	0.00281418	0.0227278	0.0176318	2594	tags=31%, list=12%, signal=28%	PTPN3/SCN9A/SCN3A/SCN2A/SCN3B/SCN4B/ANK3/KCNJ2/ANK2/SCN7A/ATP1A2
	GOBP_ATRIAL_SEPTUM_MORPHOGENESIS	GOBP_ATRIAL_SEPTUM_MORPHOGENESIS	13	-0.707215	-1.7206	0.00794468	0.0488115	0.0378672	3592	tags=54%, list=17%, signal=45%	ACVR1/NOTCH2/TBX5/TGFB2/ISL1/GATA4/HEY2
	GOBP_MICROTUBULE_BASED_TRANSPORT	GOBP_MICROTUBULE_BASED_TRANSPORT	168	-0.431411	-1.72227	2.73e-05	0.000498611	0.000386814	4729	tags=40%, list=22%, signal=31%	OPA1/KIF13A/IFT172/IFT46/BAG3/AP3M2/TUB/NDEL1/IFT88/KIF3B/STK36/SPEF2/RFX3/TRAK2/IFT27/SUN2/AQP4/DYNC1H1/UBB/ACTR10/PCM1/KIF3C/PURA/HNRNPU/FYCO1/RAB21/OFD1/MAP1B/TTLL1/SPAG16/DYNC1I1/IFT140/TRAF3IP1/AP3M1/TTC26/TNPO1/IFT57/WDR19/IFT22/KIF5A/FEZ1/DYNC2H1/LCA5/IFT80/IFT81/CLUAP1/DYNC1I2/DYNC2LI1/TRIP11/ARMCX3/TTC30A/KIF3A/TMEM108/MGARP/TTC30B/IFT74/MAP2/NME5/WDR35/DYNLRB2/MAPT/KIF5C/TTC25/ARHGAP21/…
	GOBP_DEVELOPMENTAL_INDUCTION	GOBP_DEVELOPMENTAL_INDUCTION	30	-0.586259	-1.72323	0.00368894	0.0279713	0.0216997	1125	tags=43%, list=5%, signal=41%	HIPK1/C12orf43/WNT11/FRS2/BMP4/SPRY1/SALL1/SOX8/AR/ROBO1/GATA5/WNT2/SOX9
	GOCC_DENDRITE_TERMINUS	GOCC_DENDRITE_TERMINUS	13	-0.708581	-1.72392	0.0076584	0.0475863	0.0369166	2272	tags=46%, list=10%, signal=41%	IFT57/PTCH1/HSP90AA1/HSP90AB1/COBL/MAP2
	GOBP_ENDOCARDIAL_CUSHION_DEVELOPMENT	GOBP_ENDOCARDIAL_CUSHION_DEVELOPMENT	42	-0.544028	-1.72947	0.00306512	0.0243359	0.0188794	3592	tags=43%, list=17%, signal=36%	ACVR1/TBX5/TGFB2/TWIST1/NOS3/ISL1/SMAD4/MSX1/BMPR1A/BMP4/GATA4/ERBB3/HEY2/NOG/ROBO1/GATA5/SOX9/TMEM100
	GOBP_INCLUSION_BODY_ASSEMBLY	GOBP_INCLUSION_BODY_ASSEMBLY	19	-0.648086	-1.7317	0.00523402	0.0362195	0.0280984	1433	tags=47%, list=7%, signal=44%	BAG3/PSMC5/DNAJB1/BAG5/DNAJB6/HSPA2/DNAJB2/MAPT/CLU
	GOCC_SPLICEOSOMAL_COMPLEX	GOCC_SPLICEOSOMAL_COMPLEX	172	-0.433942	-1.7376	3.73e-05	0.000659553	0.00051167	5704	tags=45%, list=26%, signal=34%	BCAS2/TFIP11/SREK1/DHX35/TXNL4B/PRPF40B/HNRNPK/HNRNPA1/DHX38/SNRNP70/SNRNP48/RBM5/SRSF1/SRRM2/SNRPE/WBP11/ZCCHC8/USP39/SNRPD3/RBM41/HNRNPM/PRPF19/HNRNPR/SF3A1/CWF19L2/PRPF3/LSM6/SNIP1/CIRBP/CWC25/RBM17/SF1/SF3B2/ADAR/PRPF40A/NCL/PTBP2/GCFC2/SMU1/C9orf78/PRPF4B/SNW1/HNRNPU/HTATSF1/GPATCH1/PPWD1/DDX23/SYNCRIP/UPF1/SYF2/ZMAT2/CTNNBL1/PRPF39/ZRSR2/XAB2/PRPF31/SLU7/MFAP1/AQR/GPKOW/SRRM1/LUC7L3/CRNKL1/…
	GOBP_NEGATIVE_REGULATION_OF_FATTY_ACID_OXIDATION	GOBP_NEGATIVE_REGULATION_OF_FATTY_ACID_OXIDATION	11	-0.761924	-1.7378	0.00319906	0.0251034	0.0194748	1614	tags=45%, list=7%, signal=42%	ACADVL/CNR1/ACACB/SOX9/ACADL
	GOCC_CYTOPLASMIC_DYNEIN_COMPLEX	GOCC_CYTOPLASMIC_DYNEIN_COMPLEX	18	-0.658117	-1.73847	0.00325489	0.0254734	0.0197618	3377	tags=83%, list=16%, signal=70%	DCTN4/DYNLRB1/DYNLL2/NUDCD3/DYNC1H1/TPR/TOPORS/DYNC1LI1/DYNC1I1/DYNC2H1/DYNLT3/DYNC1LI2/DYNC1I2/DYNC2LI1/DYNLRB2
	GOCC_CILIARY_TIP	GOCC_CILIARY_TIP	43	-0.549394	-1.74116	0.0015371	0.014415	0.0111829	4661	tags=58%, list=22%, signal=46%	IFT172/IFT46/IFT88/KIF3B/IFT27/ARMC9/KIF3C/KIF7/GLI2/IFT140/TRAF3IP1/TTC26/IFT57/WDR19/IFT22/DYNC2H1/IFT80/IFT81/CLUAP1/DYNC2LI1/KIF3A/TTC30B/IFT74/WDR35/DYNLRB2
	GOBP_RESPONSE_TO_MUSCLE_STRETCH	GOBP_RESPONSE_TO_MUSCLE_STRETCH	22	-0.629315	-1.7457	0.00490276	0.034694	0.0269151	1192	tags=27%, list=6%, signal=26%	PIK3CA/CDH2/NFKBIA/GSN/RYR2/FOS
	GOMF_OXIDOREDUCTASE_ACTIVITY_ACTING_ON_THE_CH_CH_GROUP_OF_DONORS_OXYGEN_AS_ACCEPTOR	GOMF_OXIDOREDUCTASE_ACTIVITY_ACTING_ON_THE_CH_CH_GROUP_OF_DONORS_OXYGEN_AS_ACCEPTOR	10	-0.770362	-1.74586	0.00315524	0.0248711	0.0192946	420	tags=30%, list=2%, signal=29%	ACOX1/ACOX2/ACADL
	GOBP_RENAL_WATER_HOMEOSTASIS	GOBP_RENAL_WATER_HOMEOSTASIS	38	-0.563603	-1.74802	0.00172123	0.0156074	0.012108	3968	tags=32%, list=18%, signal=26%	PRKAR1B/AQP4/ADCY2/CYP4F12/AQP2/RAB11FIP2/ADCY6/WFS1/RAB11A/AKR1B1/HAS2/PRKAR2B
	GOBP_POSITIVE_REGULATION_OF_SODIUM_ION_TRANSPORT	GOBP_POSITIVE_REGULATION_OF_SODIUM_ION_TRANSPORT	35	-0.572933	-1.75094	0.00195381	0.0170943	0.0132615	1326	tags=34%, list=6%, signal=32%	CNKSR3/ATP1B2/FGF12/SCN3B/SCN4B/ANK3/GPD1L/FXYD1/CNTN1/WNK3/PKP2/ATP1B1
	GOBP_SPLICEOSOMAL_COMPLEX_ASSEMBLY	GOBP_SPLICEOSOMAL_COMPLEX_ASSEMBLY	53	-0.529535	-1.75285	0.00110202	0.0111286	0.00863335	4913	tags=45%, list=23%, signal=35%	RBM5/SRSF1/PUF60/SNRPE/USP39/PRPF19/SRPK1/SF3A1/SCAF11/DDX1/SF1/PTBP2/GCFC2/DDX23/CELF2/YTHDC1/PRPF39/ZRSR2/SLU7/LUC7L3/CRNKL1/SRSF5/NOL3/PSIP1
	GOBP_RETINAL_ROD_CELL_DIFFERENTIATION	GOBP_RETINAL_ROD_CELL_DIFFERENTIATION	12	-0.746948	-1.75735	0.00251108	0.0207001	0.0160588	2856	tags=50%, list=13%, signal=43%	TOPORS/RPGRIP1L/SOX8/PTN/NTRK2/SOX9
	GOMF_SODIUM_CHANNEL_REGULATOR_ACTIVITY	GOMF_SODIUM_CHANNEL_REGULATOR_ACTIVITY	34	-0.576572	-1.76357	0.00226817	0.0192151	0.0149068	2813	tags=35%, list=13%, signal=31%	GPLD1/PTPN3/FGF12/CAMK2D/FGF14/SCN3B/SNTA1/SCN4B/NEDD4L/GPD1L/FXYD1/PKP2
	GOBP_METANEPHRIC_NEPHRON_DEVELOPMENT	GOBP_METANEPHRIC_NEPHRON_DEVELOPMENT	38	-0.568978	-1.76469	0.00127532	0.0124207	0.00963576	1984	tags=32%, list=9%, signal=29%	WT1/HES1/BMP4/TCF21/CD34/EGR1/PKD2/SALL1/SOX8/OSR1/SOX9/ADIPOQ
	GOBP_CELLULAR_POTASSIUM_ION_HOMEOSTASIS	GOBP_CELLULAR_POTASSIUM_ION_HOMEOSTASIS	12	-0.750288	-1.76521	0.0022943	0.0194115	0.0150591	3241	tags=50%, list=15%, signal=43%	KCNMA1/ATP1B2/ATP12A/KCNJ2/ATP1B1/ATP1A2
	GOBP_NEGATIVE_REGULATION_OF_SODIUM_ION_TRANSPORT	GOBP_NEGATIVE_REGULATION_OF_SODIUM_ION_TRANSPORT	18	-0.66929	-1.76799	0.00218772	0.0187267	0.0145279	1005	tags=28%, list=5%, signal=27%	CAMK2D/NEDD4L/OSR1/WNK3/ATP1A2
	GOMF_BETA_CATENIN_BINDING	GOMF_BETA_CATENIN_BINDING	83	-0.492309	-1.77115	0.000340656	0.00420745	0.00326407	4452	tags=40%, list=21%, signal=32%	PIN1/DVL1/BTRC/ASH2L/CALCOCO1/BCL9L/SETD1A/DLG5/TCF7L1/TCF4/TCF7L2/APC/CXADR/TBL1X/SHROOM2/LZIC/FOXO1/DACT2/CBY1/GRIP1/AXIN2/SKP1/CDH2/SMAD7/RORA/FOXO3/SALL1/AMER2/KANK1/AR/NR4A2/KLF4/SOX9
	GOBP_NEPHRIC_DUCT_DEVELOPMENT	GOBP_NEPHRIC_DUCT_DEVELOPMENT	12	-0.752818	-1.77116	0.00211365	0.0182112	0.0141279	2912	tags=58%, list=13%, signal=51%	EPHA4/WNT11/GPC3/BMP4/EPHA7/PKD2/OSR1
	GOBP_METANEPHRIC_TUBULE_DEVELOPMENT	GOBP_METANEPHRIC_TUBULE_DEVELOPMENT	20	-0.652487	-1.7726	0.00557326	0.0376602	0.0292162	2683	tags=35%, list=12%, signal=31%	HES5/HES1/YAP1/PKD2/SOX8/OSR1/SOX9
	GOBP_RELAXATION_OF_MUSCLE	GOBP_RELAXATION_OF_MUSCLE	27	-0.612957	-1.77482	0.00262472	0.0214881	0.0166701	3241	tags=52%, list=15%, signal=44%	KCNMA1/PRKG1/SRI/CAMK2D/PDE4D/PDE4B/PLN/P2RY1/PIK3CA/KCNJ2/GSN/SOD1/ATP1B1/ATP1A2
	GOBP_PROTEIN_TRANSPORT_ALONG_MICROTUBULE	GOBP_PROTEIN_TRANSPORT_ALONG_MICROTUBULE	62	-0.527638	-1.77791	0.000517923	0.00595249	0.00461784	4661	tags=55%, list=22%, signal=43%	IFT172/IFT46/BAG3/TUB/IFT88/KIF3B/IFT27/PCM1/KIF3C/PURA/HNRNPU/IFT140/TRAF3IP1/TTC26/TNPO1/IFT57/WDR19/IFT22/KIF5A/DYNC2H1/LCA5/IFT80/IFT81/CLUAP1/DYNC2LI1/TRIP11/TTC30A/KIF3A/TTC30B/IFT74/WDR35/DYNLRB2/KIF5C/SSX2IP
	GOBP_REGULATION_OF_SODIUM_ION_TRANSPORT	GOBP_REGULATION_OF_SODIUM_ION_TRANSPORT	85	-0.492053	-1.78028	0.000278131	0.00357714	0.00277509	2639	tags=24%, list=12%, signal=21%	ATP1B2/PTPN3/FGF12/NETO2/CAMK2D/FGF14/SCN3B/SNTA1/SCN4B/ANK3/NEDD4L/NKAIN2/GPD1L/FXYD1/CNTN1/OSR1/WNK3/PKP2/ATP1B1/ATP1A2
	GOBP_CILIUM_ORGANIZATION	GOBP_CILIUM_ORGANIZATION	345	-0.409175	-1.78107	8.65e-08	3.25e-06	2.52e-06	5865	tags=42%, list=27%, signal=31%	ATMIN/CEP72/SYNE2/SNAP29/CEP78/CEP97/C2CD3/BBS10/AHI1/IFT122/TMEM80/FSIP2/PAFAH1B1/DYNLL2/TMEM107/HYDIN/CEP76/IQCB1/RAB3IP/BBS1/IQUB/KIF24/TAPT1/RSPH1/CEP83/HAUS5/TTLL3/RILPL2/TEKT3/IFT172/CEP63/IFT46/NUDCD3/ARL6/BBS9/TUB/RSPH9/RILPL1/WRAP73/IFT88/TUBB4A/KIF3B/STK36/SPEF2/CEP164/RFX3/CROCC/MKS1/IFT27/CC2D2A/ARHGAP35/FUZ/ARMC9/DYNC1H1/TMEM67/DCTN2/TUBA1A/PCM1/TTC8/CEP192/KIF3C/DNAL1/CEP152/CKAP5/N…
	GOMF_ACYL_COA_DEHYDROGENASE_ACTIVITY	GOMF_ACYL_COA_DEHYDROGENASE_ACTIVITY	10	-0.787867	-1.78554	0.00162369	0.015121	0.0117306	2777	tags=50%, list=13%, signal=44%	ACADM/ACAD9/ACADSB/ACADVL/ACADL
	GOBP_CELL_COMMUNICATION_BY_ELECTRICAL_COUPLING	GOBP_CELL_COMMUNICATION_BY_ELECTRICAL_COUPLING	28	-0.614808	-1.78697	0.00150695	0.0141524	0.0109792	2805	tags=43%, list=13%, signal=37%	SRI/ATP1B2/CAMK2D/PDE4D/TRDN/ANK3/CASQ2/CAV1/RYR2/PKP2/ATP1B1/ATP1A2
	GOCC_COSTAMERE	GOCC_COSTAMERE	18	-0.676549	-1.78716	0.00179643	0.0160896	0.012482	2629	tags=61%, list=12%, signal=54%	FLNC/KRT19/AHNAK/FXR1/DAG1/SDC4/SVIL/ANK3/ANK2/PGM5/SYNM
	GOBP_KETONE_BODY_METABOLIC_PROCESS	GOBP_KETONE_BODY_METABOLIC_PROCESS	12	-0.759643	-1.78722	0.00171675	0.0155883	0.0120932	1446	tags=42%, list=7%, signal=39%	ACSS3/BDH2/ACAT1/TYRP1/HMGCLL1
	GOBP_POSITIVE_REGULATION_OF_STEM_CELL_DIFFERENTIATION	GOBP_POSITIVE_REGULATION_OF_STEM_CELL_DIFFERENTIATION	18	-0.677025	-1.78842	0.00179643	0.0160896	0.012482	5216	tags=67%, list=24%, signal=51%	NUDT21/DHX36/LTBP3/TBX5/TGFB2/SOX5/SOX6/GATA4/FOXC1/GATA6/PTN/SOX9
	GOBP_PERIPHERAL_NERVOUS_SYSTEM_DEVELOPMENT	GOBP_PERIPHERAL_NERVOUS_SYSTEM_DEVELOPMENT	68	-0.513994	-1.79108	0.000199202	0.00270011	0.0020947	3162	tags=40%, list=15%, signal=34%	UGT8/POU3F1/NAB1/ERBB2/ETV1/ISL1/ARHGEF10/DAG1/PMP22/EGR2/GFRA3/BDNF/LGI4/MPP5/GSTM3/PLXNA4/SOX10/NDRG1/ERBB3/ALDH3A2/EGR3/PARD3/SOX8/LAMA2/SOD1/NTRK2/MYOC
	GOBP_REGULATION_OF_CARDIAC_MUSCLE_CONTRACTION_BY_REGULATION_OF_THE_RELEASE_OF_SEQUESTERED_CALCIUM_ION	GOBP_REGULATION_OF_CARDIAC_MUSCLE_CONTRACTION_BY_REGULATION_OF_THE_RELEASE_OF_SEQUESTERED_CALCIUM_ION	18	-0.678487	-1.79228	0.00172564	0.0156137	0.0121128	2427	tags=44%, list=11%, signal=39%	CAMK2D/PLN/CASQ2/CLIC2/TMEM38A/ANK2/RYR2/ATP1A2
	GOBP_RNA_SPLICING	GOBP_RNA_SPLICING	408	-0.403297	-1.79456	6.09e-09	2.92e-07	2.27e-07	6317	tags=46%, list=29%, signal=33%	ZMAT5/SNRPA/RBM14/PLRG1/HNRNPA2B1/THOC2/POLR2I/CCAR2/POLR2B/SRRT/CDC5L/CSTF2/POLR2C/RBM15/EIF4A3/SRPK2/PPARGC1A/METTL4/BCAS2/TFIP11/SREK1/CPSF2/RBM25/RRAGC/DHX35/TXNL4B/PRPF40B/TSEN2/CDK12/FUS/PRMT7/NUDT21/KHDRBS1/HNRNPK/HNRNPA1/SUPT6H/DHX38/RSRC1/MBNL3/DDX42/SNRNP70/SRSF7/SNRNP48/RBM5/RBM15B/SRSF1/SRRM2/PUF60/PCF11/RBM42/SNRPE/WBP11/ZCCHC8/USP39/CLK1/ZC3H10/SNRPD3/HABP4/RBM41/RBM19/RNPS1/SART3/C…
	GOBP_REGULATION_OF_PROTEIN_KINASE_A_SIGNALING	GOBP_REGULATION_OF_PROTEIN_KINASE_A_SIGNALING	21	-0.652182	-1.79588	0.00405524	0.02982	0.0231339	1020	tags=24%, list=5%, signal=23%	LRRK2/RAMP3/AKAP12/PRKAR2B/ADIPOQ
	GOMF_WW_DOMAIN_BINDING	GOMF_WW_DOMAIN_BINDING	27	-0.620598	-1.79694	0.00191052	0.0168362	0.0130612	1994	tags=26%, list=9%, signal=24%	WBP2NL/RAPGEF2/TCEAL3/TCEAL4/PRRG4/TCEAL7/TCEAL2
	GOBP_CELL_COMMUNICATION_INVOLVED_IN_CARDIAC_CONDUCTION	GOBP_CELL_COMMUNICATION_INVOLVED_IN_CARDIAC_CONDUCTION	51	-0.551993	-1.7977	0.000314567	0.00395404	0.00306748	3057	tags=37%, list=14%, signal=32%	CXADR/SRI/ATP1B2/TBX18/CAMK2D/PDE4D/TRDN/TNNI3K/KCNN2/JUP/SCN3B/SCN4B/CASQ2/CAV1/ANK2/RYR2/PKP2/ATP1B1/ATP1A2
	GOBP_POSITIVE_REGULATION_OF_ANIMAL_ORGAN_MORPHOGENESIS	GOBP_POSITIVE_REGULATION_OF_ANIMAL_ORGAN_MORPHOGENESIS	29	-0.615933	-1.80145	0.000896817	0.009403	0.00729469	1125	tags=34%, list=5%, signal=33%	FRS2/BMP4/SPRY1/CD34/SOX8/AR/ROBO1/GATA5/WNT2/SOX9
	GOBP_ERBB2_SIGNALING_PATHWAY	GOBP_ERBB2_SIGNALING_PATHWAY	31	-0.61101	-1.80165	0.00084122	0.00887669	0.00688639	1663	tags=35%, list=8%, signal=33%	NRG2/EGFR/GAB1/PIK3CA/HSP90AA1/CPNE3/ERBB3/PTPRR/PIK3R1/BTC/MYOC
	GOBP_SODIUM_ION_EXPORT_ACROSS_PLASMA_MEMBRANE	GOBP_SODIUM_ION_EXPORT_ACROSS_PLASMA_MEMBRANE	14	-0.729263	-1.80478	0.00273185	0.0222267	0.0172431	279	tags=36%, list=1%, signal=35%	ATP1B2/ATP12A/FXYD1/ATP1B1/ATP1A2
	GOBP_MRNA_PROCESSING	GOBP_MRNA_PROCESSING	463	-0.401616	-1.80646	1.08e-09	6.07e-08	4.71e-08	6317	tags=45%, list=29%, signal=33%	ZMAT5/SNRPA/POLDIP3/RBM14/PLRG1/HNRNPA2B1/THOC2/POLR2I/PDCD11/CCAR2/ZFP36L1/TBRG4/POLR2B/SRRT/CDC5L/CSTF2/POLR2C/RBM15/EIF4A3/SRPK2/PPARGC1A/BCAS2/TFIP11/SREK1/CPSF2/RBM25/DHX35/TXNL4B/PRPF40B/TSEN2/CDK12/FUS/PRMT7/NUDT21/KHDRBS1/DHX36/HNRNPK/HNRNPA1/SUPT6H/DHX38/RSRC1/MBNL3/DDX42/MTPAP/SNRNP70/SRSF7/SNRNP48/RBM5/SLTM/RBM15B/SRSF1/SRRM2/PUF60/PCF11/RBM42/SNRPE/WBP11/ZCCHC8/USP39/RBM27/GTF2H3/ZC3H…
	GOCC_AXONAL_GROWTH_CONE	GOCC_AXONAL_GROWTH_CONE	27	-0.624454	-1.80811	0.00171456	0.0155883	0.0120932	2204	tags=41%, list=10%, signal=37%	MYO9A/PTCH1/TIAM1/HSP90AA1/HSP90AB1/COBL/L1CAM/BOC/KIF5C/PARD3/GPM6A
	GOMF_TRANSCRIPTION_REGULATOR_INHIBITOR_ACTIVITY	GOMF_TRANSCRIPTION_REGULATOR_INHIBITOR_ACTIVITY	17	-0.694838	-1.81209	0.00165165	0.0152791	0.0118533	2524	tags=41%, list=12%, signal=36%	ID3/DDIT3/SMAD6/NCAPG2/SMAD7/ID2/ID1
	GOBP_REGULATION_OF_SODIUM_ION_TRANSMEMBRANE_TRANSPORT	GOBP_REGULATION_OF_SODIUM_ION_TRANSMEMBRANE_TRANSPORT	63	-0.537582	-1.8122	0.000263172	0.00340569	0.00264208	2639	tags=27%, list=12%, signal=24%	ATP1B2/PTPN3/FGF12/NETO2/CAMK2D/FGF14/SCN3B/SNTA1/SCN4B/ANK3/NEDD4L/GPD1L/FXYD1/OSR1/WNK3/ATP1B1/ATP1A2
	GOBP_MONOCARBOXYLIC_ACID_CATABOLIC_PROCESS	GOBP_MONOCARBOXYLIC_ACID_CATABOLIC_PROCESS	125	-0.470598	-1.81279	3.77e-05	0.000659553	0.00051167	4146	tags=34%, list=19%, signal=27%	CEL/CRABP1/ABHD2/PPARA/HADH/ETFDH/ECHS1/CYP4F12/ECH1/ACOX1/CPT1A/HSD17B10/TWIST1/ACADM/EHHADH/MMAA/PECR/ABCD3/CPT1C/CYP26B1/ECHDC1/ETFB/PON3/ACADVL/AIG1/CNR1/ECI2/BDH2/NUDT7/ACAT1/SORD/ACACB/HOGA1/IRS1/ALDH3A2/PHYH/ACOX2/ECHDC2/IRS2/PCK1/ACADL/ADIPOQ
	GOBP_SCHWANN_CELL_DEVELOPMENT	GOBP_SCHWANN_CELL_DEVELOPMENT	26	-0.629599	-1.81549	0.00280327	0.0226675	0.0175851	3081	tags=38%, list=14%, signal=33%	POU3F1/ARHGEF10/DAG1/LGI4/MPP5/NDRG1/PARD3/SOD1/NTRK2/MYOC
	GOBP_URETER_DEVELOPMENT	GOBP_URETER_DEVELOPMENT	18	-0.693752	-1.83261	0.000982295	0.0101216	0.0078522	1560	tags=44%, list=7%, signal=41%	TBX18/ALDH1A2/BMP4/EMX2/SOX8/NFIA/OSR1/SOX9
	GOBP_VENTRICULAR_SEPTUM_DEVELOPMENT	GOBP_VENTRICULAR_SEPTUM_DEVELOPMENT	61	-0.546498	-1.83368	0.000150793	0.00213186	0.00165386	3592	tags=39%, list=17%, signal=33%	ACVR1/TBX5/TBX3/WNT11/TGFB2/SMAD6/FRS2/HES1/SMAD4/PDE2A/TRIP11/SAV1/SLIT2/ZFPM2/BMP4/SMAD7/GATA4/AP2B1/HEY2/LMO4/TGFBR3/SALL1/NOG/ROBO1
	GOCC_CILIARY_BASAL_BODY	GOCC_CILIARY_BASAL_BODY	135	-0.469087	-1.83447	1.38e-05	0.000277451	0.000215242	5680	tags=47%, list=26%, signal=35%	CEP78/C2CD3/AHI1/IFT122/TTLL11/ERC1/BBS1/TAPT1/AGBL2/RILPL2/EFHC2/IFT172/IFT46/PIN1/RILPL1/WRAP73/IFT88/MKS1/DLG5/ARHGAP35/ARMC9/EVC/NEK4/PCM1/TTC8/KIF7/TOPORS/BBS2/OFD1/PIFO/RPGRIP1L/TTLL1/SPATA7/CEP19/CETN2/IFT140/TRAF3IP1/TTC26/BBS5/RAB28/IFT57/EZR/CCDC96/TTBK2/BBS7/LCA5/IFT80/MLF1/FANK1/IFT81/CDC45/DYNC2LI1/TTC30A/CAMSAP2/DZIP1/TTC30B/DAAM1/FAM161A/WDR35/PKD2/INTU/SSX2IP/JADE1/CCDC113
	GOBP_RELAXATION_OF_CARDIAC_MUSCLE	GOBP_RELAXATION_OF_CARDIAC_MUSCLE	17	-0.70568	-1.84037	0.00119238	0.0118409	0.00918598	2427	tags=53%, list=11%, signal=47%	CAMK2D/PDE4D/PDE4B/PLN/PIK3CA/KCNJ2/GSN/ATP1B1/ATP1A2
	GOBP_REGULATION_OF_CARDIAC_MUSCLE_CONTRACTION_BY_CALCIUM_ION_SIGNALING	GOBP_REGULATION_OF_CARDIAC_MUSCLE_CONTRACTION_BY_CALCIUM_ION_SIGNALING	23	-0.660543	-1.8422	0.00142476	0.0135548	0.0105156	2644	tags=43%, list=12%, signal=38%	HDAC4/CAMK2D/PLN/CASQ2/CLIC2/TMEM38A/ANK2/RYR2/ATP1B1/ATP1A2
	GOMF_PROTEIN_KINASE_A_BINDING	GOMF_PROTEIN_KINASE_A_BINDING	50	-0.571554	-1.84986	0.00017811	0.00246504	0.00191234	2104	tags=32%, list=10%, signal=29%	CRYBG3/AKAP13/EZR/DACT2/WASF2/AKAP1/SPHKAP/LRRK2/PKIA/AKAP12/MYRIP/RYR2/SOX9/WASF3/C2orf88/PRKAR2B
	GOBP_REGULATION_OF_SODIUM_ION_TRANSMEMBRANE_TRANSPORTER_ACTIVITY	GOBP_REGULATION_OF_SODIUM_ION_TRANSMEMBRANE_TRANSPORTER_ACTIVITY	53	-0.55989	-1.85333	0.000304898	0.00384722	0.00298461	2594	tags=28%, list=12%, signal=25%	PTPN3/FGF12/NETO2/CAMK2D/FGF14/SCN3B/SCN4B/ANK3/NEDD4L/GPD1L/FXYD1/OSR1/WNK3/ATP1B1/ATP1A2
	GOCC_INTRACILIARY_TRANSPORT_PARTICLE	GOCC_INTRACILIARY_TRANSPORT_PARTICLE	25	-0.65174	-1.85527	0.000704152	0.0076514	0.00593583	4661	tags=76%, list=22%, signal=60%	IFT172/IFT46/IFT88/IFT27/IFT140/TRAF3IP1/TTC26/IFT57/WDR19/IFT22/UBXN10/IFT80/IFT81/CLUAP1/DYNC2LI1/TTC30A/TTC30B/IFT74/WDR35
	GOBP_MEMBRANE_DEPOLARIZATION	GOBP_MEMBRANE_DEPOLARIZATION	80	-0.521504	-1.86043	6.26e-05	0.000989468	0.000767613	2594	tags=30%, list=12%, signal=27%	PTPN3/FGF12/SCN9A/CAMK2D/FZD9/SCN3A/SCN2A/BOK/SCN3B/ABL1/JUN/SCN4B/LRRK2/ANK3/NEDD4L/SMAD7/KCNJ2/CAV1/ANK2/GPD1L/FHL1/MYOC/SCN7A/ATP1A2
	GOCC_SODIUM_POTASSIUM_EXCHANGING_ATPASE_COMPLEX	GOCC_SODIUM_POTASSIUM_EXCHANGING_ATPASE_COMPLEX	11	-0.815808	-1.8607	0.000475159	0.00555818	0.00431194	279	tags=36%, list=1%, signal=36%	ATP1B2/FXYD1/ATP1B1/ATP1A2
	GOBP_CELLULAR_SODIUM_ION_HOMEOSTASIS	GOBP_CELLULAR_SODIUM_ION_HOMEOSTASIS	18	-0.707347	-1.86852	0.000656045	0.00722419	0.0056044	2639	tags=33%, list=12%, signal=29%	ATP1B2/ATP12A/NEDD4L/C7/ATP1B1/ATP1A2
	GOBP_RNA_SPLICING_VIA_TRANSESTERIFICATION_REACTIONS	GOBP_RNA_SPLICING_VIA_TRANSESTERIFICATION_REACTIONS	326	-0.43126	-1.8693	8.07e-09	3.8e-07	2.95e-07	6317	tags=48%, list=29%, signal=35%	ZMAT5/SNRPA/RBM14/PLRG1/HNRNPA2B1/POLR2I/POLR2B/SRRT/CDC5L/CSTF2/POLR2C/RBM15/EIF4A3/SRPK2/BCAS2/TFIP11/CPSF2/RBM25/DHX35/TXNL4B/PRPF40B/FUS/PRMT7/NUDT21/KHDRBS1/HNRNPK/HNRNPA1/DHX38/RSRC1/MBNL3/DDX42/SNRNP70/SRSF7/SNRNP48/RBM5/RBM15B/SRSF1/SRRM2/PUF60/PCF11/RBM42/SNRPE/WBP11/ZCCHC8/USP39/ZC3H10/SNRPD3/RBM41/RBM19/RNPS1/SART3/COIL/HNRNPM/PRPF19/USP4/SRPK1/HNRNPR/SF3A1/SCAF11/DDX1/CWF19L2/ELAVL1/R…
	GOCC_INTERCALATED_DISC	GOCC_INTERCALATED_DISC	48	-0.586001	-1.87109	5.75e-05	0.000914715	0.00070962	1884	tags=27%, list=9%, signal=25%	SCN2A/JUP/PIK3CA/CDH2/SCN4B/ANK3/KCNJ2/ANK2/FXYD1/PGM5/PKP2/ATP1B1/ATP1A2
	GOBP_SCHWANN_CELL_DIFFERENTIATION	GOBP_SCHWANN_CELL_DIFFERENTIATION	34	-0.61507	-1.88133	0.000526663	0.0060007	0.00465524	3081	tags=41%, list=14%, signal=35%	POU3F1/NAB1/ARHGEF10/DAG1/EGR2/LGI4/MPP5/NDRG1/ERBB3/PARD3/LAMA2/SOD1/NTRK2/MYOC
	GOBP_POSITIVE_REGULATION_OF_GLUCOSE_IMPORT	GOBP_POSITIVE_REGULATION_OF_GLUCOSE_IMPORT	35	-0.61575	-1.88179	0.000328951	0.00408794	0.00317136	2966	tags=40%, list=14%, signal=35%	RHOQ/ARPP19/OCLN/APPL1/POU4F2/GPC3/KLF15/SORBS1/NFE2L2/IRS1/PIK3R1/IRS2/ITLN1/ADIPOQ
	GOBP_POSITIVE_REGULATION_OF_GLUCOSE_TRANSMEMBRANE_TRANSPORT	GOBP_POSITIVE_REGULATION_OF_GLUCOSE_TRANSMEMBRANE_TRANSPORT	42	-0.592037	-1.8821	0.000501412	0.00580156	0.00450076	2966	tags=36%, list=14%, signal=31%	RHOQ/ARPP19/OCLN/APPL1/POU4F2/GPC3/KLF15/SORBS1/NFE2L2/IRS1/PIK3R1/IRS2/C3/ITLN1/ADIPOQ
	GOCC_CELL_CELL_CONTACT_ZONE	GOCC_CELL_CELL_CONTACT_ZONE	65	-0.551449	-1.88403	7.53e-05	0.0011725	0.000909606	1884	tags=26%, list=9%, signal=24%	SCN2A/TJP2/JUP/TIAM1/PIK3CA/CDH2/SCN4B/ANK3/KCNJ2/JAM2/ANK2/PCDH9/FXYD1/PGM5/PKP2/ATP1B1/ATP1A2
	GOBP_FATTY_ACID_CATABOLIC_PROCESS	GOBP_FATTY_ACID_CATABOLIC_PROCESS	101	-0.503913	-1.88626	2.7e-05	0.000495644	0.000384512	4146	tags=38%, list=19%, signal=31%	LPIN2/ECI1/CEL/ABHD2/PPARA/HADH/ETFDH/ECHS1/ECH1/ACOX1/CPT1A/HSD17B10/TWIST1/ACADM/EHHADH/MMAA/PECR/ABCD3/CPT1C/ECHDC1/ETFB/ACADVL/AIG1/CNR1/ECI2/BDH2/NUDT7/ACAT1/ACACB/IRS1/ALDH3A2/PHYH/ACOX2/ECHDC2/IRS2/PCK1/ACADL/ADIPOQ
	GOBP_SODIUM_ION_HOMEOSTASIS	GOBP_SODIUM_ION_HOMEOSTASIS	52	-0.578623	-1.88733	0.000178847	0.00247005	0.00191622	1005	tags=17%, list=5%, signal=17%	NEDD4L/NPR1/EXT1/AGTR1/C7/ATP1B1/TAC1/SCN7A/ATP1A2
	GOBP_REGULATION_OF_MRNA_PROCESSING	GOBP_REGULATION_OF_MRNA_PROCESSING	128	-0.488739	-1.88805	6.96e-06	0.000156007	0.000121028	5216	tags=47%, list=24%, signal=36%	NUDT21/KHDRBS1/DHX36/HNRNPK/HNRNPA1/SUPT6H/MBNL3/SNRNP70/SRSF7/RBM5/SLTM/RBM15B/PUF60/RBM42/ZC3H10/RNPS1/SUPT5H/PRPF19/SRPK1/RBM11/RBFOX1/AHCYL1/CIRBP/SF1/CPSF7/NCL/SAP18/SMU1/PCBP4/C9orf78/SNW1/HNRNPU/PAPOLA/PABPN1/SON/FXR1/SRSF3/CELF2/SAFB2/CPSF6/RBM10/YTHDC1/RBM39/CDC73/RBM23/PTCD2/LEO1/NOVA1/ZC3H14/CTR9/RNF20/FAM172A/CWC22/FMR1/PAF1/DDX5/PRDX6/RBMXL1/CPEB1/NSRP1
	GOBP_CELL_COMMUNICATION_BY_ELECTRICAL_COUPLING_INVOLVED_IN_CARDIAC_CONDUCTION	GOBP_CELL_COMMUNICATION_BY_ELECTRICAL_COUPLING_INVOLVED_IN_CARDIAC_CONDUCTION	21	-0.692346	-1.90648	0.000915034	0.00954831	0.00740742	2805	tags=48%, list=13%, signal=41%	SRI/ATP1B2/CAMK2D/PDE4D/TRDN/CAV1/RYR2/PKP2/ATP1B1/ATP1A2
	GOBP_REGULATION_OF_FATTY_ACID_OXIDATION	GOBP_REGULATION_OF_FATTY_ACID_OXIDATION	31	-0.64772	-1.9099	0.000152564	0.00215226	0.00166969	1614	tags=39%, list=7%, signal=36%	PPARA/PPARG/CPT1A/TWIST1/ACADVL/CNR1/ACACB/IRS1/IRS2/SOX9/ACADL/PDK4
	GOBP_INTRACILIARY_TRANSPORT	GOBP_INTRACILIARY_TRANSPORT	47	-0.601658	-1.92192	0.000100854	0.00151373	0.00117433	4661	tags=62%, list=22%, signal=49%	IFT172/IFT46/TUB/IFT88/KIF3B/IFT27/PCM1/KIF3C/IFT140/TRAF3IP1/TTC26/TNPO1/IFT57/WDR19/IFT22/DYNC2H1/LCA5/IFT80/IFT81/CLUAP1/DYNC2LI1/TRIP11/TTC30A/KIF3A/TTC30B/IFT74/WDR35/DYNLRB2/SSX2IP
	GOBP_HISTONE_H2B_UBIQUITINATION	GOBP_HISTONE_H2B_UBIQUITINATION	12	-0.818464	-1.92561	0.00020259	0.00274039	0.00212595	2154	tags=58%, list=10%, signal=53%	CDC73/WAC/LEO1/CTR9/RNF20/PAF1/RNF8
	GOBP_LIPID_OXIDATION	GOBP_LIPID_OXIDATION	106	-0.514596	-1.93301	4.88e-06	0.000116771	9.06e-05	3884	tags=35%, list=18%, signal=29%	PPARA/ALOX12B/HADH/ETFDH/PPARG/ADH5/ECHS1/ECH1/ACOX1/CPT1A/HSD17B10/CYP24A1/TWIST1/ACADM/EHHADH/PECR/ABCD3/CPT1C/ECHDC1/ETFB/ACADVL/CNR1/ECI2/BDH2/ACAT1/ACACB/IRS1/ALDH3A2/PHYH/ACOX2/ECHDC2/IRS2/APOD/SOX9/ACADL/PDK4/ADIPOQ
	GOCC_ATPASE_DEPENDENT_TRANSMEMBRANE_TRANSPORT_COMPLEX	GOCC_ATPASE_DEPENDENT_TRANSMEMBRANE_TRANSPORT_COMPLEX	17	-0.742962	-1.9376	0.000312663	0.00393764	0.00305475	279	tags=24%, list=1%, signal=23%	ATP1B2/FXYD1/ATP1B1/ATP1A2
	GOBP_METANEPHRIC_GLOMERULUS_DEVELOPMENT	GOBP_METANEPHRIC_GLOMERULUS_DEVELOPMENT	15	-0.772244	-1.94513	0.000105069	0.00156273	0.00121234	676	tags=40%, list=3%, signal=39%	WT1/TCF21/CD34/EGR1/OSR1/ADIPOQ
	GOBP_INTRACILIARY_TRANSPORT_INVOLVED_IN_CILIUM_ASSEMBLY	GOBP_INTRACILIARY_TRANSPORT_INVOLVED_IN_CILIUM_ASSEMBLY	37	-0.639983	-1.96827	4.46e-05	0.000748059	0.000580332	4661	tags=70%, list=22%, signal=55%	IFT172/IFT46/IFT88/KIF3B/IFT27/PCM1/KIF3C/IFT140/TRAF3IP1/TTC26/TNPO1/IFT57/WDR19/IFT22/DYNC2H1/IFT80/IFT81/CLUAP1/DYNC2LI1/TRIP11/KIF3A/TTC30B/IFT74/WDR35/DYNLRB2/SSX2IP
	GOBP_METANEPHRIC_EPITHELIUM_DEVELOPMENT	GOBP_METANEPHRIC_EPITHELIUM_DEVELOPMENT	24	-0.708763	-1.99996	0.000182306	0.00250204	0.00194104	1984	tags=38%, list=9%, signal=34%	HES5/WT1/HES1/YAP1/PKD2/SOX8/OSR1/SOX9/ADIPOQ
	GOBP_FATTY_ACID_BETA_OXIDATION	GOBP_FATTY_ACID_BETA_OXIDATION	71	-0.588222	-2.0552	1.79e-06	4.86e-05	3.77e-05	3884	tags=38%, list=18%, signal=31%	PPARA/HADH/ETFDH/ECHS1/ECH1/ACOX1/CPT1A/HSD17B10/TWIST1/ACADM/EHHADH/ABCD3/CPT1C/ECHDC1/ETFB/ACADVL/CNR1/ECI2/BDH2/ACAT1/ACACB/IRS1/ACOX2/ECHDC2/IRS2/ACADL/ADIPOQ
GSEA:Gene set enrichment analysis; GO:Gene Ontology; KEGG:Kyoto Encyclopedia of Genes and Genomes; BP: biological process; CC:cellular component; MF:molecular function.
