# Supplementary material for: Bioinformatics and Machine Learning Methods to Identify FN1 as a Novel Biomarker of Aortic Valve Calcification
Source: Front Cardiovasc Med. 2022 Feb 28;9:832591. doi: 10.3389/fcvm.2022.832591 (PMC8918776; doi:10.3389/fcvm.2022.832591)
Supplement: Supplementary file 6 [file Table_6.XLSX]

## Sheet: Sheet1
Supplement File6. Results of analyzing the combined data matrix of GSE12644 and GSE51472 using CIBERSORT.
Samples	Bcellsnaive	Bcellsmemory	Plasmacells	TcellsCD8	TcellsCD4naive	TcellsCD4memoryresting	TcellsCD4memoryactivated	Tcellsfollicularhelper	Tcellsregulatory(Tregs)	Tcellsgammadelta	NKcellsresting	NKcellsactivated	Monocytes	MacrophagesM0	MacrophagesM1	MacrophagesM2	Dendriticcellsresting	Dendriticcellsactivated	Mastcellsresting	Mastcellsactivated	Eosinophils	Neutrophils
GSM317342_con	0.00841872	0	0.0556188	0	0.0370624	0.0582797	0	0.0227726	0	0.141343	0	0.0496062	0.00843607	0.00265214	0.0746162	0.333692	0.109096	0	0.0155768	0.0462129	0	0.0366168
GSM317343_con	0	0	0.0437393	0.00711845	0.0281353	0.00736833	0	0.0381287	0	0.0522418	0	0.0393679	0.0444613	0	0.0693824	0.493196	0	0.000156183	0.119434	0	0	0.0572703
GSM317344_con	0.0595031	0	0.0227629	0	0.0130341	0.0985149	0	0.00923669	0	0.0890119	0	0.0500962	0.00474181	0	0.100924	0.326385	0.0446525	0	0.137489	0	0	0.0436471
GSM317345_con	0.00148372	0	0.0507602	0.0103278	0.0495829	0.00780497	0	0.0447684	0	0.0149602	0	0.0407772	0.0299187	0.030293	0.0548024	0.534335	0.0129513	0	0.0997147	0	0.00365409	0.0138656
GSM317346_con	0.019471	0	0.0382455	0.0531633	0.0137646	0.0541758	0	0.036206	0	0	0	0.0710966	0.0322007	0	0.0569046	0.486331	0.00236235	0	0.112207	0	0	0.0238713
GSM377368_con	0.0169107	0	0.00838406	0.164866	0	0.11644	0	0.0263897	0.0280129	0	0.0681172	0	0.00905772	0	0.0563965	0.346331	0.0672498	0	0.0859069	0	0	0.00593776
GSM377369_con	0.00587514	0.00662324	0.0160968	0.187712	0	0.0778377	0	0.0348434	0.0518482	0	0.0413422	0	0.00896646	0	0.0513934	0.361551	0.059676	0	0.0720926	0.0165339	0	0.00760792
GSM377370_con	0.00839109	0.00378949	0.025714	0.0385314	0	0.134381	0	0.0305994	0.0663549	0	0.0103765	0.0200062	0.00862484	0	0.0619012	0.479994	0.0406	0	0.0631195	0	0	0.00761642
GSM377371_con	0.00972929	0	0.0196832	0.0856454	0	0.143636	0	0.00727294	0.045794	0	0.0955122	0	0.01064	0	0.0494306	0.448219	0.0202381	0	0.0459102	0.00834261	0	0.0099474
GSM377372_con	0.0225753	0	0.0181436	0.144782	0	0.14217	0	0.0397451	0.0471838	0	0.0481983	0	0.012317	0.000259921	0.0494017	0.340654	0.0289688	0	0	0.0897316	0	0.015869
GSM1246204_con	0.0616419	0	0.00147721	0.0542723	0	0.176451	0	0.0131554	0.0132186	0	0	0.0596263	0.0124407	0	0.0930915	0.444002	0.0201005	0	0.0215351	0.0149408	0	0.0140461
GSM1246205_con	0.0508642	0	0	0.0412267	0	0.0541561	0	0	0	0.0384825	0	0.00904294	0	0	0.0374836	0.586936	0.0254582	0	0.130476	0	0	0.0258732
GSM1246206_con	0.041998	0	0.010177	0.0701276	0	0.115983	0	0	0.0534542	0	0	0.0462931	0	0	0.0878253	0.481207	0.0199471	0	0.0544508	0	0	0.0185369
GSM1246207_con	0.0296144	0	0.00455505	0.0723541	0	0.113266	0	0.0173401	0.0420408	0	0.00436966	0.0216844	0.0162709	0	0.0617777	0.499487	0.00362668	0	0.100885	0	0	0.0127291
GSM1246208_con	0.0677531	0	0	0.0174603	0	0.0887388	0	0.027997	0.0209638	0	0.0205713	0	0.00408977	0	0.185445	0.492842	0.0335053	0	0	0.0383121	0	0.00232223
GSM317347_treat	0	0	0.0465638	0.0174839	0.0425515	0.020443	0	0.0184458	0	0.054327	0	0.00444597	0	0	0.0828754	0.510407	0.054643	0	0.071075	0.0207452	0	0.0559929
GSM317348_treat	0.00617035	0	0.0308284	0	0.102599	0.0175292	0.0344795	0	0	0.139977	0	0.00988605	0.0167679	0.0179519	0.088336	0.394388	0.0181262	0	0.0969087	0	0	0.0260519
GSM317349_treat	0	0	0.0557846	0.0027473	0.0523956	0.0106972	0.00916297	0.0186153	0	0.136135	0	0.0163302	0.015039	0	0.110049	0.383212	0.056338	0	0.102338	0	0	0.0311555
GSM317350_treat	0.0167876	0	0.0531741	0.00413587	0.0221012	0.0374088	0.0264203	0.0192775	0	0.145693	0	0	0	0.223022	0.0649373	0.291934	0.0091908	0	0.0730707	0	0	0.0128473
GSM317351_treat	0	0	0.0462614	0	0.0399544	0.0509892	0.00107049	0.00703117	0	0.155116	0	0	0.00113694	0.306224	0.0562426	0.269432	0	0	0.0165088	0.0149561	0	0.035076
GSM377373_treat	0	0.062997	0.0270122	0.104905	0	0.00992222	0	0.0265105	0.0514593	0	0.0936413	0	0	0.153269	0.0355243	0.314311	0.0290079	0	0	0.0810638	0	0.0103762
GSM377374_treat	0.0104505	0	0.0105814	0.1538	0	0.0875088	0	0.0226173	0.0542555	0	0.0684151	0	0.0053111	0	0.0611913	0.3834	0.0847215	0	0.0317737	0.0100814	0	0.0158925
GSM377375_treat	0.00655121	0.00496738	0.0190787	0.10858	0	0.110812	0	0.0349382	0.0516438	0	0.0442233	0	0.00897004	0	0.0618612	0.427558	0.0454279	0	0.0530557	0.0137593	0	0.00857378
GSM377376_treat	0.00974346	0.0102702	0.0221792	0.069513	0	0.0241054	0	0.0250568	0.0615045	0	0.0668816	0	0	0.215183	0.0229436	0.330757	0.0552343	0	0.0416661	0.020236	0	0.0247259
GSM377377_treat	0.00204609	0.0219476	0.017332	0.118067	0	0.116324	0	0.0296696	0.0318727	0	0.0630791	0	0.00305831	0	0.0534207	0.457051	0.0198855	0	0.0449255	0.00957612	0	0.0117446
GSM1246209_treat	0.0237037	0	0.0268657	0.0942783	0	0.135929	0	0	0.0392755	0	0.000467178	0.0138501	0.00266088	0	0.0682509	0.489351	0.0132221	0	0.0747907	0	0	0.0173549
GSM1246210_treat	0	0	0.0196443	0.0707007	0	0.0642072	0	0.025177	0.0235107	0	0	0.00625775	0.0402036	0	0.0999291	0.479316	0.0297243	0	0.106672	0	0	0.0346579
GSM1246211_treat	0.063336	0	0	0.0146102	0	0.0835621	0	0	0.029619	0.00741312	0	0.0133425	0.00118426	0	0.0526247	0.541289	0.00262597	0	0.170739	0	0	0.0196543
GSM1246212_treat	0	0.0076553	0.244603	0.0485458	0.0452564	0	0	0.0252274	0.0379073	0.0199528	0.0191959	0	0	0	0.0805911	0.371468	0.0571113	0	0.0179345	0.00395522	0	0.0205959
GSM1246213_treat	0	0.00415951	0.0198923	0.0918231	0	0.105052	0	0.00675585	0.0123431	0	0.0258309	0	0	0.27262	0.0318212	0.374326	0.0137663	0	0.0148806	0.0162579	0	0.0104712
GSM1246214_treat	0	0.0318055	0.0390632	0.0496922	0	0.0455978	0	0.0564849	0	0.0853083	0	0	0	0.155384	0.0577519	0.372244	0.00890106	0	0.0309893	0.0325769	0	0.0342008
GSM1246215_treat	0.0114431	0	0.0772682	0.117809	0	0.0619191	0	0.03349	0.00902342	0.0125729	0.018044	0	0.0296713	0.0419153	0.0697802	0.383533	0.0130341	0	0.0844962	0.00926115	0	0.0267397
GSM1246216_treat	0.013138	0	0.0523758	0.0680578	0	0.174312	0	0.0239269	0.035225	0.00192058	0.0164912	0	0.00124021	0.121565	0.0470871	0.36854	0.0084565	0	0.0144163	0.030402	0	0.0228455
GSM1246217_treat	0	0.000942681	0.0595346	0.0459866	0	0.0855173	0	0.0127627	0.0046241	0.0806506	0	0.0185701	0	0.0836282	0.0765687	0.402423	0.00708103	0	0.0527177	0.0204065	0	0.048586
GSM1246218_treat	0.0322662	0.0160073	0.0925077	0.0202549	0	0.0253351	0	0.0644732	0.0298476	0.0221796	0.00920982	0	0.0106819	0.046801	0.0701479	0.373805	0.0598322	0	0.0715774	0.0205056	0	0.0345678
con:normal;treat:CAD.
