# Supplementary material for: Bioinformatics and Machine Learning Methods to Identify FN1 as a Novel Biomarker of Aortic Valve Calcification
Source: Front Cardiovasc Med. 2022 Feb 28;9:832591. doi: 10.3389/fcvm.2022.832591 (PMC8918776; doi:10.3389/fcvm.2022.832591)
Supplement: Supplementary file 7 [file Table_7.XLSX]

## Sheet: Sheet1
Supplement File7. Results of the correlation of FN1 with immune cells.
Gene	Cell	correlation	pvalue
FN1	B cells naive	-0.248916	0.14932
FN1	B cells memory	0.399243	0.0175051
FN1	Plasma cells	0.112567	0.51969
FN1	T cells CD8	0.113597	0.515855
FN1	T cells CD4 naive	-0.150046	0.389606
FN1	T cells CD4 memory resting	-0.207694	0.231221
FN1	T cells CD4 memory activated	0.257178	0.135844
FN1	T cells follicular helper	-0.0712933	0.684025
FN1	T cells regulatory (Tregs)	0.18831	0.278664
FN1	T cells gamma delta	0.0373851	0.831159
FN1	NK cells resting	0.294994	0.0853695
FN1	NK cells activated	-0.575625	0.000297022
FN1	Monocytes	-0.348667	0.040097
FN1	Macrophages M0	0.442454	0.00778012
FN1	Macrophages M1	-0.118142	0.499088
FN1	Macrophages M2	-0.251699	0.144677
FN1	Dendritic cells resting	0.110021	0.529238
FN1	Dendritic cells activated	-0.237882	0.168801
FN1	Mast cells resting	-0.38901	0.0209079
FN1	Mast cells activated	0.446718	0.00714129
FN1	Eosinophils	-0.254874	0.139509
FN1	Neutrophils	0.0526943	0.763696
